# Supplementary material for: Unveiling Novel Traits Associated with Ulcerative Colitis via Phenome-Wide Associations Enhanced by Polygenic Risk Statistics
Source: Genes (Basel). 2025 Nov 30;16(12):1431. doi: 10.3390/genes16121431 (PMC12732458; doi:10.3390/genes16121431)
Supplement: Supplementary file 1 [file genes-16-01431-s001.zip › Table_S1.xlsx]

## Sheet: Sheet1
Chr: Chromosome code
SNP: the variant identifier of SNP
BP-GrCh37: the base position of SNP based on the NCBI Genome Reference Consortium Human Build 37
OR: odds ratio
L95, U95: 95% confidence intervals of OR
SE: standard error
P: P value of GWAS
GWAS results of significant SNPs associated with ulcerative colitis (P<5e-8)
Chr	SNP	BP-GrCh37	Effect allele	OR	L95	U95	SE	P
1	1:20131771:C:T	20131771	T	0.81	0.7607	0.8625	0.03204	4.827e-11
1	1:20135612:G:A	20135612	G	1.213	1.139	1.291	0.03183	1.402e-09
1	1:20227723:G:C	20227723	C	0.8358	0.7852	0.8897	0.03188	1.859e-08
5	5:145322071:C:T	145322071	T	0.8263	0.7727	0.8836	0.03423	2.486e-08
6	6:31572664:G:A	31572664	A	2.03	1.575	2.617	0.1295	4.568e-08
6	6:31628397:T:A	31628397	A	2.178	1.72	2.759	0.1205	1.056e-10
6	6:31914935:A:G	31914935	A	1.249	1.158	1.348	0.03866	8.473e-09
6	6:31915614:G:A	31915614	A	1.617	1.393	1.877	0.07603	2.606e-10
6	6:31925679:G:A	31925679	A	1.62	1.396	1.881	0.07601	2.145e-10
6	6:32022147:A:G	32022147	G	1.43	1.258	1.625	0.06521	4.17e-08
6	6:32042322:T:C	32042322	T	1.225	1.14	1.315	0.0365	2.86e-08
6	6:32054884:G:C	32054884	C	1.432	1.261	1.628	0.0652	3.536e-08
6	6:32066320:C:T	32066320	T	1.447	1.273	1.645	0.06536	1.593e-08
6	6:32099004:C:T	32099004	T	1.444	1.27	1.642	0.06551	2.067e-08
6	6:32110514:A:G	32110514	G	1.478	1.298	1.682	0.06622	3.718e-09
6	6:32111239:G:A	32111239	A	1.493	1.31	1.701	0.06672	1.938e-09
6	6:32173599:T:C	32173599	C	1.719	1.466	2.015	0.08115	2.476e-11
6	6:32247045:T:G	32247045	G	1.956	1.653	2.313	0.08576	5.278e-15
6	6:32339988:C:T	32339988	T	1.352	1.226	1.492	0.05019	1.791e-09
6	6:32340068:C:T	32340068	T	0.8115	0.7629	0.8632	0.03152	3.449e-11
6	6:32340070:C:T	32340070	T	0.8281	0.7778	0.8816	0.03196	3.561e-09
6	6:32343575:C:A	32343575	A	1.331	1.213	1.46	0.04729	1.508e-09
6	6:32343743:A:C	32343743	C	1.287	1.182	1.402	0.04361	6.955e-09
6	6:32343757:A:G	32343757	G	1.331	1.213	1.46	0.04729	1.508e-09
6	6:32344095:G:T	32344095	T	1.334	1.216	1.463	0.04728	1.138e-09
6	6:32344575:G:T	32344575	T	1.334	1.216	1.463	0.04728	1.138e-09
6	6:32345086:A:G	32345086	G	1.334	1.216	1.463	0.04728	1.138e-09
6	6:32345131:G:T	32345131	T	1.289	1.184	1.404	0.04358	5.492e-09
6	6:32345540:T:G	32345540	G	1.334	1.216	1.463	0.04728	1.138e-09
6	6:32345776:C:T	32345776	T	1.334	1.216	1.463	0.04728	1.138e-09
6	6:32346213:C:T	32346213	T	1.334	1.216	1.463	0.04728	1.138e-09
6	6:32350591:T:C	32350591	C	1.281	1.175	1.398	0.04436	2.299e-08
6	6:32351566:C:T	32351566	T	1.332	1.214	1.462	0.04728	1.297e-09
6	6:32352294:A:T	32352294	T	1.28	1.174	1.396	0.04436	2.578e-08
6	6:32354520:C:G	32354520	G	1.28	1.174	1.396	0.04436	2.578e-08
6	6:32354629:A:G	32354629	G	1.288	1.183	1.403	0.04358	6.173e-09
6	6:32354834:G:A	32354834	A	1.288	1.183	1.403	0.04358	6.173e-09
6	6:32354888:A:G	32354888	G	1.28	1.174	1.396	0.04436	2.578e-08
6	6:32355003:C:T	32355003	T	1.288	1.183	1.403	0.04358	6.173e-09
6	6:32355109:A:G	32355109	G	1.28	1.174	1.396	0.04436	2.578e-08
6	6:32355285:A:G	32355285	G	1.288	1.183	1.403	0.04358	6.173e-09
6	6:32355303:A:T	32355303	T	1.288	1.183	1.403	0.04358	6.173e-09
6	6:32355631:T:A	32355631	A	1.28	1.174	1.396	0.04436	2.578e-08
6	6:32355677:T:G	32355677	G	1.288	1.183	1.403	0.04358	6.173e-09
6	6:32355724:T:G	32355724	G	1.28	1.174	1.396	0.04436	2.578e-08
6	6:32355808:G:A	32355808	A	1.288	1.18	1.406	0.0447	1.525e-08
6	6:32355858:T:C	32355858	C	1.288	1.183	1.403	0.04358	6.173e-09
6	6:32355981:T:C	32355981	C	1.28	1.174	1.396	0.04436	2.578e-08
6	6:32356097:A:G	32356097	G	1.28	1.174	1.396	0.04436	2.578e-08
6	6:32356242:G:C	32356242	C	1.28	1.174	1.396	0.04436	2.578e-08
6	6:32356272:T:C	32356272	C	1.28	1.174	1.396	0.04436	2.578e-08
6	6:32356307:C:T	32356307	T	1.288	1.183	1.403	0.04358	6.173e-09
6	6:32356356:C:T	32356356	T	1.28	1.174	1.396	0.04436	2.578e-08
6	6:32356440:C:G	32356440	G	1.28	1.174	1.396	0.04436	2.578e-08
6	6:32356489:C:T	32356489	T	1.28	1.174	1.396	0.04436	2.578e-08
6	6:32356573:C:T	32356573	T	1.28	1.174	1.396	0.04436	2.578e-08
6	6:32356667:C:T	32356667	T	1.28	1.174	1.396	0.04436	2.578e-08
6	6:32356755:A:G	32356755	G	1.288	1.183	1.403	0.04358	6.173e-09
6	6:32356829:G:A	32356829	A	1.28	1.174	1.396	0.04436	2.578e-08
6	6:32356839:A:G	32356839	G	1.288	1.183	1.403	0.04358	6.173e-09
6	6:32356876:C:T	32356876	T	1.28	1.174	1.396	0.04436	2.578e-08
6	6:32356917:G:A	32356917	A	1.28	1.174	1.396	0.04436	2.578e-08
6	6:32357023:G:A	32357023	A	1.28	1.174	1.396	0.04436	2.578e-08
6	6:32357037:G:C	32357037	C	1.28	1.174	1.396	0.04436	2.578e-08
6	6:32357133:C:T	32357133	T	1.28	1.174	1.396	0.04436	2.578e-08
6	6:32357333:A:G	32357333	G	1.28	1.174	1.396	0.04436	2.578e-08
6	6:32357339:C:T	32357339	T	1.28	1.174	1.396	0.04436	2.578e-08
6	6:32357344:T:G	32357344	G	1.288	1.183	1.403	0.04358	6.173e-09
6	6:32357397:G:T	32357397	T	1.279	1.172	1.395	0.04436	2.94e-08
6	6:32357489:T:G	32357489	G	1.279	1.172	1.395	0.04436	2.94e-08
6	6:32357525:G:C	32357525	C	1.279	1.172	1.395	0.04436	2.94e-08
6	6:32357529:T:C	32357529	C	1.279	1.172	1.395	0.04436	2.94e-08
6	6:32357715:C:T	32357715	T	1.279	1.172	1.395	0.04436	2.94e-08
6	6:32358008:G:A	32358008	A	1.287	1.182	1.402	0.04359	7.062e-09
6	6:32358011:G:A	32358011	A	1.287	1.182	1.402	0.04359	7.062e-09
6	6:32358113:C:T	32358113	T	1.279	1.172	1.395	0.04436	2.94e-08
6	6:32358144:T:C	32358144	C	1.287	1.182	1.402	0.04359	7.062e-09
6	6:32358163:A:G	32358163	G	1.287	1.182	1.402	0.04359	7.062e-09
6	6:32358205:G:A	32358205	A	1.279	1.172	1.395	0.04436	2.94e-08
6	6:32358213:T:C	32358213	C	1.287	1.182	1.402	0.04359	7.062e-09
6	6:32358345:C:A	32358345	A	1.279	1.172	1.395	0.04436	2.94e-08
6	6:32358368:T:C	32358368	C	1.279	1.172	1.395	0.04436	2.94e-08
6	6:32358459:G:T	32358459	T	1.287	1.182	1.402	0.04359	7.062e-09
6	6:32358533:A:G	32358533	G	1.287	1.182	1.402	0.04359	7.062e-09
6	6:32358728:G:A	32358728	A	1.287	1.182	1.402	0.04359	7.062e-09
6	6:32358834:A:G	32358834	G	1.279	1.172	1.395	0.04436	2.94e-08
6	6:32358883:T:C	32358883	C	1.279	1.172	1.395	0.04436	2.94e-08
6	6:32359133:G:A	32359133	A	1.279	1.174	1.394	0.04368	1.691e-08
6	6:32359227:A:G	32359227	G	1.293	1.182	1.414	0.04562	1.759e-08
6	6:32359389:G:A	32359389	A	1.278	1.171	1.394	0.04435	3.347e-08
6	6:32359431:T:C	32359431	C	1.287	1.182	1.402	0.04359	7.062e-09
6	6:32359460:G:A	32359460	A	1.28	1.173	1.395	0.04418	2.413e-08
6	6:32359617:A:C	32359617	C	1.279	1.172	1.395	0.04436	2.94e-08
6	6:32359800:T:A	32359800	A	1.279	1.172	1.395	0.04436	2.94e-08
6	6:32359904:T:C	32359904	C	1.287	1.182	1.402	0.04359	7.062e-09
6	6:32360050:G:A	32360050	A	1.279	1.172	1.395	0.04436	2.94e-08
6	6:32360060:T:C	32360060	C	1.287	1.182	1.402	0.04359	7.062e-09
6	6:32360069:A:G	32360069	G	1.279	1.172	1.395	0.04436	2.94e-08
6	6:32360135:T:C	32360135	C	1.287	1.182	1.402	0.04359	7.062e-09
6	6:32360136:G:A	32360136	A	1.279	1.172	1.395	0.04436	2.94e-08
6	6:32360341:C:A	32360341	A	1.287	1.182	1.402	0.04359	7.062e-09
6	6:32360443:C:T	32360443	T	1.287	1.182	1.402	0.04359	7.062e-09
6	6:32360477:T:A	32360477	A	1.279	1.172	1.395	0.04436	2.94e-08
6	6:32360532:A:G	32360532	G	1.287	1.182	1.402	0.04359	7.062e-09
6	6:32360551:C:G	32360551	G	1.287	1.182	1.402	0.04359	7.062e-09
6	6:32360589:A:G	32360589	G	1.279	1.172	1.395	0.04436	2.94e-08
6	6:32360641:A:G	32360641	G	1.279	1.172	1.395	0.04436	2.94e-08
6	6:32360644:C:T	32360644	T	1.279	1.172	1.395	0.04436	2.94e-08
6	6:32360714:C:T	32360714	T	1.279	1.172	1.395	0.04436	2.94e-08
6	6:32360945:T:C	32360945	C	1.274	1.168	1.39	0.04438	4.746e-08
6	6:32360955:G:A	32360955	A	1.276	1.169	1.391	0.04438	4.185e-08
6	6:32360970:C:T	32360970	T	1.276	1.17	1.392	0.04442	4.084e-08
6	6:32361003:C:T	32361003	T	1.282	1.175	1.398	0.04438	2.261e-08
6	6:32361035:T:C	32361035	C	1.287	1.182	1.402	0.04359	7.062e-09
6	6:32361080:T:G	32361080	G	1.279	1.172	1.395	0.04436	2.94e-08
6	6:32361130:C:T	32361130	T	1.279	1.172	1.395	0.04436	2.94e-08
6	6:32361223:C:T	32361223	T	1.279	1.172	1.395	0.04436	2.94e-08
6	6:32361251:G:A	32361251	A	1.279	1.172	1.395	0.04436	2.94e-08
6	6:32361255:A:G	32361255	G	1.279	1.172	1.395	0.04436	2.94e-08
6	6:32361388:C:T	32361388	T	1.287	1.182	1.402	0.04359	7.062e-09
6	6:32361424:T:C	32361424	C	1.279	1.172	1.395	0.04436	2.94e-08
6	6:32361469:C:T	32361469	T	1.293	1.183	1.414	0.04548	1.561e-08
6	6:32361485:G:A	32361485	A	1.279	1.172	1.395	0.04436	2.94e-08
6	6:32361525:T:C	32361525	C	1.279	1.172	1.395	0.04436	2.94e-08
6	6:32361566:A:G	32361566	G	1.279	1.172	1.395	0.04436	2.94e-08
6	6:32361583:T:A	32361583	A	1.279	1.172	1.395	0.04436	2.94e-08
6	6:32361612:T:C	32361612	C	1.293	1.187	1.409	0.04375	4.243e-09
6	6:32361613:G:A	32361613	A	1.287	1.182	1.402	0.04359	6.986e-09
6	6:32361694:G:A	32361694	A	1.279	1.172	1.395	0.04436	2.94e-08
6	6:32361762:G:A	32361762	A	1.287	1.182	1.402	0.04359	7.062e-09
6	6:32361894:A:G	32361894	G	1.279	1.172	1.395	0.04436	2.94e-08
6	6:32361943:C:T	32361943	T	1.287	1.182	1.402	0.04359	7.062e-09
6	6:32361953:A:G	32361953	G	1.287	1.182	1.402	0.04359	7.062e-09
6	6:32362010:C:T	32362010	T	1.286	1.181	1.401	0.0436	7.958e-09
6	6:32362020:C:T	32362020	T	1.286	1.181	1.401	0.0436	7.958e-09
6	6:32362075:A:G	32362075	G	1.286	1.181	1.401	0.0436	7.958e-09
6	6:32362085:C:T	32362085	T	1.278	1.174	1.392	0.04346	1.641e-08
6	6:32362128:G:A	32362128	A	1.287	1.182	1.402	0.04359	7.062e-09
6	6:32362182:T:C	32362182	C	1.287	1.182	1.402	0.04359	7.062e-09
6	6:32362217:A:G	32362217	G	1.287	1.182	1.402	0.04359	7.062e-09
6	6:32362262:A:G	32362262	G	1.287	1.182	1.402	0.04359	7.062e-09
6	6:32362272:A:T	32362272	T	1.279	1.172	1.395	0.04436	2.94e-08
6	6:32362389:G:A	32362389	A	1.287	1.182	1.402	0.04359	7.062e-09
6	6:32362453:A:G	32362453	G	1.287	1.182	1.402	0.04359	7.062e-09
6	6:32362639:G:A	32362639	A	1.287	1.182	1.402	0.04359	7.062e-09
6	6:32362669:T:G	32362669	G	1.287	1.182	1.402	0.04359	7.062e-09
6	6:32362702:T:C	32362702	C	1.287	1.182	1.402	0.04359	7.062e-09
6	6:32362703:G:T	32362703	T	1.287	1.182	1.402	0.04359	7.062e-09
6	6:32362741:C:T	32362741	T	1.287	1.182	1.402	0.04359	7.062e-09
6	6:32362745:G:A	32362745	A	1.287	1.182	1.402	0.04359	7.062e-09
6	6:32362832:G:A	32362832	A	1.287	1.182	1.402	0.04359	7.062e-09
6	6:32362930:C:T	32362930	T	1.279	1.172	1.395	0.04436	2.94e-08
6	6:32363774:G:A	32363774	A	1.279	1.172	1.395	0.04436	2.94e-08
6	6:32365553:C:T	32365553	T	1.331	1.213	1.46	0.04729	1.506e-09
6	6:32376360:T:C	32376360	C	1.36	1.234	1.498	0.04955	5.697e-10
6	6:32384892:G:A	32384892	A	1.326	1.205	1.459	0.04891	7.935e-09
6	6:32385596:T:C	32385596	C	1.326	1.205	1.459	0.04891	7.935e-09
6	6:32389334:C:T	32389334	T	1.329	1.207	1.463	0.0492	7.536e-09
6	6:32394048:G:A	32394048	A	1.351	1.225	1.489	0.04981	1.579e-09
6	6:32395036:C:T	32395036	C	1.256	1.177	1.342	0.03347	9.279e-12
6	6:32397662:C:A	32397662	A	1.889	1.6	2.23	0.08465	5.766e-14
6	6:32419673:T:C	32419673	C	1.324	1.203	1.457	0.04879	8.758e-09
6	6:32425600:T:C	32425600	C	1.325	1.204	1.458	0.04875	7.687e-09
6	6:32427207:C:G	32427207	G	1.325	1.204	1.458	0.04883	8.35e-09
6	6:32428062:C:T	32428062	T	0.8138	0.761	0.8704	0.03427	1.843e-09
6	6:32428079:C:A	32428079	A	0.8138	0.761	0.8704	0.03427	1.843e-09
6	6:32428115:G:A	32428115	A	0.8138	0.761	0.8704	0.03427	1.843e-09
6	6:32428715:G:A	32428715	A	0.8138	0.761	0.8704	0.03427	1.843e-09
6	6:32428994:G:C	32428994	C	1.309	1.191	1.438	0.04803	2.076e-08
6	6:32429077:T:C	32429077	C	1.332	1.21	1.467	0.0491	5.26e-09
6	6:32429245:C:G	32429245	G	0.8077	0.7569	0.862	0.03317	1.207e-10
6	6:32429277:A:G	32429277	G	1.25	1.165	1.341	0.03596	5.504e-10
6	6:32429303:G:A	32429303	G	1.297	1.218	1.381	0.0319	3.572e-16
6	6:32429327:C:T	32429327	T	0.8108	0.7595	0.8655	0.03335	3.166e-10
6	6:32429594:A:G	32429594	A	1.315	1.234	1.401	0.03229	2.241e-17
6	6:32429643:T:C	32429643	C	0.8112	0.7599	0.866	0.03335	3.524e-10
6	6:32429694:C:A	32429694	A	1.306	1.189	1.435	0.04803	2.7e-08
6	6:32429758:T:C	32429758	C	0.8102	0.759	0.865	0.03336	2.819e-10
6	6:32429825:C:T	32429825	T	0.8102	0.759	0.865	0.03336	2.819e-10
6	6:32430289:A:G	32430289	A	1.316	1.236	1.402	0.03229	1.704e-17
6	6:32430326:T:A	32430326	A	0.8102	0.759	0.865	0.03336	2.819e-10
6	6:32430337:C:A	32430337	A	1.305	1.187	1.433	0.04802	3.094e-08
6	6:32431124:G:A	32431124	A	0.8102	0.759	0.865	0.03336	2.819e-10
6	6:32431147:A:G	32431147	A	1.317	1.236	1.403	0.03228	1.507e-17
6	6:32431239:A:G	32431239	G	1.306	1.189	1.435	0.04802	2.693e-08
6	6:32431606:T:A	32431606	T	1.316	1.235	1.402	0.03228	1.736e-17
6	6:32431867:G:T	32431867	G	1.316	1.236	1.402	0.03229	1.704e-17
6	6:32431927:C:T	32431927	C	1.276	1.2	1.358	0.03166	1.301e-14
6	6:32432077:G:C	32432077	C	0.8098	0.7585	0.8645	0.03336	2.527e-10
6	6:32432181:A:G	32432181	G	0.8098	0.7585	0.8645	0.03336	2.527e-10
6	6:32432509:C:A	32432509	C	1.316	1.236	1.402	0.03229	1.704e-17
6	6:32432556:C:T	32432556	C	1.212	1.132	1.298	0.03488	3.579e-08
6	6:32432650:C:T	32432650	T	1.306	1.189	1.435	0.04802	2.693e-08
6	6:32432835:C:T	32432835	T	0.8102	0.759	0.865	0.03336	2.819e-10
6	6:32433125:A:C	32433125	C	1.329	1.207	1.463	0.04909	6.931e-09
6	6:32433167:G:T	32433167	T	0.8102	0.759	0.865	0.03336	2.819e-10
6	6:32433192:C:G	32433192	G	0.8102	0.759	0.865	0.03336	2.819e-10
6	6:32434240:G:A	32434240	A	0.8102	0.759	0.865	0.03336	2.819e-10
6	6:32434349:C:T	32434349	T	0.8102	0.759	0.865	0.03336	2.819e-10
6	6:32434361:C:A	32434361	A	0.8102	0.759	0.865	0.03336	2.819e-10
6	6:32434479:C:A	32434479	A	1.306	1.189	1.435	0.04802	2.693e-08
6	6:32434716:C:A	32434716	A	1.306	1.189	1.435	0.04802	2.693e-08
6	6:32434850:G:C	32434850	C	0.8102	0.759	0.865	0.03336	2.819e-10
6	6:32435044:T:C	32435044	T	1.316	1.236	1.402	0.03229	1.704e-17
6	6:32435196:C:T	32435196	T	1.306	1.189	1.435	0.04802	2.693e-08
6	6:32435338:C:T	32435338	T	0.8165	0.766	0.8704	0.0326	4.999e-10
6	6:32435515:C:T	32435515	T	1.336	1.214	1.47	0.04895	3.327e-09
6	6:32438298:A:G	32438298	G	0.8102	0.759	0.865	0.03336	2.819e-10
6	6:32438513:G:C	32438513	C	1.306	1.189	1.435	0.04802	2.693e-08
6	6:32438542:T:C	32438542	C	0.8102	0.759	0.865	0.03336	2.819e-10
6	6:32438546:A:T	32438546	T	1.306	1.189	1.435	0.04802	2.693e-08
6	6:32438648:C:T	32438648	T	0.8102	0.759	0.865	0.03336	2.819e-10
6	6:32438691:G:A	32438691	A	1.305	1.187	1.433	0.04802	3.051e-08
6	6:32438867:G:T	32438867	T	0.8102	0.759	0.865	0.03336	2.819e-10
6	6:32439029:T:C	32439029	C	0.8102	0.759	0.865	0.03336	2.819e-10
6	6:32439108:A:C	32439108	C	0.8107	0.7594	0.8655	0.03335	3.126e-10
6	6:32439393:A:C	32439393	C	0.8102	0.759	0.865	0.03336	2.819e-10
6	6:32439490:T:A	32439490	A	0.8102	0.759	0.865	0.03336	2.819e-10
6	6:32439782:T:C	32439782	C	1.305	1.187	1.433	0.04802	3.051e-08
6	6:32439828:G:A	32439828	A	0.8102	0.759	0.865	0.03336	2.819e-10
6	6:32439964:G:T	32439964	G	1.316	1.236	1.402	0.03229	1.704e-17
6	6:32440049:C:T	32440049	T	1.305	1.187	1.433	0.04802	3.051e-08
6	6:32440362:C:T	32440362	C	1.316	1.236	1.402	0.03229	1.704e-17
6	6:32440451:G:A	32440451	G	1.325	1.243	1.411	0.03234	3.56e-18
6	6:32440467:T:C	32440467	T	1.316	1.236	1.402	0.03229	1.704e-17
6	6:32440805:C:A	32440805	C	1.32	1.239	1.407	0.03229	7.444e-18
6	6:32440879:C:T	32440879	C	1.316	1.236	1.402	0.03229	1.704e-17
6	6:32440880:G:A	32440880	A	1.305	1.187	1.433	0.04802	3.051e-08
6	6:32440910:T:G	32440910	T	1.316	1.235	1.401	0.03228	1.959e-17
6	6:32441008:C:T	32441008	T	0.8102	0.759	0.865	0.03336	2.819e-10
6	6:32441126:C:T	32441126	T	1.305	1.187	1.433	0.04802	3.051e-08
6	6:32441150:C:T	32441150	T	0.8102	0.759	0.865	0.03336	2.819e-10
6	6:32441199:A:G	32441199	A	1.307	1.227	1.393	0.0323	1.055e-16
6	6:32441276:C:T	32441276	T	0.8102	0.759	0.865	0.03336	2.819e-10
6	6:32441408:C:T	32441408	C	1.316	1.235	1.402	0.03228	1.74e-17
6	6:32441555:A:G	32441555	A	1.316	1.235	1.402	0.03228	1.74e-17
6	6:32441577:G:C	32441577	C	1.305	1.188	1.434	0.04804	3.041e-08
6	6:32441679:A:G	32441679	A	1.31	1.229	1.395	0.03229	6.395e-17
6	6:32442086:C:G	32442086	G	1.317	1.198	1.448	0.0483	1.19e-08
6	6:32442242:G:A	32442242	A	1.305	1.188	1.434	0.04804	3.041e-08
6	6:32442408:G:A	32442408	A	1.305	1.188	1.434	0.04804	3.041e-08
6	6:32445600:G:A	32445600	A	0.8102	0.759	0.865	0.03336	2.822e-10
6	6:32450580:T:C	32450580	C	0.8172	0.7656	0.8722	0.03326	1.267e-09
6	6:32451693:T:C	32451693	C	0.8116	0.7602	0.8665	0.0334	4.107e-10
6	6:32452506:C:T	32452506	T	0.812	0.7606	0.867	0.0334	4.57e-10
6	6:32453163:T:C	32453163	C	1.3	1.184	1.428	0.04791	4.27e-08
6	6:32453194:T:C	32453194	C	1.313	1.193	1.444	0.04864	2.2e-08
6	6:32492866:C:T	32492866	T	0.81	0.7581	0.8654	0.03379	4.436e-10
6	6:32504136:C:A	32504136	A	1.284	1.176	1.402	0.04492	2.614e-08
6	6:32523627:G:A	32523627	A	1.293	1.209	1.382	0.03409	5.24e-14
6	6:32526731:C:A	32526731	A	1.294	1.208	1.385	0.03474	1.253e-13
6	6:32535894:G:T	32535894	T	1.312	1.195	1.44	0.04758	1.149e-08
6	6:32542638:T:C	32542638	C	1.308	1.192	1.435	0.04735	1.473e-08
6	6:32545385:G:A	32545385	A	0.8154	0.7633	0.871	0.03367	1.351e-09
6	6:32546557:C:G	32546557	G	0.8075	0.7559	0.8626	0.03367	2.137e-10
6	6:32546696:G:A	32546696	A	0.8077	0.7562	0.8627	0.03361	2.089e-10
6	6:32546879:A:G	32546879	G	0.8076	0.7563	0.8624	0.0335	1.799e-10
6	6:32548122:C:G	32548122	G	1.309	1.193	1.437	0.04736	1.281e-08
6	6:32548178:A:G	32548178	A	1.303	1.218	1.395	0.03467	2.181e-14
6	6:32548464:G:A	32548464	A	1.309	1.193	1.437	0.04736	1.281e-08
6	6:32548469:A:G	32548469	G	1.309	1.193	1.437	0.04736	1.281e-08
6	6:32548646:G:T	32548646	T	1.309	1.193	1.437	0.04736	1.281e-08
6	6:32549638:G:A	32549638	A	1.305	1.189	1.432	0.04731	1.851e-08
6	6:32549726:A:C	32549726	A	1.301	1.216	1.392	0.03448	2.478e-14
6	6:32549782:C:T	32549782	C	1.285	1.202	1.375	0.03435	2.644e-13
6	6:32549935:C:G	32549935	G	0.8076	0.7563	0.8624	0.0335	1.789e-10
6	6:32550203:T:A	32550203	A	1.298	1.184	1.423	0.04679	2.43e-08
6	6:32550322:A:C	32550322	A	1.303	1.217	1.394	0.03465	2.263e-14
6	6:32550426:G:A	32550426	G	1.3	1.215	1.391	0.03455	2.99e-14
6	6:32550501:A:T	32550501	A	1.293	1.208	1.383	0.03455	1.037e-13
6	6:32550550:C:G	32550550	G	0.8037	0.7527	0.8582	0.03345	6.461e-11
6	6:32550819:C:A	32550819	A	0.8087	0.7571	0.8637	0.03358	2.524e-10
6	6:32552617:G:A	32552617	G	1.219	1.143	1.299	0.03255	1.218e-09
6	6:32553125:A:T	32553125	T	0.8087	0.7571	0.8637	0.03358	2.524e-10
6	6:32553626:C:A	32553626	A	1.308	1.193	1.435	0.04724	1.27e-08
6	6:32553816:C:T	32553816	T	0.8087	0.7571	0.8637	0.03358	2.524e-10
6	6:32556263:T:G	32556263	G	1.291	1.178	1.415	0.04668	4.446e-08
6	6:32556635:G:A	32556635	A	0.8101	0.7585	0.8653	0.03359	3.654e-10
6	6:32556699:C:T	32556699	T	1.306	1.22	1.397	0.03465	1.361e-14
6	6:32557483:T:C	32557483	T	1.315	1.228	1.408	0.03488	4.316e-15
6	6:32558946:G:A	32558946	G	1.302	1.217	1.394	0.0346	2.237e-14
6	6:32559019:G:A	32559019	A	0.8074	0.756	0.8624	0.0336	1.927e-10
6	6:32559541:T:A	32559541	T	1.305	1.219	1.396	0.03467	1.694e-14
6	6:32559764:T:C	32559764	T	1.302	1.217	1.394	0.03467	2.496e-14
6	6:32559781:A:C	32559781	C	0.8074	0.756	0.8624	0.0336	1.927e-10
6	6:32560501:G:A	32560501	G	1.305	1.219	1.397	0.03464	1.549e-14
6	6:32560727:C:A	32560727	A	0.8131	0.7612	0.8685	0.03365	7.789e-10
6	6:32560859:A:C	32560859	C	0.8071	0.7556	0.8621	0.03363	1.864e-10
6	6:32560875:C:T	32560875	T	0.8103	0.7584	0.8658	0.03381	4.935e-10
6	6:32560934:G:C	32560934	C	0.8074	0.7559	0.8624	0.0336	1.927e-10
6	6:32561098:A:T	32561098	A	1.307	1.221	1.398	0.03451	8.978e-15
6	6:32561175:T:C	32561175	C	0.8124	0.7603	0.868	0.03378	7.707e-10
6	6:32561186:G:A	32561186	A	0.8148	0.7625	0.8706	0.03381	1.372e-09
6	6:32561201:A:G	32561201	G	0.8205	0.7671	0.8776	0.03435	8.398e-09
6	6:32561207:C:T	32561207	T	0.8109	0.7591	0.8661	0.03366	4.671e-10
6	6:32561277:C:T	32561277	C	1.303	1.217	1.394	0.03465	2.263e-14
6	6:32561305:T:G	32561305	T	1.304	1.219	1.396	0.03454	1.471e-14
6	6:32561495:G:A	32561495	A	0.8074	0.756	0.8624	0.0336	1.927e-10
6	6:32561766:A:G	32561766	G	0.8082	0.7566	0.8632	0.03361	2.332e-10
6	6:32561895:A:C	32561895	C	0.8156	0.7633	0.8715	0.03382	1.672e-09
6	6:32565329:C:T	32565329	C	1.304	1.218	1.395	0.03464	1.987e-14
6	6:32565413:G:C	32565413	G	1.304	1.218	1.395	0.03464	1.987e-14
6	6:32565854:C:T	32565854	C	1.304	1.218	1.395	0.03464	1.987e-14
6	6:32566149:G:A	32566149	G	1.225	1.149	1.305	0.03238	3.861e-10
6	6:32567065:G:A	32567065	A	1.309	1.193	1.437	0.04737	1.257e-08
6	6:32568146:A:G	32568146	G	0.7977	0.7356	0.865	0.04133	4.516e-08
6	6:32569056:T:C	32569056	T	1.265	1.185	1.35	0.03312	1.277e-12
6	6:32569506:G:T	32569506	T	1.309	1.193	1.437	0.04737	1.257e-08
6	6:32569513:G:C	32569513	C	1.309	1.193	1.437	0.04737	1.257e-08
6	6:32569556:T:A	32569556	T	1.304	1.218	1.395	0.03464	1.987e-14
6	6:32569608:G:A	32569608	G	1.306	1.22	1.397	0.03464	1.368e-14
6	6:32569687:A:G	32569687	G	1.309	1.193	1.437	0.04737	1.257e-08
6	6:32569691:G:A	32569691	A	0.8298	0.7767	0.8864	0.0337	3.052e-08
6	6:32569790:C:T	32569790	C	1.304	1.218	1.395	0.03464	1.987e-14
6	6:32569879:T:G	32569879	T	1.304	1.218	1.395	0.03464	1.987e-14
6	6:32569911:A:G	32569911	A	1.304	1.219	1.396	0.03464	1.738e-14
6	6:32569972:T:C	32569972	T	1.312	1.229	1.4	0.03339	4.428e-16
6	6:32570184:C:T	32570184	T	0.8248	0.7718	0.8814	0.03388	1.303e-08
6	6:32570325:A:G	32570325	A	1.298	1.213	1.389	0.03454	4.284e-14
6	6:32570375:A:C	32570375	A	1.297	1.213	1.388	0.03446	4.133e-14
6	6:32570401:G:A	32570401	A	0.8281	0.7747	0.8852	0.03402	2.939e-08
6	6:32570461:C:T	32570461	C	1.304	1.219	1.396	0.03464	1.738e-14
6	6:32570494:C:T	32570494	T	1.312	1.196	1.44	0.04738	9.55e-09
6	6:32570550:T:G	32570550	T	1.304	1.219	1.396	0.03464	1.738e-14
6	6:32570571:T:C	32570571	T	1.299	1.214	1.39	0.03453	3.782e-14
6	6:32570602:G:T	32570602	G	1.309	1.223	1.401	0.03464	7.203e-15
6	6:32570609:C:T	32570609	C	1.309	1.223	1.401	0.03464	8.048e-15
6	6:32570667:A:G	32570667	A	1.284	1.201	1.372	0.03391	1.734e-13
6	6:32570717:G:A	32570717	G	1.306	1.22	1.397	0.03464	1.357e-14
6	6:32570797:G:A	32570797	G	1.307	1.221	1.398	0.03454	9.489e-15
6	6:32570839:A:G	32570839	A	1.263	1.181	1.35	0.03401	6.697e-12
6	6:32570880:C:T	32570880	T	0.826	0.7734	0.8822	0.03357	1.236e-08
6	6:32570894:T:C	32570894	T	1.304	1.219	1.396	0.03464	1.738e-14
6	6:32571011:G:C	32571011	G	1.304	1.219	1.396	0.03464	1.738e-14
6	6:32571043:G:A	32571043	G	1.304	1.219	1.396	0.03464	1.738e-14
6	6:32571227:G:A	32571227	G	1.304	1.219	1.396	0.03464	1.738e-14
6	6:32571295:C:T	32571295	T	1.312	1.196	1.44	0.04727	8.916e-09
6	6:32571962:A:G	32571962	A	1.312	1.225	1.404	0.03463	4.861e-15
6	6:32572048:G:T	32572048	T	0.8248	0.7718	0.8813	0.03384	1.246e-08
6	6:32572082:C:T	32572082	C	1.287	1.204	1.376	0.03404	1.177e-13
6	6:32572148:G:A	32572148	G	1.298	1.213	1.389	0.03454	4.18e-14
6	6:32572155:T:C	32572155	C	1.312	1.196	1.44	0.04737	9.649e-09
6	6:32572179:A:G	32572179	A	1.297	1.212	1.388	0.03454	4.809e-14
6	6:32572202:C:T	32572202	C	1.242	1.167	1.322	0.03191	1.134e-11
6	6:32572326:C:T	32572326	C	1.297	1.212	1.388	0.03451	4.619e-14
6	6:32572388:T:C	32572388	T	1.305	1.219	1.397	0.03464	1.534e-14
6	6:32572435:C:A	32572435	C	1.304	1.219	1.394	0.03414	8.067e-15
6	6:32572547:A:T	32572547	A	1.304	1.219	1.396	0.03464	1.734e-14
6	6:32572695:G:C	32572695	G	1.304	1.218	1.395	0.03464	1.983e-14
6	6:32572701:A:G	32572701	A	1.304	1.218	1.395	0.03464	1.983e-14
6	6:32572737:G:A	32572737	A	1.311	1.195	1.438	0.04737	1.103e-08
6	6:32572757:A:G	32572757	A	1.304	1.218	1.395	0.03464	1.983e-14
6	6:32572975:T:C	32572975	T	1.31	1.228	1.397	0.03289	2.158e-16
6	6:32573361:A:C	32573361	C	1.311	1.195	1.438	0.04737	1.103e-08
6	6:32573574:C:T	32573574	C	1.305	1.219	1.397	0.03464	1.551e-14
6	6:32573598:T:C	32573598	T	1.304	1.218	1.395	0.03464	1.983e-14
6	6:32573748:A:G	32573748	A	1.304	1.218	1.395	0.03464	1.983e-14
6	6:32573780:A:G	32573780	A	1.304	1.218	1.395	0.03464	1.983e-14
6	6:32573895:A:G	32573895	G	1.311	1.195	1.438	0.04737	1.103e-08
6	6:32574027:T:C	32574027	T	1.304	1.218	1.395	0.03464	1.983e-14
6	6:32574048:G:A	32574048	A	1.311	1.195	1.438	0.04737	1.103e-08
6	6:32574130:A:G	32574130	A	1.304	1.218	1.395	0.03464	1.983e-14
6	6:32574244:C:T	32574244	T	1.311	1.195	1.438	0.04737	1.103e-08
6	6:32574308:C:T	32574308	C	1.195	1.123	1.272	0.03184	2.12e-08
6	6:32574329:C:T	32574329	T	1.312	1.196	1.44	0.04738	9.581e-09
6	6:32574438:G:A	32574438	G	1.304	1.218	1.395	0.03464	1.983e-14
6	6:32574453:C:T	32574453	T	1.311	1.195	1.438	0.04737	1.103e-08
6	6:32574602:T:C	32574602	T	1.309	1.224	1.4	0.03428	3.783e-15
6	6:32574703:G:C	32574703	G	1.296	1.212	1.387	0.03448	5.179e-14
6	6:32575258:A:G	32575258	G	1.314	1.197	1.441	0.04736	8.497e-09
6	6:32575631:A:G	32575631	A	1.304	1.218	1.395	0.03459	1.825e-14
6	6:32575674:C:G	32575674	C	1.304	1.218	1.395	0.03464	1.983e-14
6	6:32575803:G:T	32575803	G	1.304	1.218	1.395	0.03464	1.983e-14
6	6:32575820:T:C	32575820	C	1.311	1.195	1.438	0.04737	1.103e-08
6	6:32575873:G:A	32575873	G	1.304	1.218	1.395	0.03464	1.983e-14
6	6:32575930:C:T	32575930	C	1.304	1.218	1.395	0.03464	1.983e-14
6	6:32576177:T:G	32576177	T	1.298	1.213	1.389	0.03445	3.773e-14
6	6:32576247:T:C	32576247	T	1.304	1.218	1.395	0.03464	1.983e-14
6	6:32576296:A:G	32576296	A	1.304	1.218	1.395	0.03464	1.983e-14
6	6:32576324:C:G	32576324	G	1.311	1.195	1.438	0.04737	1.103e-08
6	6:32576356:T:C	32576356	C	1.311	1.195	1.438	0.04737	1.103e-08
6	6:32576368:C:T	32576368	T	1.311	1.195	1.438	0.04737	1.103e-08
6	6:32576426:A:G	32576426	A	1.294	1.209	1.384	0.03442	7.358e-14
6	6:32576478:T:C	32576478	T	1.303	1.217	1.394	0.03464	2.261e-14
6	6:32576493:C:T	32576493	C	1.304	1.218	1.395	0.03464	1.983e-14
6	6:32576633:G:A	32576633	G	1.296	1.211	1.387	0.03443	5.023e-14
6	6:32576687:T:C	32576687	T	1.282	1.199	1.371	0.03411	3.27e-13
6	6:32576795:T:C	32576795	C	1.306	1.221	1.398	0.03468	1.3e-14
6	6:32577220:G:A	32577220	G	1.304	1.218	1.395	0.03464	1.983e-14
6	6:32577224:C:G	32577224	C	1.304	1.218	1.395	0.03464	1.983e-14
6	6:32577245:C:T	32577245	T	1.311	1.195	1.438	0.04737	1.103e-08
6	6:32577282:A:C	32577282	A	1.301	1.215	1.393	0.03489	4.984e-14
6	6:32577417:T:G	32577417	G	1.311	1.195	1.438	0.04737	1.103e-08
6	6:32577715:G:T	32577715	G	1.304	1.218	1.395	0.03464	1.983e-14
6	6:32577733:C:T	32577733	C	1.304	1.218	1.395	0.03464	1.983e-14
6	6:32577784:C:T	32577784	C	1.303	1.217	1.394	0.03464	2.259e-14
6	6:32577785:A:G	32577785	A	1.304	1.218	1.395	0.03464	1.993e-14
6	6:32577814:G:C	32577814	G	1.23	1.153	1.312	0.03294	3.537e-10
6	6:32577846:T:C	32577846	C	1.311	1.195	1.438	0.04737	1.103e-08
6	6:32577889:T:C	32577889	T	1.304	1.218	1.395	0.03464	1.983e-14
6	6:32577975:C:T	32577975	C	1.304	1.218	1.395	0.03464	1.983e-14
6	6:32577981:A:G	32577981	A	1.304	1.218	1.395	0.03464	1.983e-14
6	6:32578040:C:G	32578040	C	1.304	1.218	1.395	0.03464	1.983e-14
6	6:32578052:G:A	32578052	A	0.8355	0.7851	0.889	0.0317	1.429e-08
6	6:32578127:A:G	32578127	A	1.313	1.23	1.402	0.03342	3.883e-16
6	6:32578191:C:T	32578191	C	1.304	1.218	1.395	0.03464	1.983e-14
6	6:32578230:A:G	32578230	A	1.306	1.221	1.398	0.03463	1.17e-14
6	6:32578426:A:G	32578426	G	1.311	1.195	1.438	0.04737	1.103e-08
6	6:32578481:T:C	32578481	C	0.8355	0.7851	0.889	0.0317	1.429e-08
6	6:32578530:C:A	32578530	C	1.304	1.218	1.395	0.03464	1.983e-14
6	6:32578566:T:C	32578566	T	1.304	1.218	1.395	0.03464	1.983e-14
6	6:32578612:T:G	32578612	T	1.304	1.218	1.395	0.03464	1.983e-14
6	6:32578673:A:T	32578673	A	1.304	1.218	1.395	0.03464	1.983e-14
6	6:32578726:G:A	32578726	G	1.304	1.218	1.395	0.03464	1.983e-14
6	6:32578756:C:T	32578756	C	1.304	1.218	1.395	0.03464	1.983e-14
6	6:32578818:C:A	32578818	C	1.304	1.218	1.395	0.03464	1.983e-14
6	6:32578837:A:C	32578837	A	1.304	1.218	1.395	0.03464	1.983e-14
6	6:32578941:G:A	32578941	G	1.304	1.218	1.395	0.03464	1.983e-14
6	6:32578958:G:A	32578958	A	0.8355	0.7851	0.889	0.0317	1.429e-08
6	6:32579035:G:A	32579035	G	1.304	1.218	1.395	0.03464	1.983e-14
6	6:32579708:T:C	32579708	C	0.8355	0.7851	0.889	0.0317	1.429e-08
6	6:32579743:T:A	32579743	A	0.8355	0.7851	0.889	0.0317	1.429e-08
6	6:32579775:A:T	32579775	T	0.8358	0.7855	0.8894	0.03171	1.557e-08
6	6:32579868:G:T	32579868	T	0.8355	0.7851	0.889	0.0317	1.429e-08
6	6:32579940:T:C	32579940	T	1.304	1.218	1.395	0.03464	1.983e-14
6	6:32580084:A:G	32580084	A	1.304	1.218	1.395	0.03464	1.983e-14
6	6:32580112:A:G	32580112	A	1.304	1.218	1.395	0.03464	1.983e-14
6	6:32580136:C:T	32580136	T	0.8355	0.7851	0.889	0.0317	1.429e-08
6	6:32580288:C:G	32580288	C	1.304	1.218	1.395	0.03464	1.983e-14
6	6:32580331:C:T	32580331	T	0.8355	0.7851	0.889	0.0317	1.429e-08
6	6:32580357:C:T	32580357	C	1.304	1.218	1.395	0.03464	1.983e-14
6	6:32580456:G:A	32580456	G	1.304	1.218	1.395	0.03464	1.983e-14
6	6:32580507:A:C	32580507	A	1.304	1.218	1.395	0.03464	1.983e-14
6	6:32580640:T:A	32580640	A	1.311	1.195	1.438	0.04737	1.103e-08
6	6:32580741:A:G	32580741	A	1.304	1.218	1.395	0.03464	1.983e-14
6	6:32581175:T:C	32581175	C	1.311	1.195	1.438	0.04737	1.103e-08
6	6:32581712:A:G	32581712	G	1.311	1.195	1.438	0.04737	1.103e-08
6	6:32581889:C:T	32581889	T	1.306	1.19	1.433	0.04748	1.954e-08
6	6:32581913:A:G	32581913	G	1.311	1.195	1.438	0.04737	1.103e-08
6	6:32581922:C:T	32581922	T	0.8289	0.776	0.8855	0.03369	2.548e-08
6	6:32582194:C:A	32582194	A	1.3	1.186	1.425	0.04684	2.196e-08
6	6:32582288:C:T	32582288	T	1.311	1.195	1.438	0.04737	1.103e-08
6	6:32582969:T:C	32582969	C	1.332	1.212	1.465	0.04841	3.105e-09
6	6:32582980:C:T	32582980	T	1.311	1.195	1.438	0.04737	1.103e-08
6	6:32583188:G:A	32583188	A	1.311	1.195	1.438	0.04737	1.103e-08
6	6:32583417:C:T	32583417	T	1.311	1.195	1.438	0.04737	1.103e-08
6	6:32583757:G:A	32583757	A	1.311	1.195	1.438	0.04737	1.103e-08
6	6:32584371:C:T	32584371	T	1.311	1.195	1.438	0.04737	1.103e-08
6	6:32584625:A:G	32584625	A	1.26	1.182	1.343	0.03256	1.296e-12
6	6:32584652:A:G	32584652	G	1.311	1.195	1.438	0.04737	1.103e-08
6	6:32584794:T:C	32584794	C	1.311	1.195	1.438	0.04737	1.103e-08
6	6:32584952:A:G	32584952	G	0.8175	0.7659	0.8726	0.03325	1.367e-09
6	6:32584989:T:C	32584989	C	1.311	1.195	1.438	0.04737	1.103e-08
6	6:32585504:G:C	32585504	C	0.8316	0.7813	0.8852	0.03184	7.033e-09
6	6:32585762:A:G	32585762	G	1.311	1.195	1.438	0.04737	1.103e-08
6	6:32585775:G:A	32585775	A	1.311	1.195	1.438	0.04737	1.103e-08
6	6:32585967:A:G	32585967	G	0.8291	0.779	0.8825	0.03182	3.869e-09
6	6:32586011:C:T	32586011	T	1.33	1.209	1.462	0.04845	3.967e-09
6	6:32586068:T:C	32586068	C	1.311	1.195	1.438	0.04737	1.103e-08
6	6:32586141:C:A	32586141	A	1.311	1.195	1.438	0.04737	1.103e-08
6	6:32586754:T:A	32586754	A	1.311	1.195	1.438	0.04737	1.103e-08
6	6:32586787:A:G	32586787	G	0.8202	0.7709	0.8727	0.03165	3.813e-10
6	6:32586794:T:G	32586794	G	0.8352	0.7844	0.8894	0.03204	1.915e-08
6	6:32586809:A:G	32586809	G	1.311	1.195	1.438	0.04737	1.103e-08
6	6:32586908:G:A	32586908	G	1.281	1.198	1.37	0.03409	3.676e-13
6	6:32587062:T:C	32587062	C	1.314	1.197	1.441	0.04736	8.497e-09
6	6:32587090:C:T	32587090	T	0.8387	0.7873	0.8935	0.03226	4.979e-08
6	6:32587661:G:A	32587661	A	0.8054	0.7541	0.8601	0.03358	1.144e-10
6	6:32587782:C:T	32587782	C	1.278	1.198	1.363	0.03296	9.859e-14
6	6:32588630:T:C	32588630	C	0.8169	0.7641	0.8733	0.03407	2.899e-09
6	6:32588662:C:T	32588662	T	0.8054	0.7541	0.8601	0.03358	1.144e-10
6	6:32588808:A:T	32588808	A	1.267	1.188	1.351	0.03277	4.956e-13
6	6:32588882:G:T	32588882	G	1.279	1.199	1.364	0.03296	8.757e-14
6	6:32588953:A:G	32588953	G	0.8054	0.7541	0.8601	0.03358	1.144e-10
6	6:32588985:G:T	32588985	G	1.279	1.199	1.365	0.03296	7.809e-14
6	6:32589000:G:T	32589000	T	0.8054	0.7541	0.8601	0.03358	1.144e-10
6	6:32589065:A:G	32589065	G	1.33	1.209	1.462	0.04845	3.967e-09
6	6:32589158:A:G	32589158	A	1.278	1.198	1.363	0.03296	9.859e-14
6	6:32589326:C:A	32589326	A	0.8191	0.7655	0.8764	0.03452	7.44e-09
6	6:32589483:G:A	32589483	A	0.8054	0.7541	0.8601	0.03358	1.144e-10
6	6:32589613:A:G	32589613	A	1.278	1.198	1.363	0.03296	9.859e-14
6	6:32589645:A:G	32589645	A	1.278	1.198	1.363	0.03296	9.859e-14
6	6:32589771:A:G	32589771	G	0.8049	0.7536	0.8596	0.03358	1.023e-10
6	6:32590091:T:G	32590091	G	0.8054	0.7541	0.8601	0.03358	1.144e-10
6	6:32590120:C:A	32590120	A	0.8054	0.7541	0.8601	0.03358	1.144e-10
6	6:32590183:G:T	32590183	T	1.275	1.173	1.385	0.04237	1.011e-08
6	6:32590234:A:T	32590234	A	1.278	1.198	1.363	0.03296	9.859e-14
6	6:32590248:T:C	32590248	C	0.8054	0.7541	0.8601	0.03358	1.144e-10
6	6:32590331:T:C	32590331	T	1.281	1.201	1.367	0.03296	5.42e-14
6	6:32590428:T:C	32590428	C	0.8064	0.7546	0.8618	0.03389	2.181e-10
6	6:32590590:T:G	32590590	G	0.8054	0.7541	0.8601	0.03358	1.144e-10
6	6:32590612:T:C	32590612	C	0.8054	0.7541	0.8601	0.03358	1.144e-10
6	6:32590665:A:G	32590665	G	1.275	1.173	1.385	0.04237	1.011e-08
6	6:32590669:T:A	32590669	A	1.311	1.195	1.438	0.04737	1.103e-08
6	6:32590696:C:T	32590696	T	1.275	1.173	1.385	0.04237	1.011e-08
6	6:32590722:G:T	32590722	T	1.275	1.173	1.385	0.04237	1.011e-08
6	6:32590844:G:C	32590844	C	1.311	1.195	1.438	0.04737	1.103e-08
6	6:32590870:T:C	32590870	C	0.8054	0.7541	0.8601	0.03358	1.144e-10
6	6:32590879:C:A	32590879	A	0.8054	0.7541	0.8601	0.03358	1.144e-10
6	6:32590990:T:C	32590990	C	1.275	1.173	1.385	0.04237	1.011e-08
6	6:32591058:A:C	32591058	C	1.311	1.195	1.438	0.04737	1.103e-08
6	6:32591106:T:C	32591106	C	1.275	1.173	1.385	0.04237	1.011e-08
6	6:32591128:G:A	32591128	A	0.8054	0.7541	0.8601	0.03358	1.144e-10
6	6:32591173:C:T	32591173	T	0.8054	0.7541	0.8601	0.03358	1.144e-10
6	6:32591448:G:A	32591448	A	0.8054	0.7541	0.8601	0.03358	1.144e-10
6	6:32591469:A:G	32591469	G	1.276	1.174	1.386	0.04237	8.916e-09
6	6:32591566:A:G	32591566	G	0.8054	0.7541	0.8601	0.03358	1.144e-10
6	6:32591755:G:A	32591755	A	1.312	1.196	1.44	0.04737	9.607e-09
6	6:32592239:T:C	32592239	C	1.277	1.175	1.388	0.04239	7.802e-09
6	6:32592294:G:A	32592294	A	1.276	1.174	1.386	0.04237	8.916e-09
6	6:32592337:G:A	32592337	A	0.8054	0.7541	0.8601	0.03358	1.144e-10
6	6:32592605:T:A	32592605	A	0.8018	0.7508	0.8564	0.03358	4.792e-11
6	6:32592868:T:C	32592868	C	0.807	0.7554	0.8622	0.03374	2.106e-10
6	6:32592898:G:A	32592898	A	0.8207	0.7675	0.8777	0.03423	7.804e-09
6	6:32593033:C:T	32593033	T	0.8045	0.7532	0.8592	0.03358	9.268e-11
6	6:32593097:T:G	32593097	G	1.283	1.18	1.395	0.04262	5.093e-09
6	6:32593127:C:T	32593127	T	1.285	1.182	1.396	0.04251	3.777e-09
6	6:32593244:C:T	32593244	T	1.296	1.184	1.418	0.04611	1.957e-08
6	6:32593246:C:G	32593246	G	1.296	1.183	1.419	0.04641	2.412e-08
6	6:32594341:T:C	32594341	C	0.8008	0.7498	0.8553	0.03358	3.752e-11
6	6:32595042:G:T	32595042	T	1.315	1.201	1.439	0.046	2.732e-09
6	6:32595097:C:A	32595097	A	0.8048	0.7536	0.8596	0.03359	1.026e-10
6	6:32595117:C:T	32595117	T	0.8128	0.7614	0.8676	0.03332	4.936e-10
6	6:32595636:T:G	32595636	G	1.302	1.194	1.42	0.04415	2.186e-09
6	6:32596324:T:G	32596324	G	1.314	1.204	1.434	0.04457	8.645e-10
6	6:32596374:A:G	32596374	G	1.281	1.178	1.392	0.04248	5.731e-09
6	6:32596533:G:T	32596533	T	1.316	1.199	1.444	0.04736	6.883e-09
6	6:32596635:A:C	32596635	C	1.277	1.175	1.388	0.04239	7.874e-09
6	6:32603742:A:G	32603742	A	1.199	1.126	1.277	0.03198	1.341e-08
6	6:32604108:T:C	32604108	C	0.8068	0.7554	0.8617	0.03361	1.689e-10
6	6:32604372:G:A	32604372	G	1.218	1.144	1.297	0.0321	8.364e-10
6	6:32605257:C:A	32605257	C	1.203	1.131	1.28	0.03169	5.364e-09
6	6:32605274:T:C	32605274	T	1.221	1.147	1.301	0.03205	4.322e-10
6	6:32605295:C:T	32605295	T	0.8254	0.7738	0.8805	0.03297	5.954e-09
6	6:32605437:C:G	32605437	C	1.21	1.137	1.288	0.03189	2.23e-09
6	6:32605501:C:G	32605501	G	0.7898	0.7405	0.8425	0.03291	7.525e-13
6	6:32605525:C:T	32605525	C	1.266	1.187	1.35	0.03275	6.079e-13
6	6:32606052:T:G	32606052	G	0.8005	0.7502	0.854	0.03305	1.637e-11
6	6:32607376:G:A	32607376	A	0.795	0.7343	0.8608	0.04056	1.555e-08
6	6:32608417:G:A	32608417	A	0.804	0.7528	0.8588	0.03361	8.64e-11
6	6:32609746:C:T	32609746	T	0.8062	0.7547	0.8611	0.03363	1.475e-10
6	6:32610059:T:G	32610059	T	1.219	1.145	1.298	0.032	5.621e-10
6	6:32610403:C:A	32610403	A	0.8059	0.7545	0.8608	0.03361	1.352e-10
6	6:32611590:G:A	32611590	G	1.2	1.125	1.279	0.03275	2.652e-08
6	6:32612430:C:T	32612430	T	1.212	1.139	1.29	0.03182	1.552e-09
6	6:32612488:C:A	32612488	A	1.22	1.146	1.3	0.0322	6.249e-10
6	6:32613712:A:G	32613712	G	1.221	1.146	1.3	0.0321	5.289e-10
6	6:32615458:A:G	32615458	G	1.219	1.145	1.299	0.03219	7.049e-10
6	6:32620399:T:G	32620399	G	1.224	1.149	1.304	0.03221	3.331e-10
6	6:32620775:A:C	32620775	C	1.219	1.145	1.298	0.0321	6.533e-10
6	6:32623430:A:G	32623430	G	1.22	1.146	1.3	0.03215	5.836e-10
6	6:32625869:C:T	32625869	T	1.231	1.155	1.312	0.03263	1.864e-10
6	6:32625952:C:G	32625952	C	1.192	1.12	1.268	0.03163	2.817e-08
6	6:32626021:G:A	32626021	A	0.7734	0.7061	0.8471	0.04645	3.179e-08
6	6:32626272:C:A	32626272	A	0.7983	0.7446	0.8557	0.03547	2.111e-10
6	6:32626302:T:G	32626302	G	0.7983	0.7446	0.8557	0.03547	2.111e-10
6	6:32626382:G:T	32626382	T	0.7734	0.7061	0.8471	0.04645	3.179e-08
6	6:32626475:G:A	32626475	A	0.7983	0.7446	0.8557	0.03547	2.111e-10
6	6:32627714:T:G	32627714	T	1.221	1.146	1.3	0.03209	5.111e-10
6	6:32627906:T:C	32627906	T	1.221	1.146	1.3	0.03209	5.111e-10
6	6:32627923:A:G	32627923	A	1.221	1.147	1.301	0.0321	4.613e-10
6	6:32628247:T:C	32628247	T	1.221	1.146	1.3	0.03209	5.111e-10
6	6:32628297:T:C	32628297	T	1.21	1.136	1.288	0.03218	3.344e-09
6	6:32628389:A:C	32628389	C	0.7789	0.7148	0.8487	0.04381	1.17e-08
6	6:32628439:G:A	32628439	A	0.791	0.7423	0.8429	0.03242	4.703e-13
6	6:32628595:T:C	32628595	T	1.221	1.146	1.3	0.03209	5.111e-10
6	6:32628617:A:C	32628617	C	0.7799	0.7157	0.8498	0.0438	1.386e-08
6	6:32628633:T:C	32628633	C	0.7799	0.7157	0.8498	0.0438	1.386e-08
6	6:32628736:C:T	32628736	C	1.192	1.12	1.268	0.03171	3.132e-08
6	6:32629137:T:G	32629137	T	1.222	1.148	1.302	0.03203	3.642e-10
6	6:32629549:G:A	32629549	A	0.7799	0.7157	0.8498	0.0438	1.386e-08
6	6:32629755:G:A	32629755	A	0.7824	0.7182	0.8522	0.04362	1.831e-08
6	6:32630620:C:T	32630620	T	0.7799	0.7157	0.8498	0.0438	1.386e-08
6	6:32630798:G:A	32630798	A	0.7811	0.7151	0.8532	0.04504	4.15e-08
6	6:32631570:G:A	32631570	A	0.7792	0.7151	0.8491	0.0438	1.229e-08
6	6:32634007:A:G	32634007	G	0.7816	0.7174	0.8516	0.04374	1.767e-08
6	6:32634355:G:A	32634355	A	0.7779	0.7136	0.848	0.04402	1.16e-08
6	6:32634838:C:A	32634838	A	1.219	1.144	1.298	0.03224	8.712e-10
6	6:32635293:C:G	32635293	G	0.7787	0.7147	0.8484	0.04374	1.083e-08
6	6:32635754:G:T	32635754	G	1.22	1.145	1.299	0.03211	6.295e-10
6	6:32635809:T:C	32635809	T	1.217	1.143	1.296	0.03209	9.424e-10
6	6:32635903:G:C	32635903	G	1.219	1.145	1.298	0.03206	6.746e-10
6	6:32635949:G:A	32635949	A	0.8095	0.7545	0.8685	0.03588	3.845e-09
6	6:32635974:A:G	32635974	G	0.7782	0.7143	0.8477	0.04368	9.371e-09
6	6:32636063:G:A	32636063	A	0.7871	0.7232	0.8567	0.04324	3.098e-08
6	6:32636289:T:C	32636289	C	0.779	0.715	0.8487	0.04374	1.132e-08
6	6:32636434:A:G	32636434	A	1.22	1.145	1.299	0.0321	6.241e-10
6	6:32636443:A:C	32636443	C	0.779	0.715	0.8487	0.04374	1.132e-08
6	6:32636757:T:C	32636757	T	1.215	1.14	1.295	0.03262	2.347e-09
6	6:32636866:A:T	32636866	A	1.207	1.132	1.287	0.03267	8.235e-09
6	6:32637180:A:G	32637180	G	0.8226	0.7677	0.8814	0.03524	3.005e-08
6	6:32637772:A:G	32637772	G	0.8112	0.756	0.8703	0.03592	5.649e-09
6	6:32676309:A:C	32676309	C	1.736	1.464	2.058	0.08684	2.16e-10
6	6:32679107:G:T	32679107	T	1.597	1.353	1.885	0.08468	3.268e-08
6	6:32683653:G:A	32683653	G	1.192	1.12	1.27	0.03203	4.013e-08
6	6:32804570:G:A	32804570	A	0.8323	0.7798	0.8883	0.03323	3.289e-08
21	21:40463283:G:A	40463283	A	0.7831	0.7278	0.8427	0.03737	6.142e-11
21	21:40464924:G:C	40464924	C	0.7798	0.7254	0.8383	0.03691	1.607e-11
21	21:40465066:C:A	40465066	A	0.7962	0.7418	0.8546	0.03611	2.759e-10
21	21:40465512:G:T	40465512	T	0.7804	0.726	0.839	0.03691	1.849e-11
21	21:40465534:G:A	40465534	A	0.7809	0.7264	0.8395	0.03691	2.079e-11
21	21:40465901:C:T	40465901	T	0.7809	0.7264	0.8395	0.03691	2.079e-11
21	21:40466299:G:T	40466299	T	0.7813	0.7268	0.8399	0.03692	2.306e-11
21	21:40466468:G:A	40466468	A	0.7801	0.7257	0.8387	0.03693	1.785e-11
21	21:40466570:G:A	40466570	A	0.7786	0.7242	0.837	0.03694	1.229e-11
21	21:40466744:G:A	40466744	A	0.7801	0.7256	0.8387	0.03693	1.77e-11
21	21:40467643:T:C	40467643	C	0.7912	0.7367	0.8499	0.03647	1.355e-10
21	21:40468838:G:A	40468838	A	0.7947	0.7396	0.8539	0.03666	3.651e-10
