# Supplementary material for: Unveiling Novel Traits Associated with Ulcerative Colitis via Phenome-Wide Associations Enhanced by Polygenic Risk Statistics
Source: Genes (Basel). 2025 Nov 30;16(12):1431. doi: 10.3390/genes16121431 (PMC12732458; doi:10.3390/genes16121431)
Supplement: Supplementary file 1 [file genes-16-01431-s001.zip › Table_S10.xlsx]

## Sheet: Supplementary Table 10
Prediction accuracy of the unweighted PRSs built with UC eQTLs
r2	AUC	Sensitivity	Specificity	Accuracy	Number of SNPs
0.05	0.52736	0.51084	0.52673	0.518782	74
0.1	0.519113	0.497292	0.528617	0.512948	87
0.2	0.515977	0.489913	0.530299	0.510098	90
0.4	0.5135	0.484169	0.533518	0.508833	101
0.6	0.510858	0.478264	0.537917	0.508079	111
0.8	0.511446	0.480585	0.536245	0.508404	117
no-pruning	0.511994	0.482018	0.535664	0.508831	120
