# Supplementary material for: Unveiling Novel Traits Associated with Ulcerative Colitis via Phenome-Wide Associations Enhanced by Polygenic Risk Statistics
Source: Genes (Basel). 2025 Nov 30;16(12):1431. doi: 10.3390/genes16121431 (PMC12732458; doi:10.3390/genes16121431)
Supplement: Supplementary file 1 [file genes-16-01431-s001.zip › Table_S11.xlsx]

## Sheet: Sheet1
SNP: the predictor under study
Beta: the beta effect in logistic regression
SE: the standard error for the beta coefficient
N_total: number of cases and controls
HWE_p: p value in Hardy-Weinberg equilibrium exact test
N_no_snp: the number of records with a missing predictor
Type: the type of regression model used
Variant-level PheWAS analysis results based on ICD10 codes using Mount Sinai BioMe BioBank
ICD10	Phenotype	Combined_info	SNP-GrCh38	RsID	SNP-GrCh37	Beta	SE	OR	P	N_total	N_cases	N_controls	HWE_p	Allele_freq	N_no_snp	Type
E10.9	Type 1 diabetes mellitus without complications	Type 1 diabetes mellitus without complications (E10.9) -- rs9271364	6:32619010:A:G	rs9271364	6:32586787:A:G	-0.484297	0.0657079	0.61613	1.7e-13	4122	691	3431	0.983426	0.410844	0	logistic
E10.9	Type 1 diabetes mellitus without complications	Type 1 diabetes mellitus without complications (E10.9) -- rs3828796	6:32668197:A:G	rs3828796	6:32635974:A:G	0.476527	0.0731621	1.61047	7.35e-11	4122	691	3431	0.889642	0.209	0	logistic
K51.919	Ulcerative colitis; unspecified with unspecified complications	Ulcerative colitis; unspecified with unspecified complications (K51.919) -- rs145568234	6:32279268:T:G	rs145568234	6:32247045:T:G	2.72634	0.436872	15.2768	4.36e-10	1996	327	1669	0.938923	0.00976954	2	logistic
E10.65	Type 1 diabetes mellitus with hyperglycemia	Type 1 diabetes mellitus with hyperglycemia (E10.65) -- rs9271364	6:32619010:A:G	rs9271364	6:32586787:A:G	-0.655496	0.107599	0.519185	1.11e-09	1818	300	1518	0.989134	0.400715	0	logistic
E10.9	Type 1 diabetes mellitus without complications	Type 1 diabetes mellitus without complications (E10.9) -- rs9270949	6:32605198:T:C	rs9270949	6:32572975:T:C	-0.517261	0.086786	0.596151	2.52e-09	4122	691	3431	0.998456	0.195779	0	logistic
K51.919	Ulcerative colitis; unspecified with unspecified complications	Ulcerative colitis; unspecified with unspecified complications (K51.919) -- rs144614916	6:32708532:A:C	rs144614916	6:32676309:A:C	2.26229	0.381104	9.60509	2.92e-09	1995	326	1669	0.995123	0.0132832	3	logistic
K51.919	Ulcerative colitis; unspecified with unspecified complications	Ulcerative colitis; unspecified with unspecified complications (K51.919) -- rs9270949	6:32605198:T:C	rs9270949	6:32572975:T:C	0.695123	0.126345	2.00396	3.76e-08	1998	329	1669	0.928885	0.228979	0	logistic
K51.00	Ulcerative (chronic) pancolitis without complications	Ulcerative (chronic) pancolitis without complications (K51.00) -- rs144614916	6:32708532:A:C	rs144614916	6:32676309:A:C	2.10473	0.386653	8.20486	5.23e-08	1978	322	1656	0.999998	0.0128918	3	logistic
K51.919	Ulcerative colitis; unspecified with unspecified complications	Ulcerative colitis; unspecified with unspecified complications (K51.919) -- rs17208853	6:32408583:T:C	rs17208853	6:32376360:T:C	1.35518	0.251457	3.87744	7.07e-08	1998	329	1669	0.999501	0.036036	0	logistic
K51.90	Ulcerative colitis; unspecified; without complications	Ulcerative colitis; unspecified; without complications (K51.90) -- rs145568234	6:32279268:T:G	rs145568234	6:32247045:T:G	1.98788	0.370589	7.30007	8.13e-08	2953	488	2465	0.999496	0.00931256	4	logistic
K51.00	Ulcerative (chronic) pancolitis without complications	Ulcerative (chronic) pancolitis without complications (K51.00) -- rs145568234	6:32279268:T:G	rs145568234	6:32247045:T:G	2.29958	0.435624	9.96994	1.3e-07	1979	323	1656	0.999947	0.0101061	2	logistic
K51.90	Ulcerative colitis; unspecified; without complications	Ulcerative colitis; unspecified; without complications (K51.90) -- rs144614916	6:32708532:A:C	rs144614916	6:32676309:A:C	1.69004	0.324115	5.41969	1.84e-07	2955	489	2466	0.99991	0.0121827	2	logistic
E10.9	Type 1 diabetes mellitus without complications	Type 1 diabetes mellitus without complications (E10.9) -- rs9274700	6:32669403:A:G	rs9274700	6:32637180:A:G	0.344637	0.0662632	1.41148	1.98e-07	4122	691	3431	0.697498	0.317928	0	logistic
E10.9	Type 1 diabetes mellitus without complications	Type 1 diabetes mellitus without complications (E10.9) -- rs3135344	6:32427259:C:T	rs3135344	6:32395036:C:T	-0.452187	0.0871115	0.636235	2.09e-07	4121	690	3431	0.820761	0.209415	1	logistic
K51.919	Ulcerative colitis; unspecified with unspecified complications	Ulcerative colitis; unspecified with unspecified complications (K51.919) -- rs114969413	6:31957902:G:A	rs114969413	6:31925679:G:A	1.70026	0.355673	5.47536	1.75e-06	1998	329	1669	0.614642	0.0147648	0	logistic
K51.90	Ulcerative colitis; unspecified; without complications	Ulcerative colitis; unspecified; without complications (K51.90) -- rs9270949	6:32605198:T:C	rs9270949	6:32572975:T:C	0.465791	0.100324	1.59327	3.44e-06	2957	491	2466	0.966286	0.221508	0	logistic
O24.410	Gestational diabetes mellitus in pregnancy; diet controlled	Gestational diabetes mellitus in pregnancy; diet controlled (O24.410) -- rs114969413	6:31957902:G:A	rs114969413	6:31925679:G:A	4.38062	0.945668	79.8874	3.62e-06	873	146	727	0.188762	0.00801833	0	logistic
H01.003	Unspecified blepharitis right eye; unspecified eyelid	Unspecified blepharitis right eye; unspecified eyelid (H01.003) -- rs17208853	6:32408583:T:C	rs17208853	6:32376360:T:C	1.28382	0.282626	3.61041	5.56e-06	1207	202	1005	0.797308	0.0352113	0	logistic
E10.65	Type 1 diabetes mellitus with hyperglycemia	Type 1 diabetes mellitus with hyperglycemia (E10.65) -- rs3828796	6:32668197:A:G	rs3828796	6:32635974:A:G	0.531144	0.117232	1.70088	5.88e-06	1818	300	1518	0.209922	0.211221	0	logistic
C61	Malignant neoplasm of prostate	Malignant neoplasm of prostate (C61) -- rs6869382	5:145942508:C:T	rs6869382	5:145322071:C:T	-0.313912	0.0721994	0.730584	1.37e-05	6223	1052	5171	1	0.464808	15	logistic
E10.69	Type 1 diabetes mellitus with other specified complication	Type 1 diabetes mellitus with other specified complication (E10.69) -- rs9271364	6:32619010:A:G	rs9271364	6:32586787:A:G	-1.00386	0.231122	0.36646	1.4e-05	510	83	427	0.824081	0.380392	0	logistic
K51.919	Ulcerative colitis; unspecified with unspecified complications	Ulcerative colitis; unspecified with unspecified complications (K51.919) -- rs1967688	6:32372291:C:T	rs1967688	6:32340068:C:T	-0.553649	0.127856	0.574848	1.49e-05	1978	320	1658	0.979436	0.380435	20	logistic
K51.90	Ulcerative colitis; unspecified; without complications	Ulcerative colitis; unspecified; without complications (K51.90) -- rs17208853	6:32408583:T:C	rs17208853	6:32376360:T:C	0.904752	0.20902	2.47132	1.5e-05	2956	491	2465	0.989732	0.0339986	1	logistic
L01.00	Impetigo; unspecified	Impetigo; unspecified (L01.00) -- rs114969413	6:31957902:G:A	rs114969413	6:31925679:G:A	2.02462	0.471397	7.57324	1.75e-05	1201	198	1003	0.979428	0.0108243	0	logistic
K12.1	Other forms of stomatitis	Other forms of stomatitis (K12.1) -- rs3104411	6:32715876:G:A	rs3104411	6:32683653:G:A	0.584148	0.136544	1.79346	1.89e-05	1292	211	1081	0.824373	0.202786	11	logistic
O24.410	Gestational diabetes mellitus in pregnancy; diet controlled	Gestational diabetes mellitus in pregnancy; diet controlled (O24.410) -- rs144614916	6:32708532:A:C	rs144614916	6:32676309:A:C	4.15624	0.972209	63.8309	1.91e-05	873	146	727	0.215349	0.0091638	0	logistic
K51.00	Ulcerative (chronic) pancolitis without complications	Ulcerative (chronic) pancolitis without complications (K51.00) -- rs9270949	6:32605198:T:C	rs9270949	6:32572975:T:C	0.529398	0.124367	1.69791	2.07e-05	1981	325	1656	0.924991	0.224886	0	logistic
F53.0	Postpartum depression	Postpartum depression (F53.0) -- rs114969413	6:31957902:G:A	rs114969413	6:31925679:G:A	14.5132	3.41851	2.00911e+06	2.18e-05	353	57	296	0.106606	0.00708215	0	logistic
K51.90	Ulcerative colitis; unspecified; without complications	Ulcerative colitis; unspecified; without complications (K51.90) -- rs114969413	6:31957902:G:A	rs114969413	6:31925679:G:A	1.2594	0.298105	3.52332	2.39e-05	2957	491	2466	0.928665	0.0143727	0	logistic
K50.813	Crohn's disease of both small and large intestine with fistula	Crohn's disease of both small and large intestine with fistula (K50.813) -- rs114969413	6:31957902:G:A	rs114969413	6:31925679:G:A	2.51413	0.595456	12.3559	2.42e-05	1379	228	1151	0.306875	0.0105149	0	logistic
E10.21	Type 1 diabetes mellitus with diabetic nephropathy	Type 1 diabetes mellitus with diabetic nephropathy (E10.21) -- rs9271364	6:32619010:A:G	rs9271364	6:32586787:A:G	-1.09114	0.258827	0.335834	2.49e-05	460	76	384	0.848696	0.383696	0	logistic
E10.9	Type 1 diabetes mellitus without complications	Type 1 diabetes mellitus without complications (E10.9) -- rs1967688	6:32372291:C:T	rs1967688	6:32340068:C:T	0.269953	0.0643482	1.3099	2.73e-05	4073	675	3398	0.387877	0.411245	49	logistic
K22.10	Ulcer of esophagus without bleeding	Ulcer of esophagus without bleeding (K22.10) -- rs114969413	6:31957902:G:A	rs114969413	6:31925679:G:A	2.97461	0.712415	19.582	2.97e-05	646	109	537	0.188336	0.00928793	0	logistic
H69.83	Other specified disorders of Eustachian tube; bilateral	Other specified disorders of Eustachian tube; bilateral (H69.83) -- rs17208853	6:32408583:T:C	rs17208853	6:32376360:T:C	0.889022	0.213164	2.43275	3.04e-05	2174	359	1815	0.392395	0.0321987	0	logistic
M70.22	Olecranon bursitis; left elbow	Olecranon bursitis; left elbow (M70.22) -- rs114969413	6:31957902:G:A	rs114969413	6:31925679:G:A	2.42621	0.583544	11.3159	3.21e-05	781	129	652	0.255424	0.0115237	0	logistic
N13.9	Obstructive and reflux uropathy; unspecified	Obstructive and reflux uropathy; unspecified (N13.9) -- rs114969413	6:31957902:G:A	rs114969413	6:31925679:G:A	3.1166	0.760973	22.5695	4.21e-05	749	125	624	0.999774	0.00934579	0	logistic
Y92.9	Unspecified place or not applicable	Unspecified place or not applicable (Y92.9) -- rs17208853	6:32408583:T:C	rs17208853	6:32376360:T:C	0.641026	0.156912	1.89843	4.4e-05	3338	557	2781	0.531989	0.0331037	1	logistic
R93.7	Abnormal findings on diagnostic imaging of other parts of musculoskeletal system	Abnormal findings on diagnostic imaging of other parts of musculoskeletal system (R93.7) -- rs114969413	6:31957902:G:A	rs114969413	6:31925679:G:A	1.71688	0.421787	5.56715	4.69e-05	1224	204	1020	0.314371	0.0114379	0	logistic
K50.119	Crohn's disease of large intestine with unspecified complications	Crohn's disease of large intestine with unspecified complications (K50.119) -- rs114969413	6:31957902:G:A	rs114969413	6:31925679:G:A	2.61233	0.642893	13.6308	4.84e-05	979	159	820	0.956426	0.0132789	0	logistic
G35	Multiple sclerosis	Multiple sclerosis (G35) -- rs9270949	6:32605198:T:C	rs9270949	6:32572975:T:C	0.386047	0.0951436	1.47115	4.96e-05	2844	483	2361	0.785581	0.217651	0	logistic
K51.919	Ulcerative colitis; unspecified with unspecified complications	Ulcerative colitis; unspecified with unspecified complications (K51.919) -- rs9271364	6:32619010:A:G	rs9271364	6:32586787:A:G	0.440478	0.109434	1.55345	5.7e-05	1998	329	1669	0.977794	0.441692	0	logistic
K50.10	Crohn's disease of large intestine without complications	Crohn's disease of large intestine without complications (K50.10) -- rs145568234	6:32279268:T:G	rs145568234	6:32247045:T:G	2.3284	0.582524	10.2615	6.41e-05	1636	264	1372	0.263539	0.00825183	2	logistic
I35.9	Nonrheumatic aortic valve disorder; unspecified	Nonrheumatic aortic valve disorder; unspecified (I35.9) -- rs9268847	6:32461500:A:G	rs9268847	6:32429277:A:G	0.321808	0.0806508	1.37962	6.6e-05	3484	580	2904	0.237689	0.351751	11	logistic
I30.9	Acute pericarditis; unspecified	Acute pericarditis; unspecified (I30.9) -- rs4654925	1:19901230:G:C	rs4654925	1:20227723:G:C	-1.1222	0.282255	0.325562	7.01e-05	377	63	314	0.359316	0.448276	2	logistic
H18.603	Keratoconus; unspecified; bilateral	Keratoconus; unspecified; bilateral (H18.603) -- rs114969413	6:31957902:G:A	rs114969413	6:31925679:G:A	5.20598	1.31114	182.36	7.17e-05	338	57	281	0.108966	0.00739645	0	logistic
M53.86	Other specified dorsopathies; lumbar region	Other specified dorsopathies; lumbar region (M53.86) -- rs114969413	6:31957902:G:A	rs114969413	6:31925679:G:A	2.70491	0.681307	14.9529	7.18e-05	554	93	461	0.203367	0.0108303	0	logistic
L40.9	Psoriasis; unspecified	Psoriasis; unspecified (L40.9) -- rs9271364	6:32619010:A:G	rs9271364	6:32586787:A:G	0.196928	0.0497639	1.21766	7.58e-05	6570	1115	5455	0.984487	0.433181	0	logistic
E03.8	Other specified hypothyroidism	Other specified hypothyroidism (E03.8) -- rs9270949	6:32605198:T:C	rs9270949	6:32572975:T:C	-0.160693	0.0407742	0.851554	8.11e-05	13634	2387	11247	0.993233	0.218351	1	logistic
M25.361	Other instability; right knee	Other instability; right knee (M25.361) -- rs114969413	6:31957902:G:A	rs114969413	6:31925679:G:A	3.9567	1.00438	52.2845	8.17e-05	386	65	321	0.142671	0.00906736	0	logistic
E10.649	Type 1 diabetes mellitus with hypoglycemia without coma	Type 1 diabetes mellitus with hypoglycemia without coma (E10.649) -- rs9271364	6:32619010:A:G	rs9271364	6:32586787:A:G	-1.46346	0.379308	0.231433	0.000114202	330	54	276	0.745992	0.381818	0	logistic
U09.9	#N/A	#N/A	6:31957902:G:A	rs114969413	6:31925679:G:A	1.48012	0.384041	4.39346	0.000116174	1634	269	1365	0.828132	0.0131579	0	logistic
N48.1	Balanitis	Balanitis (N48.1) -- rs4654925	1:19901230:G:C	rs4654925	1:20227723:G:C	0.566109	0.147024	1.7614	0.000117897	1421	237	1184	0.844432	0.463054	5	logistic
M45.9	Ankylosing spondylitis of unspecified sites in spine	Ankylosing spondylitis of unspecified sites in spine (M45.9) -- rs114969413	6:31957902:G:A	rs114969413	6:31925679:G:A	2.71392	0.705494	15.0883	0.000119651	713	118	595	0.987158	0.013324	0	logistic
G35	Multiple sclerosis	Multiple sclerosis (G35) -- rs3135344	6:32427259:C:T	rs3135344	6:32395036:C:T	0.372031	0.0968684	1.45068	0.000122743	2844	483	2361	0.945609	0.231013	0	logistic
H54.40	Blindness; one eye; unspecified eye	Blindness; one eye; unspecified eye (H54.40) -- rs114969413	6:31957902:G:A	rs114969413	6:31925679:G:A	2.61063	0.680068	13.6076	0.00012365	701	110	591	0.19571	0.00927247	0	logistic
I49.8	Other specified cardiac arrhythmias	Other specified cardiac arrhythmias (I49.8) -- rs2314757	1:19805278:C:T	rs2314757	1:20131771:C:T	-0.420652	0.109899	0.656618	0.000129388	2159	349	1810	1	0.2478	78	logistic
H01.003	Unspecified blepharitis right eye; unspecified eyelid	Unspecified blepharitis right eye; unspecified eyelid (H01.003) -- rs114969413	6:31957902:G:A	rs114969413	6:31925679:G:A	1.75632	0.459712	5.79112	0.000133185	1207	202	1005	0.338025	0.0124275	0	logistic
G43.719	Chronic migraine without aura; intractable; without status migrainosus	Chronic migraine without aura; intractable; without status migrainosus (G43.719) -- rs114969413	6:31957902:G:A	rs114969413	6:31925679:G:A	2.45564	0.643795	11.6539	0.000136558	748	126	622	0.189474	0.00868984	0	logistic
E03.9	Hypothyroidism; unspecified	Hypothyroidism; unspecified (E03.9) -- rs9271364	6:32619010:A:G	rs9271364	6:32586787:A:G	-0.0857295	0.0225396	0.917842	0.000142668	28802	5335	23467	0.999992	0.429814	0	logistic
B35.1	Tinea unguium	Tinea unguium (B35.1) -- rs2314757	1:19805278:C:T	rs2314757	1:20131771:C:T	-0.114769	0.0302936	0.891572	0.000151522	22848	4406	18442	1	0.27416	1702	logistic
K58.8	Other irritable bowel syndrome	Other irritable bowel syndrome (K58.8) -- rs114969413	6:31957902:G:A	rs114969413	6:31925679:G:A	2.26247	0.597632	9.60674	0.000153266	976	158	818	0.241215	0.00973361	0	logistic
K92.1	Melena	Melena (K92.1) -- rs1967688	6:32372291:C:T	rs1967688	6:32340068:C:T	-0.153416	0.0406474	0.857773	0.000160453	9491	1644	7847	0.68663	0.389738	113	logistic
Z85.89	Personal history of malignant neoplasm of other organs and systems	Personal history of malignant neoplasm of other organs and systems (Z85.89) -- rs114969413	6:31957902:G:A	rs114969413	6:31925679:G:A	3.77602	1.0017	43.642	0.00016349	730	121	609	0.191791	0.00890411	0	logistic
E06.3	Autoimmune thyroiditis	Autoimmune thyroiditis (E06.3) -- rs9270949	6:32605198:T:C	rs9270949	6:32572975:T:C	-0.198963	0.0527953	0.81958	0.000164184	10199	1726	8473	0.973236	0.213844	1	logistic
H93.11	Tinnitus; right ear	Tinnitus; right ear (H93.11) -- rs17208853	6:32408583:T:C	rs17208853	6:32376360:T:C	0.737019	0.196347	2.0897	0.000174276	2238	377	1861	0.759064	0.0319482	0	logistic
L68.0	Hirsutism	Hirsutism (L68.0) -- rs144614916	6:32708532:A:C	rs144614916	6:32676309:A:C	1.50671	0.406392	4.51188	0.000209285	2790	462	2328	0.912195	0.00878136	0	logistic
M75.41	Impingement syndrome of right shoulder	Impingement syndrome of right shoulder (M75.41) -- rs17208853	6:32408583:T:C	rs17208853	6:32376360:T:C	0.697018	0.188884	2.00776	0.000224085	2675	447	2228	0.703958	0.0300935	1	logistic
H60.543	Acute eczematoid otitis externa; bilateral	Acute eczematoid otitis externa; bilateral (H60.543) -- rs114969413	6:31957902:G:A	rs114969413	6:31925679:G:A	2.76019	0.749801	15.8028	0.000232115	511	82	429	0.211746	0.0117417	0	logistic
E03.9	Hypothyroidism; unspecified	Hypothyroidism; unspecified (E03.9) -- rs9270949	6:32605198:T:C	rs9270949	6:32572975:T:C	-0.0998697	0.0271705	0.904955	0.000237228	28801	5334	23467	0.999991	0.221971	1	logistic
L72.11	Pilar cyst	Pilar cyst (L72.11) -- rs17208853	6:32408583:T:C	rs17208853	6:32376360:T:C	1.60595	0.438161	4.98257	0.000247149	437	72	365	0.0327118	0.0469108	0	logistic
K61.0	Anal abscess	Anal abscess (K61.0) -- rs114969413	6:31957902:G:A	rs114969413	6:31925679:G:A	1.97215	0.538591	7.18613	0.00025056	1143	192	951	0.280187	0.0104987	0	logistic
Z71.84	#N/A	#N/A	6:32408583:T:C	rs17208853	6:32376360:T:C	0.466318	0.12827	1.59411	0.000277497	6719	1123	5596	0.966714	0.0331895	2	logistic
Z98.42	Cataract extraction status; left eye	Cataract extraction status; left eye (Z98.42) -- rs114969413	6:31957902:G:A	rs114969413	6:31925679:G:A	2.60557	0.717836	13.5389	0.000283692	662	110	552	0.13978	0.00679758	0	logistic
K63.89	Other specified diseases of intestine	Other specified diseases of intestine (K63.89) -- rs17208853	6:32408583:T:C	rs17208853	6:32376360:T:C	0.747605	0.206137	2.11194	0.000287031	2166	359	1807	0.992849	0.0316251	0	logistic
L24.9	Irritant contact dermatitis; unspecified cause	Irritant contact dermatitis; unspecified cause (L24.9) -- rs144614916	6:32708532:A:C	rs144614916	6:32676309:A:C	1.81951	0.50264	6.16885	0.000294701	1138	191	947	0.258041	0.00966608	0	logistic
G35	Multiple sclerosis	Multiple sclerosis (G35) -- rs1048709	6:31947158:A:G	rs1048709	6:31914935:A:G	0.463105	0.128311	1.589	0.000307091	2844	483	2361	0.784778	0.111639	0	logistic
K51.019	Ulcerative (chronic) pancolitis with unspecified complications	Ulcerative (chronic) pancolitis with unspecified complications (K51.019) -- rs144614916	6:32708532:A:C	rs144614916	6:32676309:A:C	2.62095	0.726185	13.7488	0.000307129	793	130	663	0.267232	0.0119798	1	logistic
S93.409A	Sprain of unspecified ligament of unspecified ankle; initial encounter	Sprain of unspecified ligament of unspecified ankle; initial encounter (S93.409A) -- rs9270949	6:32605198:T:C	rs9270949	6:32572975:T:C	0.348009	0.0964528	1.41624	0.000308481	2218	375	1843	0.943957	0.215284	0	logistic
K51.00	Ulcerative (chronic) pancolitis without complications	Ulcerative (chronic) pancolitis without complications (K51.00) -- rs114969413	6:31957902:G:A	rs114969413	6:31925679:G:A	1.34175	0.372178	3.82575	0.000311985	1981	325	1656	0.709137	0.0136295	0	logistic
H00.14	Chalazion left upper eyelid	Chalazion left upper eyelid (H00.14) -- rs114969413	6:31957902:G:A	rs114969413	6:31925679:G:A	2.55923	0.710196	12.9258	0.000313901	675	112	563	0.184247	0.00888889	0	logistic
D86.9	Sarcoidosis; unspecified	Sarcoidosis; unspecified (D86.9) -- rs3135344	6:32427259:C:T	rs3135344	6:32395036:C:T	0.249189	0.0691691	1.28298	0.00031504	4536	762	3774	0.827225	0.227072	1	logistic
E10.65	Type 1 diabetes mellitus with hyperglycemia	Type 1 diabetes mellitus with hyperglycemia (E10.65) -- rs9270949	6:32605198:T:C	rs9270949	6:32572975:T:C	-0.507834	0.140964	0.601798	0.00031506	1818	300	1518	0.81387	0.19637	0	logistic
I95.9	Hypotension; unspecified	Hypotension; unspecified (I95.9) -- rs17208853	6:32408583:T:C	rs17208853	6:32376360:T:C	0.422128	0.117558	1.5252	0.000329665	6661	1149	5512	0.975709	0.0328029	1	logistic
N18.30	#N/A	#N/A	6:32669403:A:G	rs9274700	6:32637180:A:G	-0.110397	0.0308458	0.895478	0.000344901	21276	3837	17439	0.999999	0.29726	1	logistic
R79.0	Abnormal level of blood mineral	Abnormal level of blood mineral (R79.0) -- rs148844907	6:31660620:T:A	rs148844907	6:31628397:T:A	2.16682	0.608642	8.73049	0.000370722	1324	218	1106	0.153354	0.00528701	2	logistic
L65.8	Other specified nonscarring hair loss	Other specified nonscarring hair loss (L65.8) -- rs17208853	6:32408583:T:C	rs17208853	6:32376360:T:C	0.976961	0.274868	2.65637	0.000378997	1488	244	1244	0.472231	0.0295699	0	logistic
I15.8	Other secondary hypertension	Other secondary hypertension (I15.8) -- rs114969413	6:31957902:G:A	rs114969413	6:31925679:G:A	1.85387	0.521602	6.38449	0.000379143	1007	163	844	0.261899	0.010427	0	logistic
S81.801D	Unspecified open wound; right lower leg; subsequent encounter	Unspecified open wound; right lower leg; subsequent encounter (S81.801D) -- rs3819720	6:32836793:G:A	rs3819720	6:32804570:G:A	1.0511	0.295878	2.86078	0.000381641	331	55	276	0.871251	0.271903	0	logistic
O30.009	Twin pregnancy; unspecified number of placenta and unspecified number of amniotic sacs; unspecified trimester	Twin pregnancy; unspecified number of placenta and unspecified number of amniotic sacs; unspecified trimester (O30.009) -- rs114969413	6:31957902:G:A	rs114969413	6:31925679:G:A	7.49976	2.11488	1807.62	0.000390839	421	72	349	0.0584859	0.00356295	0	logistic
B18.1	Chronic viral hepatitis B without delta-agent	Chronic viral hepatitis B without delta-agent (B18.1) -- rs3828796	6:32668197:A:G	rs3828796	6:32635974:A:G	-0.362722	0.102317	0.69578	0.000392521	4220	700	3520	0.909966	0.188626	1	logistic
I72.9	Aneurysm of unspecified site	Aneurysm of unspecified site (I72.9) -- rs3828796	6:32668197:A:G	rs3828796	6:32635974:A:G	-0.594278	0.168298	0.551961	0.00041384	1220	202	1018	0.89693	0.196311	0	logistic
U09.9	#N/A	#N/A	6:32708532:A:C	rs144614916	6:32676309:A:C	1.4278	0.404783	4.16953	0.00041978	1633	268	1365	0.931188	0.0110227	1	logistic
C22.8	Malignant neoplasm of liver; primary; unspecified as to type	Malignant neoplasm of liver; primary; unspecified as to type (C22.8) -- rs114969413	6:31957902:G:A	rs114969413	6:31925679:G:A	2.76614	0.784662	15.8972	0.000423063	568	95	473	0.167627	0.00880282	0	logistic
K61.0	Anal abscess	Anal abscess (K61.0) -- rs145568234	6:32279268:T:G	rs145568234	6:32247045:T:G	2.19913	0.62393	9.01714	0.000424062	1143	192	951	0.199965	0.00743657	0	logistic
E05.00	Thyrotoxicosis with diffuse goiter without thyrotoxic crisis or storm	Thyrotoxicosis with diffuse goiter without thyrotoxic crisis or storm (E05.00) -- rs9271364	6:32619010:A:G	rs9271364	6:32586787:A:G	-0.219958	0.0624217	0.802552	0.000425494	4539	759	3780	0.358439	0.419916	0	logistic
Z15.89	Genetic susceptibility to other disease	Genetic susceptibility to other disease (Z15.89) -- rs6869382	5:145942508:C:T	rs6869382	5:145322071:C:T	-0.467351	0.133629	0.62666	0.000469851	1383	226	1157	0.995223	0.4718	2	logistic
Z79.899	Other long term (current) drug therapy	Other long term (current) drug therapy (Z79.899) -- rs1048709	6:31947158:A:G	rs1048709	6:31914935:A:G	0.102942	0.0294491	1.10843	0.000472986	32542	7663	24879	1	0.123517	6	logistic
K29.50	Unspecified chronic gastritis without bleeding	Unspecified chronic gastritis without bleeding (K29.50) -- rs17208853	6:32408583:T:C	rs17208853	6:32376360:T:C	0.66444	0.190166	1.9434	0.000475842	2598	435	2163	0.90458	0.0307929	1	logistic
K51.919	Ulcerative colitis; unspecified with unspecified complications	Ulcerative colitis; unspecified with unspecified complications (K51.919) -- rs148844907	6:31660620:T:A	rs148844907	6:31628397:T:A	2.31314	0.662559	10.1061	0.000480829	1998	329	1669	0.204184	0.00575576	0	logistic
K51.919	Ulcerative colitis; unspecified with unspecified complications	Ulcerative colitis; unspecified with unspecified complications (K51.919) -- rs9274700	6:32669403:A:G	rs9274700	6:32637180:A:G	-0.472351	0.135339	0.623535	0.000482761	1998	329	1669	0.0166162	0.284034	0	logistic
O36.80X0	Pregnancy with inconclusive fetal viability; not applicable or unspecified	Pregnancy with inconclusive fetal viability; not applicable or unspecified (O36.80X0) -- rs114969413	6:31957902:G:A	rs114969413	6:31925679:G:A	2.63896	0.756157	13.9986	0.000483089	1684	280	1404	0.333479	0.0103919	0	logistic
I34.1	Nonrheumatic mitral (valve) prolapse	Nonrheumatic mitral (valve) prolapse (I34.1) -- rs3135344	6:32427259:C:T	rs3135344	6:32395036:C:T	0.348967	0.100117	1.4176	0.000491086	2758	463	2295	0.93642	0.22607	0	logistic
F98.8	Other specified behavioral and emotional disorders with onset usually occurring in childhood and adolescence	Other specified behavioral and emotional disorders with onset usually occurring in childhood and adolescence (F98.8) -- rs6869382	5:145942508:C:T	rs6869382	5:145322071:C:T	-0.74212	0.212971	0.476103	0.000492862	1189	194	995	0.979638	0.473928	2	logistic
K51.90	Ulcerative colitis; unspecified; without complications	Ulcerative colitis; unspecified; without complications (K51.90) -- rs1967688	6:32372291:C:T	rs1967688	6:32340068:C:T	-0.337091	0.096821	0.713844	0.000498446	2922	479	2443	0.967279	0.386893	35	logistic
E10.22	Type 1 diabetes mellitus with diabetic chronic kidney disease	Type 1 diabetes mellitus with diabetic chronic kidney disease (E10.22) -- rs9271364	6:32619010:A:G	rs9271364	6:32586787:A:G	-0.594487	0.170819	0.551846	0.000501029	694	115	579	0.806239	0.386888	0	logistic
F33.3	Major depressive disorder; recurrent; severe with psychotic symptoms	Major depressive disorder; recurrent; severe with psychotic symptoms (F33.3) -- rs3104411	6:32715876:G:A	rs3104411	6:32683653:G:A	0.3762	0.108117	1.45674	0.000502245	1974	329	1645	0.642744	0.200608	18	logistic
L60.9	Nail disorder; unspecified	Nail disorder; unspecified (L60.9) -- rs17208853	6:32408583:T:C	rs17208853	6:32376360:T:C	0.737144	0.21185	2.08996	0.000502259	2006	334	1672	0.871064	0.0311565	0	logistic
J47.1	Bronchiectasis with (acute) exacerbation	Bronchiectasis with (acute) exacerbation (J47.1) -- rs17208853	6:32408583:T:C	rs17208853	6:32376360:T:C	1.09343	0.314971	2.98449	0.000517511	1011	165	846	0.515705	0.0351137	0	logistic
K50.813	Crohn's disease of both small and large intestine with fistula	Crohn's disease of both small and large intestine with fistula (K50.813) -- rs145568234	6:32279268:T:G	rs145568234	6:32247045:T:G	2.51754	0.725489	12.398	0.000520217	1379	228	1151	0.213806	0.00725163	0	logistic
Z39.2	Encounter for routine postpartum follow-up	Encounter for routine postpartum follow-up (Z39.2) -- rs17208853	6:32408583:T:C	rs17208853	6:32376360:T:C	0.637236	0.183953	1.89125	0.000531963	7013	1202	5811	0.992633	0.0317981	1	logistic
E10.65	Type 1 diabetes mellitus with hyperglycemia	Type 1 diabetes mellitus with hyperglycemia (E10.65) -- rs3135344	6:32427259:C:T	rs3135344	6:32395036:C:T	-0.48393	0.139798	0.616357	0.000536897	1818	300	1518	0.93513	0.210946	0	logistic
K13.70	Unspecified lesions of oral mucosa	Unspecified lesions of oral mucosa (K13.70) -- rs17208853	6:32408583:T:C	rs17208853	6:32376360:T:C	0.945504	0.273208	2.57411	0.000538669	1511	251	1260	0.529908	0.028458	0	logistic
M76.899	Other specified enthesopathies of unspecified lower limb; excluding foot	Other specified enthesopathies of unspecified lower limb; excluding foot (M76.899) -- rs144614916	6:32708532:A:C	rs144614916	6:32676309:A:C	1.56268	0.452636	4.77161	0.000555615	1290	216	1074	0.984704	0.0100775	0	logistic
L68.0	Hirsutism	Hirsutism (L68.0) -- rs17208853	6:32408583:T:C	rs17208853	6:32376360:T:C	0.854054	0.247594	2.34915	0.000561819	2789	462	2327	0.914201	0.0294012	1	logistic
M99.01	Segmental and somatic dysfunction of cervical region	Segmental and somatic dysfunction of cervical region (M99.01) -- rs17208853	6:32408583:T:C	rs17208853	6:32376360:T:C	1.67519	0.485689	5.3398	0.00056247	651	104	547	0.351254	0.03149	0	logistic
R20.9	Unspecified disturbances of skin sensation	Unspecified disturbances of skin sensation (R20.9) -- rs114969413	6:31957902:G:A	rs114969413	6:31925679:G:A	0.493437	0.143148	1.63794	0.000566776	10718	1877	8841	0.258691	0.0121758	0	logistic
G47.00	Insomnia; unspecified	Insomnia; unspecified (G47.00) -- rs9274700	6:32669403:A:G	rs9274700	6:32637180:A:G	-0.0824244	0.0239443	0.920881	0.000576705	28636	5449	23187	1	0.302923	2	logistic
X58.XXXA	Exposure to other specified factors; initial encounter	Exposure to other specified factors; initial encounter (X58.XXXA) -- rs6869382	5:145942508:C:T	rs6869382	5:145322071:C:T	-0.460573	0.133851	0.630922	0.000579703	962	162	800	0.998966	0.474532	1	logistic
Z91.038	Other insect allergy status	Other insect allergy status (Z91.038) -- rs114969413	6:31957902:G:A	rs114969413	6:31925679:G:A	2.39403	0.696066	10.9576	0.000583054	585	97	488	0.999974	0.00940171	0	logistic
M75.111	Incomplete rotator cuff tear or rupture of right shoulder; not specified as traumatic	Incomplete rotator cuff tear or rupture of right shoulder; not specified as traumatic (M75.111) -- rs114969413	6:31957902:G:A	rs114969413	6:31925679:G:A	2.09	0.607698	8.08491	0.000583416	755	126	629	0.999989	0.00794702	0	logistic
I71.20	#N/A	#N/A	6:32408583:T:C	rs17208853	6:32376360:T:C	0.752528	0.219676	2.12236	0.000613374	2852	476	2376	0.947146	0.0315568	1	logistic
H57.89	Other specified disorders of eye and adnexa	Other specified disorders of eye and adnexa (H57.89) -- rs3828796	6:32668197:A:G	rs3828796	6:32635974:A:G	-0.251265	0.0734281	0.777816	0.000621815	5019	858	4161	0.997662	0.191771	0	logistic
M47.819	Spondylosis without myelopathy or radiculopathy; site unspecified	Spondylosis without myelopathy or radiculopathy; site unspecified (M47.819) -- rs17208853	6:32408583:T:C	rs17208853	6:32376360:T:C	0.706043	0.206352	2.02596	0.000622674	2188	364	1824	0.700285	0.0333638	0	logistic
L98.429	Non-pressure chronic ulcer of back with unspecified severity	Non-pressure chronic ulcer of back with unspecified severity (L98.429) -- rs3104411	6:32715876:G:A	rs3104411	6:32683653:G:A	0.847891	0.247894	2.33472	0.000625331	384	65	319	0.622656	0.199219	1	logistic
K51.90	Ulcerative colitis; unspecified; without complications	Ulcerative colitis; unspecified; without complications (K51.90) -- rs9274700	6:32669403:A:G	rs9274700	6:32637180:A:G	-0.353836	0.103594	0.70199	0.000636427	2957	491	2466	0.576687	0.288468	0	logistic
M75.41	Impingement syndrome of right shoulder	Impingement syndrome of right shoulder (M75.41) -- rs145568234	6:32279268:T:G	rs145568234	6:32247045:T:G	1.20604	0.35337	3.34024	0.000642592	2674	446	2228	0.288661	0.00710546	2	logistic
K51.00	Ulcerative (chronic) pancolitis without complications	Ulcerative (chronic) pancolitis without complications (K51.00) -- rs17208853	6:32408583:T:C	rs17208853	6:32376360:T:C	0.912431	0.267363	2.49037	0.000643213	1981	325	1656	0.999997	0.0335689	0	logistic
D86.9	Sarcoidosis; unspecified	Sarcoidosis; unspecified (D86.9) -- rs9271364	6:32619010:A:G	rs9271364	6:32586787:A:G	-0.207069	0.0606845	0.812964	0.000644374	4537	762	3775	0.626495	0.423408	0	logistic
E83.39	Other disorders of phosphorus metabolism	Other disorders of phosphorus metabolism (E83.39) -- rs3135344	6:32427259:C:T	rs3135344	6:32395036:C:T	0.405	0.118859	1.4993	0.00065588	1536	257	1279	0.935088	0.227214	1	logistic
L24.9	Irritant contact dermatitis; unspecified cause	Irritant contact dermatitis; unspecified cause (L24.9) -- rs9270949	6:32605198:T:C	rs9270949	6:32572975:T:C	0.479303	0.140689	1.61495	0.000657232	1138	191	947	0.932037	0.213093	0	logistic
L43.9	Lichen planus; unspecified	Lichen planus; unspecified (L43.9) -- rs3135344	6:32427259:C:T	rs3135344	6:32395036:C:T	0.500976	0.147211	1.65033	0.000666202	937	157	780	0.377676	0.244931	0	logistic
H52.223	Regular astigmatism; bilateral	Regular astigmatism; bilateral (H52.223) -- rs17208853	6:32408583:T:C	rs17208853	6:32376360:T:C	0.943363	0.277394	2.5686	0.000671877	1550	256	1294	0.552775	0.0277419	0	logistic
K51.011	Ulcerative (chronic) pancolitis with rectal bleeding	Ulcerative (chronic) pancolitis with rectal bleeding (K51.011) -- rs9274700	6:32669403:A:G	rs9274700	6:32637180:A:G	-0.780369	0.229736	0.458237	0.000681756	910	149	761	0.38415	0.290659	0	logistic
K51.90	Ulcerative colitis; unspecified; without complications	Ulcerative colitis; unspecified; without complications (K51.90) -- rs9271364	6:32619010:A:G	rs9271364	6:32586787:A:G	0.29116	0.0858241	1.33798	0.000692538	2957	491	2466	0.997952	0.436253	0	logistic
R13.11	Dysphagia; oral phase	Dysphagia; oral phase (R13.11) -- rs4654925	1:19901230:G:C	rs4654925	1:20227723:G:C	-0.747775	0.220581	0.473419	0.000698868	450	71	379	0.579087	0.458889	3	logistic
D09.9	Carcinoma in situ; unspecified	Carcinoma in situ; unspecified (D09.9) -- rs144614916	6:32708532:A:C	rs144614916	6:32676309:A:C	3.44872	1.01833	31.4603	0.000707501	302	51	251	0.207344	0.0149007	0	logistic
G25.9	Extrapyramidal and movement disorder; unspecified	Extrapyramidal and movement disorder; unspecified (G25.9) -- rs114969413	6:31957902:G:A	rs114969413	6:31925679:G:A	2.98493	0.881423	19.7851	0.000707936	464	74	390	0.130047	0.0075431	0	logistic
L82.1	Other seborrheic keratosis	Other seborrheic keratosis (L82.1) -- rs3828796	6:32668197:A:G	rs3828796	6:32635974:A:G	0.127613	0.037765	1.13611	0.000727147	17462	3148	14314	1	0.192046	5	logistic
H69.82	Other specified disorders of Eustachian tube; left ear	Other specified disorders of Eustachian tube; left ear (H69.82) -- rs114969413	6:31957902:G:A	rs114969413	6:31925679:G:A	1.93344	0.573493	6.91325	0.000748038	955	158	797	0.24382	0.00994764	0	logistic
G44.40	Drug-induced headache; not elsewhere classified; not intractable	Drug-induced headache; not elsewhere classified; not intractable (G44.40) -- rs17208853	6:32408583:T:C	rs17208853	6:32376360:T:C	0.880667	0.261485	2.41251	0.000757322	1460	243	1217	0.40878	0.0308219	0	logistic
K51.20	Ulcerative (chronic) proctitis without complications	Ulcerative (chronic) proctitis without complications (K51.20) -- rs144614916	6:32708532:A:C	rs144614916	6:32676309:A:C	2.68803	0.79822	14.7027	0.000758449	654	107	547	0.988407	0.0137615	1	logistic
N48.89	Other specified disorders of penis	Other specified disorders of penis (N48.89) -- rs9270949	6:32605198:T:C	rs9270949	6:32572975:T:C	0.580089	0.17227	1.7862	0.00075901	1442	235	1207	0.912279	0.212552	0	logistic
R45.4	Irritability and anger	Irritability and anger (R45.4) -- rs114969413	6:31957902:G:A	rs114969413	6:31925679:G:A	2.7635	0.821115	15.8552	0.000763932	720	117	603	0.148843	0.00694444	0	logistic
E11.9	Type 2 diabetes mellitus without complications	Type 2 diabetes mellitus without complications (E11.9) -- rs1048709	6:31947158:A:G	rs1048709	6:31914935:A:G	-0.100038	0.0297255	0.904803	0.000764358	33643	11002	22641	1	0.121645	5	logistic
I69.90	Unspecified sequelae of unspecified cerebrovascular disease	Unspecified sequelae of unspecified cerebrovascular disease (I69.90) -- rs2314757	1:19805278:C:T	rs2314757	1:20131771:C:T	0.923237	0.274995	2.51743	0.000787098	402	63	339	0.994524	0.247512	12	logistic
R05.2	#N/A	#N/A	6:32708532:A:C	rs144614916	6:32676309:A:C	1.4734	0.439574	4.36404	0.000802654	1363	225	1138	0.288115	0.00990462	0	logistic
C44.92	Squamous cell carcinoma of skin; unspecified	Squamous cell carcinoma of skin; unspecified (C44.92) -- rs1048709	6:31947158:A:G	rs1048709	6:31914935:A:G	0.718449	0.214446	2.05125	0.000807383	1027	170	857	0.786025	0.127069	0	logistic
K50.119	Crohn's disease of large intestine with unspecified complications	Crohn's disease of large intestine with unspecified complications (K50.119) -- rs145568234	6:32279268:T:G	rs145568234	6:32247045:T:G	2.45173	0.732681	11.6084	0.00081913	978	158	820	0.228537	0.00920245	1	logistic
Z99.3	Dependence on wheelchair	Dependence on wheelchair (Z99.3) -- rs148844907	6:31660620:T:A	rs148844907	6:31628397:T:A	1.80326	0.539532	6.06943	0.000830938	1737	290	1447	0.143424	0.00431779	0	logistic
N18.5	Chronic kidney disease; stage 5	Chronic kidney disease; stage 5 (N18.5) -- rs3104411	6:32715876:G:A	rs3104411	6:32683653:G:A	0.211377	0.0633439	1.23538	0.000846974	5859	991	4868	0.999951	0.214883	84	logistic
K43.6	Other and unspecified ventral hernia with obstruction; without gangrene	Other and unspecified ventral hernia with obstruction; without gangrene (K43.6) -- rs1967688	6:32372291:C:T	rs1967688	6:32340068:C:T	-0.755632	0.226565	0.469714	0.000852469	441	72	369	0.110629	0.360544	0	logistic
U09.9	#N/A	#N/A	6:32408583:T:C	rs17208853	6:32376360:T:C	0.891088	0.267261	2.43778	0.000855602	1634	269	1365	0.975368	0.0293758	0	logistic
K52.9	Noninfective gastroenteritis and colitis; unspecified	Noninfective gastroenteritis and colitis; unspecified (K52.9) -- rs145568234	6:32279268:T:G	rs145568234	6:32247045:T:G	0.481754	0.144726	1.61891	0.000872415	16780	3006	13774	0.978217	0.00721096	16	logistic
H53.9	Unspecified visual disturbance	Unspecified visual disturbance (H53.9) -- rs9268847	6:32461500:A:G	rs9268847	6:32429277:A:G	0.170927	0.0513935	1.1864	0.000881496	6210	1062	5148	0.345654	0.349839	21	logistic
N47.1	Phimosis	Phimosis (N47.1) -- rs9271364	6:32619010:A:G	rs9271364	6:32586787:A:G	0.571136	0.171749	1.77028	0.000882888	1023	170	853	0.852157	0.423754	0	logistic
E11.36	Type 2 diabetes mellitus with diabetic cataract	Type 2 diabetes mellitus with diabetic cataract (E11.36) -- rs1048709	6:31947158:A:G	rs1048709	6:31914935:A:G	-1.03263	0.310713	0.356071	0.000889238	815	139	676	0.537681	0.110429	0	logistic
R47.9	Unspecified speech disturbances	Unspecified speech disturbances (R47.9) -- rs9270949	6:32605198:T:C	rs9270949	6:32572975:T:C	0.628507	0.189145	1.87481	0.000890911	613	101	512	0.948473	0.206362	0	logistic
R13.10	Dysphagia; unspecified	Dysphagia; unspecified (R13.10) -- rs9268847	6:32461500:A:G	rs9268847	6:32429277:A:G	0.107202	0.0322723	1.11316	0.000894368	14879	2647	12232	0.458974	0.351469	44	logistic
K51.918	Ulcerative colitis; unspecified with other complication	Ulcerative colitis; unspecified with other complication (K51.918) -- rs144614916	6:32708532:A:C	rs144614916	6:32676309:A:C	2.38861	0.720262	10.8983	0.000912163	964	160	804	0.340773	0.0140041	2	logistic
R11.15	#N/A	#N/A	6:31660620:T:A	rs148844907	6:31628397:T:A	1.99497	0.602024	7.352	0.000920456	1204	202	1002	0.149393	0.00539867	1	logistic
Z36	#N/A	#N/A	6:31957902:G:A	rs114969413	6:31925679:G:A	4.02554	1.21503	56.0106	0.000922641	707	117	590	0.150208	0.00707214	0	logistic
W01.0XXA	Fall on same level from slipping; tripping and stumbling without subsequent striking against object; initial encounter	Fall on same level from slipping; tripping and stumbling without subsequent striking against object; initial encounter (W01.0XXA) -- rs4654925	1:19901230:G:C	rs4654925	1:20227723:G:C	-0.6633	0.200525	0.515148	0.000940249	478	81	397	0.262586	0.462343	2	logistic
H93.293	Other abnormal auditory perceptions; bilateral	Other abnormal auditory perceptions; bilateral (H93.293) -- rs17208853	6:32408583:T:C	rs17208853	6:32376360:T:C	0.868752	0.262682	2.38393	0.000942211	1668	277	1391	0.793808	0.029976	0	logistic
D58.2	Other hemoglobinopathies	Other hemoglobinopathies (D58.2) -- rs114969413	6:31957902:G:A	rs114969413	6:31925679:G:A	1.65854	0.501754	5.25166	0.000948092	1397	230	1167	0.264226	0.00894775	0	logistic
R79.0	Abnormal level of blood mineral	Abnormal level of blood mineral (R79.0) -- rs114969413	6:31957902:G:A	rs114969413	6:31925679:G:A	1.61362	0.489524	5.02094	0.000979667	1326	220	1106	0.260526	0.00904977	0	logistic
E10.29	Type 1 diabetes mellitus with other diabetic kidney complication	Type 1 diabetes mellitus with other diabetic kidney complication (E10.29) -- rs114969413	6:31957902:G:A	rs114969413	6:31925679:G:A	3.76045	1.14105	42.9679	0.0009821	408	67	341	0.0991055	0.00612745	0	logistic
Z11.1	Encounter for screening for respiratory tuberculosis	Encounter for screening for respiratory tuberculosis (Z11.1) -- rs17208853	6:32408583:T:C	rs17208853	6:32376360:T:C	-0.194778	0.0591097	0.823017	0.000983516	30985	6108	24877	0.99962	0.0388091	6	logistic
E80.6	Other disorders of bilirubin metabolism	Other disorders of bilirubin metabolism (E80.6) -- rs17208853	6:32408583:T:C	rs17208853	6:32376360:T:C	0.897892	0.272803	2.45442	0.00099706	1567	262	1305	0.391733	0.0299936	0	logistic
L03.114	Cellulitis of left upper limb	Cellulitis of left upper limb (L03.114) -- rs114969413	6:31957902:G:A	rs114969413	6:31925679:G:A	1.65957	0.504472	5.25706	0.00100286	1110	186	924	0.238018	0.00900901	0	logistic
D49.6	Neoplasm of unspecified behavior of brain	Neoplasm of unspecified behavior of brain (D49.6) -- rs9270949	6:32605198:T:C	rs9270949	6:32572975:T:C	0.697495	0.212109	2.00871	0.00100764	502	83	419	0.998505	0.202191	0	logistic
M15.0	Primary generalized (osteo)arthritis	Primary generalized (osteo)arthritis (M15.0) -- rs3104411	6:32715876:G:A	rs3104411	6:32683653:G:A	0.904557	0.275954	2.47084	0.00104575	317	52	265	0.126875	0.206625	1	logistic
I72.9	Aneurysm of unspecified site	Aneurysm of unspecified site (I72.9) -- rs9274700	6:32669403:A:G	rs9274700	6:32637180:A:G	-0.458126	0.139762	0.632468	0.00104584	1220	202	1018	0.35774	0.298361	0	logistic
M19.072	Primary osteoarthritis; left ankle and foot	Primary osteoarthritis; left ankle and foot (M19.072) -- rs114969413	6:31957902:G:A	rs114969413	6:31925679:G:A	1.2571	0.384084	3.5152	0.00106423	1488	248	1240	0.324995	0.0107527	0	logistic
D09.9	Carcinoma in situ; unspecified	Carcinoma in situ; unspecified (D09.9) -- rs114969413	6:31957902:G:A	rs114969413	6:31925679:G:A	3.71363	1.13471	41.0024	0.00106504	302	51	251	0.13842	0.00993378	0	logistic
G43.719	Chronic migraine without aura; intractable; without status migrainosus	Chronic migraine without aura; intractable; without status migrainosus (G43.719) -- rs17208853	6:32408583:T:C	rs17208853	6:32376360:T:C	1.13619	0.34761	3.11487	0.00108095	748	126	622	0.991346	0.0320856	0	logistic
M20.22	Hallux rigidus; left foot	Hallux rigidus; left foot (M20.22) -- rs3135344	6:32427259:C:T	rs3135344	6:32395036:C:T	0.552956	0.169225	1.73838	0.00108472	926	156	770	0.914781	0.235961	0	logistic
G54.0	Brachial plexus disorders	Brachial plexus disorders (G54.0) -- rs144614916	6:32708532:A:C	rs144614916	6:32676309:A:C	1.72969	0.529846	5.63889	0.00109653	878	143	735	0.280141	0.011959	0	logistic
I26.99	Other pulmonary embolism without acute cor pulmonale	Other pulmonary embolism without acute cor pulmonale (I26.99) -- rs9274700	6:32669403:A:G	rs9274700	6:32637180:A:G	-0.191737	0.0588353	0.825524	0.00111852	5595	951	4644	0.979112	0.299464	0	logistic
M76.71	Peroneal tendinitis; right leg	Peroneal tendinitis; right leg (M76.71) -- rs9271364	6:32619010:A:G	rs9271364	6:32586787:A:G	0.617847	0.189631	1.85493	0.00112139	509	84	425	0.94146	0.433202	0	logistic
N97.9	Female infertility; unspecified	Female infertility; unspecified (N97.9) -- rs144614916	6:32708532:A:C	rs144614916	6:32676309:A:C	1.78225	0.547116	5.94322	0.00112384	1818	300	1518	0.950711	0.00990099	0	logistic
T81.40XA	Infection following a procedure; unspecified; initial encounter	Infection following a procedure; unspecified; initial encounter (T81.40XA) -- rs4654925	1:19901230:G:C	rs4654925	1:20227723:G:C	-0.638325	0.195961	0.528176	0.00112437	467	80	387	0.731452	0.458244	1	logistic
K58.1	Irritable bowel syndrome with constipation	Irritable bowel syndrome with constipation (K58.1) -- rs114969413	6:31957902:G:A	rs114969413	6:31925679:G:A	1.12727	0.346148	3.08721	0.00112754	2078	341	1737	0.413468	0.0117902	0	logistic
E78.41	Elevated Lipoprotein(a)	Elevated Lipoprotein(a) (E78.41) -- rs6869382	5:145942508:C:T	rs6869382	5:145322071:C:T	-0.424418	0.130379	0.65415	0.00113289	1178	198	980	0.996393	0.477929	1	logistic
M48.9	Spondylopathy; unspecified	Spondylopathy; unspecified (M48.9) -- rs2314757	1:19805278:C:T	rs2314757	1:20131771:C:T	0.874116	0.26853	2.39676	0.00113315	416	68	348	0.995447	0.246394	16	logistic
J34.89	Other specified disorders of nose and nasal sinuses	Other specified disorders of nose and nasal sinuses (J34.89) -- rs2836882	21:39094644:G:A	rs2836882	21:40466570:G:A	-0.145705	0.0447838	0.864413	0.00113989	10908	1888	9020	0.999218	0.22236	82	logistic
O24.419	Gestational diabetes mellitus in pregnancy; unspecified control	Gestational diabetes mellitus in pregnancy; unspecified control (O24.419) -- rs114969413	6:31957902:G:A	rs114969413	6:31925679:G:A	2.18897	0.673639	8.92599	0.00115621	1334	225	1109	0.238625	0.00824588	0	logistic
J43.1	Panlobular emphysema	Panlobular emphysema (J43.1) -- rs114969413	6:31957902:G:A	rs114969413	6:31925679:G:A	2.01861	0.622351	7.52788	0.00118059	803	136	667	0.238238	0.0105853	0	logistic
H25.012	Cortical age-related cataract; left eye	Cortical age-related cataract; left eye (H25.012) -- rs114969413	6:31957902:G:A	rs114969413	6:31925679:G:A	2.5065	0.774487	12.262	0.00121072	496	83	413	0.179415	0.0100806	0	logistic
H35.81	Retinal edema	Retinal edema (H35.81) -- rs9270949	6:32605198:T:C	rs9270949	6:32572975:T:C	0.262449	0.0811393	1.30011	0.00121836	3167	539	2628	0.948059	0.210136	0	logistic
Z86.73	Personal history of transient ischemic attack (TIA); and cerebral infarction without residual deficits	Personal history of transient ischemic attack (TIA); and cerebral infarction without residual deficits (Z86.73) -- rs17208853	6:32408583:T:C	rs17208853	6:32376360:T:C	0.479037	0.148121	1.61452	0.00122031	4662	784	3878	0.735313	0.0316388	1	logistic
L03.317	Cellulitis of buttock	Cellulitis of buttock (L03.317) -- rs114969413	6:31957902:G:A	rs114969413	6:31925679:G:A	2.14683	0.66402	8.55767	0.00122464	722	116	606	0.999998	0.00761773	0	logistic
Z87.828	Personal history of other (healed) physical injury and trauma	Personal history of other (healed) physical injury and trauma (Z87.828) -- rs114969413	6:31957902:G:A	rs114969413	6:31925679:G:A	1.82291	0.563944	6.18984	0.00122741	917	152	765	0.210152	0.0087241	0	logistic
I35.1	Nonrheumatic aortic (valve) insufficiency	Nonrheumatic aortic (valve) insufficiency (I35.1) -- rs2314757	1:19805278:C:T	rs2314757	1:20131771:C:T	-0.2759	0.0853729	0.758889	0.00123055	3557	581	2976	1	0.257802	155	logistic
R62.7	Adult failure to thrive	Adult failure to thrive (R62.7) -- rs17208853	6:32408583:T:C	rs17208853	6:32376360:T:C	0.618247	0.191549	1.85567	0.00124827	3014	501	2513	0.805595	0.030856	1	logistic
N91.0	Primary amenorrhea	Primary amenorrhea (N91.0) -- rs6869382	5:145942508:C:T	rs6869382	5:145322071:C:T	-0.711677	0.220515	0.490821	0.00124946	1148	188	960	0.995892	0.486498	1	logistic
L24.9	Irritant contact dermatitis; unspecified cause	Irritant contact dermatitis; unspecified cause (L24.9) -- rs17208853	6:32408583:T:C	rs17208853	6:32376360:T:C	0.989036	0.306471	2.68864	0.0012502	1138	191	947	0.618692	0.0311951	0	logistic
B59	Pneumocystosis	Pneumocystosis (B59) -- rs114969413	6:31957902:G:A	rs114969413	6:31925679:G:A	2.65206	0.821856	14.1833	0.0012513	596	100	496	0.163631	0.00838926	0	logistic
Z02.0	Encounter for examination for admission to educational institution	Encounter for examination for admission to educational institution (Z02.0) -- rs6869382	5:145942508:C:T	rs6869382	5:145322071:C:T	-0.554098	0.171789	0.57459	0.00125771	1191	191	1000	0.989491	0.487406	2	logistic
E66.3	Overweight	Overweight (E66.3) -- rs114969413	6:31957902:G:A	rs114969413	6:31925679:G:A	-0.308565	0.0958056	0.7345	0.00127858	30657	6542	24115	0.946476	0.0134227	0	logistic
K50.10	Crohn's disease of large intestine without complications	Crohn's disease of large intestine without complications (K50.10) -- rs17208853	6:32408583:T:C	rs17208853	6:32376360:T:C	1.01894	0.316626	2.77026	0.00129033	1638	266	1372	0.921863	0.0326618	0	logistic
Z13.9	Encounter for screening; unspecified	Encounter for screening; unspecified (Z13.9) -- rs9274700	6:32669403:A:G	rs9274700	6:32637180:A:G	0.125356	0.0390057	1.13355	0.00130993	10988	1936	9052	0.992157	0.304378	0	logistic
L27.0	Generalized skin eruption due to drugs and medicaments taken internally	Generalized skin eruption due to drugs and medicaments taken internally (L27.0) -- rs114969413	6:31957902:G:A	rs114969413	6:31925679:G:A	1.44497	0.449783	4.24172	0.00131544	1470	241	1229	0.287618	0.00952381	0	logistic
K61.0	Anal abscess	Anal abscess (K61.0) -- rs17208853	6:32408583:T:C	rs17208853	6:32376360:T:C	1.02446	0.319233	2.78558	0.00133142	1143	192	951	0.551305	0.032371	0	logistic
D47.3	Essential (hemorrhagic) thrombocythemia	Essential (hemorrhagic) thrombocythemia (D47.3) -- rs114969413	6:31957902:G:A	rs114969413	6:31925679:G:A	3.22705	1.00811	25.2052	0.00136905	352	57	295	0.106758	0.00710227	0	logistic
I13.10	Hypertensive heart and chronic kidney disease without heart failure; with stage 1 through stage 4 chronic kidney disease; or unspecified chronic kidney disease	Hypertensive heart and chronic kidney disease without heart failure; with stage 1 through stage 4 chronic kidney disease; or unspecified chronic kidney disease (I13.10) -- rs3104411	6:32715876:G:A	rs3104411	6:32683653:G:A	0.911511	0.284802	2.48808	0.00137183	364	61	303	0.968883	0.199176	2	logistic
R09.1	Pleurisy	Pleurisy (R09.1) -- rs114969413	6:31957902:G:A	rs114969413	6:31925679:G:A	2.24115	0.7007	9.40411	0.00138173	597	101	496	0.179726	0.00921273	0	logistic
Z74.09	Other reduced mobility	Other reduced mobility (Z74.09) -- rs3104411	6:32715876:G:A	rs3104411	6:32683653:G:A	0.198954	0.0623214	1.22013	0.001411	5766	1001	4765	0.999766	0.21436	78	logistic
M79.643	Pain in unspecified hand	Pain in unspecified hand (M79.643) -- rs9270949	6:32605198:T:C	rs9270949	6:32572975:T:C	0.238038	0.0746349	1.26876	0.00142589	3647	615	3032	0.96951	0.211544	0	logistic
K63.9	Disease of intestine; unspecified	Disease of intestine; unspecified (K63.9) -- rs114969413	6:31957902:G:A	rs114969413	6:31925679:G:A	1.9389	0.607942	6.95112	0.00142624	871	146	725	0.228834	0.0097589	0	logistic
I43	Cardiomyopathy in diseases classified elsewhere	Cardiomyopathy in diseases classified elsewhere (I43) -- rs4654925	1:19901230:G:C	rs4654925	1:20227723:G:C	0.437881	0.137302	1.54942	0.00142674	1057	172	885	0.11045	0.46736	3	logistic
M17.11	Unilateral primary osteoarthritis; right knee	Unilateral primary osteoarthritis; right knee (M17.11) -- rs3828796	6:32668197:A:G	rs3828796	6:32635974:A:G	-0.142538	0.0447331	0.867155	0.00144057	13186	2325	10861	0.999831	0.191605	3	logistic
L98.7	Excessive and redundant skin and subcutaneous tissue	Excessive and redundant skin and subcutaneous tissue (L98.7) -- rs9271364	6:32619010:A:G	rs9271364	6:32586787:A:G	0.450432	0.1414	1.56899	0.0014449	865	145	720	0.888467	0.425434	0	logistic
Z91.038	Other insect allergy status	Other insect allergy status (Z91.038) -- rs1048709	6:31947158:A:G	rs1048709	6:31914935:A:G	0.847775	0.266145	2.33445	0.00144559	585	97	488	0.215661	0.12906	0	logistic
E79.0	Hyperuricemia without signs of inflammatory arthritis and tophaceous disease	Hyperuricemia without signs of inflammatory arthritis and tophaceous disease (E79.0) -- rs17208853	6:32408583:T:C	rs17208853	6:32376360:T:C	0.825084	0.25936	2.28207	0.00146653	1852	311	1541	0.965907	0.0283477	0	logistic
I13.10	Hypertensive heart and chronic kidney disease without heart failure; with stage 1 through stage 4 chronic kidney disease; or unspecified chronic kidney disease	Hypertensive heart and chronic kidney disease without heart failure; with stage 1 through stage 4 chronic kidney disease; or unspecified chronic kidney disease (I13.10) -- rs3828796	6:32668197:A:G	rs3828796	6:32635974:A:G	-1.42005	0.446808	0.241703	0.00148191	366	62	304	0.23032	0.215847	0	logistic
M05.711	Rheumatoid arthritis with rheumatoid factor of right shoulder without organ or systems involvement	Rheumatoid arthritis with rheumatoid factor of right shoulder without organ or systems involvement (M05.711) -- rs17208853	6:32408583:T:C	rs17208853	6:32376360:T:C	1.08497	0.341462	2.95934	0.00148592	750	123	627	0.813861	0.0333333	0	logistic
F42.9	Obsessive-compulsive disorder; unspecified	Obsessive-compulsive disorder; unspecified (F42.9) -- rs114969413	6:31957902:G:A	rs114969413	6:31925679:G:A	2.3919	0.753167	10.9343	0.00149426	910	146	764	0.2497	0.0104396	0	logistic
R94.5	Abnormal results of liver function studies	Abnormal results of liver function studies (R94.5) -- rs2314757	1:19805278:C:T	rs2314757	1:20131771:C:T	-0.286306	0.0902321	0.751033	0.00150874	2895	464	2431	1	0.251813	116	logistic
I07.1	Rheumatic tricuspid insufficiency	Rheumatic tricuspid insufficiency (I07.1) -- rs1967688	6:32372291:C:T	rs1967688	6:32340068:C:T	-0.348354	0.109858	0.705849	0.00151936	1751	287	1464	0.781622	0.389206	12	logistic
T50.Z95A	Adverse effect of other vaccines and biological substances; initial encounter	Adverse effect of other vaccines and biological substances; initial encounter (T50.Z95A) -- rs114969413	6:31957902:G:A	rs114969413	6:31925679:G:A	2.77553	0.87531	16.0472	0.00151959	460	75	385	0.130615	0.0076087	0	logistic
Y99.8	Other external cause status	Other external cause status (Y99.8) -- rs17208853	6:32408583:T:C	rs17208853	6:32376360:T:C	1.07561	0.339608	2.93177	0.00153916	713	118	595	0.868764	0.0322581	0	logistic
K85.00	Idiopathic acute pancreatitis without necrosis or infection	Idiopathic acute pancreatitis without necrosis or infection (K85.00) -- rs3828796	6:32668197:A:G	rs3828796	6:32635974:A:G	-1.08188	0.341626	0.338959	0.00154101	428	70	358	0.433449	0.216121	0	logistic
Z15.09	Genetic susceptibility to other malignant neoplasm	Genetic susceptibility to other malignant neoplasm (Z15.09) -- rs144614916	6:32708532:A:C	rs144614916	6:32676309:A:C	1.96734	0.621561	7.15164	0.00154998	1311	219	1092	0.272575	0.00953471	0	logistic
K12.1	Other forms of stomatitis	Other forms of stomatitis (K12.1) -- rs114969413	6:31957902:G:A	rs114969413	6:31925679:G:A	1.48564	0.469509	4.41778	0.00155489	1303	214	1089	0.262772	0.00920952	0	logistic
O35.9XX0	Maternal care for (suspected) fetal abnormality and damage; unspecified; not applicable or unspecified	Maternal care for (suspected) fetal abnormality and damage; unspecified; not applicable or unspecified (O35.9XX0) -- rs17208853	6:32408583:T:C	rs17208853	6:32376360:T:C	0.71293	0.225536	2.03996	0.00157207	5157	863	4294	0.974021	0.0315106	1	logistic
N90.7	Vulvar cyst	Vulvar cyst (N90.7) -- rs3135344	6:32427259:C:T	rs3135344	6:32395036:C:T	0.543681	0.172086	1.72233	0.00158114	785	132	653	0.436831	0.236943	0	logistic
I83.019	Varicose veins of right lower extremity with ulcer of unspecified site	Varicose veins of right lower extremity with ulcer of unspecified site (I83.019) -- rs6869382	5:145942508:C:T	rs6869382	5:145322071:C:T	-0.518378	0.16433	0.595486	0.00160773	740	122	618	0.996791	0.473649	2	logistic
K50.918	Crohn's disease; unspecified; with other complication	Crohn's disease; unspecified; with other complication (K50.918) -- rs114969413	6:31957902:G:A	rs114969413	6:31925679:G:A	1.90137	0.6031	6.69506	0.0016179	1413	233	1180	0.948316	0.0113234	0	logistic
H66.002	Acute suppurative otitis media without spontaneous rupture of ear drum; left ear	Acute suppurative otitis media without spontaneous rupture of ear drum; left ear (H66.002) -- rs114969413	6:31957902:G:A	rs114969413	6:31925679:G:A	3.39329	1.07686	29.7636	0.00162664	373	63	310	0.145155	0.00938338	0	logistic
H93.13	Tinnitus; bilateral	Tinnitus; bilateral (H93.13) -- rs17208853	6:32408583:T:C	rs17208853	6:32376360:T:C	0.456518	0.144933	1.57857	0.00163344	4329	732	3597	0.955803	0.0331485	1	logistic
I13.10	Hypertensive heart and chronic kidney disease without heart failure; with stage 1 through stage 4 chronic kidney disease; or unspecified chronic kidney disease	Hypertensive heart and chronic kidney disease without heart failure; with stage 1 through stage 4 chronic kidney disease; or unspecified chronic kidney disease (I13.10) -- rs3819720	6:32836793:G:A	rs3819720	6:32804570:G:A	-1.23388	0.391954	0.29116	0.00164375	366	62	304	0.319949	0.224044	0	logistic
I83.812	Varicose veins of left lower extremity with pain	Varicose veins of left lower extremity with pain (I83.812) -- rs17208853	6:32408583:T:C	rs17208853	6:32376360:T:C	0.753371	0.239322	2.12415	0.00164424	1671	276	1395	0.928974	0.0320168	0	logistic
Y99.8	Other external cause status	Other external cause status (Y99.8) -- rs114969413	6:31957902:G:A	rs114969413	6:31925679:G:A	2.13663	0.679359	8.47084	0.00166048	713	118	595	1	0.00701262	0	logistic
R07.1	Chest pain on breathing	Chest pain on breathing (R07.1) -- rs17208853	6:32408583:T:C	rs17208853	6:32376360:T:C	0.558463	0.177706	1.74798	0.00167446	3140	528	2612	0.50651	0.0302548	1	logistic
I63.00	Cerebral infarction due to thrombosis of unspecified precerebral artery	Cerebral infarction due to thrombosis of unspecified precerebral artery (I63.00) -- rs114969413	6:31957902:G:A	rs114969413	6:31925679:G:A	2.06985	0.660131	7.92362	0.00171555	577	94	483	0.999971	0.00953206	0	logistic
T82.898A	Other specified complication of vascular prosthetic devices; implants and grafts; initial encounter	Other specified complication of vascular prosthetic devices; implants and grafts; initial encounter (T82.898A) -- rs3104411	6:32715876:G:A	rs3104411	6:32683653:G:A	0.408323	0.130249	1.50429	0.00171894	1673	278	1395	0.588741	0.19217	12	logistic
K51.919	Ulcerative colitis; unspecified with unspecified complications	Ulcerative colitis; unspecified with unspecified complications (K51.919) -- rs9268847	6:32461500:A:G	rs9268847	6:32429277:A:G	0.359842	0.114851	1.4331	0.00172955	1989	327	1662	0.947078	0.360231	9	logistic
E06.3	Autoimmune thyroiditis	Autoimmune thyroiditis (E06.3) -- rs1967688	6:32372291:C:T	rs1967688	6:32340068:C:T	0.138064	0.0441156	1.14805	0.00175048	10058	1684	8374	0.5722	0.399085	142	logistic
K50.90	Crohn's disease; unspecified; without complications	Crohn's disease; unspecified; without complications (K50.90) -- rs145568234	6:32279268:T:G	rs145568234	6:32247045:T:G	1.17209	0.374521	3.22872	0.00175069	3270	535	2735	0.372312	0.00840979	4	logistic
M79.671	Pain in right foot	Pain in right foot (M79.671) -- rs3104411	6:32715876:G:A	rs3104411	6:32683653:G:A	-0.106806	0.0341488	0.8987	0.00176198	18747	3407	15340	1	0.23105	280	logistic
M75.42	Impingement syndrome of left shoulder	Impingement syndrome of left shoulder (M75.42) -- rs17208853	6:32408583:T:C	rs17208853	6:32376360:T:C	0.613467	0.196214	1.84682	0.00176891	2638	444	2194	0.39485	0.0291888	1	logistic
D64.81	Anemia due to antineoplastic chemotherapy	Anemia due to antineoplastic chemotherapy (D64.81) -- rs3828796	6:32668197:A:G	rs3828796	6:32635974:A:G	-0.525582	0.168231	0.591211	0.00178307	1249	209	1040	0.773169	0.196557	0	logistic
R40.4	Transient alteration of awareness	Transient alteration of awareness (R40.4) -- rs3104411	6:32715876:G:A	rs3104411	6:32683653:G:A	0.367028	0.117566	1.44344	0.00179699	1705	284	1421	0.797853	0.19912	14	logistic
Z79.1	Long term (current) use of non-steroidal anti-inflammatories (NSAID)	Long term (current) use of non-steroidal anti-inflammatories (NSAID) (Z79.1) -- rs3828796	6:32668197:A:G	rs3828796	6:32635974:A:G	-1.00378	0.321854	0.366491	0.00181616	402	67	335	0.804952	0.215174	0	logistic
K51.90	Ulcerative colitis; unspecified; without complications	Ulcerative colitis; unspecified; without complications (K51.90) -- rs148844907	6:31660620:T:A	rs148844907	6:31628397:T:A	1.67842	0.538371	5.35711	0.00182329	2956	491	2465	0.232683	0.00541272	1	logistic
B59	Pneumocystosis	Pneumocystosis (B59) -- rs3135344	6:32427259:C:T	rs3135344	6:32395036:C:T	0.66437	0.213111	1.94327	0.00182399	596	100	496	0.0302075	0.238255	0	logistic
H02.883	Meibomian gland dysfunction of right eye; unspecified eyelid	Meibomian gland dysfunction of right eye; unspecified eyelid (H02.883) -- rs17208853	6:32408583:T:C	rs17208853	6:32376360:T:C	0.88021	0.282679	2.41141	0.00184689	1300	215	1085	0.878848	0.0315385	0	logistic
Z91.041	Radiographic dye allergy status	Radiographic dye allergy status (Z91.041) -- rs114969413	6:31957902:G:A	rs114969413	6:31925679:G:A	2.12565	0.683005	8.3783	0.00185703	740	123	617	0.16141	0.00743243	0	logistic
M99.03	Segmental and somatic dysfunction of lumbar region	Segmental and somatic dysfunction of lumbar region (M99.03) -- rs148844907	6:31660620:T:A	rs148844907	6:31628397:T:A	2.45751	0.789762	11.6757	0.00186008	943	157	786	0.142969	0.00583245	0	logistic
C34.90	Malignant neoplasm of unspecified part of unspecified bronchus or lung	Malignant neoplasm of unspecified part of unspecified bronchus or lung (C34.90) -- rs17208853	6:32408583:T:C	rs17208853	6:32376360:T:C	0.66214	0.212817	1.93894	0.00186263	2455	410	2045	0.336767	0.0309572	1	logistic
L97.512	Non-pressure chronic ulcer of other part of right foot with fat layer exposed	Non-pressure chronic ulcer of other part of right foot with fat layer exposed (L97.512) -- rs9268847	6:32461500:A:G	rs9268847	6:32429277:A:G	-0.6285	0.202108	0.533391	0.00187266	566	95	471	0.905507	0.336572	1	logistic
H57.89	Other specified disorders of eye and adnexa	Other specified disorders of eye and adnexa (H57.89) -- rs9274700	6:32669403:A:G	rs9274700	6:32637180:A:G	-0.190279	0.0612073	0.826729	0.00187873	5019	858	4161	0.961645	0.30275	0	logistic
B97.7	Papillomavirus as the cause of diseases classified elsewhere	Papillomavirus as the cause of diseases classified elsewhere (B97.7) -- rs1967688	6:32372291:C:T	rs1967688	6:32340068:C:T	-0.190201	0.0613285	0.826793	0.00192637	4888	820	4068	0.587498	0.394231	64	logistic
C91.10	Chronic lymphocytic leukemia of B-cell type not having achieved remission	Chronic lymphocytic leukemia of B-cell type not having achieved remission (C91.10) -- rs114969413	6:31957902:G:A	rs114969413	6:31925679:G:A	2.59773	0.837694	13.4332	0.00192836	597	99	498	0.999998	0.00837521	0	logistic
M75.112	Incomplete rotator cuff tear or rupture of left shoulder; not specified as traumatic	Incomplete rotator cuff tear or rupture of left shoulder; not specified as traumatic (M75.112) -- rs114969413	6:31957902:G:A	rs114969413	6:31925679:G:A	2.11959	0.684071	8.32768	0.0019451	654	109	545	1	0.00688073	0	logistic
Z87.828	Personal history of other (healed) physical injury and trauma	Personal history of other (healed) physical injury and trauma (Z87.828) -- rs17208853	6:32408583:T:C	rs17208853	6:32376360:T:C	0.963638	0.311013	2.62122	0.00194579	917	152	765	0.970395	0.0321701	0	logistic
R41.3	Other amnesia	Other amnesia (R41.3) -- rs17208853	6:32408583:T:C	rs17208853	6:32376360:T:C	0.240394	0.0776062	1.27175	0.00195085	15959	2857	13102	0.987847	0.0355285	5	logistic
R35.0	Frequency of micturition	Frequency of micturition (R35.0) -- rs145568234	6:32279268:T:G	rs145568234	6:32247045:T:G	0.355735	0.114861	1.42723	0.00195426	30643	5832	24811	0.960973	0.00698365	28	logistic
Z83.49	Family history of other endocrine; nutritional and metabolic diseases	Family history of other endocrine; nutritional and metabolic diseases (Z83.49) -- rs9274700	6:32669403:A:G	rs9274700	6:32637180:A:G	0.360237	0.11637	1.43367	0.00196405	2222	371	1851	0.219165	0.30243	0	logistic
N76.1	Subacute and chronic vaginitis	Subacute and chronic vaginitis (N76.1) -- rs114969413	6:31957902:G:A	rs114969413	6:31925679:G:A	2.10069	0.678647	8.17177	0.00196547	722	119	603	1	0.00623269	0	logistic
E23.7	Disorder of pituitary gland; unspecified	Disorder of pituitary gland; unspecified (E23.7) -- rs3135344	6:32427259:C:T	rs3135344	6:32395036:C:T	0.899072	0.29053	2.45732	0.00197082	417	68	349	0.529795	0.226619	0	logistic
H53.143	Visual discomfort; bilateral	Visual discomfort; bilateral (H53.143) -- rs2836882	21:39094644:G:A	rs2836882	21:40466570:G:A	0.609493	0.197128	1.8395	0.00198907	761	123	638	0.7813	0.235217	3	logistic
M19.072	Primary osteoarthritis; left ankle and foot	Primary osteoarthritis; left ankle and foot (M19.072) -- rs17208853	6:32408583:T:C	rs17208853	6:32376360:T:C	0.769042	0.248761	2.1577	0.00199155	1488	248	1240	0.383012	0.030914	0	logistic
I13.10	Hypertensive heart and chronic kidney disease without heart failure; with stage 1 through stage 4 chronic kidney disease; or unspecified chronic kidney disease	Hypertensive heart and chronic kidney disease without heart failure; with stage 1 through stage 4 chronic kidney disease; or unspecified chronic kidney disease (I13.10) -- rs9274700	6:32669403:A:G	rs9274700	6:32637180:A:G	-1.00602	0.325434	0.36567	0.00199261	366	62	304	0.56818	0.321038	0	logistic
H01.02B	Squamous blepharitis left eye; upper and lower eyelids	Squamous blepharitis left eye; upper and lower eyelids (H01.02B) -- rs148844907	6:31660620:T:A	rs148844907	6:31628397:T:A	1.81928	0.588559	6.16744	0.00199429	2022	337	1685	0.141761	0.00395648	1	logistic
R40.20	Unspecified coma	Unspecified coma (R40.20) -- rs114969413	6:31957902:G:A	rs114969413	6:31925679:G:A	2.29476	0.742921	9.92201	0.00200947	723	120	603	0.133735	0.00622407	0	logistic
H17.9	Unspecified corneal scar and opacity	Unspecified corneal scar and opacity (H17.9) -- rs17208853	6:32408583:T:C	rs17208853	6:32376360:T:C	0.934713	0.302738	2.54648	0.00201828	1042	172	870	0.64186	0.0321497	0	logistic
H40.053	Ocular hypertension; bilateral	Ocular hypertension; bilateral (H40.053) -- rs17208853	6:32408583:T:C	rs17208853	6:32376360:T:C	0.833351	0.269992	2.30102	0.00202475	1246	208	1038	0.533463	0.0313002	0	logistic
G35	Multiple sclerosis	Multiple sclerosis (G35) -- rs1967688	6:32372291:C:T	rs1967688	6:32340068:C:T	-0.272999	0.0884876	0.761094	0.0020344	2813	472	2341	0.87805	0.391219	31	logistic
O26.843	Uterine size-date discrepancy; third trimester	Uterine size-date discrepancy; third trimester (O26.843) -- rs114969413	6:31957902:G:A	rs114969413	6:31925679:G:A	3.92233	1.27178	50.5182	0.00204157	951	162	789	0.19365	0.00788644	0	logistic
R06.82	Tachypnea; not elsewhere classified	Tachypnea; not elsewhere classified (R06.82) -- rs1048709	6:31947158:A:G	rs1048709	6:31914935:A:G	1.00711	0.326774	2.73768	0.0020563	376	63	313	0.650118	0.12633	0	logistic
F31.10	Bipolar disorder; current episode manic without psychotic features; unspecified	Bipolar disorder; current episode manic without psychotic features; unspecified (F31.10) -- rs9270949	6:32605198:T:C	rs9270949	6:32572975:T:C	0.706307	0.22931	2.02649	0.00206901	481	76	405	0.977632	0.212058	0	logistic
H01.003	Unspecified blepharitis right eye; unspecified eyelid	Unspecified blepharitis right eye; unspecified eyelid (H01.003) -- rs9271364	6:32619010:A:G	rs9271364	6:32586787:A:G	0.381587	0.124096	1.46461	0.00210554	1207	202	1005	0.908158	0.433306	0	logistic
K51.911	Ulcerative colitis; unspecified with rectal bleeding	Ulcerative colitis; unspecified with rectal bleeding (K51.911) -- rs145568234	6:32279268:T:G	rs145568234	6:32247045:T:G	2.43221	0.791285	11.384	0.00211391	894	147	747	0.199701	0.00838926	2	logistic
K51.90	Ulcerative colitis; unspecified; without complications	Ulcerative colitis; unspecified; without complications (K51.90) -- rs3819720	6:32836793:G:A	rs3819720	6:32804570:G:A	-0.326407	0.106267	0.721511	0.00212938	2957	491	2466	0.819612	0.234021	0	logistic
K70.30	Alcoholic cirrhosis of liver without ascites	Alcoholic cirrhosis of liver without ascites (K70.30) -- rs17208853	6:32408583:T:C	rs17208853	6:32376360:T:C	0.705316	0.229677	2.02449	0.00213412	2006	335	1671	0.832998	0.0321535	0	logistic
G43.909	Migraine; unspecified; not intractable; without status migrainosus	Migraine; unspecified; not intractable; without status migrainosus (G43.909) -- rs114969413	6:31957902:G:A	rs114969413	6:31925679:G:A	0.492139	0.16029	1.63581	0.00213843	9804	1719	8085	0.211369	0.0115259	0	logistic
H17.9	Unspecified corneal scar and opacity	Unspecified corneal scar and opacity (H17.9) -- rs145568234	6:32279268:T:G	rs145568234	6:32247045:T:G	1.86398	0.607102	6.44934	0.00213853	1042	172	870	0.160573	0.006238	0	logistic
L98.7	Excessive and redundant skin and subcutaneous tissue	Excessive and redundant skin and subcutaneous tissue (L98.7) -- rs114969413	6:31957902:G:A	rs114969413	6:31925679:G:A	1.75661	0.572406	5.79274	0.00214914	865	145	720	0.203005	0.00867052	0	logistic
E83.39	Other disorders of phosphorus metabolism	Other disorders of phosphorus metabolism (E83.39) -- rs17208853	6:32408583:T:C	rs17208853	6:32376360:T:C	0.821161	0.267697	2.27314	0.00215856	1536	257	1279	0.879256	0.0289714	1	logistic
N30.90	Cystitis; unspecified without hematuria	Cystitis; unspecified without hematuria (N30.90) -- rs2836882	21:39094644:G:A	rs2836882	21:40466570:G:A	0.221378	0.072187	1.24779	0.00216418	4188	700	3488	0.720408	0.226958	25	logistic
M47.12	Other spondylosis with myelopathy; cervical region	Other spondylosis with myelopathy; cervical region (M47.12) -- rs17208853	6:32408583:T:C	rs17208853	6:32376360:T:C	0.543881	0.177401	1.72268	0.00217075	3077	511	2566	0.777716	0.0310367	1	logistic
K50.818	Crohn's disease of both small and large intestine with other complication	Crohn's disease of both small and large intestine with other complication (K50.818) -- rs114969413	6:31957902:G:A	rs114969413	6:31925679:G:A	2.11639	0.690444	8.30112	0.00217482	1192	196	996	0.989389	0.0100671	0	logistic
Z88.0	Allergy status to penicillin	Allergy status to penicillin (Z88.0) -- rs145568234	6:32279268:T:G	rs145568234	6:32247045:T:G	1.1614	0.378978	3.19439	0.00218003	2922	488	2434	0.269471	0.00633128	1	logistic
K50.90	Crohn's disease; unspecified; without complications	Crohn's disease; unspecified; without complications (K50.90) -- rs144614916	6:32708532:A:C	rs144614916	6:32676309:A:C	0.992654	0.324234	2.69839	0.00220203	3273	536	2737	0.58932	0.0117629	1	logistic
M10.072	Idiopathic gout; left ankle and foot	Idiopathic gout; left ankle and foot (M10.072) -- rs114969413	6:31957902:G:A	rs114969413	6:31925679:G:A	2.39153	0.78127	10.9302	0.00220539	659	110	549	0.140099	0.00682853	0	logistic
K59.01	Slow transit constipation	Slow transit constipation (K59.01) -- rs9268847	6:32461500:A:G	rs9268847	6:32429277:A:G	0.131463	0.0429484	1.1405	0.00220637	8896	1550	7346	0.355313	0.351787	28	logistic
H01.004	Unspecified blepharitis left upper eyelid	Unspecified blepharitis left upper eyelid (H01.004) -- rs4654925	1:19901230:G:C	rs4654925	1:20227723:G:C	-0.691713	0.226046	0.500718	0.00221294	475	78	397	0.584796	0.457895	2	logistic
I47.20	#N/A	#N/A	6:32715876:G:A	rs3104411	6:32683653:G:A	0.393218	0.128567	1.48174	0.00222474	1542	253	1289	0.980201	0.203956	13	logistic
M76.899	Other specified enthesopathies of unspecified lower limb; excluding foot	Other specified enthesopathies of unspecified lower limb; excluding foot (M76.899) -- rs145568234	6:32279268:T:G	rs145568234	6:32247045:T:G	1.72125	0.562985	5.5915	0.00223296	1290	216	1074	0.999999	0.00542636	0	logistic
R05.9	#N/A	#N/A	1:19901230:G:C	rs4654925	1:20227723:G:C	-0.0524948	0.0171714	0.948859	0.00223489	32104	10921	21183	0.999888	0.445443	349	logistic
G47.34	Idiopathic sleep related nonobstructive alveolar hypoventilation	Idiopathic sleep related nonobstructive alveolar hypoventilation (G47.34) -- rs17208853	6:32408583:T:C	rs17208853	6:32376360:T:C	0.969784	0.317308	2.63738	0.00224095	833	137	696	0.764121	0.0330132	0	logistic
Z12.4	Encounter for screening for malignant neoplasm of cervix	Encounter for screening for malignant neoplasm of cervix (Z12.4) -- rs9274700	6:32669403:A:G	rs9274700	6:32637180:A:G	0.0729342	0.0238646	1.07566	0.00224186	30616	6431	24185	1	0.30582	2	logistic
M23.92	Unspecified internal derangement of left knee	Unspecified internal derangement of left knee (M23.92) -- rs114969413	6:31957902:G:A	rs114969413	6:31925679:G:A	1.40194	0.458891	4.06308	0.0022501	1261	209	1052	0.256202	0.00911975	0	logistic
I95.9	Hypotension; unspecified	Hypotension; unspecified (I95.9) -- rs3104411	6:32715876:G:A	rs3104411	6:32683653:G:A	0.177231	0.0580531	1.19391	0.00226626	6571	1133	5438	0.999952	0.216862	91	logistic
M25.611	Stiffness of right shoulder; not elsewhere classified	Stiffness of right shoulder; not elsewhere classified (M25.611) -- rs144614916	6:32708532:A:C	rs144614916	6:32676309:A:C	1.07689	0.352748	2.93554	0.00226669	1688	277	1411	0.99997	0.0106635	0	logistic
L01.00	Impetigo; unspecified	Impetigo; unspecified (L01.00) -- rs17208853	6:32408583:T:C	rs17208853	6:32376360:T:C	0.933964	0.306108	2.54458	0.00228007	1201	198	1003	0.999538	0.0320566	0	logistic
L03.311	Cellulitis of abdominal wall	Cellulitis of abdominal wall (L03.311) -- rs145568234	6:32279268:T:G	rs145568234	6:32247045:T:G	2.55259	0.836747	12.8403	0.00228374	455	75	380	0.131335	0.00769231	0	logistic
K83.09	Other cholangitis	Other cholangitis (K83.09) -- rs114969413	6:31957902:G:A	rs114969413	6:31925679:G:A	2.39131	0.784084	10.9278	0.00228986	713	115	598	0.119745	0.0056101	0	logistic
L03.113	Cellulitis of right upper limb	Cellulitis of right upper limb (L03.113) -- rs9270949	6:32605198:T:C	rs9270949	6:32572975:T:C	0.442339	0.145039	1.55634	0.00228999	995	163	832	0.992993	0.203518	0	logistic
E06.3	Autoimmune thyroiditis	Autoimmune thyroiditis (E06.3) -- rs9271364	6:32619010:A:G	rs9271364	6:32586787:A:G	-0.132348	0.0434193	0.876036	0.0023027	10200	1726	8474	0.819476	0.424951	0	logistic
M70.22	Olecranon bursitis; left elbow	Olecranon bursitis; left elbow (M70.22) -- rs144614916	6:32708532:A:C	rs144614916	6:32676309:A:C	1.79385	0.589571	6.01255	0.00234516	780	128	652	0.227736	0.0102564	1	logistic
Z79.52	Long term (current) use of systemic steroids	Long term (current) use of systemic steroids (Z79.52) -- rs17208853	6:32408583:T:C	rs17208853	6:32376360:T:C	0.684172	0.224874	1.98213	0.00234645	1900	309	1591	0.999936	0.0307895	0	logistic
Q80.9	Congenital ichthyosis; unspecified	Congenital ichthyosis; unspecified (Q80.9) -- rs3104411	6:32715876:G:A	rs3104411	6:32683653:G:A	0.730435	0.240139	2.07598	0.00235229	394	66	328	0.510541	0.194162	2	logistic
K90.0	Celiac disease	Celiac disease (K90.0) -- rs6869382	5:145942508:C:T	rs6869382	5:145322071:C:T	-0.441524	0.145302	0.643056	0.00237627	1287	211	1076	0.998928	0.472028	1	logistic
J31.2	Chronic pharyngitis	Chronic pharyngitis (J31.2) -- rs114969413	6:31957902:G:A	rs114969413	6:31925679:G:A	2.69759	0.887813	14.8439	0.00237785	577	95	482	0.999851	0.0103986	0	logistic
H04.123	Dry eye syndrome of bilateral lacrimal glands	Dry eye syndrome of bilateral lacrimal glands (H04.123) -- rs3104411	6:32715876:G:A	rs3104411	6:32683653:G:A	0.0919165	0.0302619	1.09627	0.00238653	21404	4011	17393	1	0.238904	351	logistic
I63.30	Cerebral infarction due to thrombosis of unspecified cerebral artery	Cerebral infarction due to thrombosis of unspecified cerebral artery (I63.30) -- rs145568234	6:32279268:T:G	rs145568234	6:32247045:T:G	2.22302	0.732142	9.23515	0.00239484	814	136	678	0.126017	0.00552826	0	logistic
O09.513	Supervision of elderly primigravida; third trimester	Supervision of elderly primigravida; third trimester (O09.513) -- rs144614916	6:32708532:A:C	rs144614916	6:32676309:A:C	2.94652	0.970532	19.0396	0.00239753	1342	226	1116	0.290302	0.0100596	0	logistic
Q24.9	Congenital malformation of heart; unspecified	Congenital malformation of heart; unspecified (Q24.9) -- rs114969413	6:31957902:G:A	rs114969413	6:31925679:G:A	2.84856	0.938753	17.263	0.00241004	618	103	515	0.112598	0.00566343	0	logistic
H93.293	Other abnormal auditory perceptions; bilateral	Other abnormal auditory perceptions; bilateral (H93.293) -- rs3104411	6:32715876:G:A	rs3104411	6:32683653:G:A	0.384662	0.126825	1.46912	0.00242124	1652	272	1380	0.592222	0.203692	16	logistic
A54.9	Gonococcal infection; unspecified	Gonococcal infection; unspecified (A54.9) -- rs2314757	1:19805278:C:T	rs2314757	1:20131771:C:T	-0.424261	0.139964	0.654253	0.00243563	2941	478	2463	1	0.254335	112	logistic
Z79.899	Other long term (current) drug therapy	Other long term (current) drug therapy (Z79.899) -- rs148844907	6:31660620:T:A	rs148844907	6:31628397:T:A	0.380068	0.12539	1.46238	0.00243675	32488	7649	24839	0.620095	0.00484794	60	logistic
Z79.1	Long term (current) use of non-steroidal anti-inflammatories (NSAID)	Long term (current) use of non-steroidal anti-inflammatories (NSAID) (Z79.1) -- rs114969413	6:31957902:G:A	rs114969413	6:31925679:G:A	2.94394	0.971463	18.9906	0.00244212	402	67	335	0.0998477	0.00621891	0	logistic
B35.4	Tinea corporis	Tinea corporis (B35.4) -- rs17208853	6:32408583:T:C	rs17208853	6:32376360:T:C	0.40965	0.135207	1.50629	0.00244724	5084	873	4211	0.833245	0.0313729	1	logistic
Z79.899	Other long term (current) drug therapy	Other long term (current) drug therapy (Z79.899) -- rs9270949	6:32605198:T:C	rs9270949	6:32572975:T:C	0.0671019	0.0221487	1.0694	0.0024487	32547	7664	24883	0.999997	0.224291	1	logistic
M10.9	Gout; unspecified	Gout; unspecified (M10.9) -- rs9268847	6:32461500:A:G	rs9268847	6:32429277:A:G	0.149711	0.0494692	1.1615	0.0024753	7642	1307	6335	0.421538	0.351479	25	logistic
R79.0	Abnormal level of blood mineral	Abnormal level of blood mineral (R79.0) -- rs144614916	6:32708532:A:C	rs144614916	6:32676309:A:C	1.49785	0.495103	4.47205	0.00248364	1326	220	1106	0.260526	0.00904977	0	logistic
K50.10	Crohn's disease of large intestine without complications	Crohn's disease of large intestine without complications (K50.10) -- rs114969413	6:31957902:G:A	rs114969413	6:31925679:G:A	1.37712	0.455238	3.96345	0.00248596	1638	266	1372	0.811055	0.013431	0	logistic
I69.351	Hemiplegia and hemiparesis following cerebral infarction affecting right dominant side	Hemiplegia and hemiparesis following cerebral infarction affecting right dominant side (I69.351) -- rs3828796	6:32668197:A:G	rs3828796	6:32635974:A:G	-1.26233	0.417323	0.282993	0.00248769	313	53	260	0.287053	0.210863	0	logistic
H60.93	Unspecified otitis externa; bilateral	Unspecified otitis externa; bilateral (H60.93) -- rs114969413	6:31957902:G:A	rs114969413	6:31925679:G:A	2.70611	0.894744	14.9709	0.00249088	440	71	369	0.152604	0.00909091	0	logistic
M65.332	Trigger finger; left middle finger	Trigger finger; left middle finger (M65.332) -- rs3828796	6:32668197:A:G	rs3828796	6:32635974:A:G	-0.439092	0.145186	0.644621	0.00249174	1472	249	1223	0.559458	0.193954	0	logistic
H01.006	Unspecified blepharitis left eye; unspecified eyelid	Unspecified blepharitis left eye; unspecified eyelid (H01.006) -- rs17208853	6:32408583:T:C	rs17208853	6:32376360:T:C	0.962127	0.318301	2.61726	0.00250534	1015	169	846	0.945518	0.0325123	0	logistic
L03.114	Cellulitis of left upper limb	Cellulitis of left upper limb (L03.114) -- rs17208853	6:32408583:T:C	rs17208853	6:32376360:T:C	0.88136	0.291639	2.41418	0.00251036	1110	186	924	0.644837	0.0310811	0	logistic
M20.42	Other hammer toe(s) (acquired); left foot	Other hammer toe(s) (acquired); left foot (M20.42) -- rs2314757	1:19805278:C:T	rs2314757	1:20131771:C:T	-0.216776	0.0717883	0.805111	0.00253066	4704	791	3913	1	0.242878	194	logistic
N50.812	Left testicular pain	Left testicular pain (N50.812) -- rs2836882	21:39094644:G:A	rs2836882	21:40466570:G:A	0.729013	0.241532	2.07303	0.00254208	953	160	793	0.7103	0.235572	3	logistic
K57.20	Diverticulitis of large intestine with perforation and abscess without bleeding	Diverticulitis of large intestine with perforation and abscess without bleeding (K57.20) -- rs114969413	6:31957902:G:A	rs114969413	6:31925679:G:A	2.27918	0.755441	9.76863	0.00255277	517	80	437	0.158244	0.00870406	0	logistic
K12.1	Other forms of stomatitis	Other forms of stomatitis (K12.1) -- rs9270949	6:32605198:T:C	rs9270949	6:32572975:T:C	0.389983	0.129294	1.47696	0.00255918	1303	214	1089	0.967012	0.21297	0	logistic
K51.911	Ulcerative colitis; unspecified with rectal bleeding	Ulcerative colitis; unspecified with rectal bleeding (K51.911) -- rs17208853	6:32408583:T:C	rs17208853	6:32376360:T:C	1.34625	0.446354	3.843	0.00256038	896	149	747	0.999817	0.0357143	0	logistic
Z70.9	Sex counseling; unspecified	Sex counseling; unspecified (Z70.9) -- rs2836882	21:39094644:G:A	rs2836882	21:40466570:G:A	1.03723	0.344135	2.82139	0.0025781	375	61	314	0.0748426	0.26	1	logistic
K59.02	Outlet dysfunction constipation	Outlet dysfunction constipation (K59.02) -- rs17208853	6:32408583:T:C	rs17208853	6:32376360:T:C	0.937782	0.311303	2.55431	0.00259159	857	139	718	0.983882	0.0315053	0	logistic
R51.9	#N/A	#N/A	6:32669403:A:G	rs9274700	6:32637180:A:G	-0.0710867	0.0235986	0.931381	0.00259249	29313	5586	23727	1	0.30408	2	logistic
J38.01	Paralysis of vocal cords and larynx; unilateral	Paralysis of vocal cords and larynx; unilateral (J38.01) -- rs114969413	6:31957902:G:A	rs114969413	6:31925679:G:A	2.06206	0.685758	7.86215	0.00263856	830	138	692	0.179887	0.00783133	0	logistic
Z79.4	Long term (current) use of insulin	Long term (current) use of insulin (Z79.4) -- rs3828796	6:32668197:A:G	rs3828796	6:32635974:A:G	0.105999	0.0352631	1.11182	0.00264765	18813	3361	15452	1	0.19258	6	logistic
S46.011D	Strain of muscle(s) and tendon(s) of the rotator cuff of right shoulder; subsequent encounter	Strain of muscle(s) and tendon(s) of the rotator cuff of right shoulder; subsequent encounter (S46.011D) -- rs114969413	6:31957902:G:A	rs114969413	6:31925679:G:A	3.22422	1.07314	25.1339	0.00266054	405	64	341	0.11938	0.00740741	0	logistic
R90.89	Other abnormal findings on diagnostic imaging of central nervous system	Other abnormal findings on diagnostic imaging of central nervous system (R90.89) -- rs17208853	6:32408583:T:C	rs17208853	6:32376360:T:C	0.821992	0.27362	2.27503	0.00266335	1558	259	1299	0.472936	0.0288832	0	logistic
H40.013	Open angle with borderline findings; low risk; bilateral	Open angle with borderline findings; low risk; bilateral (H40.013) -- rs1967688	6:32372291:C:T	rs1967688	6:32340068:C:T	-0.198377	0.0660467	0.820061	0.00266816	4102	687	3415	0.824392	0.390541	45	logistic
E80.6	Other disorders of bilirubin metabolism	Other disorders of bilirubin metabolism (E80.6) -- rs9271364	6:32619010:A:G	rs9271364	6:32586787:A:G	0.313245	0.104358	1.36786	0.00268524	1567	262	1305	0.979528	0.432036	0	logistic
M22.2X1	Patellofemoral disorders; right knee	Patellofemoral disorders; right knee (M22.2X1) -- rs17208853	6:32408583:T:C	rs17208853	6:32376360:T:C	0.605725	0.201997	1.83258	0.00271146	2513	417	2096	0.349918	0.0304417	2	logistic
E03.9	Hypothyroidism; unspecified	Hypothyroidism; unspecified (E03.9) -- rs3135344	6:32427259:C:T	rs3135344	6:32395036:C:T	-0.0847004	0.0282554	0.918787	0.00272054	28794	5335	23459	1	0.211763	8	logistic
M22.42	Chondromalacia patellae; left knee	Chondromalacia patellae; left knee (M22.42) -- rs114969413	6:31957902:G:A	rs114969413	6:31925679:G:A	1.397	0.466141	4.04305	0.00272701	1312	212	1100	0.251258	0.00876524	0	logistic
N76.1	Subacute and chronic vaginitis	Subacute and chronic vaginitis (N76.1) -- rs144614916	6:32708532:A:C	rs144614916	6:32676309:A:C	1.92167	0.641797	6.83233	0.00275169	722	119	603	0.999914	0.00900277	0	logistic
I77.1	Stricture of artery	Stricture of artery (I77.1) -- rs145568234	6:32279268:T:G	rs145568234	6:32247045:T:G	1.4905	0.497814	4.43933	0.00275257	1192	202	990	0.999878	0.00713087	0	logistic
G47.61	Periodic limb movement disorder	Periodic limb movement disorder (G47.61) -- rs114969413	6:31957902:G:A	rs114969413	6:31925679:G:A	1.09954	0.36737	3.00278	0.00276255	1690	280	1410	0.386294	0.0121302	0	logistic
K51.90	Ulcerative colitis; unspecified; without complications	Ulcerative colitis; unspecified; without complications (K51.90) -- rs9268847	6:32461500:A:G	rs9268847	6:32429277:A:G	0.274459	0.0917389	1.31582	0.00277395	2945	488	2457	0.523098	0.355008	12	logistic
H02.886	Meibomian gland dysfunction of left eye; unspecified eyelid	Meibomian gland dysfunction of left eye; unspecified eyelid (H02.886) -- rs17208853	6:32408583:T:C	rs17208853	6:32376360:T:C	0.854066	0.285481	2.34918	0.00277456	1288	213	1075	0.885802	0.0314441	0	logistic
Z02.79	Encounter for issue of other medical certificate	Encounter for issue of other medical certificate (Z02.79) -- rs3819720	6:32836793:G:A	rs3819720	6:32804570:G:A	-1.51216	0.505462	0.220433	0.00277478	397	66	331	0.142658	0.22796	0	logistic
L03.317	Cellulitis of buttock	Cellulitis of buttock (L03.317) -- rs144614916	6:32708532:A:C	rs144614916	6:32676309:A:C	1.73358	0.579592	5.66086	0.00278038	722	116	606	0.999697	0.00969529	0	logistic
M70.22	Olecranon bursitis; left elbow	Olecranon bursitis; left elbow (M70.22) -- rs17208853	6:32408583:T:C	rs17208853	6:32376360:T:C	1.043	0.348905	2.83772	0.00279566	781	129	652	0.982367	0.0332907	0	logistic
C44.320	Squamous cell carcinoma of skin of unspecified parts of face	Squamous cell carcinoma of skin of unspecified parts of face (C44.320) -- rs3104411	6:32715876:G:A	rs3104411	6:32683653:G:A	1.4094	0.471486	4.09351	0.00279634	357	57	300	0.512236	0.197479	5	logistic
R11.11	Vomiting without nausea	Vomiting without nausea (R11.11) -- rs114969413	6:31957902:G:A	rs114969413	6:31925679:G:A	1.39954	0.468234	4.05335	0.00279909	1435	242	1193	0.240419	0.00801394	0	logistic
M76.821	Posterior tibial tendinitis; right leg	Posterior tibial tendinitis; right leg (M76.821) -- rs17208853	6:32408583:T:C	rs17208853	6:32376360:T:C	1.04707	0.350443	2.84928	0.00280957	862	142	720	0.740208	0.0330626	1	logistic
M51.37	Other intervertebral disc degeneration; lumbosacral region	Other intervertebral disc degeneration; lumbosacral region (M51.37) -- rs17208853	6:32408583:T:C	rs17208853	6:32376360:T:C	0.856687	0.286829	2.35534	0.00281958	1247	211	1036	0.557448	0.0308741	0	logistic
E66.3	Overweight	Overweight (E66.3) -- rs145568234	6:32279268:T:G	rs145568234	6:32247045:T:G	-0.414642	0.138952	0.660577	0.00284435	30630	6538	24092	0.964743	0.00692132	27	logistic
I71.20	#N/A	#N/A	6:32461500:A:G	rs9268847	6:32429277:A:G	0.2724	0.0913183	1.31311	0.00285462	2843	475	2368	0.770638	0.351565	10	logistic
E23.7	Disorder of pituitary gland; unspecified	Disorder of pituitary gland; unspecified (E23.7) -- rs9270949	6:32605198:T:C	rs9270949	6:32572975:T:C	0.724637	0.243104	2.06398	0.00287524	417	68	349	0.998673	0.213429	0	logistic
Z20.828	Contact with and (suspected) exposure to other viral communicable diseases	Contact with and (suspected) exposure to other viral communicable diseases (Z20.828) -- rs3828796	6:32668197:A:G	rs3828796	6:32635974:A:G	0.23333	0.0782929	1.2628	0.00288048	4720	785	3935	0.988617	0.197669	0	logistic
K51.011	Ulcerative (chronic) pancolitis with rectal bleeding	Ulcerative (chronic) pancolitis with rectal bleeding (K51.011) -- rs145568234	6:32279268:T:G	rs145568234	6:32247045:T:G	2.45377	0.823803	11.6321	0.00289576	910	149	761	0.197945	0.00824176	0	logistic
M75.01	Adhesive capsulitis of right shoulder	Adhesive capsulitis of right shoulder (M75.01) -- rs114969413	6:31957902:G:A	rs114969413	6:31925679:G:A	0.887312	0.298154	2.42859	0.00292018	2307	385	1922	0.437715	0.0119202	0	logistic
K29.60	Other gastritis without bleeding	Other gastritis without bleeding (K29.60) -- rs6869382	5:145942508:C:T	rs6869382	5:145322071:C:T	-0.388694	0.130628	0.677941	0.00292425	1174	197	977	0.999495	0.485945	2	logistic
Z01.82	Encounter for allergy testing	Encounter for allergy testing (Z01.82) -- rs114969413	6:31957902:G:A	rs114969413	6:31925679:G:A	4.0875	1.37402	59.5909	0.0029313	312	51	261	0.113455	0.00801282	0	logistic
I83.811	Varicose veins of right lower extremity with pain	Varicose veins of right lower extremity with pain (I83.811) -- rs17208853	6:32408583:T:C	rs17208853	6:32376360:T:C	0.793695	0.266831	2.21155	0.00293447	1467	247	1220	0.832485	0.0310157	0	logistic
M75.112	Incomplete rotator cuff tear or rupture of left shoulder; not specified as traumatic	Incomplete rotator cuff tear or rupture of left shoulder; not specified as traumatic (M75.112) -- rs17208853	6:32408583:T:C	rs17208853	6:32376360:T:C	1.16442	0.391467	3.20406	0.00293465	654	109	545	0.997603	0.0313456	0	logistic
M05.742	Rheumatoid arthritis with rheumatoid factor of left hand without organ or systems involvement	Rheumatoid arthritis with rheumatoid factor of left hand without organ or systems involvement (M05.742) -- rs3135344	6:32427259:C:T	rs3135344	6:32395036:C:T	0.515433	0.173303	1.67436	0.00293787	737	122	615	0.870193	0.237449	0	logistic
N13.39	Other hydronephrosis	Other hydronephrosis (N13.39) -- rs17208853	6:32408583:T:C	rs17208853	6:32376360:T:C	0.827231	0.278197	2.28698	0.0029438	1467	242	1225	0.868422	0.0299932	0	logistic
F31.81	Bipolar II disorder	Bipolar II disorder (F31.81) -- rs145568234	6:32279268:T:G	rs145568234	6:32247045:T:G	1.71104	0.575472	5.5347	0.0029464	1413	232	1181	0.17996	0.00601557	0	logistic
Q61.3	Polycystic kidney; unspecified	Polycystic kidney; unspecified (Q61.3) -- rs3135344	6:32427259:C:T	rs3135344	6:32395036:C:T	0.596866	0.200757	1.81642	0.00294828	682	113	569	0.631745	0.235337	0	logistic
K51.911	Ulcerative colitis; unspecified with rectal bleeding	Ulcerative colitis; unspecified with rectal bleeding (K51.911) -- rs144614916	6:32708532:A:C	rs144614916	6:32676309:A:C	2.0893	0.702787	8.07929	0.00295016	893	146	747	0.264959	0.0111982	3	logistic
M70.60	Trochanteric bursitis; unspecified hip	Trochanteric bursitis; unspecified hip (M70.60) -- rs17208853	6:32408583:T:C	rs17208853	6:32376360:T:C	0.746211	0.25108	2.10899	0.00295856	1449	243	1206	0.987049	0.0296756	0	logistic
S90.30XA	Contusion of unspecified foot; initial encounter	Contusion of unspecified foot; initial encounter (S90.30XA) -- rs3104411	6:32715876:G:A	rs3104411	6:32683653:G:A	0.746993	0.251465	2.11064	0.00297249	386	62	324	0.49193	0.190415	2	logistic
T14.90XA	Injury; unspecified; initial encounter	Injury; unspecified; initial encounter (T14.90XA) -- rs17208853	6:32408583:T:C	rs17208853	6:32376360:T:C	0.771873	0.259877	2.16382	0.00297651	1347	220	1127	0.999468	0.030438	0	logistic
J32.0	Chronic maxillary sinusitis	Chronic maxillary sinusitis (J32.0) -- rs2314757	1:19805278:C:T	rs2314757	1:20131771:C:T	-0.29546	0.099503	0.744189	0.00298424	2363	386	1977	1	0.258146	86	logistic
Z87.81	Personal history of (healed) traumatic fracture	Personal history of (healed) traumatic fracture (Z87.81) -- rs17208853	6:32408583:T:C	rs17208853	6:32376360:T:C	0.787622	0.26534	2.19816	0.00299402	1411	238	1173	0.882958	0.0301205	0	logistic
D17.71	Benign lipomatous neoplasm of kidney	Benign lipomatous neoplasm of kidney (D17.71) -- rs17208853	6:32408583:T:C	rs17208853	6:32376360:T:C	1.40428	0.473157	4.07261	0.00299839	381	62	319	0.420862	0.0393701	0	logistic
G47.01	Insomnia due to medical condition	Insomnia due to medical condition (G47.01) -- rs3135344	6:32427259:C:T	rs3135344	6:32395036:C:T	0.35573	0.119906	1.42722	0.00300977	1522	255	1267	0.883871	0.225361	0	logistic
R91.1	Solitary pulmonary nodule	Solitary pulmonary nodule (R91.1) -- rs3828796	6:32668197:A:G	rs3828796	6:32635974:A:G	0.113883	0.0384132	1.12062	0.00302997	16232	2912	13320	0.999999	0.193045	4	logistic
D31.32	Benign neoplasm of left choroid	Benign neoplasm of left choroid (D31.32) -- rs114969413	6:31957902:G:A	rs114969413	6:31925679:G:A	2.17157	0.732851	8.77205	0.00304476	652	110	542	0.999999	0.00766871	0	logistic
R93.7	Abnormal findings on diagnostic imaging of other parts of musculoskeletal system	Abnormal findings on diagnostic imaging of other parts of musculoskeletal system (R93.7) -- rs144614916	6:32708532:A:C	rs144614916	6:32676309:A:C	1.42333	0.480779	4.15091	0.00307177	1224	204	1020	0.270953	0.00980392	0	logistic
E11.621	Type 2 diabetes mellitus with foot ulcer	Type 2 diabetes mellitus with foot ulcer (E11.621) -- rs1048709	6:31947158:A:G	rs1048709	6:31914935:A:G	-0.471972	0.159466	0.623771	0.00307938	2240	374	1866	0.945473	0.102679	0	logistic
S92.919A	Unspecified fracture of unspecified toe(s); initial encounter for closed fracture	Unspecified fracture of unspecified toe(s); initial encounter for closed fracture (S92.919A) -- rs9270949	6:32605198:T:C	rs9270949	6:32572975:T:C	0.575666	0.194524	1.77831	0.00308288	461	78	383	0.995329	0.212581	0	logistic
Z85.828	Personal history of other malignant neoplasm of skin	Personal history of other malignant neoplasm of skin (Z85.828) -- rs9270949	6:32605198:T:C	rs9270949	6:32572975:T:C	0.309742	0.104751	1.36307	0.00310715	3303	549	2754	0.935166	0.216621	0	logistic
K50.918	Crohn's disease; unspecified; with other complication	Crohn's disease; unspecified; with other complication (K50.918) -- rs145568234	6:32279268:T:G	rs145568234	6:32247045:T:G	2.1804	0.737403	8.84986	0.00310785	1412	232	1180	0.200913	0.00672805	1	logistic
N39.44	Nocturnal enuresis	Nocturnal enuresis (N39.44) -- rs3135344	6:32427259:C:T	rs3135344	6:32395036:C:T	0.588963	0.199295	1.80212	0.0031244	555	93	462	0.599093	0.234234	0	logistic
B04	Monkeypox	Monkeypox (B04) -- rs3828796	6:32668197:A:G	rs3828796	6:32635974:A:G	-0.591514	0.200229	0.553489	0.00313493	1392	227	1165	0.799707	0.201149	0	logistic
C44.90	Unspecified malignant neoplasm of skin; unspecified	Unspecified malignant neoplasm of skin; unspecified (C44.90) -- rs145568234	6:32279268:T:G	rs145568234	6:32247045:T:G	2.98289	1.00977	19.7448	0.00313664	794	131	663	0.15582	0.00692695	0	logistic
R94.31	Abnormal electrocardiogram [ECG] [EKG]	Abnormal electrocardiogram [ECG] [EKG] (R94.31) -- rs3819720	6:32836793:G:A	rs3819720	6:32804570:G:A	-0.0970973	0.0328698	0.907468	0.00313682	18285	3234	15051	0.996913	0.246787	19	logistic
Z85.89	Personal history of malignant neoplasm of other organs and systems	Personal history of malignant neoplasm of other organs and systems (Z85.89) -- rs144614916	6:32708532:A:C	rs144614916	6:32676309:A:C	2.35159	0.796342	10.5023	0.00314705	730	121	609	0.235345	0.0109589	0	logistic
M18.12	Unilateral primary osteoarthritis of first carpometacarpal joint; left hand	Unilateral primary osteoarthritis of first carpometacarpal joint; left hand (M18.12) -- rs9271364	6:32619010:A:G	rs9271364	6:32586787:A:G	0.420579	0.142559	1.52284	0.00317555	865	146	719	0.883946	0.424277	0	logistic
K51.011	Ulcerative (chronic) pancolitis with rectal bleeding	Ulcerative (chronic) pancolitis with rectal bleeding (K51.011) -- rs9270949	6:32605198:T:C	rs9270949	6:32572975:T:C	0.586309	0.198909	1.79734	0.00320232	910	149	761	0.972754	0.214286	0	logistic
K51.011	Ulcerative (chronic) pancolitis with rectal bleeding	Ulcerative (chronic) pancolitis with rectal bleeding (K51.011) -- rs144614916	6:32708532:A:C	rs144614916	6:32676309:A:C	2.09113	0.709527	8.09406	0.00320648	909	148	761	0.275411	0.0115512	1	logistic
I63.00	Cerebral infarction due to thrombosis of unspecified precerebral artery	Cerebral infarction due to thrombosis of unspecified precerebral artery (I63.00) -- rs3135344	6:32427259:C:T	rs3135344	6:32395036:C:T	0.584272	0.198287	1.79368	0.00321297	577	94	483	0.0222747	0.232236	0	logistic
Z86.73	Personal history of transient ischemic attack (TIA); and cerebral infarction without residual deficits	Personal history of transient ischemic attack (TIA); and cerebral infarction without residual deficits (Z86.73) -- rs9270949	6:32605198:T:C	rs9270949	6:32572975:T:C	0.198753	0.0674794	1.21988	0.0032255	4663	784	3879	0.991322	0.215098	0	logistic
G47.00	Insomnia; unspecified	Insomnia; unspecified (G47.00) -- rs1967688	6:32372291:C:T	rs1967688	6:32340068:C:T	-0.0658911	0.0223805	0.936233	0.00323868	28165	5378	22787	0.999356	0.390627	473	logistic
O09.513	Supervision of elderly primigravida; third trimester	Supervision of elderly primigravida; third trimester (O09.513) -- rs114969413	6:31957902:G:A	rs114969413	6:31925679:G:A	3.01463	1.02398	20.3816	0.00323978	1342	226	1116	0.290302	0.0100596	0	logistic
N13.2	Hydronephrosis with renal and ureteral calculous obstruction	Hydronephrosis with renal and ureteral calculous obstruction (N13.2) -- rs114969413	6:31957902:G:A	rs114969413	6:31925679:G:A	2.35271	0.800076	10.514	0.00327571	551	94	457	0.153264	0.00816697	0	logistic
R93.7	Abnormal findings on diagnostic imaging of other parts of musculoskeletal system	Abnormal findings on diagnostic imaging of other parts of musculoskeletal system (R93.7) -- rs17208853	6:32408583:T:C	rs17208853	6:32376360:T:C	0.874786	0.297549	2.39836	0.00328247	1224	204	1020	0.960332	0.0285948	0	logistic
S09.90XS	Unspecified injury of head; sequela	Unspecified injury of head; sequela (S09.90XS) -- rs114969413	6:31957902:G:A	rs114969413	6:31925679:G:A	2.29131	0.779392	9.88786	0.00328356	753	125	628	0.131036	0.0059761	0	logistic
G47.419	Narcolepsy without cataplexy	Narcolepsy without cataplexy (G47.419) -- rs9270949	6:32605198:T:C	rs9270949	6:32572975:T:C	0.834146	0.283791	2.30285	0.00328954	343	57	286	0.955263	0.220117	0	logistic
K51.00	Ulcerative (chronic) pancolitis without complications	Ulcerative (chronic) pancolitis without complications (K51.00) -- rs1967688	6:32372291:C:T	rs1967688	6:32340068:C:T	-0.35481	0.120737	0.701307	0.00329599	1963	318	1645	0.971753	0.384361	18	logistic
F12.90	Cannabis use; unspecified; uncomplicated	Cannabis use; unspecified; uncomplicated (F12.90) -- rs114969413	6:31957902:G:A	rs114969413	6:31925679:G:A	2.10311	0.715733	8.19158	0.00329918	800	131	669	0.21105	0.009375	0	logistic
N76.4	Abscess of vulva	Abscess of vulva (N76.4) -- rs17208853	6:32408583:T:C	rs17208853	6:32376360:T:C	0.959335	0.326732	2.60996	0.00332312	966	161	805	0.767712	0.0305383	0	logistic
D72.829	Elevated white blood cell count; unspecified	Elevated white blood cell count; unspecified (D72.829) -- rs3104411	6:32715876:G:A	rs3104411	6:32683653:G:A	0.159641	0.0544059	1.17309	0.00334349	6958	1188	5770	0.999994	0.220394	99	logistic
K51.019	Ulcerative (chronic) pancolitis with unspecified complications	Ulcerative (chronic) pancolitis with unspecified complications (K51.019) -- rs1967688	6:32372291:C:T	rs1967688	6:32340068:C:T	-0.653224	0.222621	0.520366	0.0033437	788	129	659	0.582321	0.372462	6	logistic
E11.10	Type 2 diabetes mellitus with ketoacidosis without coma	Type 2 diabetes mellitus with ketoacidosis without coma (E11.10) -- rs9271364	6:32619010:A:G	rs9271364	6:32586787:A:G	-0.352112	0.12012	0.703201	0.00337498	1196	200	996	0.738506	0.403428	0	logistic
F11.11	Opioid abuse; in remission	Opioid abuse; in remission (F11.11) -- rs3104411	6:32715876:G:A	rs3104411	6:32683653:G:A	0.875413	0.298714	2.39987	0.003383	353	58	295	0.391342	0.195467	2	logistic
K51.00	Ulcerative (chronic) pancolitis without complications	Ulcerative (chronic) pancolitis without complications (K51.00) -- rs148844907	6:31660620:T:A	rs148844907	6:31628397:T:A	1.9758	0.674935	7.21239	0.00341815	1981	325	1656	0.187473	0.00530035	0	logistic
K51.011	Ulcerative (chronic) pancolitis with rectal bleeding	Ulcerative (chronic) pancolitis with rectal bleeding (K51.011) -- rs1967688	6:32372291:C:T	rs1967688	6:32340068:C:T	-0.605713	0.206939	0.545685	0.00342237	903	146	757	0.700822	0.370986	7	logistic
L03.113	Cellulitis of right upper limb	Cellulitis of right upper limb (L03.113) -- rs9271364	6:32619010:A:G	rs9271364	6:32586787:A:G	0.374054	0.127794	1.45362	0.00342239	995	163	832	0.867306	0.428141	0	logistic
G81.10	Spastic hemiplegia affecting unspecified side	Spastic hemiplegia affecting unspecified side (G81.10) -- rs3135344	6:32427259:C:T	rs3135344	6:32395036:C:T	0.767594	0.262521	2.15458	0.00345643	379	63	316	0.0228663	0.234828	0	logistic
J32.2	Chronic ethmoidal sinusitis	Chronic ethmoidal sinusitis (J32.2) -- rs17208853	6:32408583:T:C	rs17208853	6:32376360:T:C	0.834334	0.28537	2.30328	0.00345909	1615	267	1348	0.996465	0.0306502	0	logistic
M67.911	Unspecified disorder of synovium and tendon; right shoulder	Unspecified disorder of synovium and tendon; right shoulder (M67.911) -- rs9268847	6:32461500:A:G	rs9268847	6:32429277:A:G	0.341784	0.116913	1.40746	0.00346211	1209	203	1006	0.860906	0.354839	5	logistic
K51.019	Ulcerative (chronic) pancolitis with unspecified complications	Ulcerative (chronic) pancolitis with unspecified complications (K51.019) -- rs145568234	6:32279268:T:G	rs145568234	6:32247045:T:G	2.51556	0.860586	12.3735	0.0034659	794	131	663	0.183913	0.0081864	0	logistic
L89.90	Pressure ulcer of unspecified site; unspecified stage	Pressure ulcer of unspecified site; unspecified stage (L89.90) -- rs17208853	6:32408583:T:C	rs17208853	6:32376360:T:C	1.08416	0.370938	2.95696	0.00346943	830	140	690	0.262677	0.0295181	0	logistic
D37.05	Neoplasm of uncertain behavior of pharynx	Neoplasm of uncertain behavior of pharynx (D37.05) -- rs3828796	6:32668197:A:G	rs3828796	6:32635974:A:G	-1.04559	0.357806	0.351485	0.0034754	374	63	311	0.190482	0.220588	0	logistic
L57.9	Skin changes due to chronic exposure to nonionizing radiation; unspecified	Skin changes due to chronic exposure to nonionizing radiation; unspecified (L57.9) -- rs17208853	6:32408583:T:C	rs17208853	6:32376360:T:C	1.07922	0.369358	2.94238	0.00347928	1446	240	1206	0.979617	0.0307746	0	logistic
S06.5XAA	#N/A	#N/A	6:32408583:T:C	rs17208853	6:32376360:T:C	0.98073	0.335662	2.6664	0.00348034	1010	164	846	0.969734	0.0306931	0	logistic
M25.611	Stiffness of right shoulder; not elsewhere classified	Stiffness of right shoulder; not elsewhere classified (M25.611) -- rs114969413	6:31957902:G:A	rs114969413	6:31925679:G:A	1.01957	0.349068	2.772	0.00349102	1688	277	1411	0.901341	0.0115521	0	logistic
G35	Multiple sclerosis	Multiple sclerosis (G35) -- rs148844907	6:31660620:T:A	rs148844907	6:31628397:T:A	1.46307	0.501068	4.31922	0.00350126	2842	482	2360	0.193525	0.00457424	2	logistic
R63.1	Polydipsia	Polydipsia (R63.1) -- rs114969413	6:31957902:G:A	rs114969413	6:31925679:G:A	1.61917	0.554581	5.04888	0.00350458	954	157	797	0.999298	0.00890985	0	logistic
N76.1	Subacute and chronic vaginitis	Subacute and chronic vaginitis (N76.1) -- rs17208853	6:32408583:T:C	rs17208853	6:32376360:T:C	1.16542	0.39918	3.20728	0.00350549	722	119	603	0.920149	0.0297784	0	logistic
K51.918	Ulcerative colitis; unspecified with other complication	Ulcerative colitis; unspecified with other complication (K51.918) -- rs145568234	6:32279268:T:G	rs145568234	6:32247045:T:G	2.51605	0.861888	12.3797	0.00350889	964	160	804	0.279938	0.0114108	2	logistic
M25.522	Pain in left elbow	Pain in left elbow (M25.522) -- rs17208853	6:32408583:T:C	rs17208853	6:32376360:T:C	0.438015	0.150047	1.54963	0.00350936	4037	685	3352	0.926132	0.0329453	1	logistic
Z15.01	Genetic susceptibility to malignant neoplasm of breast	Genetic susceptibility to malignant neoplasm of breast (Z15.01) -- rs17208853	6:32408583:T:C	rs17208853	6:32376360:T:C	1.1546	0.39556	3.17275	0.00351272	1146	192	954	0.577614	0.0318499	0	logistic
R14.1	Gas pain	Gas pain (R14.1) -- rs2314757	1:19805278:C:T	rs2314757	1:20131771:C:T	-0.20063	0.0687451	0.818215	0.00351766	4972	835	4137	1	0.250603	212	logistic
N76.2	Acute vulvitis	Acute vulvitis (N76.2) -- rs9270949	6:32605198:T:C	rs9270949	6:32572975:T:C	0.659122	0.225857	1.93309	0.00351926	571	93	478	0.914805	0.202277	0	logistic
L02.519	Cutaneous abscess of unspecified hand	Cutaneous abscess of unspecified hand (L02.519) -- rs6869382	5:145942508:C:T	rs6869382	5:145322071:C:T	-0.384058	0.131733	0.681092	0.00355215	1053	173	880	0.999206	0.476258	2	logistic
I47.20	#N/A	#N/A	21:39094644:G:A	rs2836882	21:40466570:G:A	0.380735	0.130604	1.46336	0.00355486	1546	253	1293	0.886029	0.227361	9	logistic
H81.20	Vestibular neuronitis; unspecified ear	Vestibular neuronitis; unspecified ear (H81.20) -- rs114969413	6:31957902:G:A	rs114969413	6:31925679:G:A	2.88759	0.99114	17.9501	0.00357509	363	62	301	1	0.00964187	0	logistic
G93.89	Other specified disorders of brain	Other specified disorders of brain (G93.89) -- rs144614916	6:32708532:A:C	rs144614916	6:32676309:A:C	1.57907	0.542275	4.85042	0.00359207	1133	190	943	0.23562	0.00882613	0	logistic
Z20.9	Contact with and (suspected) exposure to unspecified communicable disease	Contact with and (suspected) exposure to unspecified communicable disease (Z20.9) -- rs17208853	6:32408583:T:C	rs17208853	6:32376360:T:C	1.0642	0.365481	2.89852	0.0035937	1062	174	888	0.904591	0.0338983	0	logistic
D58.2	Other hemoglobinopathies	Other hemoglobinopathies (D58.2) -- rs17208853	6:32408583:T:C	rs17208853	6:32376360:T:C	0.883102	0.303302	2.41839	0.00359552	1396	229	1167	0.478002	0.0304441	1	logistic
H18.603	Keratoconus; unspecified; bilateral	Keratoconus; unspecified; bilateral (H18.603) -- rs3828796	6:32668197:A:G	rs3828796	6:32635974:A:G	-1.27108	0.436624	0.280528	0.00360086	338	57	281	0.526949	0.215976	0	logistic
L02.212	Cutaneous abscess of back [any part; except buttock]	Cutaneous abscess of back [any part; except buttock] (L02.212) -- rs114969413	6:31957902:G:A	rs114969413	6:31925679:G:A	2.17133	0.746244	8.76992	0.00361804	605	100	505	0.146239	0.00743802	0	logistic
R92.8	Other abnormal and inconclusive findings on diagnostic imaging of breast	Other abnormal and inconclusive findings on diagnostic imaging of breast (R92.8) -- rs9270949	6:32605198:T:C	rs9270949	6:32572975:T:C	-0.0952416	0.0327346	0.909153	0.00361993	20755	3877	16878	0.999938	0.221103	1	logistic
O26.893	Other specified pregnancy related conditions; third trimester	Other specified pregnancy related conditions; third trimester (O26.893) -- rs114969413	6:31957902:G:A	rs114969413	6:31925679:G:A	9.81424	3.37663	18292.4	0.00365471	375	64	311	0.144764	0.00933333	0	logistic
I63.50	Cerebral infarction due to unspecified occlusion or stenosis of unspecified cerebral artery	Cerebral infarction due to unspecified occlusion or stenosis of unspecified cerebral artery (I63.50) -- rs9270949	6:32605198:T:C	rs9270949	6:32572975:T:C	0.394292	0.135683	1.48333	0.00366094	1173	195	978	0.889628	0.212276	0	logistic
H69.82	Other specified disorders of Eustachian tube; left ear	Other specified disorders of Eustachian tube; left ear (H69.82) -- rs4654925	1:19901230:G:C	rs4654925	1:20227723:G:C	0.429642	0.147884	1.53671	0.0036693	948	154	794	0.303188	0.4673	7	logistic
M65.4	Radial styloid tenosynovitis [de Quervain]	Radial styloid tenosynovitis [de Quervain] (M65.4) -- rs114969413	6:31957902:G:A	rs114969413	6:31925679:G:A	0.71185	0.245118	2.03776	0.00368302	3832	644	3188	0.543034	0.0118737	0	logistic
I20.9	Angina pectoris; unspecified	Angina pectoris; unspecified (I20.9) -- rs1048709	6:31947158:A:G	rs1048709	6:31914935:A:G	-0.256647	0.088439	0.773641	0.00370827	5876	1003	4873	0.997536	0.11147	0	logistic
R49.9	Unspecified voice and resonance disorder	Unspecified voice and resonance disorder (R49.9) -- rs17208853	6:32408583:T:C	rs17208853	6:32376360:T:C	1.0751	0.370555	2.9303	0.00371574	719	117	602	0.931823	0.0292072	0	logistic
W19.XXXS	Unspecified fall; sequela	Unspecified fall; sequela (W19.XXXS) -- rs4654925	1:19901230:G:C	rs4654925	1:20227723:G:C	-0.244944	0.0844852	0.782748	0.00374046	2508	423	2085	0.600198	0.452951	8	logistic
J39.8	Other specified diseases of upper respiratory tract	Other specified diseases of upper respiratory tract (J39.8) -- rs114969413	6:31957902:G:A	rs114969413	6:31925679:G:A	2.27592	0.785211	9.73685	0.00374976	712	119	593	0.11983	0.00561798	0	logistic
D37.01	Neoplasm of uncertain behavior of lip	Neoplasm of uncertain behavior of lip (D37.01) -- rs3828796	6:32668197:A:G	rs3828796	6:32635974:A:G	-1.04193	0.359572	0.352773	0.00375912	368	62	306	0.22615	0.221467	0	logistic
D37.09	Neoplasm of uncertain behavior of other specified sites of the oral cavity	Neoplasm of uncertain behavior of other specified sites of the oral cavity (D37.09) -- rs3828796	6:32668197:A:G	rs3828796	6:32635974:A:G	-1.04193	0.359572	0.352773	0.00375912	368	62	306	0.22615	0.221467	0	logistic
I63.50	Cerebral infarction due to unspecified occlusion or stenosis of unspecified cerebral artery	Cerebral infarction due to unspecified occlusion or stenosis of unspecified cerebral artery (I63.50) -- rs3828796	6:32668197:A:G	rs3828796	6:32635974:A:G	-0.519797	0.179504	0.594641	0.00378258	1173	195	978	0.432834	0.19139	0	logistic
I27.22	Pulmonary hypertension due to left heart disease	Pulmonary hypertension due to left heart disease (I27.22) -- rs144614916	6:32708532:A:C	rs144614916	6:32676309:A:C	2.68397	0.92702	14.643	0.00378844	318	52	266	0.179706	0.0125786	0	logistic
K51.019	Ulcerative (chronic) pancolitis with unspecified complications	Ulcerative (chronic) pancolitis with unspecified complications (K51.019) -- rs17208853	6:32408583:T:C	rs17208853	6:32376360:T:C	1.39641	0.48233	4.04066	0.00379003	794	131	663	0.841893	0.0314861	0	logistic
L71.9	Rosacea; unspecified	Rosacea; unspecified (L71.9) -- rs9271364	6:32619010:A:G	rs9271364	6:32586787:A:G	0.180676	0.0624086	1.19803	0.00379104	4696	794	3902	0.715038	0.435583	0	logistic
K64.2	Third degree hemorrhoids	Third degree hemorrhoids (K64.2) -- rs114969413	6:31957902:G:A	rs114969413	6:31925679:G:A	1.58001	0.545844	4.85498	0.00379632	1032	176	856	0.222534	0.00872093	0	logistic
Z11.51	Encounter for screening for human papillomavirus (HPV)	Encounter for screening for human papillomavirus (HPV) (Z11.51) -- rs3104411	6:32715876:G:A	rs3104411	6:32683653:G:A	0.288218	0.0996012	1.33405	0.00380713	2605	442	2163	0.935832	0.204223	26	logistic
N30.00	Acute cystitis without hematuria	Acute cystitis without hematuria (N30.00) -- rs3828796	6:32668197:A:G	rs3828796	6:32635974:A:G	0.118996	0.0411403	1.12637	0.00382247	13374	2352	11022	1	0.196089	3	logistic
D35.3	Benign neoplasm of craniopharyngeal duct	Benign neoplasm of craniopharyngeal duct (D35.3) -- rs145568234	6:32279268:T:G	rs145568234	6:32247045:T:G	2.35723	0.815006	10.5617	0.00382446	827	133	694	0.12502	0.00544135	1	logistic
M81.8	Other osteoporosis without current pathological fracture	Other osteoporosis without current pathological fracture (M81.8) -- rs114969413	6:31957902:G:A	rs114969413	6:31925679:G:A	0.617823	0.21366	1.85489	0.00383269	4977	852	4125	0.641906	0.0128592	0	logistic
E04.1	Nontoxic single thyroid nodule	Nontoxic single thyroid nodule (E04.1) -- rs3828796	6:32668197:A:G	rs3828796	6:32635974:A:G	0.106836	0.0369665	1.11275	0.00385136	17285	3076	14209	1	0.192045	5	logistic
J38.00	Paralysis of vocal cords and larynx; unspecified	Paralysis of vocal cords and larynx; unspecified (J38.00) -- rs3104411	6:32715876:G:A	rs3104411	6:32683653:G:A	0.550789	0.190719	1.73462	0.00387739	793	130	663	0.559646	0.211223	8	logistic
D68.9	Coagulation defect; unspecified	Coagulation defect; unspecified (D68.9) -- rs3104411	6:32715876:G:A	rs3104411	6:32683653:G:A	0.261321	0.0904922	1.29864	0.00387984	2828	471	2357	0.973151	0.213755	32	logistic
I48.20	#N/A	#N/A	6:32427259:C:T	rs3135344	6:32395036:C:T	0.218728	0.0757928	1.24449	0.00390329	4871	819	4052	0.870511	0.222747	1	logistic
K51.30	Ulcerative (chronic) rectosigmoiditis without complications	Ulcerative (chronic) rectosigmoiditis without complications (K51.30) -- rs9274700	6:32669403:A:G	rs9274700	6:32637180:A:G	-1.10327	0.382347	0.331786	0.00390782	365	59	306	0.754308	0.323288	0	logistic
H43.11	Vitreous hemorrhage; right eye	Vitreous hemorrhage; right eye (H43.11) -- rs9270949	6:32605198:T:C	rs9270949	6:32572975:T:C	0.598933	0.207593	1.82018	0.00391251	462	77	385	0.846653	0.207792	0	logistic
Z15.09	Genetic susceptibility to other malignant neoplasm	Genetic susceptibility to other malignant neoplasm (Z15.09) -- rs17208853	6:32408583:T:C	rs17208853	6:32376360:T:C	1.06705	0.370194	2.90679	0.0039465	1311	219	1092	0.463663	0.0316552	0	logistic
S90.30XA	Contusion of unspecified foot; initial encounter	Contusion of unspecified foot; initial encounter (S90.30XA) -- rs114969413	6:31957902:G:A	rs114969413	6:31925679:G:A	2.86417	0.99385	17.5344	0.00395297	388	63	325	0.101646	0.0064433	0	logistic
G90.9	Disorder of the autonomic nervous system; unspecified	Disorder of the autonomic nervous system; unspecified (G90.9) -- rs114969413	6:31957902:G:A	rs114969413	6:31925679:G:A	1.34687	0.467445	3.84536	0.00395984	1353	226	1127	0.28915	0.00997783	0	logistic
K29.80	Duodenitis without bleeding	Duodenitis without bleeding (K29.80) -- rs114969413	6:31957902:G:A	rs114969413	6:31925679:G:A	2.36346	0.820616	10.6277	0.0039754	572	94	478	0.167038	0.00874126	0	logistic
L89.90	Pressure ulcer of unspecified site; unspecified stage	Pressure ulcer of unspecified site; unspecified stage (L89.90) -- rs3104411	6:32715876:G:A	rs3104411	6:32683653:G:A	0.510777	0.177375	1.66658	0.00398136	821	136	685	0.800539	0.197929	9	logistic
G47.20	Circadian rhythm sleep disorder; unspecified type	Circadian rhythm sleep disorder; unspecified type (G47.20) -- rs114969413	6:31957902:G:A	rs114969413	6:31925679:G:A	2.06073	0.715778	7.85166	0.00398936	762	127	635	0.144674	0.00656168	0	logistic
E10.40	Type 1 diabetes mellitus with diabetic neuropathy; unspecified	Type 1 diabetes mellitus with diabetic neuropathy; unspecified (E10.40) -- rs9270949	6:32605198:T:C	rs9270949	6:32572975:T:C	-0.835361	0.290162	0.433718	0.00399008	569	92	477	0.928133	0.172232	0	logistic
G45.9	Transient cerebral ischemic attack; unspecified	Transient cerebral ischemic attack; unspecified (G45.9) -- rs9268847	6:32461500:A:G	rs9268847	6:32429277:A:G	0.17233	0.0598807	1.18807	0.00400356	4935	829	4106	0.517796	0.349037	18	logistic
R43.0	Anosmia	Anosmia (R43.0) -- rs3828796	6:32668197:A:G	rs3828796	6:32635974:A:G	-0.493816	0.171605	0.610293	0.00400675	1177	196	981	0.862312	0.197536	0	logistic
N92.5	Other specified irregular menstruation	Other specified irregular menstruation (N92.5) -- rs4654925	1:19901230:G:C	rs4654925	1:20227723:G:C	-0.229175	0.0796634	0.795189	0.00401742	3463	579	2884	0.749395	0.446145	16	logistic
N43.2	Other hydrocele	Other hydrocele (N43.2) -- rs3828796	6:32668197:A:G	rs3828796	6:32635974:A:G	-1.31571	0.45755	0.268284	0.00403317	327	56	271	0.599474	0.217125	0	logistic
R73.09	Other abnormal glucose	Other abnormal glucose (R73.09) -- rs17208853	6:32408583:T:C	rs17208853	6:32376360:T:C	-0.232491	0.0808675	0.792557	0.00404068	17614	3183	14431	0.98947	0.0349722	5	logistic
K51.918	Ulcerative colitis; unspecified with other complication	Ulcerative colitis; unspecified with other complication (K51.918) -- rs9274700	6:32669403:A:G	rs9274700	6:32637180:A:G	-0.665057	0.231343	0.514244	0.00404328	966	162	804	0.456413	0.286232	0	logistic
I63.00	Cerebral infarction due to thrombosis of unspecified precerebral artery	Cerebral infarction due to thrombosis of unspecified precerebral artery (I63.00) -- rs144614916	6:32708532:A:C	rs144614916	6:32676309:A:C	1.64599	0.5727	5.18616	0.00405186	577	94	483	0.998521	0.0121317	0	logistic
G72.9	Myopathy; unspecified	Myopathy; unspecified (G72.9) -- rs9271364	6:32619010:A:G	rs9271364	6:32586787:A:G	-0.325027	0.113126	0.722508	0.00406408	1370	230	1140	0.644903	0.409489	0	logistic
J47.9	Bronchiectasis; uncomplicated	Bronchiectasis; uncomplicated (J47.9) -- rs1967688	6:32372291:C:T	rs1967688	6:32340068:C:T	-0.222442	0.0774435	0.800561	0.00407476	3360	551	2809	0.643397	0.393304	34	logistic
E10.10	Type 1 diabetes mellitus with ketoacidosis without coma	Type 1 diabetes mellitus with ketoacidosis without coma (E10.10) -- rs9268847	6:32461500:A:G	rs9268847	6:32429277:A:G	-0.67568	0.235245	0.508811	0.00407576	487	79	408	0.91852	0.345996	1	logistic
L24.9	Irritant contact dermatitis; unspecified cause	Irritant contact dermatitis; unspecified cause (L24.9) -- rs114969413	6:31957902:G:A	rs114969413	6:31925679:G:A	1.63433	0.569015	5.126	0.00407624	1138	191	947	0.212007	0.00790861	0	logistic
M51.37	Other intervertebral disc degeneration; lumbosacral region	Other intervertebral disc degeneration; lumbosacral region (M51.37) -- rs144614916	6:32708532:A:C	rs144614916	6:32676309:A:C	1.35441	0.471566	3.87447	0.0040769	1247	211	1036	0.279329	0.0100241	0	logistic
E83.52	Hypercalcemia	Hypercalcemia (E83.52) -- rs3819720	6:32836793:G:A	rs3819720	6:32804570:G:A	-0.133781	0.0465805	0.874782	0.00407828	9692	1673	8019	0.992804	0.239682	6	logistic
H52.223	Regular astigmatism; bilateral	Regular astigmatism; bilateral (H52.223) -- rs145568234	6:32279268:T:G	rs145568234	6:32247045:T:G	1.67815	0.584332	5.35565	0.00407988	1549	255	1294	0.151857	0.00484183	1	logistic
Z98.82	Breast implant status	Breast implant status (Z98.82) -- rs3135344	6:32427259:C:T	rs3135344	6:32395036:C:T	0.736963	0.256692	2.08958	0.0040917	548	90	458	0.0498999	0.229015	0	logistic
H02.883	Meibomian gland dysfunction of right eye; unspecified eyelid	Meibomian gland dysfunction of right eye; unspecified eyelid (H02.883) -- rs114969413	6:31957902:G:A	rs114969413	6:31925679:G:A	1.34211	0.467527	3.8271	0.00409628	1300	215	1085	0.989605	0.00961539	0	logistic
T40.2X5A	Adverse effect of other opioids; initial encounter	Adverse effect of other opioids; initial encounter (T40.2X5A) -- rs3104411	6:32715876:G:A	rs3104411	6:32683653:G:A	0.377977	0.131671	1.45933	0.00409659	1359	227	1132	0.434545	0.194996	8	logistic
Z99.81	Dependence on supplemental oxygen	Dependence on supplemental oxygen (Z99.81) -- rs17208853	6:32408583:T:C	rs17208853	6:32376360:T:C	1.0093	0.351756	2.74369	0.00411342	780	130	650	0.213775	0.0314103	0	logistic
G40.89	Other seizures	Other seizures (G40.89) -- rs114969413	6:31957902:G:A	rs114969413	6:31925679:G:A	2.26751	0.790515	9.65531	0.00412563	734	118	616	0.118014	0.00544959	0	logistic
M83.9	Adult osteomalacia; unspecified	Adult osteomalacia; unspecified (M83.9) -- rs17208853	6:32408583:T:C	rs17208853	6:32376360:T:C	0.955778	0.333221	2.60069	0.00412687	974	162	812	0.772639	0.0302875	0	logistic
J34.3	Hypertrophy of nasal turbinates	Hypertrophy of nasal turbinates (J34.3) -- rs3819720	6:32836793:G:A	rs3819720	6:32804570:G:A	-0.141026	0.049183	0.868467	0.00413899	8864	1513	7351	0.99615	0.240636	5	logistic
K86.1	Other chronic pancreatitis	Other chronic pancreatitis (K86.1) -- rs3104411	6:32715876:G:A	rs3104411	6:32683653:G:A	0.401707	0.140145	1.49437	0.00415212	1307	218	1089	0.888681	0.195486	8	logistic
L43.9	Lichen planus; unspecified	Lichen planus; unspecified (L43.9) -- rs17208853	6:32408583:T:C	rs17208853	6:32376360:T:C	0.875349	0.305524	2.39971	0.0041691	937	157	780	0.962681	0.0325507	0	logistic
H02.834	Dermatochalasis of left upper eyelid	Dermatochalasis of left upper eyelid (H02.834) -- rs2314757	1:19805278:C:T	rs2314757	1:20131771:C:T	-0.370812	0.129494	0.690173	0.00418917	1546	239	1307	1	0.244825	67	logistic
N18.5	Chronic kidney disease; stage 5	Chronic kidney disease; stage 5 (N18.5) -- rs1048709	6:31947158:A:G	rs1048709	6:31914935:A:G	-0.265496	0.0927769	0.766825	0.00421428	5943	1004	4939	0.998699	0.107185	0	logistic
O09.519	Supervision of elderly primigravida; unspecified trimester	Supervision of elderly primigravida; unspecified trimester (O09.519) -- rs6869382	5:145942508:C:T	rs6869382	5:145322071:C:T	-0.6248	0.218463	0.535369	0.00423661	1072	179	893	0.926457	0.481343	1	logistic
F02.80	Dementia in other diseases classified elsewhere without behavioral disturbance	Dementia in other diseases classified elsewhere without behavioral disturbance (F02.80) -- rs9268847	6:32461500:A:G	rs9268847	6:32429277:A:G	0.255765	0.0894553	1.29145	0.00424787	2792	470	2322	0.278414	0.346526	10	logistic
I77.3	Arterial fibromuscular dysplasia	Arterial fibromuscular dysplasia (I77.3) -- rs17208853	6:32408583:T:C	rs17208853	6:32376360:T:C	1.31131	0.458691	3.71104	0.00425235	331	55	276	0.883365	0.0468278	0	logistic
H60.391	Other infective otitis externa; right ear	Other infective otitis externa; right ear (H60.391) -- rs148844907	6:31660620:T:A	rs148844907	6:31628397:T:A	1.89627	0.663563	6.66101	0.00426707	1462	239	1223	0.114805	0.00376197	1	logistic
L02.92	Furuncle; unspecified	Furuncle; unspecified (L02.92) -- rs145568234	6:32279268:T:G	rs145568234	6:32247045:T:G	1.40885	0.493045	4.09125	0.00427065	1828	309	1519	0.185928	0.00547046	0	logistic
N18.30	#N/A	#N/A	6:32461500:A:G	rs9268847	6:32429277:A:G	0.081999	0.0287023	1.08545	0.00427831	21219	3828	17391	0.800238	0.35315	58	logistic
M86.9	Osteomyelitis; unspecified	Osteomyelitis; unspecified (M86.9) -- rs145568234	6:32279268:T:G	rs145568234	6:32247045:T:G	1.32747	0.464795	3.77148	0.00428972	2034	338	1696	0.21966	0.00614553	1	logistic
H02.886	Meibomian gland dysfunction of left eye; unspecified eyelid	Meibomian gland dysfunction of left eye; unspecified eyelid (H02.886) -- rs114969413	6:31957902:G:A	rs114969413	6:31925679:G:A	1.33358	0.467417	3.79461	0.00432969	1288	213	1075	0.989151	0.00970497	0	logistic
I67.9	Cerebrovascular disease; unspecified	Cerebrovascular disease; unspecified (I67.9) -- rs6869382	5:145942508:C:T	rs6869382	5:145322071:C:T	-0.447904	0.15701	0.638966	0.0043348	810	136	674	0.999708	0.467901	1	logistic
Z12.9	Encounter for screening for malignant neoplasm; site unspecified	Encounter for screening for malignant neoplasm; site unspecified (Z12.9) -- rs9268847	6:32461500:A:G	rs9268847	6:32429277:A:G	-0.156618	0.0549045	0.85503	0.00433689	7194	1215	5979	0.670707	0.338546	21	logistic
F40.10	Social phobia; unspecified	Social phobia; unspecified (F40.10) -- rs9271364	6:32619010:A:G	rs9271364	6:32586787:A:G	0.580824	0.203684	1.78751	0.00435015	598	96	502	0.764973	0.430602	0	logistic
E08.621	Diabetes mellitus due to underlying condition with foot ulcer	Diabetes mellitus due to underlying condition with foot ulcer (E08.621) -- rs9271364	6:32619010:A:G	rs9271364	6:32586787:A:G	-0.454771	0.159525	0.634593	0.00436124	775	129	646	0.850162	0.394194	0	logistic
I26.99	Other pulmonary embolism without acute cor pulmonale	Other pulmonary embolism without acute cor pulmonale (I26.99) -- rs9270949	6:32605198:T:C	rs9270949	6:32572975:T:C	0.169505	0.0594625	1.18472	0.00436352	5595	951	4644	0.998936	0.219303	0	logistic
R11.2	Nausea with vomiting; unspecified	Nausea with vomiting; unspecified (R11.2) -- rs3135344	6:32427259:C:T	rs3135344	6:32395036:C:T	-0.103907	0.0364523	0.901309	0.00436508	15847	2836	13011	0.999956	0.217612	7	logistic
J32.0	Chronic maxillary sinusitis	Chronic maxillary sinusitis (J32.0) -- rs3135344	6:32427259:C:T	rs3135344	6:32395036:C:T	0.293995	0.103158	1.34178	0.0043727	2449	408	2041	0.425846	0.223356	0	logistic
R93.1	Abnormal findings on diagnostic imaging of heart and coronary circulation	Abnormal findings on diagnostic imaging of heart and coronary circulation (R93.1) -- rs2836882	21:39094644:G:A	rs2836882	21:40466570:G:A	0.254278	0.0892254	1.28953	0.00437414	2954	491	2463	0.449627	0.224103	16	logistic
Z85.850	Personal history of malignant neoplasm of thyroid	Personal history of malignant neoplasm of thyroid (Z85.850) -- rs114969413	6:31957902:G:A	rs114969413	6:31925679:G:A	1.92845	0.676833	6.87881	0.00438268	888	147	741	0.187166	0.00788288	0	logistic
D49.6	Neoplasm of unspecified behavior of brain	Neoplasm of unspecified behavior of brain (D49.6) -- rs9274700	6:32669403:A:G	rs9274700	6:32637180:A:G	-0.668851	0.234795	0.512297	0.00439029	502	83	419	0.111748	0.319721	0	logistic
Z77.098	Contact with and (suspected) exposure to other hazardous; chiefly nonmedicinal; chemicals	Contact with and (suspected) exposure to other hazardous; chiefly nonmedicinal; chemicals (Z77.098) -- rs114969413	6:31957902:G:A	rs114969413	6:31925679:G:A	3.94276	1.38439	51.5606	0.00439923	295	50	245	0.0933296	0.00677966	0	logistic
N04.9	Nephrotic syndrome with unspecified morphologic changes	Nephrotic syndrome with unspecified morphologic changes (N04.9) -- rs1048709	6:31947158:A:G	rs1048709	6:31914935:A:G	-0.769307	0.270122	0.463334	0.0043995	979	165	814	0.925722	0.108784	0	logistic
G54.4	Lumbosacral root disorders; not elsewhere classified	Lumbosacral root disorders; not elsewhere classified (G54.4) -- rs1967688	6:32372291:C:T	rs1967688	6:32340068:C:T	0.721221	0.253256	2.05694	0.0044023	322	51	271	0.125419	0.400621	2	logistic
Z41.1	Encounter for cosmetic surgery	Encounter for cosmetic surgery (Z41.1) -- rs144614916	6:32708532:A:C	rs144614916	6:32676309:A:C	1.59468	0.560379	4.92676	0.00443106	1176	192	984	0.265133	0.00977891	0	logistic
G20	Parkinson's disease	Parkinson's disease (G20) -- rs9270949	6:32605198:T:C	rs9270949	6:32572975:T:C	0.284097	0.0998958	1.32856	0.00445609	2941	489	2452	0.97363	0.214043	0	logistic
N97.9	Female infertility; unspecified	Female infertility; unspecified (N97.9) -- rs145568234	6:32279268:T:G	rs145568234	6:32247045:T:G	2.06408	0.725904	7.87808	0.00446256	1818	300	1518	0.204794	0.0060506	0	logistic
H81.20	Vestibular neuronitis; unspecified ear	Vestibular neuronitis; unspecified ear (H81.20) -- rs17208853	6:32408583:T:C	rs17208853	6:32376360:T:C	1.35728	0.477339	3.8856	0.00446316	363	62	301	0.948172	0.0399449	0	logistic
S81.802A	Unspecified open wound; left lower leg; initial encounter	Unspecified open wound; left lower leg; initial encounter (S81.802A) -- rs114969413	6:31957902:G:A	rs114969413	6:31925679:G:A	2.19923	0.773546	9.01811	0.00446832	598	101	497	0.130799	0.00668896	0	logistic
C67.9	Malignant neoplasm of bladder; unspecified	Malignant neoplasm of bladder; unspecified (C67.9) -- rs17208853	6:32408583:T:C	rs17208853	6:32376360:T:C	0.979119	0.344531	2.66211	0.00448466	1242	208	1034	0.912101	0.0309984	0	logistic
S20.211A	Contusion of right front wall of thorax; initial encounter	Contusion of right front wall of thorax; initial encounter (S20.211A) -- rs3104411	6:32715876:G:A	rs3104411	6:32683653:G:A	-0.72578	0.255401	0.483947	0.00448703	601	97	504	0.0675642	0.185524	5	logistic
G82.20	Paraplegia; unspecified	Paraplegia; unspecified (G82.20) -- rs114969413	6:31957902:G:A	rs114969413	6:31925679:G:A	1.68993	0.594847	5.41908	0.00449806	1156	196	960	0.221847	0.00821799	0	logistic
G99.0	Autonomic neuropathy in diseases classified elsewhere	Autonomic neuropathy in diseases classified elsewhere (G99.0) -- rs6869382	5:145942508:C:T	rs6869382	5:145322071:C:T	-0.412015	0.145036	0.662314	0.00450031	833	137	696	0.99687	0.47599	2	logistic
N76.0	Acute vaginitis	Acute vaginitis (N76.0) -- rs6869382	5:145942508:C:T	rs6869382	5:145322071:C:T	0.0951627	0.0335034	1.09984	0.00450587	15339	2738	12601	1	0.463035	43	logistic
L01.00	Impetigo; unspecified	Impetigo; unspecified (L01.00) -- rs144614916	6:32708532:A:C	rs144614916	6:32676309:A:C	1.44458	0.508757	4.24007	0.00451943	1201	198	1003	0.993223	0.00957535	0	logistic
Z95.5	Presence of coronary angioplasty implant and graft	Presence of coronary angioplasty implant and graft (Z95.5) -- rs1967688	6:32372291:C:T	rs1967688	6:32340068:C:T	-0.215205	0.0758035	0.806376	0.00452577	3662	609	3053	0.683579	0.392955	33	logistic
F14.20	Cocaine dependence; uncomplicated	Cocaine dependence; uncomplicated (F14.20) -- rs3828796	6:32668197:A:G	rs3828796	6:32635974:A:G	-0.531604	0.187295	0.587662	0.00453508	1053	173	880	0.768727	0.194682	0	logistic
J34.9	Unspecified disorder of nose and nasal sinuses	Unspecified disorder of nose and nasal sinuses (J34.9) -- rs114969413	6:31957902:G:A	rs114969413	6:31925679:G:A	2.09783	0.739193	8.1485	0.00453964	643	106	537	0.204328	0.0101089	0	logistic
F43.24	Adjustment disorder with disturbance of conduct	Adjustment disorder with disturbance of conduct (F43.24) -- rs3135344	6:32427259:C:T	rs3135344	6:32395036:C:T	0.88252	0.310981	2.41698	0.00454174	401	66	335	0.262253	0.233167	0	logistic
G50.0	Trigeminal neuralgia	Trigeminal neuralgia (G50.0) -- rs3135344	6:32427259:C:T	rs3135344	6:32395036:C:T	0.352354	0.124217	1.42241	0.00455977	1528	258	1270	0.949151	0.225458	0	logistic
Z99.3	Dependence on wheelchair	Dependence on wheelchair (Z99.3) -- rs9268847	6:32461500:A:G	rs9268847	6:32429277:A:G	0.269513	0.0950182	1.30933	0.00456208	1732	290	1442	0.911796	0.361721	5	logistic
J81.0	Acute pulmonary edema	Acute pulmonary edema (J81.0) -- rs3104411	6:32715876:G:A	rs3104411	6:32683653:G:A	0.331645	0.116936	1.39326	0.00456639	1726	290	1436	0.518844	0.196118	12	logistic
I62.00	Nontraumatic subdural hemorrhage; unspecified	Nontraumatic subdural hemorrhage; unspecified (I62.00) -- rs114969413	6:31957902:G:A	rs114969413	6:31925679:G:A	2.04544	0.721276	7.73254	0.00457024	761	121	640	0.173528	0.00788436	0	logistic
M21.371	Foot drop; right foot	Foot drop; right foot (M21.371) -- rs9274700	6:32669403:A:G	rs9274700	6:32637180:A:G	-0.494949	0.174564	0.609602	0.00457769	854	143	711	0.223333	0.299766	0	logistic
G44.019	Episodic cluster headache; not intractable	Episodic cluster headache; not intractable (G44.019) -- rs114969413	6:31957902:G:A	rs114969413	6:31925679:G:A	3.23268	1.14036	25.3474	0.00458569	417	68	349	0.0783952	0.00479616	0	logistic
H31.001	Unspecified chorioretinal scars; right eye	Unspecified chorioretinal scars; right eye (H31.001) -- rs9274700	6:32669403:A:G	rs9274700	6:32637180:A:G	-0.714628	0.252367	0.489374	0.00463009	464	75	389	0.449438	0.318966	0	logistic
K50.818	Crohn's disease of both small and large intestine with other complication	Crohn's disease of both small and large intestine with other complication (K50.818) -- rs145568234	6:32279268:T:G	rs145568234	6:32247045:T:G	2.34498	0.82814	10.433	0.00463131	1191	195	996	0.161673	0.00587741	1	logistic
G90.9	Disorder of the autonomic nervous system; unspecified	Disorder of the autonomic nervous system; unspecified (G90.9) -- rs17208853	6:32408583:T:C	rs17208853	6:32376360:T:C	0.813492	0.287329	2.25577	0.00463709	1353	226	1127	0.493847	0.0306726	0	logistic
L82.1	Other seborrheic keratosis	Other seborrheic keratosis (L82.1) -- rs9274700	6:32669403:A:G	rs9274700	6:32637180:A:G	0.0924892	0.0326761	1.0969	0.00464774	17466	3147	14319	0.998989	0.298666	1	logistic
H01.003	Unspecified blepharitis right eye; unspecified eyelid	Unspecified blepharitis right eye; unspecified eyelid (H01.003) -- rs9270949	6:32605198:T:C	rs9270949	6:32572975:T:C	0.41673	0.147263	1.51699	0.00465731	1207	202	1005	0.839618	0.211268	0	logistic
M41.9	Scoliosis; unspecified	Scoliosis; unspecified (M41.9) -- rs9270949	6:32605198:T:C	rs9270949	6:32572975:T:C	0.259507	0.0917282	1.29629	0.0046681	2576	432	2144	0.954317	0.211374	0	logistic
M77.00	Medial epicondylitis; unspecified elbow	Medial epicondylitis; unspecified elbow (M77.00) -- rs114969413	6:31957902:G:A	rs114969413	6:31925679:G:A	2.84217	1.00465	17.1529	0.00466915	377	62	315	0.10313	0.0066313	0	logistic
L73.2	Hidradenitis suppurativa	Hidradenitis suppurativa (L73.2) -- rs9268847	6:32461500:A:G	rs9268847	6:32429277:A:G	0.263313	0.0931418	1.30123	0.00469841	2145	357	1788	0.10549	0.355711	10	logistic
H02.59	Other disorders affecting eyelid function	Other disorders affecting eyelid function (H02.59) -- rs9274700	6:32669403:A:G	rs9274700	6:32637180:A:G	-0.766343	0.271082	0.464709	0.00469898	358	58	300	0.633936	0.326816	0	logistic
R36.9	Urethral discharge; unspecified	Urethral discharge; unspecified (R36.9) -- rs3828796	6:32668197:A:G	rs3828796	6:32635974:A:G	-0.689971	0.244128	0.501591	0.0047094	1101	184	917	0.579592	0.197094	0	logistic
Z68.41	Body mass index (BMI) 40.0-44.9; adult	Body mass index (BMI) 40.0-44.9; adult (Z68.41) -- rs17208853	6:32408583:T:C	rs17208853	6:32376360:T:C	0.428648	0.151686	1.53518	0.00471479	4762	801	3961	0.934768	0.0300294	1	logistic
M51.37	Other intervertebral disc degeneration; lumbosacral region	Other intervertebral disc degeneration; lumbosacral region (M51.37) -- rs114969413	6:31957902:G:A	rs114969413	6:31925679:G:A	1.34776	0.477299	3.8488	0.00474685	1247	211	1036	0.268493	0.00962309	0	logistic
J96.11	Chronic respiratory failure with hypoxia	Chronic respiratory failure with hypoxia (J96.11) -- rs17208853	6:32408583:T:C	rs17208853	6:32376360:T:C	0.744597	0.263708	2.10559	0.00474922	1348	224	1124	0.990712	0.0300445	0	logistic
K51.018	Ulcerative (chronic) pancolitis with other complication	Ulcerative (chronic) pancolitis with other complication (K51.018) -- rs9268847	6:32461500:A:G	rs9268847	6:32429277:A:G	0.660774	0.234031	1.93629	0.00475107	687	114	573	0.984235	0.364629	3	logistic
H02.831	Dermatochalasis of right upper eyelid	Dermatochalasis of right upper eyelid (H02.831) -- rs2314757	1:19805278:C:T	rs2314757	1:20131771:C:T	-0.365825	0.12963	0.693624	0.00477129	1530	238	1292	1	0.244771	66	logistic
K50.818	Crohn's disease of both small and large intestine with other complication	Crohn's disease of both small and large intestine with other complication (K50.818) -- rs144614916	6:32708532:A:C	rs144614916	6:32676309:A:C	1.80305	0.63931	6.06814	0.00479771	1192	196	996	0.285553	0.0104866	0	logistic
H52.223	Regular astigmatism; bilateral	Regular astigmatism; bilateral (H52.223) -- rs114969413	6:31957902:G:A	rs114969413	6:31925679:G:A	1.19963	0.425451	3.31888	0.0048074	1550	256	1294	0.962074	0.0103226	0	logistic
M32.14	Glomerular disease in systemic lupus erythematosus	Glomerular disease in systemic lupus erythematosus (M32.14) -- rs1967688	6:32372291:C:T	rs1967688	6:32340068:C:T	0.47649	0.16902	1.61041	0.00481527	828	133	695	0.608145	0.402174	6	logistic
F43.9	Reaction to severe stress; unspecified	Reaction to severe stress; unspecified (F43.9) -- rs17208853	6:32408583:T:C	rs17208853	6:32376360:T:C	0.363303	0.128893	1.43807	0.00482284	5736	975	4761	0.636137	0.0319909	1	logistic
H40.1133	Primary open-angle glaucoma; bilateral; severe stage	Primary open-angle glaucoma; bilateral; severe stage (H40.1133) -- rs114969413	6:31957902:G:A	rs114969413	6:31925679:G:A	1.60498	0.56965	4.97775	0.0048402	971	163	808	0.204261	0.00823893	0	logistic
M75.41	Impingement syndrome of right shoulder	Impingement syndrome of right shoulder (M75.41) -- rs148844907	6:31660620:T:A	rs148844907	6:31628397:T:A	1.33833	0.475021	3.81268	0.00484116	2674	446	2228	0.15391	0.00373972	2	logistic
K50.10	Crohn's disease of large intestine without complications	Crohn's disease of large intestine without complications (K50.10) -- rs148844907	6:31660620:T:A	rs148844907	6:31628397:T:A	2.14297	0.761079	8.52469	0.00486716	1637	265	1372	0.19639	0.00610873	1	logistic
H18.9	Unspecified disorder of cornea	Unspecified disorder of cornea (H18.9) -- rs3828796	6:32668197:A:G	rs3828796	6:32635974:A:G	-1.19539	0.424577	0.302586	0.00487044	327	56	271	0.0602075	0.212538	0	logistic
H81.90	Unspecified disorder of vestibular function; unspecified ear	Unspecified disorder of vestibular function; unspecified ear (H81.90) -- rs114969413	6:31957902:G:A	rs114969413	6:31925679:G:A	1.96747	0.698852	7.15253	0.00487345	517	87	430	1	0.00773694	0	logistic
Z85.828	Personal history of other malignant neoplasm of skin	Personal history of other malignant neoplasm of skin (Z85.828) -- rs2314757	1:19805278:C:T	rs2314757	1:20131771:C:T	-0.265023	0.0941879	0.767188	0.00489647	3169	514	2655	1	0.274219	134	logistic
S91.209A	Unspecified open wound of unspecified toe(s) with damage to nail; initial encounter	Unspecified open wound of unspecified toe(s) with damage to nail; initial encounter (S91.209A) -- rs114969413	6:31957902:G:A	rs114969413	6:31925679:G:A	2.92134	1.03919	18.5662	0.00493593	378	63	315	0.123603	0.00793651	0	logistic
O30.009	Twin pregnancy; unspecified number of placenta and unspecified number of amniotic sacs; unspecified trimester	Twin pregnancy; unspecified number of placenta and unspecified number of amniotic sacs; unspecified trimester (O30.009) -- rs145568234	6:32279268:T:G	rs145568234	6:32247045:T:G	4.79233	1.70521	120.582	0.00494781	421	72	349	0.0975527	0.00593824	0	logistic
M85.859	Other specified disorders of bone density and structure; unspecified thigh	Other specified disorders of bone density and structure; unspecified thigh (M85.859) -- rs1967688	6:32372291:C:T	rs1967688	6:32340068:C:T	0.337027	0.119946	1.40078	0.00495694	1242	208	1034	0.195025	0.403382	6	logistic
B18.2	Chronic viral hepatitis C	Chronic viral hepatitis C (B18.2) -- rs17208853	6:32408583:T:C	rs17208853	6:32376360:T:C	-0.23854	0.0848998	0.787777	0.00495924	16762	2918	13844	0.99382	0.0346617	5	logistic
M94.261	Chondromalacia; right knee	Chondromalacia; right knee (M94.261) -- rs17208853	6:32408583:T:C	rs17208853	6:32376360:T:C	1.19384	0.424919	3.29972	0.00496084	702	113	589	0.442545	0.02849	0	logistic
K50.018	Crohn's disease of small intestine with other complication	Crohn's disease of small intestine with other complication (K50.018) -- rs145568234	6:32279268:T:G	rs145568234	6:32247045:T:G	2.26412	0.805978	9.62267	0.00496709	1180	192	988	0.196825	0.00720339	1	logistic
K59.09	Other constipation	Other constipation (K59.09) -- rs17208853	6:32408583:T:C	rs17208853	6:32376360:T:C	0.22652	0.0806609	1.25423	0.00498047	14360	2567	11793	0.912477	0.0354109	4	logistic
S92.919A	Unspecified fracture of unspecified toe(s); initial encounter for closed fracture	Unspecified fracture of unspecified toe(s); initial encounter for closed fracture (S92.919A) -- rs3828796	6:32668197:A:G	rs3828796	6:32635974:A:G	-0.778448	0.277233	0.459118	0.00498634	461	78	383	0.45346	0.212581	0	logistic
H43.392	Other vitreous opacities; left eye	Other vitreous opacities; left eye (H43.392) -- rs2836882	21:39094644:G:A	rs2836882	21:40466570:G:A	0.51088	0.181985	1.66676	0.00499651	756	124	632	0.688827	0.232804	1	logistic
Z79.52	Long term (current) use of systemic steroids	Long term (current) use of systemic steroids (Z79.52) -- rs145568234	6:32279268:T:G	rs145568234	6:32247045:T:G	1.28978	0.459549	3.63199	0.00500639	1899	308	1591	0.218314	0.00631912	1	logistic
Z13.79	Encounter for other screening for genetic and chromosomal anomalies	Encounter for other screening for genetic and chromosomal anomalies (Z13.79) -- rs17208853	6:32408583:T:C	rs17208853	6:32376360:T:C	1.05598	0.37627	2.87479	0.00500916	1003	167	836	0.683127	0.0319043	0	logistic
N30.10	Interstitial cystitis (chronic) without hematuria	Interstitial cystitis (chronic) without hematuria (N30.10) -- rs17208853	6:32408583:T:C	rs17208853	6:32376360:T:C	1.20155	0.428175	3.32528	0.00501269	606	102	504	0.89559	0.0338284	0	logistic
K50.119	Crohn's disease of large intestine with unspecified complications	Crohn's disease of large intestine with unspecified complications (K50.119) -- rs144614916	6:32708532:A:C	rs144614916	6:32676309:A:C	1.72731	0.615569	5.62552	0.00501542	979	159	820	0.29004	0.0117467	0	logistic
E08.21	Diabetes mellitus due to underlying condition with diabetic nephropathy	Diabetes mellitus due to underlying condition with diabetic nephropathy (E08.21) -- rs6869382	5:145942508:C:T	rs6869382	5:145322071:C:T	-0.27458	0.0978547	0.759891	0.00501604	1789	296	1493	0.999757	0.475964	3	logistic
D49.9	Neoplasm of unspecified behavior of unspecified site	Neoplasm of unspecified behavior of unspecified site (D49.9) -- rs17208853	6:32408583:T:C	rs17208853	6:32376360:T:C	1.04776	0.373578	2.85126	0.00503684	861	142	719	0.959524	0.0342625	0	logistic
Z85.828	Personal history of other malignant neoplasm of skin	Personal history of other malignant neoplasm of skin (Z85.828) -- rs144614916	6:32708532:A:C	rs144614916	6:32676309:A:C	0.972356	0.346798	2.64417	0.00505025	3302	548	2754	0.97828	0.011811	1	logistic
I50.31	Acute diastolic (congestive) heart failure	Acute diastolic (congestive) heart failure (I50.31) -- rs3104411	6:32715876:G:A	rs3104411	6:32683653:G:A	0.321878	0.114825	1.37972	0.00505982	1839	308	1531	0.864304	0.202828	15	logistic
I27.0	Primary pulmonary hypertension	Primary pulmonary hypertension (I27.0) -- rs145568234	6:32279268:T:G	rs145568234	6:32247045:T:G	1.89737	0.677065	6.66835	0.00507318	1010	166	844	0.125631	0.0049505	0	logistic
H04.203	Unspecified epiphora; bilateral	Unspecified epiphora; bilateral (H04.203) -- rs148844907	6:31660620:T:A	rs148844907	6:31628397:T:A	1.65296	0.589853	5.22241	0.00507364	1542	257	1285	0.132023	0.0042153	0	logistic
R62.7	Adult failure to thrive	Adult failure to thrive (R62.7) -- rs144614916	6:32708532:A:C	rs144614916	6:32676309:A:C	0.870772	0.310794	2.38875	0.0050823	3014	500	2514	0.777094	0.0102853	1	logistic
F64.0	Transsexualism	Transsexualism (F64.0) -- rs148844907	6:31660620:T:A	rs148844907	6:31628397:T:A	3.18419	1.13656	24.1478	0.00508492	1251	117	1134	0.124115	0.00439648	0	logistic
M65.9	Synovitis and tenosynovitis; unspecified	Synovitis and tenosynovitis; unspecified (M65.9) -- rs17208853	6:32408583:T:C	rs17208853	6:32376360:T:C	0.565828	0.202006	1.76091	0.00509378	2357	395	1962	0.81056	0.030123	0	logistic
G11.9	Hereditary ataxia; unspecified	Hereditary ataxia; unspecified (G11.9) -- rs17208853	6:32408583:T:C	rs17208853	6:32376360:T:C	1.311	0.468151	3.70988	0.00510423	306	50	256	1	0.0408497	0	logistic
R27.9	Unspecified lack of coordination	Unspecified lack of coordination (R27.9) -- rs17208853	6:32408583:T:C	rs17208853	6:32376360:T:C	0.76	0.271483	2.13828	0.00511911	1469	241	1228	0.890159	0.0292716	0	logistic
D51.8	Other vitamin B12 deficiency anemias	Other vitamin B12 deficiency anemias (D51.8) -- rs9274700	6:32669403:A:G	rs9274700	6:32637180:A:G	-0.518905	0.185373	0.595172	0.00512211	767	122	645	0.205323	0.303129	0	logistic
K50.819	Crohn's disease of both small and large intestine with unspecified complications	Crohn's disease of both small and large intestine with unspecified complications (K50.819) -- rs17208853	6:32408583:T:C	rs17208853	6:32376360:T:C	1.17698	0.420501	3.24457	0.00512614	1285	210	1075	0.538111	0.0307393	0	logistic
H81.20	Vestibular neuronitis; unspecified ear	Vestibular neuronitis; unspecified ear (H81.20) -- rs3819720	6:32836793:G:A	rs3819720	6:32804570:G:A	-0.879333	0.314162	0.41506	0.00512648	363	62	301	0.259259	0.239669	0	logistic
K50.813	Crohn's disease of both small and large intestine with fistula	Crohn's disease of both small and large intestine with fistula (K50.813) -- rs1967688	6:32372291:C:T	rs1967688	6:32340068:C:T	-0.440715	0.157547	0.643576	0.00515228	1368	222	1146	0.79528	0.392909	11	logistic
C53.9	Malignant neoplasm of cervix uteri; unspecified	Malignant neoplasm of cervix uteri; unspecified (C53.9) -- rs9271364	6:32619010:A:G	rs9271364	6:32586787:A:G	0.473755	0.169378	1.60601	0.00515739	576	95	481	0.904854	0.425347	0	logistic
K26.9	Duodenal ulcer; unspecified as acute or chronic; without hemorrhage or perforation	Duodenal ulcer; unspecified as acute or chronic; without hemorrhage or perforation (K26.9) -- rs114969413	6:31957902:G:A	rs114969413	6:31925679:G:A	2.08455	0.74545	8.04099	0.00516803	760	126	634	0.15927	0.00723684	0	logistic
N18.31	#N/A	#N/A	6:32669403:A:G	rs9274700	6:32637180:A:G	-0.128704	0.0460348	0.879234	0.00517705	9476	1638	7838	0.996112	0.298122	0	logistic
R41.840	Attention and concentration deficit	Attention and concentration deficit (R41.840) -- rs145568234	6:32279268:T:G	rs145568234	6:32247045:T:G	2.18329	0.780916	8.87543	0.00517712	1185	195	990	0.127527	0.00464135	1	logistic
K50.018	Crohn's disease of small intestine with other complication	Crohn's disease of small intestine with other complication (K50.018) -- rs144614916	6:32708532:A:C	rs144614916	6:32676309:A:C	1.76848	0.632924	5.86196	0.00520365	1181	193	988	0.30891	0.011431	0	logistic
Z99.2	Dependence on renal dialysis	Dependence on renal dialysis (Z99.2) -- rs3104411	6:32715876:G:A	rs3104411	6:32683653:G:A	0.155655	0.0557084	1.16842	0.00520435	7833	1339	6494	0.999974	0.213328	102	logistic
J45.901	Unspecified asthma with (acute) exacerbation	Unspecified asthma with (acute) exacerbation (J45.901) -- rs9270949	6:32605198:T:C	rs9270949	6:32572975:T:C	-0.130553	0.0468072	0.87761	0.0052843	10089	1768	8321	0.946329	0.215433	1	logistic
M41.9	Scoliosis; unspecified	Scoliosis; unspecified (M41.9) -- rs17208853	6:32408583:T:C	rs17208853	6:32376360:T:C	0.567688	0.203575	1.76418	0.00529368	2575	432	2143	0.953985	0.028932	1	logistic
F90.0	Attention-deficit hyperactivity disorder; predominantly inattentive type	Attention-deficit hyperactivity disorder; predominantly inattentive type (F90.0) -- rs6869382	5:145942508:C:T	rs6869382	5:145322071:C:T	-0.651059	0.233544	0.521493	0.00530784	1073	171	902	0.991949	0.467381	1	logistic
R19.8	Other specified symptoms and signs involving the digestive system and abdomen	Other specified symptoms and signs involving the digestive system and abdomen (R19.8) -- rs4654925	1:19901230:G:C	rs4654925	1:20227723:G:C	0.152872	0.0548625	1.16518	0.00532886	5378	897	4481	0.855401	0.462904	32	logistic
Q23.1	Congenital insufficiency of aortic valve	Congenital insufficiency of aortic valve (Q23.1) -- rs6869382	5:145942508:C:T	rs6869382	5:145322071:C:T	-0.546267	0.196086	0.579107	0.00533862	908	151	757	0.998632	0.4587	1	logistic
R14.2	Eructation	Eructation (R14.2) -- rs2314757	1:19805278:C:T	rs2314757	1:20131771:C:T	-0.213531	0.0766508	0.807727	0.0053402	4215	708	3507	1	0.249703	165	logistic
B37.89	Other sites of candidiasis	Other sites of candidiasis (B37.89) -- rs114969413	6:31957902:G:A	rs114969413	6:31925679:G:A	2.13143	0.765605	8.4269	0.00536965	605	100	505	0.162407	0.00826446	0	logistic
N31.9	Neuromuscular dysfunction of bladder; unspecified	Neuromuscular dysfunction of bladder; unspecified (N31.9) -- rs9270949	6:32605198:T:C	rs9270949	6:32572975:T:C	0.282724	0.10164	1.32674	0.00540889	2123	355	1768	0.987291	0.215497	0	logistic
M47.12	Other spondylosis with myelopathy; cervical region	Other spondylosis with myelopathy; cervical region (M47.12) -- rs2314757	1:19805278:C:T	rs2314757	1:20131771:C:T	-0.248375	0.0893222	0.780067	0.00542478	2965	489	2476	1	0.251096	113	logistic
E27.40	Unspecified adrenocortical insufficiency	Unspecified adrenocortical insufficiency (E27.40) -- rs17208853	6:32408583:T:C	rs17208853	6:32376360:T:C	0.70958	0.255269	2.03314	0.00544026	1679	279	1400	0.995007	0.030673	0	logistic
G30.9	Alzheimer's disease; unspecified	Alzheimer's disease; unspecified (G30.9) -- rs9270949	6:32605198:T:C	rs9270949	6:32572975:T:C	0.373994	0.134777	1.45353	0.00552181	1648	278	1370	0.650131	0.214199	0	logistic
G89.29	Other chronic pain	Other chronic pain (G89.29) -- rs114969413	6:31957902:G:A	rs114969413	6:31925679:G:A	0.196074	0.0706817	1.21662	0.00553635	32759	13967	18792	0.956574	0.0136298	0	logistic
N95.1	Menopausal and female climacteric states	Menopausal and female climacteric states (N95.1) -- rs114969413	6:31957902:G:A	rs114969413	6:31925679:G:A	0.44342	0.15986	1.55803	0.00554057	11526	2017	9509	0.667989	0.0122766	0	logistic
M22.2X2	Patellofemoral disorders; left knee	Patellofemoral disorders; left knee (M22.2X2) -- rs17208853	6:32408583:T:C	rs17208853	6:32376360:T:C	0.580086	0.209199	1.78619	0.00555606	2368	392	1976	0.478508	0.029772	1	logistic
E80.6	Other disorders of bilirubin metabolism	Other disorders of bilirubin metabolism (E80.6) -- rs9270949	6:32605198:T:C	rs9270949	6:32572975:T:C	0.348436	0.125683	1.41685	0.00556549	1567	262	1305	0.703007	0.214422	0	logistic
D17.71	Benign lipomatous neoplasm of kidney	Benign lipomatous neoplasm of kidney (D17.71) -- rs1048709	6:31947158:A:G	rs1048709	6:31914935:A:G	1.0455	0.377247	2.84483	0.00558164	381	62	319	0.896999	0.11811	0	logistic
J44.0	Chronic obstructive pulmonary disease with acute lower respiratory infection	Chronic obstructive pulmonary disease with acute lower respiratory infection (J44.0) -- rs6869382	5:145942508:C:T	rs6869382	5:145322071:C:T	-0.527336	0.190292	0.590175	0.00558512	543	88	455	0.996036	0.468692	1	logistic
I15.0	Renovascular hypertension	Renovascular hypertension (I15.0) -- rs3104411	6:32715876:G:A	rs3104411	6:32683653:G:A	0.30927	0.111716	1.36243	0.00563382	2037	343	1694	0.66005	0.199558	17	logistic
G56.22	Lesion of ulnar nerve; left upper limb	Lesion of ulnar nerve; left upper limb (G56.22) -- rs144614916	6:32708532:A:C	rs144614916	6:32676309:A:C	1.27927	0.46225	3.59403	0.00564899	1404	235	1169	0.98526	0.00961539	0	logistic
M76.71	Peroneal tendinitis; right leg	Peroneal tendinitis; right leg (M76.71) -- rs3135344	6:32427259:C:T	rs3135344	6:32395036:C:T	0.635106	0.229498	1.88722	0.00565101	509	84	425	0.0570243	0.235756	0	logistic
Z21	Asymptomatic human immunodeficiency virus [HIV] infection status	Asymptomatic human immunodeficiency virus [HIV] infection status (Z21) -- rs145568234	6:32279268:T:G	rs145568234	6:32247045:T:G	-0.600708	0.217105	0.548423	0.00565919	16258	2798	13460	0.906789	0.00633534	15	logistic
S46.009A	Unspecified injury of muscle(s) and tendon(s) of the rotator cuff of unspecified shoulder; initial encounter	Unspecified injury of muscle(s) and tendon(s) of the rotator cuff of unspecified shoulder; initial encounter (S46.009A) -- rs114969413	6:31957902:G:A	rs114969413	6:31925679:G:A	2.14473	0.775428	8.5397	0.00567727	666	110	556	0.139359	0.00675676	0	logistic
K12.1	Other forms of stomatitis	Other forms of stomatitis (K12.1) -- rs17208853	6:32408583:T:C	rs17208853	6:32376360:T:C	0.799558	0.289105	2.22456	0.00568133	1302	213	1089	0.919386	0.0299539	1	logistic
N92.6	Irregular menstruation; unspecified	Irregular menstruation; unspecified (N92.6) -- rs9274700	6:32669403:A:G	rs9274700	6:32637180:A:G	0.118136	0.0427457	1.1254	0.00571489	14040	2446	11594	0.99945	0.303063	0	logistic
M81.8	Other osteoporosis without current pathological fracture	Other osteoporosis without current pathological fracture (M81.8) -- rs17208853	6:32408583:T:C	rs17208853	6:32376360:T:C	0.396872	0.143611	1.48717	0.00571801	4976	852	4124	0.847969	0.031451	1	logistic
L73.8	Other specified follicular disorders	Other specified follicular disorders (L73.8) -- rs2314757	1:19805278:C:T	rs2314757	1:20131771:C:T	-0.245353	0.0887944	0.782428	0.00572447	3021	501	2520	1	0.259351	127	logistic
I25.118	Atherosclerotic heart disease of native coronary artery with other forms of angina pectoris	Atherosclerotic heart disease of native coronary artery with other forms of angina pectoris (I25.118) -- rs9268847	6:32461500:A:G	rs9268847	6:32429277:A:G	0.171058	0.0619155	1.18656	0.00573139	4832	812	4020	0.440693	0.352752	16	logistic
D75.839	#N/A	#N/A	6:31957902:G:A	rs114969413	6:31925679:G:A	1.35617	0.490895	3.8813	0.00573337	1420	232	1188	0.251912	0.0084507	0	logistic
D17.71	Benign lipomatous neoplasm of kidney	Benign lipomatous neoplasm of kidney (D17.71) -- rs3135344	6:32427259:C:T	rs3135344	6:32395036:C:T	0.718335	0.260017	2.05102	0.00573345	381	62	319	0.771697	0.233596	0	logistic
I21.4	Non-ST elevation (NSTEMI) myocardial infarction	Non-ST elevation (NSTEMI) myocardial infarction (I21.4) -- rs1967688	6:32372291:C:T	rs1967688	6:32340068:C:T	-0.180108	0.0652032	0.83518	0.00574043	4175	704	3471	0.677957	0.392216	42	logistic
N18.9	Chronic kidney disease; unspecified	Chronic kidney disease; unspecified (N18.9) -- rs3104411	6:32715876:G:A	rs3104411	6:32683653:G:A	0.10481	0.0379455	1.1105	0.00574279	15999	2830	13169	1	0.231077	216	logistic
M70.60	Trochanteric bursitis; unspecified hip	Trochanteric bursitis; unspecified hip (M70.60) -- rs144614916	6:32708532:A:C	rs144614916	6:32676309:A:C	1.17648	0.426124	3.24294	0.0057645	1449	243	1206	0.279645	0.00931677	0	logistic
K50.018	Crohn's disease of small intestine with other complication	Crohn's disease of small intestine with other complication (K50.018) -- rs17208853	6:32408583:T:C	rs17208853	6:32376360:T:C	1.12948	0.409165	3.09404	0.00577217	1181	193	988	0.881283	0.0330229	0	logistic
H26.8	Other specified cataract	Other specified cataract (H26.8) -- rs1048709	6:31947158:A:G	rs1048709	6:31914935:A:G	-0.769775	0.278934	0.463117	0.00578534	808	134	674	0.462406	0.112624	0	logistic
G62.89	Other specified polyneuropathies	Other specified polyneuropathies (G62.89) -- rs9270949	6:32605198:T:C	rs9270949	6:32572975:T:C	0.445961	0.161605	1.56199	0.00578757	801	128	673	0.997832	0.202871	0	logistic
E11.3213	Type 2 diabetes mellitus with mild nonproliferative diabetic retinopathy with macular edema; bilateral	Type 2 diabetes mellitus with mild nonproliferative diabetic retinopathy with macular edema; bilateral (E11.3213) -- rs145568234	6:32279268:T:G	rs145568234	6:32247045:T:G	2.82327	1.02329	16.8318	0.0057978	307	53	254	0.114384	0.00814332	0	logistic
N47.8	Other disorders of prepuce	Other disorders of prepuce (N47.8) -- rs9271364	6:32619010:A:G	rs9271364	6:32586787:A:G	0.547942	0.198643	1.72969	0.00580811	826	137	689	0.908113	0.420702	0	logistic
I25.119	Atherosclerotic heart disease of native coronary artery with unspecified angina pectoris	Atherosclerotic heart disease of native coronary artery with unspecified angina pectoris (I25.119) -- rs1048709	6:31947158:A:G	rs1048709	6:31914935:A:G	-0.249204	0.0903437	0.779421	0.00580847	6305	1059	5246	0.985615	0.108485	0	logistic
I70.213	Atherosclerosis of native arteries of extremities with intermittent claudication; bilateral legs	Atherosclerosis of native arteries of extremities with intermittent claudication; bilateral legs (I70.213) -- rs6869382	5:145942508:C:T	rs6869382	5:145322071:C:T	-0.344456	0.124884	0.708606	0.00581191	1190	192	998	0.995954	0.486134	1	logistic
C78.7	Secondary malignant neoplasm of liver and intrahepatic bile duct	Secondary malignant neoplasm of liver and intrahepatic bile duct (C78.7) -- rs3104411	6:32715876:G:A	rs3104411	6:32683653:G:A	0.343645	0.124599	1.41008	0.0058155	1704	283	1421	0.901893	0.20804	16	logistic
R41.840	Attention and concentration deficit	Attention and concentration deficit (R41.840) -- rs17208853	6:32408583:T:C	rs17208853	6:32376360:T:C	0.998222	0.362065	2.71345	0.00583297	1186	196	990	0.99239	0.0316189	0	logistic
E83.51	Hypocalcemia	Hypocalcemia (E83.51) -- rs3819720	6:32836793:G:A	rs3819720	6:32804570:G:A	-0.230107	0.0835027	0.794448	0.00585689	3341	561	2780	0.686062	0.237504	1	logistic
Z95.828	Presence of other vascular implants and grafts	Presence of other vascular implants and grafts (Z95.828) -- rs6869382	5:145942508:C:T	rs6869382	5:145322071:C:T	-0.295943	0.107444	0.74383	0.00587998	1593	262	1331	0.999359	0.471438	2	logistic
E16.2	Hypoglycemia; unspecified	Hypoglycemia; unspecified (E16.2) -- rs3135344	6:32427259:C:T	rs3135344	6:32395036:C:T	-0.164226	0.0596377	0.84855	0.00589208	6375	1088	5287	0.954071	0.217255	1	logistic
K50.918	Crohn's disease; unspecified; with other complication	Crohn's disease; unspecified; with other complication (K50.918) -- rs144614916	6:32708532:A:C	rs144614916	6:32676309:A:C	1.61172	0.58546	5.01144	0.0059067	1413	233	1180	0.303272	0.0102619	0	logistic
I69.351	Hemiplegia and hemiparesis following cerebral infarction affecting right dominant side	Hemiplegia and hemiparesis following cerebral infarction affecting right dominant side (I69.351) -- rs9274700	6:32669403:A:G	rs9274700	6:32637180:A:G	-0.811639	0.295044	0.44413	0.00594299	313	53	260	0.664789	0.316294	0	logistic
L72.11	Pilar cyst	Pilar cyst (L72.11) -- rs3135344	6:32427259:C:T	rs3135344	6:32395036:C:T	0.781044	0.283966	2.18375	0.00595083	437	72	365	0.189236	0.228833	0	logistic
M35.00	Sicca syndrome; unspecified	Sicca syndrome; unspecified (M35.00) -- rs1048709	6:31947158:A:G	rs1048709	6:31914935:A:G	0.372757	0.135548	1.45173	0.00595955	2249	376	1873	0.848435	0.113828	0	logistic
H35.379	Puckering of macula; unspecified eye	Puckering of macula; unspecified eye (H35.379) -- rs145568234	6:32279268:T:G	rs145568234	6:32247045:T:G	1.89492	0.689116	6.652	0.00596351	824	139	685	0.139114	0.00606796	0	logistic
R09.02	Hypoxemia	Hypoxemia (R09.02) -- rs1048709	6:31947158:A:G	rs1048709	6:31914935:A:G	-0.233174	0.084814	0.792016	0.00597329	6469	1099	5370	0.999815	0.107126	0	logistic
D12.3	Benign neoplasm of transverse colon	Benign neoplasm of transverse colon (D12.3) -- rs114969413	6:31957902:G:A	rs114969413	6:31925679:G:A	2.25439	0.820121	9.52948	0.00598045	517	83	434	0.123162	0.00676983	0	logistic
N20.1	Calculus of ureter	Calculus of ureter (N20.1) -- rs3819720	6:32836793:G:A	rs3819720	6:32804570:G:A	-0.297399	0.108195	0.742748	0.00598284	2088	351	1737	0.378979	0.235632	1	logistic
Z93.3	Colostomy status	Colostomy status (Z93.3) -- rs114969413	6:31957902:G:A	rs114969413	6:31925679:G:A	2.26236	0.823072	9.60572	0.00598363	462	74	388	0.13033	0.00757576	0	logistic
M20.41	Other hammer toe(s) (acquired); right foot	Other hammer toe(s) (acquired); right foot (M20.41) -- rs9268847	6:32461500:A:G	rs9268847	6:32429277:A:G	0.156741	0.0570402	1.16969	0.0059978	4997	851	4146	0.393894	0.348609	17	logistic
I69.351	Hemiplegia and hemiparesis following cerebral infarction affecting right dominant side	Hemiplegia and hemiparesis following cerebral infarction affecting right dominant side (I69.351) -- rs4654925	1:19901230:G:C	rs4654925	1:20227723:G:C	-0.724755	0.263843	0.484443	0.00601576	311	52	259	0.504843	0.450161	2	logistic
L03.113	Cellulitis of right upper limb	Cellulitis of right upper limb (L03.113) -- rs6869382	5:145942508:C:T	rs6869382	5:145322071:C:T	-0.373577	0.136063	0.688268	0.00603965	994	163	831	0.998957	0.472837	1	logistic
K51.911	Ulcerative colitis; unspecified with rectal bleeding	Ulcerative colitis; unspecified with rectal bleeding (K51.911) -- rs114969413	6:31957902:G:A	rs114969413	6:31925679:G:A	2.05548	0.748696	7.8106	0.00604341	896	149	747	0.251618	0.0106027	0	logistic
N28.89	Other specified disorders of kidney and ureter	Other specified disorders of kidney and ureter (N28.89) -- rs2314757	1:19805278:C:T	rs2314757	1:20131771:C:T	-0.18522	0.067471	0.830922	0.00604783	5444	897	4547	1	0.248071	259	logistic
Z91.09	Other allergy status; other than to drugs and biological substances	Other allergy status; other than to drugs and biological substances (Z91.09) -- rs145568234	6:32279268:T:G	rs145568234	6:32247045:T:G	-0.871738	0.317624	0.418224	0.00605925	10395	1845	8550	0.994783	0.00582011	5	logistic
R43.2	Parageusia	Parageusia (R43.2) -- rs17208853	6:32408583:T:C	rs17208853	6:32376360:T:C	0.887778	0.323482	2.42972	0.00606132	939	154	785	0.681859	0.0330138	0	logistic
D32.9	Benign neoplasm of meninges; unspecified	Benign neoplasm of meninges; unspecified (D32.9) -- rs3104411	6:32715876:G:A	rs3104411	6:32683653:G:A	0.373824	0.136223	1.45328	0.00606567	1324	216	1108	0.869459	0.19864	15	logistic
H02.826	Cysts of left eye; unspecified eyelid	Cysts of left eye; unspecified eyelid (H02.826) -- rs114969413	6:31957902:G:A	rs114969413	6:31925679:G:A	3.4004	1.23935	29.976	0.0060751	330	54	276	0.0881994	0.00606061	0	logistic
H53.2	Diplopia	Diplopia (H53.2) -- rs2314757	1:19805278:C:T	rs2314757	1:20131771:C:T	-0.285775	0.104187	0.751432	0.00608975	2197	363	1834	1	0.258079	81	logistic
Z12.9	Encounter for screening for malignant neoplasm; site unspecified	Encounter for screening for malignant neoplasm; site unspecified (Z12.9) -- rs9274700	6:32669403:A:G	rs9274700	6:32637180:A:G	0.147541	0.0538003	1.15898	0.00609943	7215	1217	5998	0.989461	0.31483	0	logistic
I15.1	Hypertension secondary to other renal disorders	Hypertension secondary to other renal disorders (I15.1) -- rs3104411	6:32715876:G:A	rs3104411	6:32683653:G:A	0.336183	0.12259	1.3996	0.0061003	1953	321	1632	0.383317	0.197901	19	logistic
K51.911	Ulcerative colitis; unspecified with rectal bleeding	Ulcerative colitis; unspecified with rectal bleeding (K51.911) -- rs9270949	6:32605198:T:C	rs9270949	6:32572975:T:C	0.536301	0.195594	1.70967	0.00610841	896	149	747	0.997123	0.209263	0	logistic
O80	Encounter for full-term uncomplicated delivery	Encounter for full-term uncomplicated delivery (O80) -- rs4654925	1:19901230:G:C	rs4654925	1:20227723:G:C	-0.325122	0.118595	0.722439	0.00611685	2947	489	2458	0.701537	0.448592	12	logistic
M10.9	Gout; unspecified	Gout; unspecified (M10.9) -- rs1967688	6:32372291:C:T	rs1967688	6:32340068:C:T	-0.135435	0.0494221	0.873336	0.0061371	7571	1292	6279	0.516913	0.388126	96	logistic
T83.9XXA	Unspecified complication of genitourinary prosthetic device; implant and graft; initial encounter	Unspecified complication of genitourinary prosthetic device; implant and graft; initial encounter (T83.9XXA) -- rs114969413	6:31957902:G:A	rs114969413	6:31925679:G:A	1.83091	0.668216	6.23953	0.00614407	810	137	673	0.154272	0.00679012	0	logistic
H01.006	Unspecified blepharitis left eye; unspecified eyelid	Unspecified blepharitis left eye; unspecified eyelid (H01.006) -- rs114969413	6:31957902:G:A	rs114969413	6:31925679:G:A	1.50475	0.549257	4.50303	0.00615121	1015	169	846	0.260882	0.0103448	0	logistic
Z68.30	Body mass index (BMI) 30.0-30.9; adult	Body mass index (BMI) 30.0-30.9; adult (Z68.30) -- rs17208853	6:32408583:T:C	rs17208853	6:32376360:T:C	0.455454	0.166277	1.57689	0.00616029	3857	645	3212	0.595835	0.0300752	1	logistic
R39.12	Poor urinary stream	Poor urinary stream (R39.12) -- rs144614916	6:32708532:A:C	rs144614916	6:32676309:A:C	1.09559	0.400002	2.99093	0.0061636	2303	385	1918	0.9981	0.0115067	0	logistic
Z86.59	Personal history of other mental and behavioral disorders	Personal history of other mental and behavioral disorders (Z86.59) -- rs9270949	6:32605198:T:C	rs9270949	6:32572975:T:C	0.415448	0.151682	1.51505	0.00616367	1104	182	922	0.931337	0.206522	0	logistic
K90.0	Celiac disease	Celiac disease (K90.0) -- rs1967688	6:32372291:C:T	rs1967688	6:32340068:C:T	0.39658	0.144828	1.48673	0.00617608	1279	206	1073	0.649635	0.416732	9	logistic
F01.518	#N/A	#N/A	6:32836793:G:A	rs3819720	6:32804570:G:A	-0.760879	0.277886	0.467255	0.0061796	475	76	399	0.638614	0.244211	0	logistic
I00	Rheumatic fever without heart involvement	Rheumatic fever without heart involvement (I00) -- rs145568234	6:32279268:T:G	rs145568234	6:32247045:T:G	2.67023	0.975266	14.4434	0.00618226	319	54	265	0.134646	0.00940439	0	logistic
K75.9	Inflammatory liver disease; unspecified	Inflammatory liver disease; unspecified (K75.9) -- rs9274700	6:32669403:A:G	rs9274700	6:32637180:A:G	0.275478	0.100631	1.31716	0.0061907	1985	331	1654	0.581621	0.308816	0	logistic
S91.209A	Unspecified open wound of unspecified toe(s) with damage to nail; initial encounter	Unspecified open wound of unspecified toe(s) with damage to nail; initial encounter (S91.209A) -- rs9274700	6:32669403:A:G	rs9274700	6:32637180:A:G	-0.689107	0.25183	0.502024	0.00621163	378	63	315	0.647956	0.321429	0	logistic
K22.10	Ulcer of esophagus without bleeding	Ulcer of esophagus without bleeding (K22.10) -- rs144614916	6:32708532:A:C	rs144614916	6:32676309:A:C	1.80159	0.658537	6.05926	0.00622396	646	109	537	0.203854	0.0100619	0	logistic
H90.42	Sensorineural hearing loss; unilateral; left ear; with unrestricted hearing on the contralateral side	Sensorineural hearing loss; unilateral; left ear; with unrestricted hearing on the contralateral side (H90.42) -- rs17208853	6:32408583:T:C	rs17208853	6:32376360:T:C	1.06961	0.391099	2.91424	0.00624017	689	115	574	0.321662	0.0312046	0	logistic
G45.8	Other transient cerebral ischemic attacks and related syndromes	Other transient cerebral ischemic attacks and related syndromes (G45.8) -- rs114969413	6:31957902:G:A	rs114969413	6:31925679:G:A	2.02298	0.739716	7.56083	0.00624166	734	124	610	0.132726	0.00613079	0	logistic
H60.92	Unspecified otitis externa; left ear	Unspecified otitis externa; left ear (H60.92) -- rs17208853	6:32408583:T:C	rs17208853	6:32376360:T:C	0.890611	0.325706	2.43662	0.00624945	828	137	691	0.823741	0.031401	0	logistic
D63.1	Anemia in chronic kidney disease	Anemia in chronic kidney disease (D63.1) -- rs3104411	6:32715876:G:A	rs3104411	6:32683653:G:A	0.165202	0.0604171	1.17963	0.00625023	6449	1090	5359	0.999994	0.215537	93	logistic
S29.011A	Strain of muscle and tendon of front wall of thorax; initial encounter	Strain of muscle and tendon of front wall of thorax; initial encounter (S29.011A) -- rs4654925	1:19901230:G:C	rs4654925	1:20227723:G:C	-0.538361	0.196899	0.583704	0.00625313	487	79	408	0.237147	0.465092	3	logistic
H53.143	Visual discomfort; bilateral	Visual discomfort; bilateral (H53.143) -- rs114969413	6:31957902:G:A	rs114969413	6:31925679:G:A	1.94842	0.712613	7.01757	0.00625345	764	125	639	0.99999	0.0078534	0	logistic
Z77.011	Contact with and (suspected) exposure to lead	Contact with and (suspected) exposure to lead (Z77.011) -- rs17208853	6:32408583:T:C	rs17208853	6:32376360:T:C	1.15709	0.423269	3.18067	0.00626258	571	95	476	0.924828	0.033275	0	logistic
K13.70	Unspecified lesions of oral mucosa	Unspecified lesions of oral mucosa (K13.70) -- rs145568234	6:32279268:T:G	rs145568234	6:32247045:T:G	1.63093	0.596715	5.10864	0.00627251	1511	251	1260	0.15375	0.0049636	0	logistic
D86.9	Sarcoidosis; unspecified	Sarcoidosis; unspecified (D86.9) -- rs1967688	6:32372291:C:T	rs1967688	6:32340068:C:T	-0.171219	0.0626554	0.842637	0.00628143	4483	752	3731	0.55175	0.390921	54	logistic
F20.89	Other schizophrenia	Other schizophrenia (F20.89) -- rs9271364	6:32619010:A:G	rs9271364	6:32586787:A:G	0.57219	0.209578	1.77214	0.00632952	466	77	389	0.873836	0.446352	0	logistic
L40.9	Psoriasis; unspecified	Psoriasis; unspecified (L40.9) -- rs9270949	6:32605198:T:C	rs9270949	6:32572975:T:C	0.15924	0.0583434	1.17262	0.00634562	6570	1115	5455	0.996276	0.219559	0	logistic
M85.851	Other specified disorders of bone density and structure; right thigh	Other specified disorders of bone density and structure; right thigh (M85.851) -- rs114969413	6:31957902:G:A	rs114969413	6:31925679:G:A	2.34454	0.859139	10.4285	0.00635376	537	89	448	0.155257	0.00837989	0	logistic
B97.7	Papillomavirus as the cause of diseases classified elsewhere	Papillomavirus as the cause of diseases classified elsewhere (B97.7) -- rs3104411	6:32715876:G:A	rs3104411	6:32683653:G:A	0.193978	0.0710834	1.21407	0.00635495	4881	821	4060	0.999769	0.211842	71	logistic
K50.119	Crohn's disease of large intestine with unspecified complications	Crohn's disease of large intestine with unspecified complications (K50.119) -- rs17208853	6:32408583:T:C	rs17208853	6:32376360:T:C	1.05079	0.385142	2.85992	0.00636565	979	159	820	0.936003	0.0337079	0	logistic
M20.5X1	Other deformities of toe(s) (acquired); right foot	Other deformities of toe(s) (acquired); right foot (M20.5X1) -- rs114969413	6:31957902:G:A	rs114969413	6:31925679:G:A	1.90897	0.699725	6.74612	0.00636868	729	124	605	1	0.00548697	0	logistic
L29.0	Pruritus ani	Pruritus ani (L29.0) -- rs17208853	6:32408583:T:C	rs17208853	6:32376360:T:C	0.584777	0.214365	1.79459	0.00637297	2636	436	2200	0.311646	0.0301593	1	logistic
D23.10	Other benign neoplasm of skin of unspecified eyelid; including canthus	Other benign neoplasm of skin of unspecified eyelid; including canthus (D23.10) -- rs114969413	6:31957902:G:A	rs114969413	6:31925679:G:A	1.84675	0.677148	6.33919	0.00638649	541	90	451	0.999999	0.00831793	0	logistic
N30.00	Acute cystitis without hematuria	Acute cystitis without hematuria (N30.00) -- rs9274700	6:32669403:A:G	rs9274700	6:32637180:A:G	0.0980905	0.035967	1.10306	0.00638677	13377	2352	11025	0.99877	0.302871	0	logistic
K29.50	Unspecified chronic gastritis without bleeding	Unspecified chronic gastritis without bleeding (K29.50) -- rs148844907	6:31660620:T:A	rs148844907	6:31628397:T:A	1.22806	0.450387	3.4146	0.00639758	2597	434	2163	0.187008	0.00462072	2	logistic
Z21	Asymptomatic human immunodeficiency virus [HIV] infection status	Asymptomatic human immunodeficiency virus [HIV] infection status (Z21) -- rs1967688	6:32372291:C:T	rs1967688	6:32340068:C:T	-0.0891462	0.032695	0.914712	0.00639914	16064	2768	13296	0.917839	0.391528	209	logistic
S92.919A	Unspecified fracture of unspecified toe(s); initial encounter for closed fracture	Unspecified fracture of unspecified toe(s); initial encounter for closed fracture (S92.919A) -- rs9271364	6:32619010:A:G	rs9271364	6:32586787:A:G	0.487948	0.178962	1.62897	0.00640005	461	78	383	0.872001	0.439262	0	logistic
G24.8	Other dystonia	Other dystonia (G24.8) -- rs114969413	6:31957902:G:A	rs114969413	6:31925679:G:A	2.89194	1.06086	18.0282	0.00641013	539	87	452	0.172089	0.00927644	0	logistic
H72.92	Unspecified perforation of tympanic membrane; left ear	Unspecified perforation of tympanic membrane; left ear (H72.92) -- rs3135344	6:32427259:C:T	rs3135344	6:32395036:C:T	0.694282	0.254753	2.00227	0.00642404	441	72	369	0.456377	0.234694	0	logistic
J22	Unspecified acute lower respiratory infection	Unspecified acute lower respiratory infection (J22) -- rs144614916	6:32708532:A:C	rs144614916	6:32676309:A:C	1.49446	0.548659	4.45695	0.00645263	1143	192	951	0.234599	0.00874891	0	logistic
D09.9	Carcinoma in situ; unspecified	Carcinoma in situ; unspecified (D09.9) -- rs145568234	6:32279268:T:G	rs145568234	6:32247045:T:G	3.68829	1.35408	39.9765	0.00645285	302	51	251	0.13842	0.00993378	0	logistic
K50.118	Crohn's disease of large intestine with other complication	Crohn's disease of large intestine with other complication (K50.118) -- rs145568234	6:32279268:T:G	rs145568234	6:32247045:T:G	2.33487	0.857214	10.3281	0.00645374	900	149	751	0.199037	0.00833333	0	logistic
R63.2	Polyphagia	Polyphagia (R63.2) -- rs9270949	6:32605198:T:C	rs9270949	6:32572975:T:C	0.796682	0.292548	2.21817	0.00646419	329	54	275	0.979991	0.224924	0	logistic
I50.22	Chronic systolic (congestive) heart failure	Chronic systolic (congestive) heart failure (I50.22) -- rs9271364	6:32619010:A:G	rs9271364	6:32586787:A:G	-0.113141	0.0415542	0.893024	0.00647428	9570	1651	7919	0.935825	0.42722	1	logistic
N32.89	Other specified disorders of bladder	Other specified disorders of bladder (N32.89) -- rs2836882	21:39094644:G:A	rs2836882	21:40466570:G:A	0.395034	0.145087	1.48443	0.00647435	1195	199	996	0.855752	0.231381	3	logistic
Z20.5	Contact with and (suspected) exposure to viral hepatitis	Contact with and (suspected) exposure to viral hepatitis (Z20.5) -- rs114969413	6:31957902:G:A	rs114969413	6:31925679:G:A	1.41047	0.518076	4.09789	0.00647853	1364	225	1139	0.998879	0.00769795	0	logistic
R05.9	#N/A	#N/A	6:32669403:A:G	rs9274700	6:32637180:A:G	-0.0508315	0.0186772	0.950439	0.00649716	32451	11026	21425	1	0.304844	2	logistic
F11.20	Opioid dependence; uncomplicated	Opioid dependence; uncomplicated (F11.20) -- rs6869382	5:145942508:C:T	rs6869382	5:145322071:C:T	-0.178539	0.0656084	0.836492	0.00650303	4009	673	3336	0.999697	0.469319	8	logistic
F99	Mental disorder; not otherwise specified	Mental disorder; not otherwise specified (F99) -- rs148844907	6:31660620:T:A	rs148844907	6:31628397:T:A	1.59565	0.586707	4.93152	0.0065348	1694	273	1421	0.125965	0.00383707	0	logistic
D48.60	Neoplasm of uncertain behavior of unspecified breast	Neoplasm of uncertain behavior of unspecified breast (D48.60) -- rs3828796	6:32668197:A:G	rs3828796	6:32635974:A:G	-0.96309	0.354173	0.381711	0.00654264	385	64	321	0.334649	0.219481	0	logistic
F51.02	Adjustment insomnia	Adjustment insomnia (F51.02) -- rs114969413	6:31957902:G:A	rs114969413	6:31925679:G:A	1.62606	0.598032	5.08379	0.00654768	926	151	775	0.209135	0.00863931	0	logistic
F14.21	Cocaine dependence; in remission	Cocaine dependence; in remission (F14.21) -- rs3828796	6:32668197:A:G	rs3828796	6:32635974:A:G	-0.527942	0.194243	0.589818	0.00656888	940	155	785	0.566363	0.196277	0	logistic
E10.10	Type 1 diabetes mellitus with ketoacidosis without coma	Type 1 diabetes mellitus with ketoacidosis without coma (E10.10) -- rs9271364	6:32619010:A:G	rs9271364	6:32586787:A:G	-0.614835	0.226491	0.54073	0.00663537	488	79	409	0.842299	0.38832	0	logistic
K59.2	Neurogenic bowel; not elsewhere classified	Neurogenic bowel; not elsewhere classified (K59.2) -- rs3104411	6:32715876:G:A	rs3104411	6:32683653:G:A	0.597273	0.22005	1.81716	0.00664237	648	110	538	0.852965	0.200617	5	logistic
A56.3	Chlamydial infection of anus and rectum	Chlamydial infection of anus and rectum (A56.3) -- rs3104411	6:32715876:G:A	rs3104411	6:32683653:G:A	-1.23968	0.456907	0.289476	0.00666355	722	116	606	0.160975	0.193906	11	logistic
R79.82	Elevated C-reactive protein (CRP)	Elevated C-reactive protein (CRP) (R79.82) -- rs6869382	5:145942508:C:T	rs6869382	5:145322071:C:T	-0.327006	0.120539	0.72108	0.00667051	1354	224	1130	0.996315	0.474889	2	logistic
S69.90XA	Unspecified injury of unspecified wrist; hand and finger(s); initial encounter	Unspecified injury of unspecified wrist; hand and finger(s); initial encounter (S69.90XA) -- rs148844907	6:31660620:T:A	rs148844907	6:31628397:T:A	1.72154	0.634673	5.59311	0.00667823	1290	214	1076	0.144332	0.00503876	0	logistic
H40.1131	Primary open-angle glaucoma; bilateral; mild stage	Primary open-angle glaucoma; bilateral; mild stage (H40.1131) -- rs6869382	5:145942508:C:T	rs6869382	5:145322071:C:T	-0.367727	0.135583	0.692306	0.00668407	1019	168	851	0.996649	0.480864	2	logistic
M1A.9XX1	Chronic gout; unspecified; with tophus (tophi)	Chronic gout; unspecified; with tophus (tophi) (M1A.9XX1) -- rs1967688	6:32372291:C:T	rs1967688	6:32340068:C:T	-0.627384	0.231395	0.533987	0.0067017	615	101	514	0.713173	0.369919	4	logistic
I34.1	Nonrheumatic mitral (valve) prolapse	Nonrheumatic mitral (valve) prolapse (I34.1) -- rs3104411	6:32715876:G:A	rs3104411	6:32683653:G:A	0.257229	0.0949626	1.29334	0.00675402	2727	458	2269	0.995695	0.215622	31	logistic
Z79.890	Hormone replacement therapy	Hormone replacement therapy (Z79.890) -- rs145568234	6:32279268:T:G	rs145568234	6:32247045:T:G	2.05152	0.757401	7.77971	0.00675616	1112	171	941	0.155443	0.00584532	1	logistic
R80.8	Other proteinuria	Other proteinuria (R80.8) -- rs114969413	6:31957902:G:A	rs114969413	6:31925679:G:A	1.22438	0.452243	3.40205	0.00678229	1376	229	1147	0.276511	0.00944767	0	logistic
G81.94	Hemiplegia; unspecified affecting left nondominant side	Hemiplegia; unspecified affecting left nondominant side (G81.94) -- rs4654925	1:19901230:G:C	rs4654925	1:20227723:G:C	-0.498795	0.18424	0.607262	0.00678302	539	89	450	0.143563	0.463822	1	logistic
E03.2	Hypothyroidism due to medicaments and other exogenous substances	Hypothyroidism due to medicaments and other exogenous substances (E03.2) -- rs3104411	6:32715876:G:A	rs3104411	6:32683653:G:A	0.299627	0.110682	1.34936	0.00678723	1831	308	1523	0.795004	0.20781	20	logistic
K62.1	Rectal polyp	Rectal polyp (K62.1) -- rs1048709	6:31947158:A:G	rs1048709	6:31914935:A:G	-0.691168	0.255363	0.500991	0.00679744	973	160	813	0.963035	0.109455	0	logistic
L57.9	Skin changes due to chronic exposure to nonionizing radiation; unspecified	Skin changes due to chronic exposure to nonionizing radiation; unspecified (L57.9) -- rs3135344	6:32427259:C:T	rs3135344	6:32395036:C:T	0.484157	0.178888	1.62281	0.00679999	1446	240	1206	0.823413	0.224758	0	logistic
T82.590D	Other mechanical complication of surgically created arteriovenous fistula; subsequent encounter	Other mechanical complication of surgically created arteriovenous fistula; subsequent encounter (T82.590D) -- rs3104411	6:32715876:G:A	rs3104411	6:32683653:G:A	0.677015	0.25024	1.968	0.00682099	424	71	353	0.638968	0.194575	2	logistic
R10.9	Unspecified abdominal pain	Unspecified abdominal pain (R10.9) -- rs3135344	6:32427259:C:T	rs3135344	6:32395036:C:T	0.0594157	0.021962	1.06122	0.00682241	32103	8804	23299	1	0.211024	10	logistic
M21.41	Flat foot [pes planus] (acquired); right foot	Flat foot [pes planus] (acquired); right foot (M21.41) -- rs1967688	6:32372291:C:T	rs1967688	6:32340068:C:T	-0.198479	0.0733663	0.819977	0.00682381	3260	545	2715	0.795945	0.390951	34	logistic
R16.0	Hepatomegaly; not elsewhere classified	Hepatomegaly; not elsewhere classified (R16.0) -- rs3135344	6:32427259:C:T	rs3135344	6:32395036:C:T	0.19607	0.0724787	1.21661	0.00682629	4283	724	3559	0.809117	0.223091	1	logistic
M32.19	Other organ or system involvement in systemic lupus erythematosus	Other organ or system involvement in systemic lupus erythematosus (M32.19) -- rs9274700	6:32669403:A:G	rs9274700	6:32637180:A:G	-0.383009	0.141626	0.681807	0.00684336	1243	206	1037	0.644753	0.301689	0	logistic
T50.Z95A	Adverse effect of other vaccines and biological substances; initial encounter	Adverse effect of other vaccines and biological substances; initial encounter (T50.Z95A) -- rs17208853	6:32408583:T:C	rs17208853	6:32376360:T:C	1.23754	0.457619	3.44712	0.0068448	460	75	385	0.942369	0.0358696	0	logistic
I34.1	Nonrheumatic mitral (valve) prolapse	Nonrheumatic mitral (valve) prolapse (I34.1) -- rs17208853	6:32408583:T:C	rs17208853	6:32376360:T:C	0.564902	0.20893	1.75928	0.00685546	2757	463	2294	0.897206	0.0301052	1	logistic
Z13.79	Encounter for other screening for genetic and chromosomal anomalies	Encounter for other screening for genetic and chromosomal anomalies (Z13.79) -- rs114969413	6:31957902:G:A	rs114969413	6:31925679:G:A	1.75045	0.647813	5.75719	0.00689049	1003	167	836	0.213367	0.00847458	0	logistic
T73.2XXA	Exhaustion due to exposure; initial encounter	Exhaustion due to exposure; initial encounter (T73.2XXA) -- rs114969413	6:31957902:G:A	rs114969413	6:31925679:G:A	2.90673	1.07595	18.2969	0.00690198	396	66	330	0.0804606	0.00505051	0	logistic
I45.9	Conduction disorder; unspecified	Conduction disorder; unspecified (I45.9) -- rs145568234	6:32279268:T:G	rs145568234	6:32247045:T:G	1.73847	0.643546	5.68861	0.00690513	1019	168	851	1	0.00588813	0	logistic
K64.0	First degree hemorrhoids	First degree hemorrhoids (K64.0) -- rs17208853	6:32408583:T:C	rs17208853	6:32376360:T:C	0.576256	0.213321	1.77936	0.00690572	2339	390	1949	0.783602	0.0307824	0	logistic
F10.929	Alcohol use; unspecified with intoxication; unspecified	Alcohol use; unspecified with intoxication; unspecified (F10.929) -- rs9274700	6:32669403:A:G	rs9274700	6:32637180:A:G	-0.815244	0.301828	0.442532	0.00691264	362	61	301	0.815266	0.321823	0	logistic
T82.7XXA	Infection and inflammatory reaction due to other cardiac and vascular devices; implants and grafts; initial encounter	Infection and inflammatory reaction due to other cardiac and vascular devices; implants and grafts; initial encounter (T82.7XXA) -- rs114969413	6:31957902:G:A	rs114969413	6:31925679:G:A	2.29951	0.851404	9.9693	0.00691637	466	76	390	0.129766	0.00751073	0	logistic
M25.529	Pain in unspecified elbow	Pain in unspecified elbow (M25.529) -- rs17208853	6:32408583:T:C	rs17208853	6:32376360:T:C	0.547437	0.202856	1.72882	0.00696206	2356	394	1962	0.455786	0.0301358	1	logistic
R06.82	Tachypnea; not elsewhere classified	Tachypnea; not elsewhere classified (R06.82) -- rs114969413	6:31957902:G:A	rs114969413	6:31925679:G:A	2.60333	0.964711	13.5087	0.00696399	376	63	313	0.123934	0.00797872	0	logistic
Z51.12	Encounter for antineoplastic immunotherapy	Encounter for antineoplastic immunotherapy (Z51.12) -- rs17208853	6:32408583:T:C	rs17208853	6:32376360:T:C	0.328488	0.121793	1.38887	0.00699453	6409	1082	5327	0.895509	0.0327664	1	logistic
K60.3	Anal fistula	Anal fistula (K60.3) -- rs145568234	6:32279268:T:G	rs145568234	6:32247045:T:G	1.43488	0.532174	4.19912	0.00701245	2024	337	1687	0.245989	0.006917	0	logistic
Z91.038	Other insect allergy status	Other insect allergy status (Z91.038) -- rs144614916	6:32708532:A:C	rs144614916	6:32676309:A:C	1.82205	0.675917	6.18455	0.0070246	585	97	488	0.999974	0.00940171	0	logistic
Q82.8	Other specified congenital malformations of skin	Other specified congenital malformations of skin (Q82.8) -- rs114969413	6:31957902:G:A	rs114969413	6:31925679:G:A	1.68185	0.623987	5.37548	0.007032	824	136	688	0.194276	0.00849515	0	logistic
G44.029	Chronic cluster headache; not intractable	Chronic cluster headache; not intractable (G44.029) -- rs114969413	6:31957902:G:A	rs114969413	6:31925679:G:A	3.33601	1.23797	28.1069	0.00704428	381	65	316	0.0820401	0.00524934	0	logistic
E10.40	Type 1 diabetes mellitus with diabetic neuropathy; unspecified	Type 1 diabetes mellitus with diabetic neuropathy; unspecified (E10.40) -- rs9271364	6:32619010:A:G	rs9271364	6:32586787:A:G	-0.510542	0.189494	0.60017	0.00705496	569	92	477	0.973371	0.387522	0	logistic
R85.619	Unspecified abnormal cytological findings in specimens from anus	Unspecified abnormal cytological findings in specimens from anus (R85.619) -- rs1967688	6:32372291:C:T	rs1967688	6:32340068:C:T	-0.203541	0.0755517	0.815837	0.00705862	3975	655	3320	0.660452	0.393459	38	logistic
L97.409	Non-pressure chronic ulcer of unspecified heel and midfoot with unspecified severity	Non-pressure chronic ulcer of unspecified heel and midfoot with unspecified severity (L97.409) -- rs114969413	6:31957902:G:A	rs114969413	6:31925679:G:A	2.02396	0.751468	7.56822	0.00707404	521	87	434	0.999989	0.00959693	0	logistic
K43.9	Ventral hernia without obstruction or gangrene	Ventral hernia without obstruction or gangrene (K43.9) -- rs1967688	6:32372291:C:T	rs1967688	6:32340068:C:T	-0.142859	0.0530416	0.866876	0.00707405	5726	974	4752	0.132948	0.390238	69	logistic
I00	Rheumatic fever without heart involvement	Rheumatic fever without heart involvement (I00) -- rs114969413	6:31957902:G:A	rs114969413	6:31925679:G:A	2.68005	0.99507	14.5859	0.00707415	319	54	265	0.134646	0.00940439	0	logistic
E16.2	Hypoglycemia; unspecified	Hypoglycemia; unspecified (E16.2) -- rs9271364	6:32619010:A:G	rs9271364	6:32586787:A:G	-0.130289	0.0483765	0.877842	0.00707645	6376	1088	5288	0.994531	0.421895	0	logistic
K51.018	Ulcerative (chronic) pancolitis with other complication	Ulcerative (chronic) pancolitis with other complication (K51.018) -- rs1967688	6:32372291:C:T	rs1967688	6:32340068:C:T	-0.71148	0.26418	0.490917	0.00707786	683	111	572	0.74239	0.380673	7	logistic
F10.11	Alcohol abuse; in remission	Alcohol abuse; in remission (F10.11) -- rs17208853	6:32408583:T:C	rs17208853	6:32376360:T:C	0.838356	0.311292	2.31256	0.00707804	1289	211	1078	0.586148	0.0298681	0	logistic
Z83.71	Family history of colonic polyps	Family history of colonic polyps (Z83.71) -- rs145568234	6:32279268:T:G	rs145568234	6:32247045:T:G	2.57681	0.957315	13.1551	0.00710889	529	86	443	0.12175	0.00661626	0	logistic
F19.11	Other psychoactive substance abuse; in remission	Other psychoactive substance abuse; in remission (F19.11) -- rs114969413	6:31957902:G:A	rs114969413	6:31925679:G:A	1.72872	0.64234	5.63344	0.00711773	968	161	807	0.16659	0.00671488	0	logistic
E11.3213	Type 2 diabetes mellitus with mild nonproliferative diabetic retinopathy with macular edema; bilateral	Type 2 diabetes mellitus with mild nonproliferative diabetic retinopathy with macular edema; bilateral (E11.3213) -- rs114969413	6:31957902:G:A	rs114969413	6:31925679:G:A	2.70527	1.00587	14.9584	0.00715616	307	53	254	0.114384	0.00814332	0	logistic
D22.30	Melanocytic nevi of unspecified part of face	Melanocytic nevi of unspecified part of face (D22.30) -- rs17208853	6:32408583:T:C	rs17208853	6:32376360:T:C	1.33094	0.494936	3.78461	0.00716401	347	56	291	0.35186	0.0432277	0	logistic
R73.03	Prediabetes	Prediabetes (R73.03) -- rs144614916	6:32708532:A:C	rs144614916	6:32676309:A:C	0.247091	0.0918946	1.2803	0.0071697	31160	8633	22527	0.999542	0.00980424	24	logistic
F48.9	Nonpsychotic mental disorder; unspecified	Nonpsychotic mental disorder; unspecified (F48.9) -- rs114969413	6:31957902:G:A	rs114969413	6:31925679:G:A	2.09018	0.777374	8.0864	0.00717146	668	112	556	0.139149	0.00673653	0	logistic
R62.7	Adult failure to thrive	Adult failure to thrive (R62.7) -- rs3104411	6:32715876:G:A	rs3104411	6:32683653:G:A	0.248265	0.0923555	1.2818	0.00718509	2979	496	2483	0.982113	0.208627	36	logistic
M53.3	Sacrococcygeal disorders; not elsewhere classified	Sacrococcygeal disorders; not elsewhere classified (M53.3) -- rs114969413	6:31957902:G:A	rs114969413	6:31925679:G:A	0.514754	0.191511	1.67323	0.00719126	6051	1033	5018	0.0589381	0.0123946	0	logistic
K50.90	Crohn's disease; unspecified; without complications	Crohn's disease; unspecified; without complications (K50.90) -- rs17208853	6:32408583:T:C	rs17208853	6:32376360:T:C	0.562411	0.209307	1.7549	0.00720951	3273	537	2736	0.936544	0.03315	1	logistic
Q24.5	Malformation of coronary vessels	Malformation of coronary vessels (Q24.5) -- rs9274700	6:32669403:A:G	rs9274700	6:32637180:A:G	-0.751289	0.279634	0.471758	0.00721639	406	65	341	0.643653	0.321429	0	logistic
G44.59	Other complicated headache syndrome	Other complicated headache syndrome (G44.59) -- rs144614916	6:32708532:A:C	rs144614916	6:32676309:A:C	1.54401	0.574886	4.68333	0.00723639	754	124	630	0.217358	0.00994695	0	logistic
C34.92	Malignant neoplasm of unspecified part of left bronchus or lung	Malignant neoplasm of unspecified part of left bronchus or lung (C34.92) -- rs17208853	6:32408583:T:C	rs17208853	6:32376360:T:C	0.88075	0.328106	2.41271	0.00726724	901	151	750	0.598976	0.0355161	0	logistic
Z88.6	Allergy status to analgesic agent status	Allergy status to analgesic agent status (Z88.6) -- rs114969413	6:31957902:G:A	rs114969413	6:31925679:G:A	1.51031	0.562721	4.52815	0.00727585	922	156	766	0.209585	0.00867679	0	logistic
C43.9	Malignant melanoma of skin; unspecified	Malignant melanoma of skin; unspecified (C43.9) -- rs3135344	6:32427259:C:T	rs3135344	6:32395036:C:T	0.651949	0.243009	1.91928	0.0073004	796	133	663	0.442296	0.229899	0	logistic
R07.1	Chest pain on breathing	Chest pain on breathing (R07.1) -- rs3135344	6:32427259:C:T	rs3135344	6:32395036:C:T	0.220177	0.0820774	1.2463	0.00730618	3140	527	2613	0.692004	0.226433	1	logistic
R22.9	Localized swelling; mass and lump; unspecified	Localized swelling; mass and lump; unspecified (R22.9) -- rs9274700	6:32669403:A:G	rs9274700	6:32637180:A:G	-0.179171	0.0668109	0.835963	0.00732351	4369	733	3636	0.852967	0.299496	0	logistic
Z13.820	Encounter for screening for osteoporosis	Encounter for screening for osteoporosis (Z13.820) -- rs3828796	6:32668197:A:G	rs3828796	6:32635974:A:G	0.107545	0.0401151	1.11354	0.00734218	16127	2931	13196	1	0.195108	4	logistic
I82.4Z9	Acute embolism and thrombosis of unspecified deep veins of unspecified distal lower extremity	Acute embolism and thrombosis of unspecified deep veins of unspecified distal lower extremity (I82.4Z9) -- rs145568234	6:32279268:T:G	rs145568234	6:32247045:T:G	2.63848	0.984269	13.992	0.00734786	327	52	275	0.132973	0.00917431	0	logistic
H01.119	Allergic dermatitis of unspecified eye; unspecified eyelid	Allergic dermatitis of unspecified eye; unspecified eyelid (H01.119) -- rs17208853	6:32408583:T:C	rs17208853	6:32376360:T:C	1.38389	0.516329	3.99037	0.00735701	343	57	286	0.496684	0.0393586	0	logistic
M54.89	Other dorsalgia	Other dorsalgia (M54.89) -- rs114969413	6:31957902:G:A	rs114969413	6:31925679:G:A	1.30589	0.487249	3.69096	0.00735945	1206	202	1004	0.261875	0.00953566	0	logistic
Z39.0	Encounter for care and examination of mother immediately after delivery	Encounter for care and examination of mother immediately after delivery (Z39.0) -- rs114969413	6:31957902:G:A	rs114969413	6:31925679:G:A	3.13274	1.16907	22.9368	0.00736885	1160	194	966	0.232895	0.00862069	0	logistic
H40.013	Open angle with borderline findings; low risk; bilateral	Open angle with borderline findings; low risk; bilateral (H40.013) -- rs9268847	6:32461500:A:G	rs9268847	6:32429277:A:G	0.174318	0.0650558	1.19043	0.00737283	4136	698	3438	0.782	0.350822	11	logistic
J44.1	Chronic obstructive pulmonary disease with (acute) exacerbation	Chronic obstructive pulmonary disease with (acute) exacerbation (J44.1) -- rs1048709	6:31947158:A:G	rs1048709	6:31914935:A:G	-0.230126	0.0858868	0.794433	0.00737512	6669	1138	5531	0.99963	0.106313	0	logistic
A54.6	Gonococcal infection of anus and rectum	Gonococcal infection of anus and rectum (A54.6) -- rs3104411	6:32715876:G:A	rs3104411	6:32683653:G:A	-2.98862	1.1156	0.0503568	0.00738569	409	65	344	0.683213	0.190709	3	logistic
I35.9	Nonrheumatic aortic valve disorder; unspecified	Nonrheumatic aortic valve disorder; unspecified (I35.9) -- rs3828796	6:32668197:A:G	rs3828796	6:32635974:A:G	-0.284101	0.106068	0.752691	0.00739567	3495	581	2914	0.950193	0.190701	0	logistic
F11.90	Opioid use; unspecified; uncomplicated	Opioid use; unspecified; uncomplicated (F11.90) -- rs148844907	6:31660620:T:A	rs148844907	6:31628397:T:A	1.35581	0.506222	3.87992	0.00739969	2690	449	2241	0.13822	0.00334572	1	logistic
K59.02	Outlet dysfunction constipation	Outlet dysfunction constipation (K59.02) -- rs114969413	6:31957902:G:A	rs114969413	6:31925679:G:A	1.53732	0.574204	4.65208	0.00742182	857	139	718	0.19051	0.00816803	0	logistic
Z51.5	Encounter for palliative care	Encounter for palliative care (Z51.5) -- rs3104411	6:32715876:G:A	rs3104411	6:32683653:G:A	0.76385	0.285327	2.14653	0.00742608	368	61	307	0.431435	0.190217	1	logistic
N92.6	Irregular menstruation; unspecified	Irregular menstruation; unspecified (N92.6) -- rs9271364	6:32619010:A:G	rs9271364	6:32586787:A:G	0.105425	0.0393831	1.11118	0.00743027	14040	2446	11594	0.976779	0.429594	0	logistic
H66.90	Otitis media; unspecified; unspecified ear	Otitis media; unspecified; unspecified ear (H66.90) -- rs3828796	6:32668197:A:G	rs3828796	6:32635974:A:G	0.185332	0.0692483	1.20362	0.00744325	4677	794	3883	0.998124	0.200449	0	logistic
R45.86	Emotional lability	Emotional lability (R45.86) -- rs114969413	6:31957902:G:A	rs114969413	6:31925679:G:A	1.43381	0.535745	4.19463	0.00744439	1050	173	877	0.244636	0.00952381	0	logistic
R39.198	Other difficulties with micturition	Other difficulties with micturition (R39.198) -- rs17208853	6:32408583:T:C	rs17208853	6:32376360:T:C	0.651673	0.243516	1.91875	0.00744846	2017	342	1675	0.898208	0.0302429	0	logistic
K50.813	Crohn's disease of both small and large intestine with fistula	Crohn's disease of both small and large intestine with fistula (K50.813) -- rs17208853	6:32408583:T:C	rs17208853	6:32376360:T:C	1.05005	0.392542	2.8578	0.00747292	1379	228	1151	0.903594	0.0297317	0	logistic
G62.2	Polyneuropathy due to other toxic agents	Polyneuropathy due to other toxic agents (G62.2) -- rs1967688	6:32372291:C:T	rs1967688	6:32340068:C:T	-0.796121	0.29771	0.451075	0.00749196	381	60	321	0.223483	0.374016	0	logistic
S91.009A	Unspecified open wound; unspecified ankle; initial encounter	Unspecified open wound; unspecified ankle; initial encounter (S91.009A) -- rs1048709	6:31947158:A:G	rs1048709	6:31914935:A:G	0.955211	0.357291	2.59922	0.00750683	403	67	336	0.556266	0.117866	0	logistic
I35.0	Nonrheumatic aortic (valve) stenosis	Nonrheumatic aortic (valve) stenosis (I35.0) -- rs9268847	6:32461500:A:G	rs9268847	6:32429277:A:G	0.179996	0.0673425	1.19721	0.00752112	4814	810	4004	0.295886	0.34919	16	logistic
D72.9	Disorder of white blood cells; unspecified	Disorder of white blood cells; unspecified (D72.9) -- rs9270949	6:32605198:T:C	rs9270949	6:32572975:T:C	0.402712	0.150724	1.49588	0.00754357	1042	171	871	0.95125	0.202495	0	logistic
M79.673	Pain in unspecified foot	Pain in unspecified foot (M79.673) -- rs145568234	6:32279268:T:G	rs145568234	6:32247045:T:G	-0.812191	0.304069	0.443885	0.00756082	10623	1897	8726	0.992563	0.00593053	7	logistic
K51.00	Ulcerative (chronic) pancolitis without complications	Ulcerative (chronic) pancolitis without complications (K51.00) -- rs9271364	6:32619010:A:G	rs9271364	6:32586787:A:G	0.285139	0.106764	1.32995	0.00756863	1981	325	1656	0.969284	0.438163	0	logistic
S63.501A	Unspecified sprain of right wrist; initial encounter	Unspecified sprain of right wrist; initial encounter (S63.501A) -- rs3104411	6:32715876:G:A	rs3104411	6:32683653:G:A	0.601066	0.225081	1.82406	0.00757504	511	84	427	0.214557	0.207436	3	logistic
K72.90	Hepatic failure; unspecified without coma	Hepatic failure; unspecified without coma (K72.90) -- rs9274700	6:32669403:A:G	rs9274700	6:32637180:A:G	-0.608862	0.228053	0.54397	0.00758912	502	82	420	0.0407622	0.325697	0	logistic
Z13.31	Encounter for screening for depression	Encounter for screening for depression (Z13.31) -- rs3819720	6:32836793:G:A	rs3819720	6:32804570:G:A	-0.189715	0.0710714	0.827195	0.00759956	7086	1171	5915	0.943548	0.244426	9	logistic
O24.414	Gestational diabetes mellitus in pregnancy; insulin controlled	Gestational diabetes mellitus in pregnancy; insulin controlled (O24.414) -- rs114969413	6:31957902:G:A	rs114969413	6:31925679:G:A	7.55929	2.83302	1918.48	0.00762415	302	51	251	0.092232	0.00662252	0	logistic
M65.4	Radial styloid tenosynovitis [de Quervain]	Radial styloid tenosynovitis [de Quervain] (M65.4) -- rs3828796	6:32668197:A:G	rs3828796	6:32635974:A:G	-0.225202	0.0844201	0.798355	0.00763871	3832	644	3188	0.891329	0.194807	0	logistic
K59.01	Slow transit constipation	Slow transit constipation (K59.01) -- rs9274700	6:32669403:A:G	rs9274700	6:32637180:A:G	-0.121018	0.0453673	0.886018	0.00764154	8924	1555	7369	0.998554	0.299753	0	logistic
Z98.84	Bariatric surgery status	Bariatric surgery status (Z98.84) -- rs144614916	6:32708532:A:C	rs144614916	6:32676309:A:C	-1.05595	0.395904	0.347863	0.00764915	6275	1075	5200	0.548281	0.00876494	1	logistic
M79.89	Other specified soft tissue disorders	Other specified soft tissue disorders (M79.89) -- rs148844907	6:31660620:T:A	rs148844907	6:31628397:T:A	0.449832	0.168682	1.56805	0.00765882	22795	4230	18565	0.515244	0.00460627	32	logistic
M76.61	Achilles tendinitis; right leg	Achilles tendinitis; right leg (M76.61) -- rs9270949	6:32605198:T:C	rs9270949	6:32572975:T:C	0.305503	0.114597	1.35731	0.0076785	1597	273	1324	0.72331	0.214778	0	logistic
H90.A22	Sensorineural hearing loss; unilateral; left ear; with restricted hearing on the contralateral side	Sensorineural hearing loss; unilateral; left ear; with restricted hearing on the contralateral side (H90.A22) -- rs9268847	6:32461500:A:G	rs9268847	6:32429277:A:G	-0.578715	0.217091	0.560619	0.0076813	526	84	442	0.976397	0.344106	1	logistic
D12.5	Benign neoplasm of sigmoid colon	Benign neoplasm of sigmoid colon (D12.5) -- rs114969413	6:31957902:G:A	rs114969413	6:31925679:G:A	2.46411	0.924446	11.753	0.00768749	500	82	418	0.12525	0.007	0	logistic
F02.80	Dementia in other diseases classified elsewhere without behavioral disturbance	Dementia in other diseases classified elsewhere without behavioral disturbance (F02.80) -- rs3828796	6:32668197:A:G	rs3828796	6:32635974:A:G	-0.298922	0.112154	0.741617	0.00769238	2802	471	2331	0.904139	0.19379	0	logistic
K52.9	Noninfective gastroenteritis and colitis; unspecified	Noninfective gastroenteritis and colitis; unspecified (K52.9) -- rs2836882	21:39094644:G:A	rs2836882	21:40466570:G:A	-0.0936833	0.0351499	0.910571	0.00769304	16635	2981	13654	0.999966	0.223535	161	logistic
D31.31	Benign neoplasm of right choroid	Benign neoplasm of right choroid (D31.31) -- rs144614916	6:32708532:A:C	rs144614916	6:32676309:A:C	1.78011	0.667943	5.93051	0.00769736	453	75	378	0.999744	0.0121413	0	logistic
M79.671	Pain in right foot	Pain in right foot (M79.671) -- rs6869382	5:145942508:C:T	rs6869382	5:145322071:C:T	0.073532	0.0275934	1.0763	0.00770241	18972	3453	15519	1	0.457701	55	logistic
M51.36	Other intervertebral disc degeneration; lumbar region	Other intervertebral disc degeneration; lumbar region (M51.36) -- rs3828796	6:32668197:A:G	rs3828796	6:32635974:A:G	0.164071	0.0615739	1.1783	0.00770757	6182	1050	5132	0.993174	0.201796	2	logistic
I26.99	Other pulmonary embolism without acute cor pulmonale	Other pulmonary embolism without acute cor pulmonale (I26.99) -- rs9268847	6:32461500:A:G	rs9268847	6:32429277:A:G	0.143753	0.0539614	1.1546	0.00772166	5578	948	4630	0.424968	0.348512	17	logistic
K50.019	Crohn's disease of small intestine with unspecified complications	Crohn's disease of small intestine with unspecified complications (K50.019) -- rs145568234	6:32279268:T:G	rs145568234	6:32247045:T:G	2.45304	0.921071	11.6237	0.00773895	988	163	825	0.127025	0.00506073	0	logistic
J90	Pleural effusion; not elsewhere classified	Pleural effusion; not elsewhere classified (J90) -- rs1048709	6:31947158:A:G	rs1048709	6:31914935:A:G	-0.302901	0.113753	0.738672	0.00774971	4282	721	3561	0.841435	0.0987856	0	logistic
G58.8	Other specified mononeuropathies	Other specified mononeuropathies (G58.8) -- rs9274700	6:32669403:A:G	rs9274700	6:32637180:A:G	-0.589387	0.221368	0.554667	0.00775685	485	81	404	0.295548	0.321649	0	logistic
H02.88A	Meibomian gland dysfunction right eye; upper and lower eyelids	Meibomian gland dysfunction right eye; upper and lower eyelids (H02.88A) -- rs114969413	6:31957902:G:A	rs114969413	6:31925679:G:A	1.37653	0.517036	3.96115	0.00775956	1102	184	918	0.238869	0.00907441	0	logistic
H02.88B	Meibomian gland dysfunction left eye; upper and lower eyelids	Meibomian gland dysfunction left eye; upper and lower eyelids (H02.88B) -- rs114969413	6:31957902:G:A	rs114969413	6:31925679:G:A	1.37653	0.517036	3.96115	0.00775956	1102	184	918	0.238869	0.00907441	0	logistic
M65.321	Trigger finger; right index finger	Trigger finger; right index finger (M65.321) -- rs9271364	6:32619010:A:G	rs9271364	6:32586787:A:G	0.406345	0.152628	1.50132	0.00776011	741	123	618	0.759307	0.427126	0	logistic
K51.919	Ulcerative colitis; unspecified with unspecified complications	Ulcerative colitis; unspecified with unspecified complications (K51.919) -- rs3819720	6:32836793:G:A	rs3819720	6:32804570:G:A	-0.359074	0.134946	0.698323	0.00779362	1998	329	1669	0.672961	0.233734	0	logistic
L85.1	Acquired keratosis [keratoderma] palmaris et plantaris	Acquired keratosis [keratoderma] palmaris et plantaris (L85.1) -- rs114969413	6:31957902:G:A	rs114969413	6:31925679:G:A	1.08497	0.408091	2.95935	0.00784546	1556	260	1296	0.31807	0.0102828	0	logistic
L66.9	Cicatricial alopecia; unspecified	Cicatricial alopecia; unspecified (L66.9) -- rs6869382	5:145942508:C:T	rs6869382	5:145322071:C:T	-0.56057	0.210864	0.570884	0.00785013	480	81	399	0.963618	0.490625	1	logistic
K90.0	Celiac disease	Celiac disease (K90.0) -- rs3819720	6:32836793:G:A	rs3819720	6:32804570:G:A	0.407812	0.153463	1.50352	0.00787489	1288	211	1077	0.0621496	0.26514	0	logistic
Z15.01	Genetic susceptibility to malignant neoplasm of breast	Genetic susceptibility to malignant neoplasm of breast (Z15.01) -- rs144614916	6:32708532:A:C	rs144614916	6:32676309:A:C	1.83442	0.69047	6.26151	0.00788925	1146	192	954	0.245747	0.0091623	0	logistic
S99.921A	Unspecified injury of right foot; initial encounter	Unspecified injury of right foot; initial encounter (S99.921A) -- rs1048709	6:31947158:A:G	rs1048709	6:31914935:A:G	-0.729745	0.2747	0.482032	0.00789522	819	137	682	0.887695	0.112943	0	logistic
D05.90	Unspecified type of carcinoma in situ of unspecified breast	Unspecified type of carcinoma in situ of unspecified breast (D05.90) -- rs9268847	6:32461500:A:G	rs9268847	6:32429277:A:G	-0.274355	0.103281	0.760062	0.00789844	2040	343	1697	0.50732	0.338725	7	logistic
D69.1	Qualitative platelet defects	Qualitative platelet defects (D69.1) -- rs3104411	6:32715876:G:A	rs3104411	6:32683653:G:A	0.684288	0.257606	1.98236	0.00789947	396	67	329	0.815418	0.210859	1	logistic
T82.590A	Other mechanical complication of surgically created arteriovenous fistula; initial encounter	Other mechanical complication of surgically created arteriovenous fistula; initial encounter (T82.590A) -- rs9270949	6:32605198:T:C	rs9270949	6:32572975:T:C	0.445966	0.167909	1.562	0.0079074	755	123	632	0.982815	0.198013	0	logistic
I49.1	Atrial premature depolarization	Atrial premature depolarization (I49.1) -- rs6869382	5:145942508:C:T	rs6869382	5:145322071:C:T	-0.246418	0.0927959	0.781595	0.00791947	2104	354	1750	0.996813	0.47077	2	logistic
L72.11	Pilar cyst	Pilar cyst (L72.11) -- rs114969413	6:31957902:G:A	rs114969413	6:31925679:G:A	2.61035	0.983296	13.6038	0.00793798	437	72	365	0.13403	0.00800915	0	logistic
R39.15	Urgency of urination	Urgency of urination (R39.15) -- rs3819720	6:32836793:G:A	rs3819720	6:32804570:G:A	-0.126127	0.0475123	0.881503	0.00793985	9084	1569	7515	0.989643	0.239597	9	logistic
S99.922A	Unspecified injury of left foot; initial encounter	Unspecified injury of left foot; initial encounter (S99.922A) -- rs17208853	6:32408583:T:C	rs17208853	6:32376360:T:C	0.883341	0.332804	2.41897	0.0079489	811	134	677	0.0279773	0.0345253	0	logistic
K51.911	Ulcerative colitis; unspecified with rectal bleeding	Ulcerative colitis; unspecified with rectal bleeding (K51.911) -- rs148844907	6:31660620:T:A	rs148844907	6:31628397:T:A	2.51272	0.946686	12.3384	0.00794901	896	149	747	0.173145	0.00725446	0	logistic
S82.891D	Other fracture of right lower leg; subsequent encounter for closed fracture with routine healing	Other fracture of right lower leg; subsequent encounter for closed fracture with routine healing (S82.891D) -- rs114969413	6:31957902:G:A	rs114969413	6:31925679:G:A	2.6663	1.00489	14.3867	0.00796995	375	61	314	0.1241	0.008	0	logistic
D68.59	Other primary thrombophilia	Other primary thrombophilia (D68.59) -- rs9270949	6:32605198:T:C	rs9270949	6:32572975:T:C	0.262596	0.0989715	1.3003	0.0079722	2251	373	1878	0.975542	0.215904	0	logistic
Z71.84	#N/A	#N/A	6:32427259:C:T	rs3135344	6:32395036:C:T	0.170961	0.0644381	1.18644	0.00797556	6720	1124	5596	0.996265	0.216071	1	logistic
F50.89	Other specified eating disorder	Other specified eating disorder (F50.89) -- rs2836882	21:39094644:G:A	rs2836882	21:40466570:G:A	0.723442	0.272681	2.06152	0.00797635	400	62	338	0.876108	0.24875	2	logistic
H02.109	Unspecified ectropion of unspecified eye; unspecified eyelid	Unspecified ectropion of unspecified eye; unspecified eyelid (H02.109) -- rs3819720	6:32836793:G:A	rs3819720	6:32804570:G:A	-0.908231	0.342335	0.403237	0.0079769	354	60	294	0.0191742	0.225989	0	logistic
D17.71	Benign lipomatous neoplasm of kidney	Benign lipomatous neoplasm of kidney (D17.71) -- rs3104411	6:32715876:G:A	rs3104411	6:32683653:G:A	0.77385	0.291723	2.1681	0.00798539	376	58	318	0.312369	0.198138	5	logistic
R62.7	Adult failure to thrive	Adult failure to thrive (R62.7) -- rs9270949	6:32605198:T:C	rs9270949	6:32572975:T:C	0.232683	0.0877347	1.26198	0.00799873	3015	501	2514	0.97915	0.214428	0	logistic
G45.9	Transient cerebral ischemic attack; unspecified	Transient cerebral ischemic attack; unspecified (G45.9) -- rs17208853	6:32408583:T:C	rs17208853	6:32376360:T:C	0.386354	0.145682	1.47161	0.00800065	4951	832	4119	0.849162	0.0315088	2	logistic
G93.89	Other specified disorders of brain	Other specified disorders of brain (G93.89) -- rs148844907	6:31660620:T:A	rs148844907	6:31628397:T:A	1.72765	0.651473	5.62741	0.00800372	1133	190	943	0.142221	0.00529567	0	logistic
K14.8	Other diseases of tongue	Other diseases of tongue (K14.8) -- rs17208853	6:32408583:T:C	rs17208853	6:32376360:T:C	0.73644	0.277701	2.08849	0.00800372	1468	242	1226	0.879591	0.0296322	1	logistic
Z30.8	Encounter for other contraceptive management	Encounter for other contraceptive management (Z30.8) -- rs114969413	6:31957902:G:A	rs114969413	6:31925679:G:A	3.3266	1.25514	27.8434	0.00803995	998	165	833	0.189054	0.00751503	0	logistic
I63.00	Cerebral infarction due to thrombosis of unspecified precerebral artery	Cerebral infarction due to thrombosis of unspecified precerebral artery (I63.00) -- rs145568234	6:32279268:T:G	rs145568234	6:32247045:T:G	1.93695	0.731159	6.93755	0.0080695	577	94	483	1	0.00693241	0	logistic
R94.2	Abnormal results of pulmonary function studies	Abnormal results of pulmonary function studies (R94.2) -- rs2836882	21:39094644:G:A	rs2836882	21:40466570:G:A	0.275298	0.10393	1.31692	0.00807589	2056	342	1714	0.289347	0.225924	11	logistic
K61.0	Anal abscess	Anal abscess (K61.0) -- rs148844907	6:31660620:T:A	rs148844907	6:31628397:T:A	2.07544	0.783541	7.96807	0.00807784	1143	192	951	0.118085	0.00437445	0	logistic
J01.10	Acute frontal sinusitis; unspecified	Acute frontal sinusitis; unspecified (J01.10) -- rs9270949	6:32605198:T:C	rs9270949	6:32572975:T:C	0.208351	0.07867	1.23165	0.00808701	3543	593	2950	0.966479	0.213661	0	logistic
K50.918	Crohn's disease; unspecified; with other complication	Crohn's disease; unspecified; with other complication (K50.918) -- rs17208853	6:32408583:T:C	rs17208853	6:32376360:T:C	0.97018	0.366349	2.63842	0.00809116	1413	233	1180	0.328746	0.0325548	0	logistic
R77.9	Abnormality of plasma protein; unspecified	Abnormality of plasma protein; unspecified (R77.9) -- rs148844907	6:31660620:T:A	rs148844907	6:31628397:T:A	2.51583	0.950432	12.3769	0.00811993	708	117	591	0.0751202	0.00353107	0	logistic
E11.3213	Type 2 diabetes mellitus with mild nonproliferative diabetic retinopathy with macular edema; bilateral	Type 2 diabetes mellitus with mild nonproliferative diabetic retinopathy with macular edema; bilateral (E11.3213) -- rs1048709	6:31947158:A:G	rs1048709	6:31914935:A:G	0.910719	0.344058	2.48611	0.00812119	307	53	254	0.333494	0.125407	0	logistic
G54.0	Brachial plexus disorders	Brachial plexus disorders (G54.0) -- rs114969413	6:31957902:G:A	rs114969413	6:31925679:G:A	1.62976	0.615786	5.10263	0.00812988	878	143	735	0.214739	0.00911162	0	logistic
I95.1	Orthostatic hypotension	Orthostatic hypotension (I95.1) -- rs3135344	6:32427259:C:T	rs3135344	6:32395036:C:T	0.205169	0.0775319	1.22773	0.00813896	3839	645	3194	0.910183	0.223496	1	logistic
H93.292	Other abnormal auditory perceptions; left ear	Other abnormal auditory perceptions; left ear (H93.292) -- rs144614916	6:32708532:A:C	rs144614916	6:32676309:A:C	2.25518	0.85222	9.53702	0.00813911	389	64	325	0.182553	0.0115681	0	logistic
E11.22	Type 2 diabetes mellitus with diabetic chronic kidney disease	Type 2 diabetes mellitus with diabetic chronic kidney disease (E11.22) -- rs1048709	6:31947158:A:G	rs1048709	6:31914935:A:G	-0.164868	0.0623158	0.848006	0.00815251	12374	2161	10213	1	0.106231	0	logistic
H60.501	Unspecified acute noninfective otitis externa; right ear	Unspecified acute noninfective otitis externa; right ear (H60.501) -- rs4654925	1:19901230:G:C	rs4654925	1:20227723:G:C	-0.486523	0.183904	0.61476	0.00815643	561	91	470	0.328885	0.463458	4	logistic
F99	Mental disorder; not otherwise specified	Mental disorder; not otherwise specified (F99) -- rs3828796	6:32668197:A:G	rs3828796	6:32635974:A:G	-0.355168	0.13426	0.701056	0.00816012	1694	273	1421	0.86865	0.193329	0	logistic
K40.91	Unilateral inguinal hernia; without obstruction or gangrene; recurrent	Unilateral inguinal hernia; without obstruction or gangrene; recurrent (K40.91) -- rs4654925	1:19901230:G:C	rs4654925	1:20227723:G:C	0.422508	0.159718	1.52578	0.00816105	997	163	834	0.490974	0.467402	3	logistic
E10.69	Type 1 diabetes mellitus with other specified complication	Type 1 diabetes mellitus with other specified complication (E10.69) -- rs3828796	6:32668197:A:G	rs3828796	6:32635974:A:G	0.562847	0.21281	1.75566	0.00817327	510	83	427	0.292477	0.236275	0	logistic
Z79.52	Long term (current) use of systemic steroids	Long term (current) use of systemic steroids (Z79.52) -- rs144614916	6:32708532:A:C	rs144614916	6:32676309:A:C	1.02708	0.388375	2.79289	0.00817994	1900	309	1591	0.957427	0.00947368	0	logistic
Z87.39	Personal history of other diseases of the musculoskeletal system and connective tissue	Personal history of other diseases of the musculoskeletal system and connective tissue (Z87.39) -- rs17208853	6:32408583:T:C	rs17208853	6:32376360:T:C	0.596085	0.225408	1.815	0.00818203	1952	327	1625	0.989901	0.0297131	0	logistic
C85.90	Non-Hodgkin lymphoma; unspecified; unspecified site	Non-Hodgkin lymphoma; unspecified; unspecified site (C85.90) -- rs114969413	6:31957902:G:A	rs114969413	6:31925679:G:A	1.24895	0.472444	3.48667	0.0082032	1308	213	1095	0.262279	0.00917431	0	logistic
R82.994	Hypercalciuria	Hypercalciuria (R82.994) -- rs114969413	6:31957902:G:A	rs114969413	6:31925679:G:A	2.32312	0.879203	10.2075	0.00823452	642	106	536	0.173306	0.00856698	0	logistic
J38.5	Laryngeal spasm	Laryngeal spasm (J38.5) -- rs114969413	6:31957902:G:A	rs114969413	6:31925679:G:A	2.21981	0.840124	9.20562	0.00823582	479	80	399	0.127982	0.00730689	0	logistic
T82.9XXD	Unspecified complication of cardiac and vascular prosthetic device; implant and graft; subsequent encounter	Unspecified complication of cardiac and vascular prosthetic device; implant and graft; subsequent encounter (T82.9XXD) -- rs4654925	1:19901230:G:C	rs4654925	1:20227723:G:C	-0.700824	0.265242	0.496176	0.00823677	334	54	280	0.531109	0.453593	2	logistic
H02.823	Cysts of right eye; unspecified eyelid	Cysts of right eye; unspecified eyelid (H02.823) -- rs114969413	6:31957902:G:A	rs114969413	6:31925679:G:A	2.86374	1.08415	17.5269	0.00825494	314	53	261	0.11309	0.00796178	0	logistic
H01.003	Unspecified blepharitis right eye; unspecified eyelid	Unspecified blepharitis right eye; unspecified eyelid (H01.003) -- rs145568234	6:32279268:T:G	rs145568234	6:32247045:T:G	1.59214	0.60301	4.91424	0.00828283	1206	201	1005	0.205992	0.00746269	1	logistic
M25.611	Stiffness of right shoulder; not elsewhere classified	Stiffness of right shoulder; not elsewhere classified (M25.611) -- rs17208853	6:32408583:T:C	rs17208853	6:32376360:T:C	0.630561	0.238833	1.87866	0.00828622	1687	276	1411	0.958794	0.0302312	1	logistic
R74.01	#N/A	#N/A	6:32669403:A:G	rs9274700	6:32637180:A:G	0.114535	0.0433833	1.12135	0.00828871	9477	1627	7850	0.996806	0.307798	0	logistic
L89.152	Pressure ulcer of sacral region; stage 2	Pressure ulcer of sacral region; stage 2 (L89.152) -- rs2836882	21:39094644:G:A	rs2836882	21:40466570:G:A	-0.718784	0.272295	0.487344	0.0082974	530	88	442	0.165672	0.220755	1	logistic
L60.8	Other nail disorders	Other nail disorders (L60.8) -- rs17208853	6:32408583:T:C	rs17208853	6:32376360:T:C	0.489645	0.185491	1.63174	0.00829746	2962	495	2467	0.971394	0.0295409	1	logistic
E11.59	Type 2 diabetes mellitus with other circulatory complications	Type 2 diabetes mellitus with other circulatory complications (E11.59) -- rs9268847	6:32461500:A:G	rs9268847	6:32429277:A:G	0.164386	0.0622798	1.17867	0.00830354	4690	790	3900	0.61783	0.35064	15	logistic
G81.90	Hemiplegia; unspecified affecting unspecified side	Hemiplegia; unspecified affecting unspecified side (G81.90) -- rs6869382	5:145942508:C:T	rs6869382	5:145322071:C:T	-0.412261	0.156195	0.662152	0.00830545	677	109	568	0.999486	0.483752	3	logistic
I82.4Y9	Acute embolism and thrombosis of unspecified deep veins of unspecified proximal lower extremity	Acute embolism and thrombosis of unspecified deep veins of unspecified proximal lower extremity (I82.4Y9) -- rs17208853	6:32408583:T:C	rs17208853	6:32376360:T:C	0.949612	0.359833	2.58471	0.00831428	710	115	595	0.309264	0.0309859	0	logistic
Z68.33	Body mass index (BMI) 33.0-33.9; adult	Body mass index (BMI) 33.0-33.9; adult (Z68.33) -- rs3819720	6:32836793:G:A	rs3819720	6:32804570:G:A	-0.256563	0.0972448	0.773706	0.00833184	2712	452	2260	0.151847	0.233776	0	logistic
E06.9	Thyroiditis; unspecified	Thyroiditis; unspecified (E06.9) -- rs17208853	6:32408583:T:C	rs17208853	6:32376360:T:C	0.93071	0.352841	2.53631	0.00834565	928	155	773	0.972156	0.0317888	0	logistic
Q24.5	Malformation of coronary vessels	Malformation of coronary vessels (Q24.5) -- rs3828796	6:32668197:A:G	rs3828796	6:32635974:A:G	-0.958557	0.363401	0.383446	0.00834613	406	65	341	0.512825	0.214286	0	logistic
Z96.0	Presence of urogenital implants	Presence of urogenital implants (Z96.0) -- rs17208853	6:32408583:T:C	rs17208853	6:32376360:T:C	0.960484	0.364133	2.61296	0.00834642	766	127	639	0.13472	0.0332898	0	logistic
I77.0	Arteriovenous fistula; acquired	Arteriovenous fistula; acquired (I77.0) -- rs114969413	6:31957902:G:A	rs114969413	6:31925679:G:A	1.38254	0.524191	3.98502	0.00835246	1194	197	997	0.229594	0.00837521	0	logistic
D58.2	Other hemoglobinopathies	Other hemoglobinopathies (D58.2) -- rs3828796	6:32668197:A:G	rs3828796	6:32635974:A:G	-0.426996	0.161954	0.652466	0.00837608	1397	230	1167	0.777017	0.199714	0	logistic
M53.86	Other specified dorsopathies; lumbar region	Other specified dorsopathies; lumbar region (M53.86) -- rs144614916	6:32708532:A:C	rs144614916	6:32676309:A:C	1.73606	0.658509	5.67494	0.00838031	554	93	461	0.203367	0.0108303	0	logistic
Z33.2	Encounter for elective termination of pregnancy	Encounter for elective termination of pregnancy (Z33.2) -- rs17208853	6:32408583:T:C	rs17208853	6:32376360:T:C	1.12134	0.425573	3.06895	0.00841651	1605	271	1334	0.985946	0.0283489	0	logistic
L03.011	Cellulitis of right finger	Cellulitis of right finger (L03.011) -- rs114969413	6:31957902:G:A	rs114969413	6:31925679:G:A	1.01405	0.384973	2.75676	0.00843623	1645	273	1372	0.364452	0.0115502	0	logistic
R79.0	Abnormal level of blood mineral	Abnormal level of blood mineral (R79.0) -- rs145568234	6:32279268:T:G	rs145568234	6:32247045:T:G	1.64349	0.624166	5.17321	0.00846084	1326	220	1106	0.153239	0.00527903	0	logistic
M79.3	Panniculitis; unspecified	Panniculitis; unspecified (M79.3) -- rs145568234	6:32279268:T:G	rs145568234	6:32247045:T:G	2.54684	0.967346	12.7666	0.00846826	379	63	316	0.123438	0.00791557	0	logistic
A54.6	Gonococcal infection of anus and rectum	Gonococcal infection of anus and rectum (A54.6) -- rs3135344	6:32427259:C:T	rs3135344	6:32395036:C:T	2.71632	1.03177	15.1245	0.00847183	412	67	345	0.19951	0.21966	0	logistic
K51.019	Ulcerative (chronic) pancolitis with unspecified complications	Ulcerative (chronic) pancolitis with unspecified complications (K51.019) -- rs9274700	6:32669403:A:G	rs9274700	6:32637180:A:G	-0.631852	0.240027	0.531606	0.00847794	794	131	663	0.332898	0.291562	0	logistic
Z15.09	Genetic susceptibility to other malignant neoplasm	Genetic susceptibility to other malignant neoplasm (Z15.09) -- rs145568234	6:32279268:T:G	rs145568234	6:32247045:T:G	2.2752	0.864505	9.72989	0.00849346	1311	219	1092	0.143173	0.00495805	0	logistic
E21.0	Primary hyperparathyroidism	Primary hyperparathyroidism (E21.0) -- rs3819720	6:32836793:G:A	rs3819720	6:32804570:G:A	-0.305962	0.116273	0.736415	0.00850304	1830	307	1523	0.4191	0.235792	1	logistic
K50.90	Crohn's disease; unspecified; without complications	Crohn's disease; unspecified; without complications (K50.90) -- rs114969413	6:31957902:G:A	rs114969413	6:31925679:G:A	0.814565	0.309577	2.25819	0.00850789	3274	537	2737	0.925102	0.0137447	0	logistic
S49.91XA	Unspecified injury of right shoulder and upper arm; initial encounter	Unspecified injury of right shoulder and upper arm; initial encounter (S49.91XA) -- rs114969413	6:31957902:G:A	rs114969413	6:31925679:G:A	2.23498	0.849527	9.34625	0.00851725	468	76	392	0.147943	0.00854701	0	logistic
Z01.419	Encounter for gynecological examination (general) (routine) without abnormal findings	Encounter for gynecological examination (general) (routine) without abnormal findings (Z01.419) -- rs3819720	6:32836793:G:A	rs3819720	6:32804570:G:A	-0.0619853	0.0235825	0.939897	0.00857762	31977	13061	18916	0.995784	0.253151	63	logistic
C85.90	Non-Hodgkin lymphoma; unspecified; unspecified site	Non-Hodgkin lymphoma; unspecified; unspecified site (C85.90) -- rs17208853	6:32408583:T:C	rs17208853	6:32376360:T:C	0.766363	0.291608	2.15193	0.00858738	1308	213	1095	0.553963	0.0301988	0	logistic
R36.1	Hematospermia	Hematospermia (R36.1) -- rs2836882	21:39094644:G:A	rs2836882	21:40466570:G:A	0.749946	0.285442	2.11688	0.00860618	742	124	618	0.476766	0.23248	1	logistic
W57.XXXA	Bitten or stung by nonvenomous insect and other nonvenomous arthropods; initial encounter	Bitten or stung by nonvenomous insect and other nonvenomous arthropods; initial encounter (W57.XXXA) -- rs1967688	6:32372291:C:T	rs1967688	6:32340068:C:T	-0.128594	0.0489547	0.879331	0.00861905	6825	1172	5653	0.530185	0.392747	87	logistic
R78.81	Bacteremia	Bacteremia (R78.81) -- rs148844907	6:31660620:T:A	rs148844907	6:31628397:T:A	1.28979	0.491251	3.63203	0.00865154	2586	433	2153	0.156493	0.00386698	1	logistic
K51.011	Ulcerative (chronic) pancolitis with rectal bleeding	Ulcerative (chronic) pancolitis with rectal bleeding (K51.011) -- rs17208853	6:32408583:T:C	rs17208853	6:32376360:T:C	1.23712	0.471272	3.44569	0.00866305	910	149	761	0.997691	0.0335165	0	logistic
E80.4	Gilbert syndrome	Gilbert syndrome (E80.4) -- rs17208853	6:32408583:T:C	rs17208853	6:32376360:T:C	1.74205	0.663652	5.70902	0.00866638	553	90	463	0.915784	0.034358	0	logistic
S61.411A	Laceration without foreign body of right hand; initial encounter	Laceration without foreign body of right hand; initial encounter (S61.411A) -- rs114969413	6:31957902:G:A	rs114969413	6:31925679:G:A	2.63924	1.00557	14.0025	0.00867445	459	74	385	0.11209	0.00653595	0	logistic
Z71.89	Other specified counseling	Other specified counseling (Z71.89) -- rs9270949	6:32605198:T:C	rs9270949	6:32572975:T:C	-0.075886	0.0289168	0.926922	0.00868308	24204	4413	19791	0.999416	0.221885	1	logistic
N21.0	Calculus in bladder	Calculus in bladder (N21.0) -- rs114969413	6:31957902:G:A	rs114969413	6:31925679:G:A	2.55232	0.972731	12.8368	0.00869377	734	121	613	0.118014	0.00544959	0	logistic
E34.8	Other specified endocrine disorders	Other specified endocrine disorders (E34.8) -- rs9270949	6:32605198:T:C	rs9270949	6:32572975:T:C	0.570117	0.217303	1.76847	0.00870037	556	93	463	0.915287	0.205036	0	logistic
C22.8	Malignant neoplasm of liver; primary; unspecified as to type	Malignant neoplasm of liver; primary; unspecified as to type (C22.8) -- rs145568234	6:32279268:T:G	rs145568234	6:32247045:T:G	2.33345	0.889508	10.3135	0.00870809	568	95	473	0.1007	0.00528169	0	logistic
Z98.41	Cataract extraction status; right eye	Cataract extraction status; right eye (Z98.41) -- rs114969413	6:31957902:G:A	rs114969413	6:31925679:G:A	2.12851	0.811674	8.40236	0.008732	690	113	577	0.106536	0.00507246	0	logistic
K65.1	Peritoneal abscess	Peritoneal abscess (K65.1) -- rs3828796	6:32668197:A:G	rs3828796	6:32635974:A:G	-0.964548	0.367821	0.381156	0.00873303	366	61	305	0.0714684	0.219945	0	logistic
R45.86	Emotional lability	Emotional lability (R45.86) -- rs3828796	6:32668197:A:G	rs3828796	6:32635974:A:G	-0.485167	0.18503	0.615594	0.00873889	1050	173	877	0.432948	0.202381	0	logistic
K51.011	Ulcerative (chronic) pancolitis with rectal bleeding	Ulcerative (chronic) pancolitis with rectal bleeding (K51.011) -- rs114969413	6:31957902:G:A	rs114969413	6:31925679:G:A	2.03683	0.77709	7.66623	0.0087648	910	149	761	0.210954	0.00879121	0	logistic
L27.0	Generalized skin eruption due to drugs and medicaments taken internally	Generalized skin eruption due to drugs and medicaments taken internally (L27.0) -- rs2836882	21:39094644:G:A	rs2836882	21:40466570:G:A	0.340037	0.129775	1.405	0.00878804	1464	238	1226	0.456909	0.229508	6	logistic
M25.369	Other instability; unspecified knee	Other instability; unspecified knee (M25.369) -- rs2314757	1:19805278:C:T	rs2314757	1:20131771:C:T	0.702275	0.268063	2.01834	0.00879789	345	55	290	0.998206	0.247826	15	logistic
M79.674	Pain in right toe(s)	Pain in right toe(s) (M79.674) -- rs9268847	6:32461500:A:G	rs9268847	6:32429277:A:G	0.11967	0.0456844	1.12713	0.00880598	7900	1358	6542	0.783882	0.349684	22	logistic
M65.4	Radial styloid tenosynovitis [de Quervain]	Radial styloid tenosynovitis [de Quervain] (M65.4) -- rs2836882	21:39094644:G:A	rs2836882	21:40466570:G:A	0.194367	0.0742083	1.21454	0.00881343	3815	641	3174	0.684637	0.226737	17	logistic
I77.1	Stricture of artery	Stricture of artery (I77.1) -- rs114969413	6:31957902:G:A	rs114969413	6:31925679:G:A	1.12177	0.428405	3.07027	0.00883254	1192	202	990	0.984709	0.0104866	0	logistic
Z72.820	Sleep deprivation	Sleep deprivation (Z72.820) -- rs114969413	6:31957902:G:A	rs114969413	6:31925679:G:A	1.4156	0.540776	4.11894	0.00885212	1047	175	872	0.220949	0.00859599	0	logistic
K61.1	Rectal abscess	Rectal abscess (K61.1) -- rs148844907	6:31660620:T:A	rs148844907	6:31628397:T:A	2.23938	0.855651	9.38748	0.00886646	947	159	788	0.142667	0.00580781	0	logistic
J45.901	Unspecified asthma with (acute) exacerbation	Unspecified asthma with (acute) exacerbation (J45.901) -- rs4654925	1:19901230:G:C	rs4654925	1:20227723:G:C	-0.0988964	0.0378058	0.905837	0.00889921	10038	1762	8276	0.603409	0.453776	52	logistic
J37.0	Chronic laryngitis	Chronic laryngitis (J37.0) -- rs9271364	6:32619010:A:G	rs9271364	6:32586787:A:G	0.268334	0.102587	1.30778	0.00890487	1515	249	1266	0.94265	0.429043	0	logistic
J20.9	Acute bronchitis; unspecified	Acute bronchitis; unspecified (J20.9) -- rs9274700	6:32669403:A:G	rs9274700	6:32637180:A:G	0.0978417	0.0374118	1.10279	0.00891576	12156	2123	10033	0.980618	0.300921	0	logistic
I73.00	Raynaud's syndrome without gangrene	Raynaud's syndrome without gangrene (I73.00) -- rs3819720	6:32836793:G:A	rs3819720	6:32804570:G:A	0.262462	0.100423	1.30013	0.0089606	2305	385	1920	0.444288	0.250542	1	logistic
I82.401	Acute embolism and thrombosis of unspecified deep veins of right lower extremity	Acute embolism and thrombosis of unspecified deep veins of right lower extremity (I82.401) -- rs9268847	6:32461500:A:G	rs9268847	6:32429277:A:G	0.257914	0.0987616	1.29423	0.00901519	1715	285	1430	0.935853	0.360058	6	logistic
K72.90	Hepatic failure; unspecified without coma	Hepatic failure; unspecified without coma (K72.90) -- rs9271364	6:32619010:A:G	rs9271364	6:32586787:A:G	-0.563477	0.215818	0.569226	0.00903075	502	82	420	0.774523	0.400398	0	logistic
R22.30	Localized swelling; mass and lump; unspecified upper limb	Localized swelling; mass and lump; unspecified upper limb (R22.30) -- rs145568234	6:32279268:T:G	rs145568234	6:32247045:T:G	1.53211	0.58682	4.62793	0.00903126	1162	194	968	0.163674	0.0060241	0	logistic
F10.10	Alcohol abuse; uncomplicated	Alcohol abuse; uncomplicated (F10.10) -- rs17208853	6:32408583:T:C	rs17208853	6:32376360:T:C	0.349168	0.133737	1.41789	0.00903158	5916	999	4917	0.881338	0.0324544	1	logistic
E88.09	Other disorders of plasma-protein metabolism; not elsewhere classified	Other disorders of plasma-protein metabolism; not elsewhere classified (E88.09) -- rs17208853	6:32408583:T:C	rs17208853	6:32376360:T:C	0.688943	0.263903	1.99161	0.00903849	1473	247	1226	0.990099	0.0288527	0	logistic
R69	Illness; unspecified	Illness; unspecified (R69) -- rs148844907	6:31660620:T:A	rs148844907	6:31628397:T:A	2.6557	1.01728	14.2349	0.00903866	731	120	611	0.0739242	0.00341997	0	logistic
R40.20	Unspecified coma	Unspecified coma (R40.20) -- rs9268847	6:32461500:A:G	rs9268847	6:32429277:A:G	-0.439064	0.168234	0.64464	0.0090584	721	120	601	0.978081	0.337725	2	logistic
D31.32	Benign neoplasm of left choroid	Benign neoplasm of left choroid (D31.32) -- rs144614916	6:32708532:A:C	rs144614916	6:32676309:A:C	1.68298	0.645056	5.38158	0.00907945	652	110	542	0.999992	0.00843558	0	logistic
J12.82	#N/A	#N/A	6:32668197:A:G	rs3828796	6:32635974:A:G	-0.422062	0.161781	0.655693	0.00908487	1256	212	1044	0.710421	0.201433	0	logistic
J38.00	Paralysis of vocal cords and larynx; unspecified	Paralysis of vocal cords and larynx; unspecified (J38.00) -- rs114969413	6:31957902:G:A	rs114969413	6:31925679:G:A	2.03926	0.781705	7.68489	0.00908791	801	132	669	0.141101	0.0062422	0	logistic
R41.82	Altered mental status; unspecified	Altered mental status; unspecified (R41.82) -- rs3104411	6:32715876:G:A	rs3104411	6:32683653:G:A	0.166258	0.0637398	1.18088	0.00909723	5793	993	4800	0.999997	0.214397	80	logistic
G60.8	Other hereditary and idiopathic neuropathies	Other hereditary and idiopathic neuropathies (G60.8) -- rs17208853	6:32408583:T:C	rs17208853	6:32376360:T:C	0.602148	0.230889	1.82604	0.00910861	1713	287	1426	0.999454	0.0312318	0	logistic
F17.201	Nicotine dependence; unspecified; in remission	Nicotine dependence; unspecified; in remission (F17.201) -- rs17208853	6:32408583:T:C	rs17208853	6:32376360:T:C	0.90854	0.34838	2.4807	0.00910989	740	120	620	0.899164	0.0304054	0	logistic
I48.11	#N/A	#N/A	6:31957902:G:A	rs114969413	6:31925679:G:A	1.43042	0.548518	4.18045	0.00911294	1098	182	916	0.262619	0.0100182	0	logistic
E10.649	Type 1 diabetes mellitus with hypoglycemia without coma	Type 1 diabetes mellitus with hypoglycemia without coma (E10.649) -- rs9270949	6:32605198:T:C	rs9270949	6:32572975:T:C	-1.33974	0.513756	0.261913	0.00911423	330	54	276	0.975799	0.181818	0	logistic
D72.89	Other specified disorders of white blood cells	Other specified disorders of white blood cells (D72.89) -- rs114969413	6:31957902:G:A	rs114969413	6:31925679:G:A	2.55811	0.981354	12.9114	0.00914149	425	70	355	1	0.00823529	0	logistic
Z51.89	Encounter for other specified aftercare	Encounter for other specified aftercare (Z51.89) -- rs2314757	1:19805278:C:T	rs2314757	1:20131771:C:T	-0.160236	0.0614764	0.851943	0.00914839	6494	1100	5394	1	0.246766	299	logistic
H18.603	Keratoconus; unspecified; bilateral	Keratoconus; unspecified; bilateral (H18.603) -- rs148844907	6:31660620:T:A	rs148844907	6:31628397:T:A	3.31635	1.27257	27.5597	0.00915967	338	57	281	0.0871411	0.00591716	0	logistic
E10.65	Type 1 diabetes mellitus with hyperglycemia	Type 1 diabetes mellitus with hyperglycemia (E10.65) -- rs4654925	1:19901230:G:C	rs4654925	1:20227723:G:C	0.257329	0.0987989	1.29347	0.00919876	1804	290	1514	0.877131	0.461197	14	logistic
Z71.85	#N/A	#N/A	6:32708532:A:C	rs144614916	6:32676309:A:C	-0.695581	0.267065	0.498784	0.00919966	9249	1570	7679	0.920741	0.00821711	2	logistic
H93.8X1	Other specified disorders of right ear	Other specified disorders of right ear (H93.8X1) -- rs148844907	6:31660620:T:A	rs148844907	6:31628397:T:A	2.03971	0.783163	7.68839	0.00920213	926	156	770	0.118132	0.00485961	0	logistic
L65.9	Nonscarring hair loss; unspecified	Nonscarring hair loss; unspecified (L65.9) -- rs3104411	6:32715876:G:A	rs3104411	6:32683653:G:A	0.099445	0.0381929	1.10456	0.00922087	14678	2572	12106	1	0.233717	213	logistic
Z28.39	#N/A	#N/A	6:31957902:G:A	rs114969413	6:31925679:G:A	2.52195	0.968727	12.4529	0.0092313	723	118	605	0.118911	0.0055325	0	logistic
Z86.59	Personal history of other mental and behavioral disorders	Personal history of other mental and behavioral disorders (Z86.59) -- rs17208853	6:32408583:T:C	rs17208853	6:32376360:T:C	0.864599	0.332129	2.37405	0.00923562	1104	182	922	0.640588	0.03125	0	logistic
M05.741	Rheumatoid arthritis with rheumatoid factor of right hand without organ or systems involvement	Rheumatoid arthritis with rheumatoid factor of right hand without organ or systems involvement (M05.741) -- rs3135344	6:32427259:C:T	rs3135344	6:32395036:C:T	0.447956	0.172108	1.56511	0.0092474	743	123	620	0.87509	0.236205	0	logistic
Z51.81	Encounter for therapeutic drug level monitoring	Encounter for therapeutic drug level monitoring (Z51.81) -- rs1048709	6:31947158:A:G	rs1048709	6:31914935:A:G	0.10567	0.040607	1.11145	0.00926125	21126	3777	17349	1	0.114101	0	logistic
Z15.01	Genetic susceptibility to malignant neoplasm of breast	Genetic susceptibility to malignant neoplasm of breast (Z15.01) -- rs145568234	6:32279268:T:G	rs145568234	6:32247045:T:G	2.30587	0.88616	10.0329	0.00926565	1146	192	954	0.141412	0.0052356	0	logistic
Z83.79	Family history of other diseases of the digestive system	Family history of other diseases of the digestive system (Z83.79) -- rs114969413	6:31957902:G:A	rs114969413	6:31925679:G:A	3.45858	1.32928	31.7719	0.00927221	402	67	335	0.0598596	0.00373134	0	logistic
K58.8	Other irritable bowel syndrome	Other irritable bowel syndrome (K58.8) -- rs144614916	6:32708532:A:C	rs144614916	6:32676309:A:C	1.64598	0.632737	5.18609	0.00928537	976	158	818	0.216276	0.00870902	0	logistic
S81.009A	Unspecified open wound; unspecified knee; initial encounter	Unspecified open wound; unspecified knee; initial encounter (S81.009A) -- rs1048709	6:31947158:A:G	rs1048709	6:31914935:A:G	1.00646	0.386901	2.73591	0.00928574	337	56	281	0.424682	0.123145	0	logistic
K51.918	Ulcerative colitis; unspecified with other complication	Ulcerative colitis; unspecified with other complication (K51.918) -- rs17208853	6:32408583:T:C	rs17208853	6:32376360:T:C	1.16307	0.447243	3.19974	0.00930792	966	162	804	0.998965	0.0372671	0	logistic
L28.0	Lichen simplex chronicus	Lichen simplex chronicus (L28.0) -- rs148844907	6:31660620:T:A	rs148844907	6:31628397:T:A	1.23897	0.476456	3.45207	0.0093116	2738	465	2273	0.159644	0.00383492	1	logistic
Z46.89	Encounter for fitting and adjustment of other specified devices	Encounter for fitting and adjustment of other specified devices (Z46.89) -- rs6869382	5:145942508:C:T	rs6869382	5:145322071:C:T	-0.178389	0.0686025	0.836617	0.00931326	3292	556	2736	0.994003	0.477521	10	logistic
E51.9	Thiamine deficiency; unspecified	Thiamine deficiency; unspecified (E51.9) -- rs9274700	6:32669403:A:G	rs9274700	6:32637180:A:G	-0.59803	0.230033	0.549894	0.009329	518	84	434	0.550095	0.314672	0	logistic
Z87.891	Personal history of nicotine dependence	Personal history of nicotine dependence (Z87.891) -- rs148844907	6:31660620:T:A	rs148844907	6:31628397:T:A	0.521482	0.200589	1.68452	0.00932908	15130	2666	12464	0.407224	0.00432915	20	logistic
E03.9	Hypothyroidism; unspecified	Hypothyroidism; unspecified (E03.9) -- rs1967688	6:32372291:C:T	rs1967688	6:32340068:C:T	0.059838	0.0230191	1.06166	0.00933621	28324	5244	23080	0.996903	0.392671	478	logistic
R45.86	Emotional lability	Emotional lability (R45.86) -- rs144614916	6:32708532:A:C	rs144614916	6:32676309:A:C	1.32513	0.509799	3.76267	0.009341	1050	173	877	0.268448	0.0104762	0	logistic
H40.053	Ocular hypertension; bilateral	Ocular hypertension; bilateral (H40.053) -- rs9270949	6:32605198:T:C	rs9270949	6:32572975:T:C	0.336543	0.129513	1.4001	0.00936227	1246	208	1038	0.870967	0.206661	0	logistic
K91.850	Pouchitis	Pouchitis (K91.850) -- rs9270949	6:32605198:T:C	rs9270949	6:32572975:T:C	1.00858	0.388189	2.74171	0.00937225	374	63	311	0.97679	0.221925	0	logistic
G43.701	Chronic migraine without aura; not intractable; with status migrainosus	Chronic migraine without aura; not intractable; with status migrainosus (G43.701) -- rs1048709	6:31947158:A:G	rs1048709	6:31914935:A:G	0.782656	0.301308	2.18727	0.00938965	422	63	359	0.0597166	0.120853	0	logistic
H93.292	Other abnormal auditory perceptions; left ear	Other abnormal auditory perceptions; left ear (H93.292) -- rs114969413	6:31957902:G:A	rs114969413	6:31925679:G:A	3.70966	1.42877	40.8399	0.00942041	389	64	325	0.0811862	0.00514139	0	logistic
G44.039	Episodic paroxysmal hemicrania; not intractable	Episodic paroxysmal hemicrania; not intractable (G44.039) -- rs2836882	21:39094644:G:A	rs2836882	21:40466570:G:A	0.743422	0.286392	2.10312	0.00943646	315	50	265	0.371597	0.260317	1	logistic
L28.0	Lichen simplex chronicus	Lichen simplex chronicus (L28.0) -- rs9274700	6:32669403:A:G	rs9274700	6:32637180:A:G	-0.228351	0.0879835	0.795845	0.00944846	2739	465	2274	0.141252	0.294816	0	logistic
K45.8	Other specified abdominal hernia without obstruction or gangrene	Other specified abdominal hernia without obstruction or gangrene (K45.8) -- rs114969413	6:31957902:G:A	rs114969413	6:31925679:G:A	2.67906	1.03267	14.5714	0.00947845	291	50	241	0.117517	0.00859107	0	logistic
I50.9	Heart failure; unspecified	Heart failure; unspecified (I50.9) -- rs9271364	6:32619010:A:G	rs9271364	6:32586787:A:G	-0.0988085	0.0380919	0.905916	0.00948811	11437	2001	9436	0.958497	0.425811	1	logistic
K51.20	Ulcerative (chronic) proctitis without complications	Ulcerative (chronic) proctitis without complications (K51.20) -- rs145568234	6:32279268:T:G	rs145568234	6:32247045:T:G	2.76824	1.06746	15.9305	0.00950634	653	106	547	0.999992	0.00842266	2	logistic
O30.009	Twin pregnancy; unspecified number of placenta and unspecified number of amniotic sacs; unspecified trimester	Twin pregnancy; unspecified number of placenta and unspecified number of amniotic sacs; unspecified trimester (O30.009) -- rs1048709	6:31947158:A:G	rs1048709	6:31914935:A:G	1.48597	0.573069	4.41926	0.00951406	421	72	349	0.767132	0.114014	0	logistic
S80.10XA	Contusion of unspecified lower leg; initial encounter	Contusion of unspecified lower leg; initial encounter (S80.10XA) -- rs3819720	6:32836793:G:A	rs3819720	6:32804570:G:A	0.533223	0.205643	1.70442	0.00951564	503	83	420	0.0241887	0.275348	0	logistic
J01.40	Acute pansinusitis; unspecified	Acute pansinusitis; unspecified (J01.40) -- rs2836882	21:39094644:G:A	rs2836882	21:40466570:G:A	0.7807	0.301099	2.183	0.00951879	334	55	279	0.769562	0.251497	1	logistic
G56.22	Lesion of ulnar nerve; left upper limb	Lesion of ulnar nerve; left upper limb (G56.22) -- rs145568234	6:32279268:T:G	rs145568234	6:32247045:T:G	1.45915	0.562795	4.30229	0.00952315	1403	234	1169	0.999999	0.00534569	1	logistic
G50.0	Trigeminal neuralgia	Trigeminal neuralgia (G50.0) -- rs17208853	6:32408583:T:C	rs17208853	6:32376360:T:C	0.708326	0.273245	2.03059	0.00953426	1528	258	1270	0.887087	0.0287958	0	logistic
S49.92XA	Unspecified injury of left shoulder and upper arm; initial encounter	Unspecified injury of left shoulder and upper arm; initial encounter (S49.92XA) -- rs114969413	6:31957902:G:A	rs114969413	6:31925679:G:A	2.7754	1.07086	16.045	0.00954871	351	60	291	0.128307	0.00854701	0	logistic
C79.9	Secondary malignant neoplasm of unspecified site	Secondary malignant neoplasm of unspecified site (C79.9) -- rs114969413	6:31957902:G:A	rs114969413	6:31925679:G:A	1.93904	0.748192	6.95204	0.00955229	660	112	548	0.155476	0.00757576	0	logistic
K90.49	Malabsorption due to intolerance; not elsewhere classified	Malabsorption due to intolerance; not elsewhere classified (K90.49) -- rs3819720	6:32836793:G:A	rs3819720	6:32804570:G:A	0.502169	0.193852	1.6523	0.00958435	800	134	666	0.218959	0.25375	0	logistic
K50.819	Crohn's disease of both small and large intestine with unspecified complications	Crohn's disease of both small and large intestine with unspecified complications (K50.819) -- rs145568234	6:32279268:T:G	rs145568234	6:32247045:T:G	2.17637	0.840158	8.81425	0.00958565	1285	210	1075	0.188661	0.00661479	0	logistic
L89.90	Pressure ulcer of unspecified site; unspecified stage	Pressure ulcer of unspecified site; unspecified stage (L89.90) -- rs9270949	6:32605198:T:C	rs9270949	6:32572975:T:C	0.411972	0.159044	1.50979	0.00958938	830	140	690	0.997245	0.2	0	logistic
M67.449	Ganglion; unspecified hand	Ganglion; unspecified hand (M67.449) -- rs4654925	1:19901230:G:C	rs4654925	1:20227723:G:C	-0.862867	0.333138	0.421951	0.00959422	304	50	254	0.676304	0.450658	2	logistic
K51.918	Ulcerative colitis; unspecified with other complication	Ulcerative colitis; unspecified with other complication (K51.918) -- rs9270949	6:32605198:T:C	rs9270949	6:32572975:T:C	0.545817	0.210775	1.72602	0.0096095	966	162	804	0.954976	0.210145	0	logistic
F10.939	#N/A	#N/A	6:31957902:G:A	rs114969413	6:31925679:G:A	2.23699	0.863865	9.36506	0.00961129	519	88	431	0.140448	0.00770713	0	logistic
N19	Unspecified kidney failure	Unspecified kidney failure (N19) -- rs9274700	6:32669403:A:G	rs9274700	6:32637180:A:G	-0.216189	0.0834935	0.805583	0.00961729	3204	539	2665	0.290723	0.295412	0	logistic
Z71.84	#N/A	#N/A	6:31957902:G:A	rs114969413	6:31925679:G:A	0.512654	0.198067	1.66972	0.00964548	6721	1124	5597	0.720476	0.0130189	0	logistic
N76.4	Abscess of vulva	Abscess of vulva (N76.4) -- rs145568234	6:32279268:T:G	rs145568234	6:32247045:T:G	1.84536	0.713049	6.3304	0.00965383	966	161	805	0.141256	0.00569358	0	logistic
I49.49	Other premature depolarization	Other premature depolarization (I49.49) -- rs9270949	6:32605198:T:C	rs9270949	6:32572975:T:C	0.739212	0.285661	2.09428	0.00966136	369	63	306	0.958707	0.216802	0	logistic
R13.12	Dysphagia; oropharyngeal phase	Dysphagia; oropharyngeal phase (R13.12) -- rs9268847	6:32461500:A:G	rs9268847	6:32429277:A:G	0.188105	0.0727059	1.20696	0.00967574	3354	561	2793	0.0268235	0.348539	12	logistic
F33.3	Major depressive disorder; recurrent; severe with psychotic symptoms	Major depressive disorder; recurrent; severe with psychotic symptoms (F33.3) -- rs3828796	6:32668197:A:G	rs3828796	6:32635974:A:G	-0.298878	0.115528	0.74165	0.00968001	1992	334	1658	0.823374	0.191014	0	logistic
M67.951	Unspecified disorder of synovium and tendon; right thigh	Unspecified disorder of synovium and tendon; right thigh (M67.951) -- rs3104411	6:32715876:G:A	rs3104411	6:32683653:G:A	0.545006	0.210706	1.72462	0.00969367	564	92	472	0.0633022	0.20922	3	logistic
R06.00	Dyspnea; unspecified	Dyspnea; unspecified (R06.00) -- rs9271364	6:32619010:A:G	rs9271364	6:32586787:A:G	-0.0715764	0.0276758	0.930925	0.00970272	18833	3415	15418	0.989544	0.431822	0	logistic
K62.82	Dysplasia of anus	Dysplasia of anus (K62.82) -- rs1967688	6:32372291:C:T	rs1967688	6:32340068:C:T	-0.166729	0.0644761	0.846429	0.00971241	5046	842	4204	0.372215	0.393975	65	logistic
F99	Mental disorder; not otherwise specified	Mental disorder; not otherwise specified (F99) -- rs9270949	6:32605198:T:C	rs9270949	6:32572975:T:C	0.287147	0.11105	1.33262	0.00971693	1694	273	1421	0.835796	0.216352	0	logistic
I45.2	Bifascicular block	Bifascicular block (I45.2) -- rs9268847	6:32461500:A:G	rs9268847	6:32429277:A:G	-0.669644	0.259034	0.511891	0.00973347	441	72	369	0.883894	0.351474	1	logistic
I20.9	Angina pectoris; unspecified	Angina pectoris; unspecified (I20.9) -- rs114969413	6:31957902:G:A	rs114969413	6:31925679:G:A	-0.778776	0.301254	0.458967	0.0097347	5876	1003	4873	0.597652	0.0108067	0	logistic
N18.4	Chronic kidney disease; stage 4 (severe)	Chronic kidney disease; stage 4 (severe) (N18.4) -- rs3104411	6:32715876:G:A	rs3104411	6:32683653:G:A	0.12287	0.0475317	1.13074	0.0097375	10298	1772	8526	1	0.219412	131	logistic
E10.9	Type 1 diabetes mellitus without complications	Type 1 diabetes mellitus without complications (E10.9) -- rs9268847	6:32461500:A:G	rs9268847	6:32429277:A:G	-0.177594	0.0687085	0.837282	0.00974498	4109	689	3420	0.629786	0.337065	13	logistic
H20.9	Unspecified iridocyclitis	Unspecified iridocyclitis (H20.9) -- rs17208853	6:32408583:T:C	rs17208853	6:32376360:T:C	0.599339	0.231886	1.82091	0.00974836	1915	320	1595	0.712605	0.0295039	1	logistic
H81.90	Unspecified disorder of vestibular function; unspecified ear	Unspecified disorder of vestibular function; unspecified ear (H81.90) -- rs3135344	6:32427259:C:T	rs3135344	6:32395036:C:T	0.591514	0.22893	1.80672	0.00977114	517	87	430	0.311763	0.231141	0	logistic
M25.561	Pain in right knee	Pain in right knee (M25.561) -- rs9268847	6:32461500:A:G	rs9268847	6:32429277:A:G	0.0543043	0.0210174	1.05581	0.00977232	31066	6849	24217	0.979049	0.3471	103	logistic
J39.9	Disease of upper respiratory tract; unspecified	Disease of upper respiratory tract; unspecified (J39.9) -- rs9271364	6:32619010:A:G	rs9271364	6:32586787:A:G	-0.545909	0.211399	0.579315	0.00981264	443	73	370	0.914639	0.39842	0	logistic
C78.02	Secondary malignant neoplasm of left lung	Secondary malignant neoplasm of left lung (C78.02) -- rs9270949	6:32605198:T:C	rs9270949	6:32572975:T:C	0.757992	0.293539	2.13399	0.00981562	306	51	255	0.869857	0.210784	0	logistic
T50.901A	Poisoning by unspecified drugs; medicaments and biological substances; accidental (unintentional); initial encounter	Poisoning by unspecified drugs; medicaments and biological substances; accidental (unintentional); initial encounter (T50.901A) -- rs9268847	6:32461500:A:G	rs9268847	6:32429277:A:G	-0.544532	0.210896	0.580113	0.00982334	506	84	422	0.949193	0.352767	1	logistic
I35.8	Other nonrheumatic aortic valve disorders	Other nonrheumatic aortic valve disorders (I35.8) -- rs1967688	6:32372291:C:T	rs1967688	6:32340068:C:T	-0.27931	0.108179	0.756305	0.00982528	1723	283	1440	0.759302	0.392629	8	logistic
E21.1	Secondary hyperparathyroidism; not elsewhere classified	Secondary hyperparathyroidism; not elsewhere classified (E21.1) -- rs17208853	6:32408583:T:C	rs17208853	6:32376360:T:C	1.2128	0.46974	3.36287	0.00982735	353	59	294	0.516049	0.0382436	0	logistic
H90.42	Sensorineural hearing loss; unilateral; left ear; with unrestricted hearing on the contralateral side	Sensorineural hearing loss; unilateral; left ear; with unrestricted hearing on the contralateral side (H90.42) -- rs114969413	6:31957902:G:A	rs114969413	6:31925679:G:A	2.05417	0.795756	7.80034	0.00983997	689	115	574	0.121821	0.00580551	0	logistic
F10.21	Alcohol dependence; in remission	Alcohol dependence; in remission (F10.21) -- rs9271364	6:32619010:A:G	rs9271364	6:32586787:A:G	0.2987	0.115718	1.34811	0.00984343	1311	215	1096	0.973482	0.426392	0	logistic
I63.30	Cerebral infarction due to thrombosis of unspecified cerebral artery	Cerebral infarction due to thrombosis of unspecified cerebral artery (I63.30) -- rs114969413	6:31957902:G:A	rs114969413	6:31925679:G:A	1.73324	0.671476	5.65897	0.00984451	814	136	678	0.153892	0.00675676	0	logistic
G45.3	Amaurosis fugax	Amaurosis fugax (G45.3) -- rs145568234	6:32279268:T:G	rs145568234	6:32247045:T:G	1.58587	0.614392	4.88356	0.00984548	900	153	747	0.999999	0.00666667	0	logistic
F32.3	Major depressive disorder; single episode; severe with psychotic features	Major depressive disorder; single episode; severe with psychotic features (F32.3) -- rs3828796	6:32668197:A:G	rs3828796	6:32635974:A:G	-0.414172	0.160461	0.660887	0.00984765	1136	188	948	0.211447	0.198063	0	logistic
E46	Unspecified protein-calorie malnutrition	Unspecified protein-calorie malnutrition (E46) -- rs6869382	5:145942508:C:T	rs6869382	5:145322071:C:T	-0.400234	0.155073	0.670163	0.00985321	734	122	612	0.993651	0.472071	1	logistic
K45.8	Other specified abdominal hernia without obstruction or gangrene	Other specified abdominal hernia without obstruction or gangrene (K45.8) -- rs1048709	6:31947158:A:G	rs1048709	6:31914935:A:G	0.99204	0.384554	2.69673	0.00988811	291	50	241	0.797906	0.121993	0	logistic
B97.89	Other viral agents as the cause of diseases classified elsewhere	Other viral agents as the cause of diseases classified elsewhere (B97.89) -- rs2836882	21:39094644:G:A	rs2836882	21:40466570:G:A	0.217415	0.0842836	1.24286	0.00989234	3226	539	2687	0.114913	0.222412	21	logistic
J02.0	Streptococcal pharyngitis	Streptococcal pharyngitis (J02.0) -- rs9268847	6:32461500:A:G	rs9268847	6:32429277:A:G	-0.168632	0.0653824	0.84482	0.0099039	5025	850	4175	0.756513	0.3399	14	logistic
R70.0	Elevated erythrocyte sedimentation rate	Elevated erythrocyte sedimentation rate (R70.0) -- rs148844907	6:31660620:T:A	rs148844907	6:31628397:T:A	1.5124	0.586493	4.53761	0.0099167	1597	266	1331	0.129731	0.00407013	0	logistic
T86.12	Kidney transplant failure	Kidney transplant failure (T86.12) -- rs4654925	1:19901230:G:C	rs4654925	1:20227723:G:C	-0.742785	0.288073	0.475787	0.00992413	353	58	295	0.631194	0.46034	1	logistic
R19.6	Halitosis	Halitosis (R19.6) -- rs9270949	6:32605198:T:C	rs9270949	6:32572975:T:C	0.518403	0.201053	1.67934	0.00992483	571	95	476	0.924828	0.201401	0	logistic
K40.20	Bilateral inguinal hernia; without obstruction or gangrene; not specified as recurrent	Bilateral inguinal hernia; without obstruction or gangrene; not specified as recurrent (K40.20) -- rs114969413	6:31957902:G:A	rs114969413	6:31925679:G:A	1.75802	0.68185	5.80095	0.00992845	1409	234	1175	0.242594	0.00816182	0	logistic
M45.9	Ankylosing spondylitis of unspecified sites in spine	Ankylosing spondylitis of unspecified sites in spine (M45.9) -- rs145568234	6:32279268:T:G	rs145568234	6:32247045:T:G	2.23978	0.868711	9.39129	0.00992933	713	118	595	0.179272	0.00841515	0	logistic
H11.009	Unspecified pterygium of unspecified eye	Unspecified pterygium of unspecified eye (H11.009) -- rs114969413	6:31957902:G:A	rs114969413	6:31925679:G:A	2.46085	0.954618	11.7148	0.00994206	418	68	350	0.0979046	0.00598086	0	logistic
F10.920	Alcohol use; unspecified with intoxication; uncomplicated	Alcohol use; unspecified with intoxication; uncomplicated (F10.920) -- rs114969413	6:31957902:G:A	rs114969413	6:31925679:G:A	2.39108	0.927662	10.9253	0.00995082	531	87	444	0.138844	0.00753296	0	logistic
R39.14	Feeling of incomplete bladder emptying	Feeling of incomplete bladder emptying (R39.14) -- rs2314757	1:19805278:C:T	rs2314757	1:20131771:C:T	-0.468517	0.18177	0.62593	0.0099509	1024	162	862	0.999995	0.235352	44	logistic
S80.10XA	Contusion of unspecified lower leg; initial encounter	Contusion of unspecified lower leg; initial encounter (S80.10XA) -- rs17208853	6:32408583:T:C	rs17208853	6:32376360:T:C	1.05804	0.410628	2.88073	0.00997629	503	83	420	0.312482	0.0367793	0	logistic
M80.00XA	Age-related osteoporosis with current pathological fracture; unspecified site; initial encounter for fracture	Age-related osteoporosis with current pathological fracture; unspecified site; initial encounter for fracture (M80.00XA) -- rs9270949	6:32605198:T:C	rs9270949	6:32572975:T:C	0.481508	0.186882	1.61851	0.00997971	734	122	612	0.999036	0.200954	0	logistic
K12.1	Other forms of stomatitis	Other forms of stomatitis (K12.1) -- rs144614916	6:32708532:A:C	rs144614916	6:32676309:A:C	1.20779	0.468825	3.34607	0.00998928	1303	214	1089	0.28397	0.00997698	0	logistic
J30.1	Allergic rhinitis due to pollen	Allergic rhinitis due to pollen (J30.1) -- rs148844907	6:31660620:T:A	rs148844907	6:31628397:T:A	-0.675851	0.262368	0.508724	0.00999625	19072	3236	15836	0.429369	0.00408977	25	logistic
S99.912A	Unspecified injury of left ankle; initial encounter	Unspecified injury of left ankle; initial encounter (S99.912A) -- rs17208853	6:32408583:T:C	rs17208853	6:32376360:T:C	1.37811	0.535157	3.96738	0.0100198	374	63	311	0.456485	0.0387701	0	logistic
I70.229	Atherosclerosis of native arteries of extremities with rest pain; unspecified extremity	Atherosclerosis of native arteries of extremities with rest pain; unspecified extremity (I70.229) -- rs9274700	6:32669403:A:G	rs9274700	6:32637180:A:G	-0.58064	0.225525	0.55954	0.0100351	476	77	399	0.190033	0.320378	0	logistic
K58.1	Irritable bowel syndrome with constipation	Irritable bowel syndrome with constipation (K58.1) -- rs17208853	6:32408583:T:C	rs17208853	6:32376360:T:C	0.608015	0.236163	1.83678	0.0100367	2078	341	1737	0.616597	0.0298364	0	logistic
I71.43	#N/A	#N/A	6:32279268:T:G	rs145568234	6:32247045:T:G	3.18026	1.23531	24.0531	0.0100393	656	109	547	0.109274	0.00533537	0	logistic
R29.3	Abnormal posture	Abnormal posture (R29.3) -- rs3135344	6:32427259:C:T	rs3135344	6:32395036:C:T	0.269498	0.104709	1.30931	0.0100594	1914	313	1601	0.821353	0.231452	0	logistic
X58.XXXA	Exposure to other specified factors; initial encounter	Exposure to other specified factors; initial encounter (X58.XXXA) -- rs9271364	6:32619010:A:G	rs9271364	6:32586787:A:G	0.328485	0.127635	1.38886	0.0100638	963	162	801	0.302092	0.419003	0	logistic
G45.3	Amaurosis fugax	Amaurosis fugax (G45.3) -- rs114969413	6:31957902:G:A	rs114969413	6:31925679:G:A	1.29992	0.505155	3.669	0.0100732	900	153	747	0.995915	0.0105556	0	logistic
H54.40	Blindness; one eye; unspecified eye	Blindness; one eye; unspecified eye (H54.40) -- rs145568234	6:32279268:T:G	rs145568234	6:32247045:T:G	2.07749	0.80747	7.98444	0.0100867	701	110	591	0.135824	0.0064194	0	logistic
H81.11	Benign paroxysmal vertigo; right ear	Benign paroxysmal vertigo; right ear (H81.11) -- rs2836882	21:39094644:G:A	rs2836882	21:40466570:G:A	0.336283	0.130712	1.39973	0.0100906	1324	216	1108	0.828476	0.229607	3	logistic
K50.10	Crohn's disease of large intestine without complications	Crohn's disease of large intestine without complications (K50.10) -- rs144614916	6:32708532:A:C	rs144614916	6:32676309:A:C	1.30628	0.507781	3.69242	0.0100957	1637	265	1372	0.931686	0.0109957	1	logistic
Z71.1	Person with feared health complaint in whom no diagnosis is made	Person with feared health complaint in whom no diagnosis is made (Z71.1) -- rs9271364	6:32619010:A:G	rs9271364	6:32586787:A:G	0.317724	0.123513	1.374	0.0100997	1354	217	1137	0.986595	0.426883	0	logistic
I74.3	Embolism and thrombosis of arteries of the lower extremities	Embolism and thrombosis of arteries of the lower extremities (I74.3) -- rs9268847	6:32461500:A:G	rs9268847	6:32429277:A:G	0.376633	0.146427	1.45737	0.0101071	868	145	723	0.899337	0.354263	5	logistic
G45.8	Other transient cerebral ischemic attacks and related syndromes	Other transient cerebral ischemic attacks and related syndromes (G45.8) -- rs17208853	6:32408583:T:C	rs17208853	6:32376360:T:C	0.955735	0.37158	2.60058	0.0101089	734	124	610	0.334549	0.0299728	0	logistic
O24.419	Gestational diabetes mellitus in pregnancy; unspecified control	Gestational diabetes mellitus in pregnancy; unspecified control (O24.419) -- rs144614916	6:32708532:A:C	rs144614916	6:32676309:A:C	1.74873	0.68017	5.74729	0.01014	1334	225	1109	0.249211	0.00862069	0	logistic
E13.8	Other specified diabetes mellitus with unspecified complications	Other specified diabetes mellitus with unspecified complications (E13.8) -- rs145568234	6:32279268:T:G	rs145568234	6:32247045:T:G	3.11997	1.21359	22.6457	0.0101444	328	53	275	0.0884701	0.00609756	0	logistic
Z20.9	Contact with and (suspected) exposure to unspecified communicable disease	Contact with and (suspected) exposure to unspecified communicable disease (Z20.9) -- rs9271364	6:32619010:A:G	rs9271364	6:32586787:A:G	0.371924	0.144699	1.45052	0.0101604	1062	174	888	0.772323	0.422316	0	logistic
K29.60	Other gastritis without bleeding	Other gastritis without bleeding (K29.60) -- rs114969413	6:31957902:G:A	rs114969413	6:31925679:G:A	1.27648	0.49667	3.584	0.0101676	1176	198	978	0.995245	0.00935374	0	logistic
Z12.12	Encounter for screening for malignant neoplasm of rectum	Encounter for screening for malignant neoplasm of rectum (Z12.12) -- rs1048709	6:31947158:A:G	rs1048709	6:31914935:A:G	-0.145037	0.0564386	0.86499	0.0101749	12620	2251	10369	1	0.107845	1	logistic
G24.5	Blepharospasm	Blepharospasm (G24.5) -- rs17208853	6:32408583:T:C	rs17208853	6:32376360:T:C	1.14251	0.444602	3.13463	0.0101776	609	101	508	0.225664	0.0353038	0	logistic
S93.401D	Sprain of unspecified ligament of right ankle; subsequent encounter	Sprain of unspecified ligament of right ankle; subsequent encounter (S93.401D) -- rs1048709	6:31947158:A:G	rs1048709	6:31914935:A:G	0.796612	0.310001	2.21801	0.0101784	453	75	378	0.646511	0.125828	0	logistic
F60.3	Borderline personality disorder	Borderline personality disorder (F60.3) -- rs148844907	6:31660620:T:A	rs148844907	6:31628397:T:A	1.70405	0.663274	5.49616	0.0101948	1710	284	1426	0.125375	0.00380117	0	logistic
H52.223	Regular astigmatism; bilateral	Regular astigmatism; bilateral (H52.223) -- rs144614916	6:32708532:A:C	rs144614916	6:32676309:A:C	1.21075	0.471273	3.356	0.0101962	1549	255	1294	0.270677	0.0087153	1	logistic
J47.9	Bronchiectasis; uncomplicated	Bronchiectasis; uncomplicated (J47.9) -- rs9268847	6:32461500:A:G	rs9268847	6:32429277:A:G	0.198062	0.0771055	1.21904	0.0102075	3383	560	2823	0.276692	0.34969	11	logistic
G44.229	Chronic tension-type headache; not intractable	Chronic tension-type headache; not intractable (G44.229) -- rs114969413	6:31957902:G:A	rs114969413	6:31925679:G:A	0.747359	0.290995	2.11142	0.0102201	2885	484	2401	0.471974	0.0116118	0	logistic
I15.0	Renovascular hypertension	Renovascular hypertension (I15.0) -- rs1967688	6:32372291:C:T	rs1967688	6:32340068:C:T	-0.244616	0.0952557	0.783005	0.0102288	2040	341	1699	0.814826	0.383578	14	logistic
Z01.30	Encounter for examination of blood pressure without abnormal findings	Encounter for examination of blood pressure without abnormal findings (Z01.30) -- rs148844907	6:31660620:T:A	rs148844907	6:31628397:T:A	1.13119	0.440548	3.09933	0.0102383	3259	553	2706	0.167097	0.00368211	2	logistic
A53.0	Latent syphilis; unspecified as early or late	Latent syphilis; unspecified as early or late (A53.0) -- rs114969413	6:31957902:G:A	rs114969413	6:31925679:G:A	1.55715	0.606469	4.74528	0.0102414	1028	170	858	0.210776	0.00826848	0	logistic
C46.9	Kaposi's sarcoma; unspecified	Kaposi's sarcoma; unspecified (C46.9) -- rs9274700	6:32669403:A:G	rs9274700	6:32637180:A:G	-1.22835	0.47846	0.292774	0.0102492	320	54	266	0.53101	0.317188	0	logistic
D72.820	Lymphocytosis (symptomatic)	Lymphocytosis (symptomatic) (D72.820) -- rs114969413	6:31957902:G:A	rs114969413	6:31925679:G:A	1.60377	0.624782	4.97176	0.0102602	812	136	676	0.99908	0.00985222	0	logistic
J31.2	Chronic pharyngitis	Chronic pharyngitis (J31.2) -- rs17208853	6:32408583:T:C	rs17208853	6:32376360:T:C	1.16992	0.455792	3.22174	0.0102646	577	95	482	0.962454	0.0303293	0	logistic
K82.4	Cholesterolosis of gallbladder	Cholesterolosis of gallbladder (K82.4) -- rs114969413	6:31957902:G:A	rs114969413	6:31925679:G:A	1.33516	0.520207	3.8006	0.0102704	1367	227	1140	0.235768	0.00804682	0	logistic
E10.319	Type 1 diabetes mellitus with unspecified diabetic retinopathy without macular edema	Type 1 diabetes mellitus with unspecified diabetic retinopathy without macular edema (E10.319) -- rs2314757	1:19805278:C:T	rs2314757	1:20131771:C:T	-1.03747	0.404241	0.35435	0.0102741	319	53	266	0.982571	0.233542	11	logistic
K21.9	Gastro-esophageal reflux disease without esophagitis	Gastro-esophageal reflux disease without esophagitis (K21.9) -- rs3819720	6:32836793:G:A	rs3819720	6:32804570:G:A	-0.0490733	0.0191243	0.952111	0.0102874	33136	12873	20263	0.998511	0.253803	63	logistic
D50.8	Other iron deficiency anemias	Other iron deficiency anemias (D50.8) -- rs4654925	1:19901230:G:C	rs4654925	1:20227723:G:C	0.0914503	0.0356466	1.09576	0.0103035	11230	1957	9273	0.764987	0.458593	65	logistic
G24.8	Other dystonia	Other dystonia (G24.8) -- rs17208853	6:32408583:T:C	rs17208853	6:32376360:T:C	1.34322	0.523642	3.83135	0.0103133	539	87	452	0.324251	0.0352505	0	logistic
M81.8	Other osteoporosis without current pathological fracture	Other osteoporosis without current pathological fracture (M81.8) -- rs6869382	5:145942508:C:T	rs6869382	5:145322071:C:T	-0.149856	0.0584246	0.860832	0.010319	4966	849	4117	0.999983	0.46476	11	logistic
M25.361	Other instability; right knee	Other instability; right knee (M25.361) -- rs145568234	6:32279268:T:G	rs145568234	6:32247045:T:G	2.89268	1.12897	18.0416	0.0103999	386	65	321	0.101911	0.00647668	0	logistic
Z12.11	Encounter for screening for malignant neoplasm of colon	Encounter for screening for malignant neoplasm of colon (Z12.11) -- rs1048709	6:31947158:A:G	rs1048709	6:31914935:A:G	-0.0696707	0.0271971	0.932701	0.0104161	32761	15248	17513	1	0.123058	6	logistic
F19.11	Other psychoactive substance abuse; in remission	Other psychoactive substance abuse; in remission (F19.11) -- rs9268847	6:32461500:A:G	rs9268847	6:32429277:A:G	0.34597	0.135058	1.41336	0.0104176	964	160	804	0.948546	0.357365	4	logistic
M25.579	Pain in unspecified ankle and joints of unspecified foot	Pain in unspecified ankle and joints of unspecified foot (M25.579) -- rs4654925	1:19901230:G:C	rs4654925	1:20227723:G:C	0.106634	0.0416294	1.11253	0.0104215	8143	1426	6717	0.607777	0.459167	43	logistic
O03.4	Incomplete spontaneous abortion without complication	Incomplete spontaneous abortion without complication (O03.4) -- rs114969413	6:31957902:G:A	rs114969413	6:31925679:G:A	3.42978	1.33904	30.87	0.010426	597	99	498	0.0982112	0.00502513	0	logistic
N64.59	Other signs and symptoms in breast	Other signs and symptoms in breast (N64.59) -- rs17208853	6:32408583:T:C	rs17208853	6:32376360:T:C	0.637681	0.248987	1.89209	0.0104342	1854	310	1544	0.822879	0.0277778	0	logistic
R10.13	Epigastric pain	Epigastric pain (R10.13) -- rs3135344	6:32427259:C:T	rs3135344	6:32395036:C:T	0.0638613	0.0249428	1.06594	0.0104578	31267	6237	25030	1	0.211181	8	logistic
I72.3	Aneurysm of iliac artery	Aneurysm of iliac artery (I72.3) -- rs145568234	6:32279268:T:G	rs145568234	6:32247045:T:G	3.26189	1.275	26.0989	0.010517	591	99	492	0.0657893	0.0033841	0	logistic
H90.11	Conductive hearing loss; unilateral; right ear; with unrestricted hearing on the contralateral side	Conductive hearing loss; unilateral; right ear; with unrestricted hearing on the contralateral side (H90.11) -- rs3104411	6:32715876:G:A	rs3104411	6:32683653:G:A	-0.759185	0.296763	0.468048	0.010521	512	86	426	0.197586	0.175781	4	logistic
M81.8	Other osteoporosis without current pathological fracture	Other osteoporosis without current pathological fracture (M81.8) -- rs1967688	6:32372291:C:T	rs1967688	6:32340068:C:T	-0.151927	0.0593941	0.859051	0.0105293	4918	842	4076	0.157797	0.394571	59	logistic
I49.49	Other premature depolarization	Other premature depolarization (I49.49) -- rs1048709	6:31947158:A:G	rs1048709	6:31914935:A:G	1.04938	0.410337	2.85588	0.0105469	369	63	306	0.838113	0.127371	0	logistic
N18.30	#N/A	#N/A	6:32715876:G:A	rs3104411	6:32683653:G:A	0.0859365	0.0336093	1.08974	0.0105601	20940	3782	17158	1	0.237631	337	logistic
R45.86	Emotional lability	Emotional lability (R45.86) -- rs145568234	6:32279268:T:G	rs145568234	6:32247045:T:G	1.66514	0.651281	5.28644	0.0105664	1050	173	877	0.159961	0.00619048	0	logistic
Z51.12	Encounter for antineoplastic immunotherapy	Encounter for antineoplastic immunotherapy (Z51.12) -- rs114969413	6:31957902:G:A	rs114969413	6:31925679:G:A	0.467494	0.182884	1.59599	0.0105813	6410	1082	5328	0.0775368	0.0131045	0	logistic
Z46.89	Encounter for fitting and adjustment of other specified devices	Encounter for fitting and adjustment of other specified devices (Z46.89) -- rs3104411	6:32715876:G:A	rs3104411	6:32683653:G:A	0.215424	0.0842795	1.24039	0.0105862	3262	555	2707	0.978735	0.204629	40	logistic
J40	Bronchitis; not specified as acute or chronic	Bronchitis; not specified as acute or chronic (J40) -- rs3828796	6:32668197:A:G	rs3828796	6:32635974:A:G	0.0985568	0.0385714	1.10358	0.0106134	14880	2689	12191	0.999993	0.194489	4	logistic
K58.0	Irritable bowel syndrome with diarrhea	Irritable bowel syndrome with diarrhea (K58.0) -- rs17208853	6:32408583:T:C	rs17208853	6:32376360:T:C	0.542035	0.212146	1.7195	0.0106184	2354	389	1965	0.990708	0.0307986	0	logistic
H10.31	Unspecified acute conjunctivitis; right eye	Unspecified acute conjunctivitis; right eye (H10.31) -- rs17208853	6:32408583:T:C	rs17208853	6:32376360:T:C	0.926841	0.36282	2.52652	0.0106326	838	136	702	0.767739	0.0328162	0	logistic
S22.000A	Wedge compression fracture of unspecified thoracic vertebra; initial encounter for closed fracture	Wedge compression fracture of unspecified thoracic vertebra; initial encounter for closed fracture (S22.000A) -- rs17208853	6:32408583:T:C	rs17208853	6:32376360:T:C	1.13017	0.442419	3.09617	0.0106336	453	74	379	0.187701	0.0419426	0	logistic
K22.10	Ulcer of esophagus without bleeding	Ulcer of esophagus without bleeding (K22.10) -- rs148844907	6:31660620:T:A	rs148844907	6:31628397:T:A	2.63117	1.03013	13.89	0.0106428	646	109	537	0.0786579	0.00386997	0	logistic
H53.10	Unspecified subjective visual disturbances	Unspecified subjective visual disturbances (H53.10) -- rs17208853	6:32408583:T:C	rs17208853	6:32376360:T:C	1.10668	0.433298	3.02431	0.0106465	729	120	609	0.434001	0.0281207	0	logistic
J35.01	Chronic tonsillitis	Chronic tonsillitis (J35.01) -- rs17208853	6:32408583:T:C	rs17208853	6:32376360:T:C	1.13943	0.44615	3.12499	0.0106518	935	155	780	0.845299	0.028877	0	logistic
Y99.8	Other external cause status	Other external cause status (Y99.8) -- rs144614916	6:32708532:A:C	rs144614916	6:32676309:A:C	1.44942	0.567557	4.26064	0.0106558	713	118	595	0.999904	0.00911641	0	logistic
Z20.9	Contact with and (suspected) exposure to unspecified communicable disease	Contact with and (suspected) exposure to unspecified communicable disease (Z20.9) -- rs3135344	6:32427259:C:T	rs3135344	6:32395036:C:T	0.42615	0.166951	1.53135	0.010694	1062	174	888	0.899909	0.234463	0	logistic
L60.1	Onycholysis	Onycholysis (L60.1) -- rs114969413	6:31957902:G:A	rs114969413	6:31925679:G:A	1.57927	0.61888	4.85144	0.010716	766	126	640	0.201472	0.00913838	0	logistic
M25.432	Effusion; left wrist	Effusion; left wrist (M25.432) -- rs144614916	6:32708532:A:C	rs144614916	6:32676309:A:C	2.20625	0.864736	9.08159	0.0107305	296	50	246	0.163106	0.0118243	0	logistic
E10.69	Type 1 diabetes mellitus with other specified complication	Type 1 diabetes mellitus with other specified complication (E10.69) -- rs1967688	6:32372291:C:T	rs1967688	6:32340068:C:T	0.505728	0.19825	1.65819	0.0107425	509	82	427	0.417612	0.408644	1	logistic
Z11.59	Encounter for screening for other viral diseases	Encounter for screening for other viral diseases (Z11.59) -- rs9270949	6:32605198:T:C	rs9270949	6:32572975:T:C	-0.0550298	0.0215759	0.946457	0.0107562	31452	8917	22535	0.999993	0.222752	1	logistic
G43.101	Migraine with aura; not intractable; with status migrainosus	Migraine with aura; not intractable; with status migrainosus (G43.101) -- rs1967688	6:32372291:C:T	rs1967688	6:32340068:C:T	0.507031	0.198844	1.66035	0.0107754	568	92	476	0.10021	0.399648	4	logistic
K50.113	Crohn's disease of large intestine with fistula	Crohn's disease of large intestine with fistula (K50.113) -- rs9271364	6:32619010:A:G	rs9271364	6:32586787:A:G	0.57975	0.227363	1.78559	0.0107757	608	101	507	0.828054	0.421053	0	logistic
L03.113	Cellulitis of right upper limb	Cellulitis of right upper limb (L03.113) -- rs114969413	6:31957902:G:A	rs114969413	6:31925679:G:A	1.48333	0.581901	4.4076	0.0107998	995	163	832	0.214216	0.00854271	0	logistic
F31.81	Bipolar II disorder	Bipolar II disorder (F31.81) -- rs17208853	6:32408583:T:C	rs17208853	6:32376360:T:C	0.709642	0.27839	2.03326	0.0108002	1413	232	1181	0.999126	0.0304317	0	logistic
K13.0	Diseases of lips	Diseases of lips (K13.0) -- rs2314757	1:19805278:C:T	rs2314757	1:20131771:C:T	-0.254735	0.0999852	0.775122	0.0108429	2475	409	2066	1	0.252929	91	logistic
O09.91	Supervision of high risk pregnancy; unspecified; first trimester	Supervision of high risk pregnancy; unspecified; first trimester (O09.91) -- rs114969413	6:31957902:G:A	rs114969413	6:31925679:G:A	3.8634	1.51708	47.6269	0.010878	914	154	760	0.197514	0.00820569	0	logistic
Z95.1	Presence of aortocoronary bypass graft	Presence of aortocoronary bypass graft (Z95.1) -- rs1048709	6:31947158:A:G	rs1048709	6:31914935:A:G	-0.309394	0.121494	0.733891	0.0108782	4297	711	3586	0.95043	0.102513	0	logistic
K22.2	Esophageal obstruction	Esophageal obstruction (K22.2) -- rs114969413	6:31957902:G:A	rs114969413	6:31925679:G:A	1.44473	0.567392	4.24071	0.0108883	851	140	711	0.999752	0.00881316	0	logistic
R87.615	Unsatisfactory cytologic smear of cervix	Unsatisfactory cytologic smear of cervix (R87.615) -- rs17208853	6:32408583:T:C	rs17208853	6:32376360:T:C	0.814246	0.319978	2.25747	0.0109373	1261	210	1051	0.589887	0.0301348	0	logistic
H93.292	Other abnormal auditory perceptions; left ear	Other abnormal auditory perceptions; left ear (H93.292) -- rs9274700	6:32669403:A:G	rs9274700	6:32637180:A:G	-0.81149	0.318906	0.444196	0.0109401	389	64	325	0.277008	0.326478	0	logistic
L29.3	Anogenital pruritus; unspecified	Anogenital pruritus; unspecified (L29.3) -- rs3135344	6:32427259:C:T	rs3135344	6:32395036:C:T	0.559921	0.220053	1.75054	0.0109439	501	81	420	0.455211	0.229541	0	logistic
H35.379	Puckering of macula; unspecified eye	Puckering of macula; unspecified eye (H35.379) -- rs114969413	6:31957902:G:A	rs114969413	6:31925679:G:A	1.51881	0.597115	4.56678	0.0109724	824	139	685	0.194276	0.00849515	0	logistic
R62.7	Adult failure to thrive	Adult failure to thrive (R62.7) -- rs114969413	6:31957902:G:A	rs114969413	6:31925679:G:A	0.749304	0.294661	2.11553	0.0109926	3015	501	2514	0.504896	0.012272	0	logistic
H01.02B	Squamous blepharitis left eye; upper and lower eyelids	Squamous blepharitis left eye; upper and lower eyelids (H01.02B) -- rs6869382	5:145942508:C:T	rs6869382	5:145322071:C:T	-0.249884	0.0982718	0.778891	0.0109974	2021	338	1683	0.999172	0.470064	2	logistic
G81.91	Hemiplegia; unspecified affecting right dominant side	Hemiplegia; unspecified affecting right dominant side (G81.91) -- rs3135344	6:32427259:C:T	rs3135344	6:32395036:C:T	0.564519	0.222022	1.7586	0.0110023	446	74	372	0.186391	0.241031	0	logistic
K70.9	Alcoholic liver disease; unspecified	Alcoholic liver disease; unspecified (K70.9) -- rs114969413	6:31957902:G:A	rs114969413	6:31925679:G:A	2.18572	0.859721	8.89702	0.0110108	662	110	552	0.155241	0.00755287	0	logistic
E10.29	Type 1 diabetes mellitus with other diabetic kidney complication	Type 1 diabetes mellitus with other diabetic kidney complication (E10.29) -- rs9271364	6:32619010:A:G	rs9271364	6:32586787:A:G	-0.685038	0.269567	0.504071	0.0110456	408	67	341	0.857014	0.389706	0	logistic
E11.3553	Type 2 diabetes mellitus with stable proliferative diabetic retinopathy; bilateral	Type 2 diabetes mellitus with stable proliferative diabetic retinopathy; bilateral (E11.3553) -- rs9274700	6:32669403:A:G	rs9274700	6:32637180:A:G	-0.568288	0.223636	0.566495	0.0110495	435	72	363	0.52997	0.327586	0	logistic
K51.20	Ulcerative (chronic) proctitis without complications	Ulcerative (chronic) proctitis without complications (K51.20) -- rs114969413	6:31957902:G:A	rs114969413	6:31925679:G:A	2.58315	1.01707	13.2387	0.011092	655	108	547	0.233109	0.0114504	0	logistic
J37.0	Chronic laryngitis	Chronic laryngitis (J37.0) -- rs17208853	6:32408583:T:C	rs17208853	6:32376360:T:C	0.660284	0.260006	1.93534	0.0111014	1515	249	1266	0.861867	0.029703	0	logistic
R79.0	Abnormal level of blood mineral	Abnormal level of blood mineral (R79.0) -- rs3828796	6:32668197:A:G	rs3828796	6:32635974:A:G	-0.422156	0.166236	0.655632	0.0111014	1326	220	1106	0.99107	0.206259	0	logistic
S93.492A	Sprain of other ligament of left ankle; initial encounter	Sprain of other ligament of left ankle; initial encounter (S93.492A) -- rs9268847	6:32461500:A:G	rs9268847	6:32429277:A:G	-0.568618	0.223971	0.566308	0.0111235	506	83	423	0.811372	0.350791	2	logistic
J15.9	Unspecified bacterial pneumonia	Unspecified bacterial pneumonia (J15.9) -- rs9268847	6:32461500:A:G	rs9268847	6:32429277:A:G	0.154567	0.0608914	1.16715	0.0111361	4446	746	3700	0.488563	0.350427	15	logistic
N04.9	Nephrotic syndrome with unspecified morphologic changes	Nephrotic syndrome with unspecified morphologic changes (N04.9) -- rs17208853	6:32408583:T:C	rs17208853	6:32376360:T:C	0.818751	0.32255	2.26767	0.0111371	979	165	814	0.964606	0.031665	0	logistic
G58.8	Other specified mononeuropathies	Other specified mononeuropathies (G58.8) -- rs17208853	6:32408583:T:C	rs17208853	6:32376360:T:C	0.990146	0.390103	2.69163	0.0111436	485	81	404	0.909438	0.0371134	0	logistic
S80.10XA	Contusion of unspecified lower leg; initial encounter	Contusion of unspecified lower leg; initial encounter (S80.10XA) -- rs114969413	6:31957902:G:A	rs114969413	6:31925679:G:A	1.89329	0.746039	6.64118	0.0111555	503	83	420	0.178159	0.00994036	0	logistic
R76.8	Other specified abnormal immunological findings in serum	Other specified abnormal immunological findings in serum (R76.8) -- rs3828796	6:32668197:A:G	rs3828796	6:32635974:A:G	0.0966664	0.0381069	1.10149	0.0111897	15517	2696	12821	1	0.194303	3	logistic
N90.4	Leukoplakia of vulva	Leukoplakia of vulva (N90.4) -- rs3819720	6:32836793:G:A	rs3819720	6:32804570:G:A	-0.881737	0.347593	0.414063	0.0111903	336	55	281	0.481004	0.232143	0	logistic
H25.012	Cortical age-related cataract; left eye	Cortical age-related cataract; left eye (H25.012) -- rs4654925	1:19901230:G:C	rs4654925	1:20227723:G:C	-0.514599	0.202872	0.59774	0.0111944	495	83	412	0.458019	0.472727	1	logistic
M25.522	Pain in left elbow	Pain in left elbow (M25.522) -- rs9270949	6:32605198:T:C	rs9270949	6:32572975:T:C	0.182492	0.0719631	1.2002	0.0112155	4038	685	3353	0.991045	0.212977	0	logistic
I65.21	Occlusion and stenosis of right carotid artery	Occlusion and stenosis of right carotid artery (I65.21) -- rs6869382	5:145942508:C:T	rs6869382	5:145322071:C:T	-0.289162	0.114057	0.748891	0.0112369	1645	273	1372	0.998121	0.466261	2	logistic
K64.1	Second degree hemorrhoids	Second degree hemorrhoids (K64.1) -- rs114969413	6:31957902:G:A	rs114969413	6:31925679:G:A	1.15398	0.455283	3.1708	0.0112559	1490	248	1242	0.285732	0.00939597	0	logistic
R22.30	Localized swelling; mass and lump; unspecified upper limb	Localized swelling; mass and lump; unspecified upper limb (R22.30) -- rs3828796	6:32668197:A:G	rs3828796	6:32635974:A:G	-0.425022	0.167691	0.653756	0.0112591	1162	194	968	0.672427	0.196213	0	logistic
H18.603	Keratoconus; unspecified; bilateral	Keratoconus; unspecified; bilateral (H18.603) -- rs9271364	6:32619010:A:G	rs9271364	6:32586787:A:G	0.652491	0.257456	1.92032	0.0112647	338	57	281	0.550503	0.443787	0	logistic
J01.20	Acute ethmoidal sinusitis; unspecified	Acute ethmoidal sinusitis; unspecified (J01.20) -- rs148844907	6:31660620:T:A	rs148844907	6:31628397:T:A	2.76718	1.09194	15.9137	0.0112713	487	83	404	0.0906594	0.00513347	0	logistic
K50.10	Crohn's disease of large intestine without complications	Crohn's disease of large intestine without complications (K50.10) -- rs9271364	6:32619010:A:G	rs9271364	6:32586787:A:G	0.315689	0.124586	1.3712	0.0112802	1638	266	1372	0.89232	0.432234	0	logistic
Z95.5	Presence of coronary angioplasty implant and graft	Presence of coronary angioplasty implant and graft (Z95.5) -- rs2836882	21:39094644:G:A	rs2836882	21:40466570:G:A	0.21789	0.0859957	1.24345	0.0112855	3677	611	3066	0.558638	0.224232	18	logistic
M25.40	Effusion; unspecified joint	Effusion; unspecified joint (M25.40) -- rs6869382	5:145942508:C:T	rs6869382	5:145322071:C:T	-0.384485	0.15179	0.680801	0.0113087	734	122	612	0.998171	0.475477	1	logistic
H01.02A	Squamous blepharitis right eye; upper and lower eyelids	Squamous blepharitis right eye; upper and lower eyelids (H01.02A) -- rs6869382	5:145942508:C:T	rs6869382	5:145322071:C:T	-0.248817	0.0982376	0.779723	0.0113154	2016	337	1679	0.999138	0.470734	2	logistic
K12.1	Other forms of stomatitis	Other forms of stomatitis (K12.1) -- rs9271364	6:32619010:A:G	rs9271364	6:32586787:A:G	0.284372	0.112283	1.32893	0.0113205	1303	214	1089	0.898453	0.427859	0	logistic
L90.9	Atrophic disorder of skin; unspecified	Atrophic disorder of skin; unspecified (L90.9) -- rs9268847	6:32461500:A:G	rs9268847	6:32429277:A:G	0.376602	0.14871	1.45732	0.0113268	802	129	673	0.719347	0.356608	4	logistic
I73.00	Raynaud's syndrome without gangrene	Raynaud's syndrome without gangrene (I73.00) -- rs144614916	6:32708532:A:C	rs144614916	6:32676309:A:C	0.89897	0.355042	2.45707	0.0113411	2304	384	1920	0.870427	0.0104167	2	logistic
M65.322	Trigger finger; left index finger	Trigger finger; left index finger (M65.322) -- rs114969413	6:31957902:G:A	rs114969413	6:31925679:G:A	1.92157	0.758995	6.83164	0.0113503	660	109	551	0.124479	0.00606061	0	logistic
I63.512	Cerebral infarction due to unspecified occlusion or stenosis of left middle cerebral artery	Cerebral infarction due to unspecified occlusion or stenosis of left middle cerebral artery (I63.512) -- rs114969413	6:31957902:G:A	rs114969413	6:31925679:G:A	2.58497	1.02106	13.2629	0.0113528	347	56	291	0.107531	0.00720461	0	logistic
G47.34	Idiopathic sleep related nonobstructive alveolar hypoventilation	Idiopathic sleep related nonobstructive alveolar hypoventilation (G47.34) -- rs114969413	6:31957902:G:A	rs114969413	6:31925679:G:A	1.36107	0.537678	3.90035	0.0113615	833	137	696	0.999909	0.00840336	0	logistic
D31.31	Benign neoplasm of right choroid	Benign neoplasm of right choroid (D31.31) -- rs114969413	6:31957902:G:A	rs114969413	6:31925679:G:A	2.09659	0.828241	8.13839	0.0113615	453	75	378	1	0.00772627	0	logistic
Z85.46	Personal history of malignant neoplasm of prostate	Personal history of malignant neoplasm of prostate (Z85.46) -- rs6869382	5:145942508:C:T	rs6869382	5:145322071:C:T	-0.431928	0.170639	0.649256	0.0113659	1327	218	1109	0.999287	0.481161	2	logistic
A69.20	Lyme disease; unspecified	Lyme disease; unspecified (A69.20) -- rs6869382	5:145942508:C:T	rs6869382	5:145322071:C:T	-0.385534	0.152316	0.680087	0.0113693	1361	228	1133	0.999254	0.469508	1	logistic
D68.59	Other primary thrombophilia	Other primary thrombophilia (D68.59) -- rs9271364	6:32619010:A:G	rs9271364	6:32586787:A:G	0.213942	0.0845372	1.23855	0.0113821	2251	373	1878	0.97891	0.43203	0	logistic
E44.0	Moderate protein-calorie malnutrition	Moderate protein-calorie malnutrition (E44.0) -- rs1967688	6:32372291:C:T	rs1967688	6:32340068:C:T	-0.2512	0.0992621	0.777867	0.0113843	1899	314	1585	0.86566	0.387046	15	logistic
Z51.5	Encounter for palliative care	Encounter for palliative care (Z51.5) -- rs114969413	6:31957902:G:A	rs114969413	6:31925679:G:A	2.6495	1.04724	14.147	0.0114063	369	61	308	0.10425	0.00677507	0	logistic
O32.1XX0	Maternal care for breech presentation; not applicable or unspecified	Maternal care for breech presentation; not applicable or unspecified (O32.1XX0) -- rs3104411	6:32715876:G:A	rs3104411	6:32683653:G:A	-1.69198	0.668908	0.184155	0.0114237	425	68	357	0.526363	0.203529	4	logistic
R43.9	Unspecified disturbances of smell and taste	Unspecified disturbances of smell and taste (R43.9) -- rs6869382	5:145942508:C:T	rs6869382	5:145322071:C:T	-0.452401	0.178867	0.636099	0.0114301	617	102	515	0.999293	0.479741	1	logistic
J37.0	Chronic laryngitis	Chronic laryngitis (J37.0) -- rs114969413	6:31957902:G:A	rs114969413	6:31925679:G:A	1.01445	0.401116	2.75786	0.0114361	1515	249	1266	0.967221	0.010231	0	logistic
J96.12	Chronic respiratory failure with hypercapnia	Chronic respiratory failure with hypercapnia (J96.12) -- rs3135344	6:32427259:C:T	rs3135344	6:32395036:C:T	0.510232	0.201772	1.66568	0.0114468	518	87	431	0.51824	0.240347	0	logistic
H01.02A	Squamous blepharitis right eye; upper and lower eyelids	Squamous blepharitis right eye; upper and lower eyelids (H01.02A) -- rs148844907	6:31660620:T:A	rs148844907	6:31628397:T:A	1.56196	0.617965	4.76816	0.0114849	2017	336	1681	0.133118	0.00371839	1	logistic
H01.006	Unspecified blepharitis left eye; unspecified eyelid	Unspecified blepharitis left eye; unspecified eyelid (H01.006) -- rs9270949	6:32605198:T:C	rs9270949	6:32572975:T:C	0.405788	0.16056	1.50048	0.0114936	1015	169	846	0.984067	0.19803	0	logistic
A63.0	Anogenital (venereal) warts	Anogenital (venereal) warts (A63.0) -- rs1967688	6:32372291:C:T	rs1967688	6:32340068:C:T	-0.128525	0.0508555	0.879391	0.0114953	7181	1212	5969	0.181755	0.393399	92	logistic
E20.9	Hypoparathyroidism; unspecified	Hypoparathyroidism; unspecified (E20.9) -- rs9268847	6:32461500:A:G	rs9268847	6:32429277:A:G	-0.477509	0.188987	0.620327	0.0115147	569	94	475	0.992474	0.3471	2	logistic
F41.3	Other mixed anxiety disorders	Other mixed anxiety disorders (F41.3) -- rs3104411	6:32715876:G:A	rs3104411	6:32683653:G:A	0.680551	0.269354	1.97496	0.011517	394	64	330	0.322394	0.205584	2	logistic
I96	Gangrene; not elsewhere classified	Gangrene; not elsewhere classified (I96) -- rs2836882	21:39094644:G:A	rs2836882	21:40466570:G:A	0.33045	0.130854	1.39159	0.0115588	1393	231	1162	0.684101	0.228284	5	logistic
D59.10	#N/A	#N/A	5:145942508:C:T	rs6869382	5:145322071:C:T	-0.67018	0.265386	0.511617	0.0115598	326	56	270	0.980949	0.461656	1	logistic
E83.42	Hypomagnesemia	Hypomagnesemia (E83.42) -- rs3819720	6:32836793:G:A	rs3819720	6:32804570:G:A	-0.242023	0.0958652	0.785038	0.0115823	2573	429	2144	0.0748137	0.233385	1	logistic
L50.3	Dermatographic urticaria	Dermatographic urticaria (L50.3) -- rs1967688	6:32372291:C:T	rs1967688	6:32340068:C:T	0.367203	0.14546	1.44369	0.0115886	1034	166	868	0.52924	0.398936	7	logistic
I77.810	Thoracic aortic ectasia	Thoracic aortic ectasia (I77.810) -- rs17208853	6:32408583:T:C	rs17208853	6:32376360:T:C	0.63486	0.25151	1.88676	0.0115965	2106	349	1757	0.967846	0.0311016	0	logistic
H54.61	Unqualified visual loss; right eye; normal vision left eye	Unqualified visual loss; right eye; normal vision left eye (H54.61) -- rs3104411	6:32715876:G:A	rs3104411	6:32683653:G:A	0.668689	0.264915	1.95168	0.0115974	344	55	289	0.454445	0.188953	2	logistic
E08.319	Diabetes mellitus due to underlying condition with unspecified diabetic retinopathy without macular edema	Diabetes mellitus due to underlying condition with unspecified diabetic retinopathy without macular edema (E08.319) -- rs4654925	1:19901230:G:C	rs4654925	1:20227723:G:C	-0.468012	0.185463	0.626246	0.0116199	507	85	422	0.771035	0.468442	1	logistic
J47.9	Bronchiectasis; uncomplicated	Bronchiectasis; uncomplicated (J47.9) -- rs17208853	6:32408583:T:C	rs17208853	6:32376360:T:C	0.454173	0.179998	1.57487	0.0116289	3393	561	2832	0.846542	0.0318302	1	logistic
G43.109	Migraine with aura; not intractable; without status migrainosus	Migraine with aura; not intractable; without status migrainosus (G43.109) -- rs3104411	6:32715876:G:A	rs3104411	6:32683653:G:A	0.173686	0.068836	1.18968	0.0116296	5176	868	4308	0.995697	0.215031	67	logistic
H60.399	Other infective otitis externa; unspecified ear	Other infective otitis externa; unspecified ear (H60.399) -- rs2836882	21:39094644:G:A	rs2836882	21:40466570:G:A	0.327923	0.129985	1.38808	0.0116432	1395	230	1165	0.915908	0.229391	7	logistic
M76.61	Achilles tendinitis; right leg	Achilles tendinitis; right leg (M76.61) -- rs17208853	6:32408583:T:C	rs17208853	6:32376360:T:C	0.616585	0.244518	1.85259	0.0116812	1597	273	1324	0.964319	0.0306825	0	logistic
L02.31	Cutaneous abscess of buttock	Cutaneous abscess of buttock (L02.31) -- rs9270949	6:32605198:T:C	rs9270949	6:32572975:T:C	0.282152	0.111898	1.32598	0.0116849	1747	290	1457	0.975858	0.216657	0	logistic
N18.4	Chronic kidney disease; stage 4 (severe)	Chronic kidney disease; stage 4 (severe) (N18.4) -- rs9271364	6:32619010:A:G	rs9271364	6:32586787:A:G	-0.0990992	0.0393035	0.905653	0.0116895	10429	1794	8635	0.98545	0.425256	0	logistic
I71.21	#N/A	#N/A	6:32408583:T:C	rs17208853	6:32376360:T:C	0.796462	0.315898	2.21768	0.0116934	1525	256	1269	0.967548	0.0311475	0	logistic
F31.70	Bipolar disorder; currently in remission; most recent episode unspecified	Bipolar disorder; currently in remission; most recent episode unspecified (F31.70) -- rs9270949	6:32605198:T:C	rs9270949	6:32572975:T:C	0.410013	0.162642	1.50684	0.0117039	863	142	721	0.991584	0.202781	0	logistic
J96.11	Chronic respiratory failure with hypoxia	Chronic respiratory failure with hypoxia (J96.11) -- rs4654925	1:19901230:G:C	rs4654925	1:20227723:G:C	-0.279724	0.110967	0.755992	0.0117096	1343	222	1121	0.896261	0.445272	5	logistic
G47.19	Other hypersomnia	Other hypersomnia (G47.19) -- rs2836882	21:39094644:G:A	rs2836882	21:40466570:G:A	0.317879	0.126104	1.37421	0.0117097	1480	245	1235	0.89453	0.228041	6	logistic
Z82.49	Family history of ischemic heart disease and other diseases of the circulatory system	Family history of ischemic heart disease and other diseases of the circulatory system (Z82.49) -- rs3135344	6:32427259:C:T	rs3135344	6:32395036:C:T	0.149482	0.0593141	1.16123	0.0117296	7144	1210	5934	0.933639	0.217385	2	logistic
H35.61	Retinal hemorrhage; right eye	Retinal hemorrhage; right eye (H35.61) -- rs9274700	6:32669403:A:G	rs9274700	6:32637180:A:G	-0.76028	0.301679	0.467535	0.0117301	325	54	271	0.770068	0.315385	0	logistic
D48.9	Neoplasm of uncertain behavior; unspecified	Neoplasm of uncertain behavior; unspecified (D48.9) -- rs17208853	6:32408583:T:C	rs17208853	6:32376360:T:C	0.64133	0.254495	1.89901	0.0117353	1932	320	1612	0.734258	0.0289855	0	logistic
K12.0	Recurrent oral aphthae	Recurrent oral aphthae (K12.0) -- rs3104411	6:32715876:G:A	rs3104411	6:32683653:G:A	0.325379	0.129149	1.38456	0.0117554	1636	265	1371	0.712575	0.198044	21	logistic
M79.643	Pain in unspecified hand	Pain in unspecified hand (M79.643) -- rs1967688	6:32372291:C:T	rs1967688	6:32340068:C:T	-0.171047	0.067895	0.842782	0.0117591	3612	608	3004	0.782636	0.39258	35	logistic
R76.12	Nonspecific reaction to cell mediated immunity measurement of gamma interferon antigen response without active tuberculosis	Nonspecific reaction to cell mediated immunity measurement of gamma interferon antigen response without active tuberculosis (R76.12) -- rs1967688	6:32372291:C:T	rs1967688	6:32340068:C:T	0.216091	0.0857863	1.24121	0.0117709	2610	434	2176	0.704211	0.398659	25	logistic
E51.9	Thiamine deficiency; unspecified	Thiamine deficiency; unspecified (E51.9) -- rs114969413	6:31957902:G:A	rs114969413	6:31925679:G:A	2.0362	0.808391	7.66141	0.0117747	518	84	434	0.175553	0.00965251	0	logistic
Y09	Assault by unspecified means	Assault by unspecified means (Y09) -- rs17208853	6:32408583:T:C	rs17208853	6:32376360:T:C	0.778047	0.308908	2.17722	0.0117788	1272	213	1059	0.528895	0.0310535	0	logistic
K90.0	Celiac disease	Celiac disease (K90.0) -- rs9268847	6:32461500:A:G	rs9268847	6:32429277:A:G	-0.390834	0.155192	0.676492	0.0117892	1282	210	1072	0.89966	0.335023	6	logistic
I95.2	Hypotension due to drugs	Hypotension due to drugs (I95.2) -- rs9270949	6:32605198:T:C	rs9270949	6:32572975:T:C	0.395556	0.157074	1.48521	0.0117932	894	149	745	0.988905	0.200224	0	logistic
T78.40XS	Allergy; unspecified; sequela	Allergy; unspecified; sequela (T78.40XS) -- rs4654925	1:19901230:G:C	rs4654925	1:20227723:G:C	0.354928	0.140988	1.42608	0.0118214	857	140	717	0.816542	0.474912	5	logistic
E23.7	Disorder of pituitary gland; unspecified	Disorder of pituitary gland; unspecified (E23.7) -- rs1967688	6:32372291:C:T	rs1967688	6:32340068:C:T	-0.6608	0.262553	0.516438	0.0118419	417	68	349	0.0229894	0.366906	0	logistic
B35.3	Tinea pedis	Tinea pedis (B35.3) -- rs3828796	6:32668197:A:G	rs3828796	6:32635974:A:G	0.101154	0.0401963	1.10645	0.0118524	14158	2539	11619	0.999999	0.194978	3	logistic
K29.80	Duodenitis without bleeding	Duodenitis without bleeding (K29.80) -- rs2314757	1:19805278:C:T	rs2314757	1:20131771:C:T	-0.663687	0.263824	0.514949	0.0118814	557	92	465	0.999219	0.241472	15	logistic
H93.291	Other abnormal auditory perceptions; right ear	Other abnormal auditory perceptions; right ear (H93.291) -- rs148844907	6:31660620:T:A	rs148844907	6:31628397:T:A	2.78835	1.10849	16.2541	0.011888	373	62	311	0.103686	0.00670241	0	logistic
G93.41	Metabolic encephalopathy	Metabolic encephalopathy (G93.41) -- rs3135344	6:32427259:C:T	rs3135344	6:32395036:C:T	0.305627	0.121505	1.35748	0.0118914	1395	234	1161	0.9003	0.230466	0	logistic
H65.02	Acute serous otitis media; left ear	Acute serous otitis media; left ear (H65.02) -- rs114969413	6:31957902:G:A	rs114969413	6:31925679:G:A	2.39464	0.952277	10.9642	0.0119153	502	82	420	0.107152	0.0059761	0	logistic
M75.22	Bicipital tendinitis; left shoulder	Bicipital tendinitis; left shoulder (M75.22) -- rs114969413	6:31957902:G:A	rs114969413	6:31925679:G:A	1.45996	0.580903	4.30578	0.0119622	984	165	819	0.202915	0.00813008	0	logistic
H50.10	Unspecified exotropia	Unspecified exotropia (H50.10) -- rs2314757	1:19805278:C:T	rs2314757	1:20131771:C:T	-0.63488	0.252617	0.529999	0.0119638	528	85	443	0.999998	0.232008	17	logistic
G47.61	Periodic limb movement disorder	Periodic limb movement disorder (G47.61) -- rs3819720	6:32836793:G:A	rs3819720	6:32804570:G:A	-0.307997	0.122643	0.734918	0.0120278	1690	280	1410	0.00182163	0.240828	0	logistic
G93.41	Metabolic encephalopathy	Metabolic encephalopathy (G93.41) -- rs6869382	5:145942508:C:T	rs6869382	5:145322071:C:T	-0.27967	0.111365	0.756033	0.0120288	1394	234	1160	0.996248	0.481349	1	logistic
H00.12	Chalazion right lower eyelid	Chalazion right lower eyelid (H00.12) -- rs1048709	6:31947158:A:G	rs1048709	6:31914935:A:G	1.02363	0.407729	2.78327	0.0120542	326	56	270	0.400459	0.124233	0	logistic
T73.3XXA	Exhaustion due to excessive exertion; initial encounter	Exhaustion due to excessive exertion; initial encounter (T73.3XXA) -- rs1967688	6:32372291:C:T	rs1967688	6:32340068:C:T	-0.518284	0.206486	0.595542	0.0120725	545	90	455	0.202926	0.366972	3	logistic
D12.2	Benign neoplasm of ascending colon	Benign neoplasm of ascending colon (D12.2) -- rs1048709	6:31947158:A:G	rs1048709	6:31914935:A:G	-0.703995	0.280479	0.494605	0.0120741	844	141	703	0.707731	0.109005	0	logistic
F32.81	Premenstrual dysphoric disorder	Premenstrual dysphoric disorder (F32.81) -- rs4654925	1:19901230:G:C	rs4654925	1:20227723:G:C	-0.905487	0.360863	0.404345	0.0120995	382	62	320	0.317338	0.463351	1	logistic
Z15.09	Genetic susceptibility to other malignant neoplasm	Genetic susceptibility to other malignant neoplasm (Z15.09) -- rs114969413	6:31957902:G:A	rs114969413	6:31925679:G:A	1.68189	0.670433	5.37572	0.0121188	1311	219	1092	0.261985	0.00915332	0	logistic
F14.20	Cocaine dependence; uncomplicated	Cocaine dependence; uncomplicated (F14.20) -- rs9271364	6:32619010:A:G	rs9271364	6:32586787:A:G	0.316469	0.126203	1.37227	0.0121549	1053	173	880	0.957804	0.423552	0	logistic
Z80.3	Family history of malignant neoplasm of breast	Family history of malignant neoplasm of breast (Z80.3) -- rs3135344	6:32427259:C:T	rs3135344	6:32395036:C:T	0.152709	0.0609017	1.16499	0.0121598	6920	1195	5725	0.97117	0.216113	1	logistic
I83.023	Varicose veins of left lower extremity with ulcer of ankle	Varicose veins of left lower extremity with ulcer of ankle (I83.023) -- rs1048709	6:31947158:A:G	rs1048709	6:31914935:A:G	0.815356	0.325208	2.25998	0.0121699	388	66	322	0.11628	0.121134	0	logistic
M07.60	Enteropathic arthropathies; unspecified site	Enteropathic arthropathies; unspecified site (M07.60) -- rs114969413	6:31957902:G:A	rs114969413	6:31925679:G:A	2.56432	1.02283	12.9918	0.0121729	558	90	468	0.185909	0.00985663	0	logistic
N52.01	Erectile dysfunction due to arterial insufficiency	Erectile dysfunction due to arterial insufficiency (N52.01) -- rs1048709	6:31947158:A:G	rs1048709	6:31914935:A:G	-0.90515	0.361037	0.404481	0.0121731	750	123	627	0.778803	0.113333	0	logistic
N64.4	Mastodynia	Mastodynia (N64.4) -- rs3819720	6:32836793:G:A	rs3819720	6:32804570:G:A	-0.110842	0.0442162	0.89508	0.0121824	10935	1922	9013	0.993957	0.240329	10	logistic
A53.0	Latent syphilis; unspecified as early or late	Latent syphilis; unspecified as early or late (A53.0) -- rs145568234	6:32279268:T:G	rs145568234	6:32247045:T:G	1.85231	0.739077	6.37451	0.0122022	1028	170	858	0.136926	0.0053502	0	logistic
M17.11	Unilateral primary osteoarthritis; right knee	Unilateral primary osteoarthritis; right knee (M17.11) -- rs9274700	6:32669403:A:G	rs9274700	6:32637180:A:G	-0.0938382	0.0374425	0.91043	0.0122038	13189	2325	10864	0.995119	0.298393	0	logistic
O09.893	Supervision of other high risk pregnancies; third trimester	Supervision of other high risk pregnancies; third trimester (O09.893) -- rs1048709	6:31947158:A:G	rs1048709	6:31914935:A:G	1.65124	0.65888	5.21346	0.0122058	358	57	301	0.332645	0.128492	0	logistic
K42.0	Umbilical hernia with obstruction; without gangrene	Umbilical hernia with obstruction; without gangrene (K42.0) -- rs114969413	6:31957902:G:A	rs114969413	6:31925679:G:A	2.88001	1.14929	17.8144	0.0122143	427	72	355	0.116242	0.00702576	0	logistic
F31.31	Bipolar disorder; current episode depressed; mild	Bipolar disorder; current episode depressed; mild (F31.31) -- rs9270949	6:32605198:T:C	rs9270949	6:32572975:T:C	0.601245	0.240079	1.82439	0.0122674	428	68	360	0.95339	0.211449	0	logistic
M89.8X1	Other specified disorders of bone; shoulder	Other specified disorders of bone; shoulder (M89.8X1) -- rs9268847	6:32461500:A:G	rs9268847	6:32429277:A:G	0.310363	0.123971	1.36392	0.0122968	1071	181	890	0.92324	0.353408	4	logistic
N25.81	Secondary hyperparathyroidism of renal origin	Secondary hyperparathyroidism of renal origin (N25.81) -- rs9268847	6:32461500:A:G	rs9268847	6:32429277:A:G	0.146285	0.0584468	1.15753	0.0123191	5015	851	4164	0.562607	0.35005	17	logistic
L02.31	Cutaneous abscess of buttock	Cutaneous abscess of buttock (L02.31) -- rs17208853	6:32408583:T:C	rs17208853	6:32376360:T:C	0.638758	0.255247	1.89413	0.0123317	1747	290	1457	0.969615	0.0289067	0	logistic
L97.329	Non-pressure chronic ulcer of left ankle with unspecified severity	Non-pressure chronic ulcer of left ankle with unspecified severity (L97.329) -- rs1048709	6:31947158:A:G	rs1048709	6:31914935:A:G	0.848174	0.338946	2.33538	0.0123358	410	69	341	0.144251	0.117073	0	logistic
J69.0	Pneumonitis due to inhalation of food and vomit	Pneumonitis due to inhalation of food and vomit (J69.0) -- rs17208853	6:32408583:T:C	rs17208853	6:32376360:T:C	0.970589	0.387914	2.6395	0.0123469	712	118	594	0.242022	0.0323034	0	logistic
R68.83	Chills (without fever)	Chills (without fever) (R68.83) -- rs17208853	6:32408583:T:C	rs17208853	6:32376360:T:C	0.573664	0.229301	1.77476	0.0123567	1909	316	1593	0.724707	0.0293347	1	logistic
M05.79	Rheumatoid arthritis with rheumatoid factor of multiple sites without organ or systems involvement	Rheumatoid arthritis with rheumatoid factor of multiple sites without organ or systems involvement (M05.79) -- rs1967688	6:32372291:C:T	rs1967688	6:32340068:C:T	0.199366	0.0796935	1.22063	0.0123612	2686	450	2236	0.71257	0.403016	21	logistic
Y99.8	Other external cause status	Other external cause status (Y99.8) -- rs3135344	6:32427259:C:T	rs3135344	6:32395036:C:T	0.459726	0.183864	1.58364	0.0124066	713	118	595	0.284283	0.230014	0	logistic
I20.0	Unstable angina	Unstable angina (I20.0) -- rs17208853	6:32408583:T:C	rs17208853	6:32376360:T:C	0.521025	0.208403	1.68375	0.0124164	2429	406	2023	0.442004	0.0298477	1	logistic
J96.00	Acute respiratory failure; unspecified whether with hypoxia or hypercapnia	Acute respiratory failure; unspecified whether with hypoxia or hypercapnia (J96.00) -- rs9270949	6:32605198:T:C	rs9270949	6:32572975:T:C	0.314508	0.125803	1.36959	0.0124191	1440	243	1197	0.439807	0.209722	0	logistic
I63.411	Cerebral infarction due to embolism of right middle cerebral artery	Cerebral infarction due to embolism of right middle cerebral artery (I63.411) -- rs114969413	6:31957902:G:A	rs114969413	6:31925679:G:A	2.84307	1.13737	17.1684	0.0124304	338	58	280	0.108966	0.00739645	0	logistic
I31.39	#N/A	#N/A	6:32715876:G:A	rs3104411	6:32683653:G:A	0.292724	0.117107	1.34007	0.0124324	1800	303	1497	0.46431	0.199722	17	logistic
K51.919	Ulcerative colitis; unspecified with unspecified complications	Ulcerative colitis; unspecified with unspecified complications (K51.919) -- rs3135344	6:32427259:C:T	rs3135344	6:32395036:C:T	0.343321	0.137357	1.40962	0.0124373	1998	329	1669	0.827818	0.225225	0	logistic
M75.41	Impingement syndrome of right shoulder	Impingement syndrome of right shoulder (M75.41) -- rs144614916	6:32708532:A:C	rs144614916	6:32676309:A:C	0.800323	0.320314	2.22626	0.0124699	2675	446	2229	0.890491	0.00934579	1	logistic
L97.512	Non-pressure chronic ulcer of other part of right foot with fat layer exposed	Non-pressure chronic ulcer of other part of right foot with fat layer exposed (L97.512) -- rs1048709	6:31947158:A:G	rs1048709	6:31914935:A:G	-0.986451	0.394848	0.372898	0.0124789	567	95	472	0.265477	0.100529	0	logistic
M32.8	Other forms of systemic lupus erythematosus	Other forms of systemic lupus erythematosus (M32.8) -- rs9274700	6:32669403:A:G	rs9274700	6:32637180:A:G	-0.467168	0.187011	0.626775	0.0124867	720	118	602	0.667884	0.308333	0	logistic
I63.50	Cerebral infarction due to unspecified occlusion or stenosis of unspecified cerebral artery	Cerebral infarction due to unspecified occlusion or stenosis of unspecified cerebral artery (I63.50) -- rs148844907	6:31660620:T:A	rs148844907	6:31628397:T:A	1.57253	0.629525	4.81881	0.0124912	1172	194	978	0.139835	0.00511945	1	logistic
S83.232A	Complex tear of medial meniscus; current injury; left knee; initial encounter	Complex tear of medial meniscus; current injury; left knee; initial encounter (S83.232A) -- rs9271364	6:32619010:A:G	rs9271364	6:32586787:A:G	0.513878	0.205723	1.67176	0.0124925	493	83	410	0.693135	0.425963	0	logistic
R15.0	Incomplete defecation	Incomplete defecation (R15.0) -- rs9274700	6:32669403:A:G	rs9274700	6:32637180:A:G	-0.636839	0.255005	0.528962	0.0125121	377	62	315	0.854247	0.324934	0	logistic
D72.819	Decreased white blood cell count; unspecified	Decreased white blood cell count; unspecified (D72.819) -- rs3135344	6:32427259:C:T	rs3135344	6:32395036:C:T	0.17321	0.0693625	1.18912	0.012519	4652	790	3862	0.83578	0.222163	1	logistic
L42	Pityriasis rosea	Pityriasis rosea (L42) -- rs3828796	6:32668197:A:G	rs3828796	6:32635974:A:G	0.44368	0.177732	1.55843	0.0125483	936	150	786	0.615877	0.217949	1	logistic
H10.30	Unspecified acute conjunctivitis; unspecified eye	Unspecified acute conjunctivitis; unspecified eye (H10.30) -- rs6869382	5:145942508:C:T	rs6869382	5:145322071:C:T	-0.31444	0.125962	0.730198	0.0125493	1278	210	1068	0.982506	0.485133	1	logistic
C34.31	Malignant neoplasm of lower lobe; right bronchus or lung	Malignant neoplasm of lower lobe; right bronchus or lung (C34.31) -- rs1967688	6:32372291:C:T	rs1967688	6:32340068:C:T	0.72019	0.288507	2.05482	0.0125508	352	58	294	0.389257	0.396307	0	logistic
F10.929	Alcohol use; unspecified with intoxication; unspecified	Alcohol use; unspecified with intoxication; unspecified (F10.929) -- rs3828796	6:32668197:A:G	rs3828796	6:32635974:A:G	-0.922786	0.369702	0.39741	0.0125592	362	61	301	0.261588	0.222376	0	logistic
Z01.30	Encounter for examination of blood pressure without abnormal findings	Encounter for examination of blood pressure without abnormal findings (Z01.30) -- rs6869382	5:145942508:C:T	rs6869382	5:145322071:C:T	-0.174303	0.0698364	0.840042	0.0125646	3254	552	2702	0.999798	0.474339	7	logistic
Z91.09	Other allergy status; other than to drugs and biological substances	Other allergy status; other than to drugs and biological substances (Z91.09) -- rs1048709	6:31947158:A:G	rs1048709	6:31914935:A:G	-0.152241	0.0610423	0.858781	0.0126305	10400	1846	8554	0.999999	0.106779	0	logistic
S39.92XA	Unspecified injury of lower back; initial encounter	Unspecified injury of lower back; initial encounter (S39.92XA) -- rs3819720	6:32836793:G:A	rs3819720	6:32804570:G:A	-0.655941	0.263081	0.518953	0.0126559	443	73	370	0.508667	0.239278	0	logistic
M25.619	Stiffness of unspecified shoulder; not elsewhere classified	Stiffness of unspecified shoulder; not elsewhere classified (M25.619) -- rs145568234	6:32279268:T:G	rs145568234	6:32247045:T:G	1.3992	0.56122	4.05195	0.0126621	1443	238	1205	0.146906	0.00485101	0	logistic
F64.9	Gender identity disorder; unspecified	Gender identity disorder; unspecified (F64.9) -- rs148844907	6:31660620:T:A	rs148844907	6:31628397:T:A	3.39154	1.36056	29.7116	0.0126756	829	78	751	0.0971607	0.00422195	0	logistic
I50.23	Acute on chronic systolic (congestive) heart failure	Acute on chronic systolic (congestive) heart failure (I50.23) -- rs9268847	6:32461500:A:G	rs9268847	6:32429277:A:G	0.178376	0.0715648	1.19527	0.0126846	3666	615	3051	0.750436	0.348336	10	logistic
I25.709	Atherosclerosis of coronary artery bypass graft(s); unspecified; with unspecified angina pectoris	Atherosclerosis of coronary artery bypass graft(s); unspecified; with unspecified angina pectoris (I25.709) -- rs1048709	6:31947158:A:G	rs1048709	6:31914935:A:G	-0.985063	0.39523	0.373416	0.012689	568	92	476	0.502805	0.107394	0	logistic
M35.1	Other overlap syndromes	Other overlap syndromes (M35.1) -- rs9270949	6:32605198:T:C	rs9270949	6:32572975:T:C	0.475643	0.190849	1.60905	0.0126937	636	106	530	0.98413	0.20283	0	logistic
G30.9	Alzheimer's disease; unspecified	Alzheimer's disease; unspecified (G30.9) -- rs3828796	6:32668197:A:G	rs3828796	6:32635974:A:G	-0.377024	0.151284	0.685899	0.0126969	1648	278	1370	0.770895	0.195995	0	logistic
E04.9	Nontoxic goiter; unspecified	Nontoxic goiter; unspecified (E04.9) -- rs145568234	6:32279268:T:G	rs145568234	6:32247045:T:G	-1.17083	0.470015	0.310109	0.0127367	6459	1091	5368	0.365658	0.00588326	5	logistic
B34.9	Viral infection; unspecified	Viral infection; unspecified (B34.9) -- rs148844907	6:31660620:T:A	rs148844907	6:31628397:T:A	0.474739	0.190601	1.6076	0.0127473	18127	3283	14844	0.421533	0.00410989	25	logistic
F40.243	Fear of flying	Fear of flying (F40.243) -- rs114969413	6:31957902:G:A	rs114969413	6:31925679:G:A	2.07108	0.831579	7.93342	0.0127547	726	118	608	0.118664	0.00550964	0	logistic
A49.8	Other bacterial infections of unspecified site	Other bacterial infections of unspecified site (A49.8) -- rs114969413	6:31957902:G:A	rs114969413	6:31925679:G:A	1.23741	0.497096	3.44668	0.0128003	1208	197	1011	0.250575	0.00910596	0	logistic
I70.1	Atherosclerosis of renal artery	Atherosclerosis of renal artery (I70.1) -- rs17208853	6:32408583:T:C	rs17208853	6:32376360:T:C	0.815432	0.32758	2.26015	0.012801	1059	175	884	0.677343	0.0311615	0	logistic
E03.8	Other specified hypothyroidism	Other specified hypothyroidism (E03.8) -- rs9271364	6:32619010:A:G	rs9271364	6:32586787:A:G	-0.0834929	0.0335485	0.919898	0.0128203	13635	2387	11248	0.932248	0.426036	0	logistic
N85.9	Noninflammatory disorder of uterus; unspecified	Noninflammatory disorder of uterus; unspecified (N85.9) -- rs1048709	6:31947158:A:G	rs1048709	6:31914935:A:G	0.727892	0.292625	2.07071	0.0128661	490	80	410	0.402016	0.12551	0	logistic
J45.991	Cough variant asthma	Cough variant asthma (J45.991) -- rs3819720	6:32836793:G:A	rs3819720	6:32804570:G:A	0.362027	0.145564	1.43624	0.0128801	1065	171	894	0.458515	0.246479	0	logistic
R05.3	#N/A	#N/A	6:31947158:A:G	rs1048709	6:31914935:A:G	0.138811	0.0558177	1.14891	0.0128872	11163	1918	9245	1	0.110768	1	logistic
R46.89	Other symptoms and signs involving appearance and behavior	Other symptoms and signs involving appearance and behavior (R46.89) -- rs114969413	6:31957902:G:A	rs114969413	6:31925679:G:A	1.58092	0.63592	4.85941	0.0129177	825	132	693	0.194158	0.00848485	0	logistic
D22.9	Melanocytic nevi; unspecified	Melanocytic nevi; unspecified (D22.9) -- rs114969413	6:31957902:G:A	rs114969413	6:31925679:G:A	0.271516	0.109234	1.31195	0.0129321	17302	3098	14204	0.726778	0.01338	0	logistic
G43.719	Chronic migraine without aura; intractable; without status migrainosus	Chronic migraine without aura; intractable; without status migrainosus (G43.719) -- rs144614916	6:32708532:A:C	rs144614916	6:32676309:A:C	1.45609	0.585838	4.28915	0.0129378	748	126	622	0.218223	0.0100267	0	logistic
J45.30	Mild persistent asthma; uncomplicated	Mild persistent asthma; uncomplicated (J45.30) -- rs9270949	6:32605198:T:C	rs9270949	6:32572975:T:C	-0.0998381	0.040176	0.904984	0.0129545	13268	2329	10939	0.997382	0.217893	1	logistic
K08.89	Other specified disorders of teeth and supporting structures	Other specified disorders of teeth and supporting structures (K08.89) -- rs17208853	6:32408583:T:C	rs17208853	6:32376360:T:C	0.322412	0.129753	1.38045	0.012962	6149	1058	5091	0.79477	0.0312246	1	logistic
K35.30	Acute appendicitis with localized peritonitis; without perforation or gangrene	Acute appendicitis with localized peritonitis; without perforation or gangrene (K35.30) -- rs114969413	6:31957902:G:A	rs114969413	6:31925679:G:A	2.51433	1.01204	12.3583	0.0129765	487	82	405	0.1088	0.00616016	0	logistic
K50.118	Crohn's disease of large intestine with other complication	Crohn's disease of large intestine with other complication (K50.118) -- rs114969413	6:31957902:G:A	rs114969413	6:31925679:G:A	1.87362	0.754389	6.51182	0.0130052	900	149	751	0.992995	0.0111111	0	logistic
F98.8	Other specified behavioral and emotional disorders with onset usually occurring in childhood and adolescence	Other specified behavioral and emotional disorders with onset usually occurring in childhood and adolescence (F98.8) -- rs9271364	6:32619010:A:G	rs9271364	6:32586787:A:G	0.452917	0.182378	1.57289	0.0130138	1191	195	996	0.830631	0.428212	0	logistic
L81.4	Other melanin hyperpigmentation	Other melanin hyperpigmentation (L81.4) -- rs4654925	1:19901230:G:C	rs4654925	1:20227723:G:C	0.0878938	0.0353948	1.09187	0.0130192	14186	2501	11685	0.987355	0.45411	78	logistic
Z72.821	Inadequate sleep hygiene	Inadequate sleep hygiene (Z72.821) -- rs3819720	6:32836793:G:A	rs3819720	6:32804570:G:A	0.421926	0.169947	1.5249	0.0130394	854	141	713	0.0194183	0.247073	1	logistic
R82.994	Hypercalciuria	Hypercalciuria (R82.994) -- rs17208853	6:32408583:T:C	rs17208853	6:32376360:T:C	1.16835	0.470656	3.21667	0.0130507	642	106	536	0.340785	0.0319315	0	logistic
O09.92	Supervision of high risk pregnancy; unspecified; second trimester	Supervision of high risk pregnancy; unspecified; second trimester (O09.92) -- rs6869382	5:145942508:C:T	rs6869382	5:145322071:C:T	0.468179	0.18864	1.59708	0.0130697	1631	270	1361	0.999411	0.494175	3	logistic
N20.0	Calculus of kidney	Calculus of kidney (N20.0) -- rs9271364	6:32619010:A:G	rs9271364	6:32586787:A:G	0.078895	0.0317909	1.08209	0.0130762	14445	2547	11898	0.982377	0.428972	1	logistic
M76.899	Other specified enthesopathies of unspecified lower limb; excluding foot	Other specified enthesopathies of unspecified lower limb; excluding foot (M76.899) -- rs114969413	6:31957902:G:A	rs114969413	6:31925679:G:A	1.13732	0.45831	3.11839	0.0130814	1290	216	1074	0.989228	0.00968992	0	logistic
Z68.37	Body mass index (BMI) 37.0-37.9; adult	Body mass index (BMI) 37.0-37.9; adult (Z68.37) -- rs9268847	6:32461500:A:G	rs9268847	6:32429277:A:G	-0.223059	0.0898933	0.800067	0.0130875	2408	405	2003	0.340331	0.33804	8	logistic
Z86.73	Personal history of transient ischemic attack (TIA); and cerebral infarction without residual deficits	Personal history of transient ischemic attack (TIA); and cerebral infarction without residual deficits (Z86.73) -- rs3135344	6:32427259:C:T	rs3135344	6:32395036:C:T	0.170545	0.0687489	1.18595	0.0131125	4662	784	3878	0.474214	0.22426	1	logistic
F31.81	Bipolar II disorder	Bipolar II disorder (F31.81) -- rs114969413	6:31957902:G:A	rs114969413	6:31925679:G:A	1.28077	0.516367	3.59942	0.0131252	1413	232	1181	0.262755	0.00884643	0	logistic
F17.201	Nicotine dependence; unspecified; in remission	Nicotine dependence; unspecified; in remission (F17.201) -- rs148844907	6:31660620:T:A	rs148844907	6:31628397:T:A	1.96134	0.790844	7.10885	0.013136	740	120	620	0.117533	0.00540541	0	logistic
L40.50	Arthropathic psoriasis; unspecified	Arthropathic psoriasis; unspecified (L40.50) -- rs9271364	6:32619010:A:G	rs9271364	6:32586787:A:G	0.243063	0.0980073	1.27515	0.0131366	1927	319	1608	0.99136	0.433835	0	logistic
Z30.011	Encounter for initial prescription of contraceptive pills	Encounter for initial prescription of contraceptive pills (Z30.011) -- rs3135344	6:32427259:C:T	rs3135344	6:32395036:C:T	-0.545669	0.220045	0.579454	0.0131454	1978	328	1650	0.56958	0.216886	0	logistic
M70.60	Trochanteric bursitis; unspecified hip	Trochanteric bursitis; unspecified hip (M70.60) -- rs1967688	6:32372291:C:T	rs1967688	6:32340068:C:T	-0.281742	0.11362	0.754468	0.0131499	1442	240	1202	0.942942	0.390777	7	logistic
D50.9	Iron deficiency anemia; unspecified	Iron deficiency anemia; unspecified (D50.9) -- rs3104411	6:32715876:G:A	rs3104411	6:32683653:G:A	0.0742967	0.0299622	1.07713	0.0131501	22807	4219	18588	1	0.239641	390	logistic
L98.7	Excessive and redundant skin and subcutaneous tissue	Excessive and redundant skin and subcutaneous tissue (L98.7) -- rs145568234	6:32279268:T:G	rs145568234	6:32247045:T:G	1.77038	0.713957	5.8731	0.0131501	865	145	720	0.135771	0.00578035	0	logistic
N13.5	Crossing vessel and stricture of ureter without hydronephrosis	Crossing vessel and stricture of ureter without hydronephrosis (N13.5) -- rs9270949	6:32605198:T:C	rs9270949	6:32572975:T:C	0.374663	0.151122	1.4545	0.0131673	934	156	778	0.997821	0.206103	0	logistic
Z85.43	Personal history of malignant neoplasm of ovary	Personal history of malignant neoplasm of ovary (Z85.43) -- rs3104411	6:32715876:G:A	rs3104411	6:32683653:G:A	0.76081	0.307042	2.14001	0.013217	332	54	278	0.344989	0.207831	1	logistic
M94.261	Chondromalacia; right knee	Chondromalacia; right knee (M94.261) -- rs3104411	6:32715876:G:A	rs3104411	6:32683653:G:A	0.512905	0.207028	1.67014	0.0132318	697	113	584	0.385542	0.210187	5	logistic
L02.411	Cutaneous abscess of right axilla	Cutaneous abscess of right axilla (L02.411) -- rs148844907	6:31660620:T:A	rs148844907	6:31628397:T:A	2.95035	1.19103	19.1127	0.0132438	374	63	311	0.0828097	0.00534759	0	logistic
L03.311	Cellulitis of abdominal wall	Cellulitis of abdominal wall (L03.311) -- rs114969413	6:31957902:G:A	rs114969413	6:31925679:G:A	2.10979	0.851729	8.24655	0.0132465	455	75	380	0.112585	0.00659341	0	logistic
K81.1	Chronic cholecystitis	Chronic cholecystitis (K81.1) -- rs17208853	6:32408583:T:C	rs17208853	6:32376360:T:C	1.01662	0.410423	2.76384	0.0132489	555	90	465	0.306602	0.0351351	0	logistic
F17.201	Nicotine dependence; unspecified; in remission	Nicotine dependence; unspecified; in remission (F17.201) -- rs114969413	6:31957902:G:A	rs114969413	6:31925679:G:A	1.77876	0.718139	5.92252	0.0132527	740	120	620	0.132186	0.00608108	0	logistic
R93.89	Abnormal findings on diagnostic imaging of other specified body structures	Abnormal findings on diagnostic imaging of other specified body structures (R93.89) -- rs3828796	6:32668197:A:G	rs3828796	6:32635974:A:G	0.111204	0.0449038	1.11762	0.0132684	11438	1995	9443	0.999999	0.195795	3	logistic
Z98.49	Cataract extraction status; unspecified eye	Cataract extraction status; unspecified eye (Z98.49) -- rs6869382	5:145942508:C:T	rs6869382	5:145322071:C:T	-0.657629	0.265659	0.518078	0.0133063	305	53	252	0.95773	0.462295	1	logistic
Z21	Asymptomatic human immunodeficiency virus [HIV] infection status	Asymptomatic human immunodeficiency virus [HIV] infection status (Z21) -- rs144614916	6:32708532:A:C	rs144614916	6:32676309:A:C	-0.436948	0.176515	0.646005	0.0133083	16260	2798	13462	0.976187	0.00919434	13	logistic
H72.92	Unspecified perforation of tympanic membrane; left ear	Unspecified perforation of tympanic membrane; left ear (H72.92) -- rs9274700	6:32669403:A:G	rs9274700	6:32637180:A:G	-0.60821	0.245738	0.544324	0.0133223	441	72	369	0.526671	0.325397	0	logistic
N92.6	Irregular menstruation; unspecified	Irregular menstruation; unspecified (N92.6) -- rs114969413	6:31957902:G:A	rs114969413	6:31925679:G:A	0.442907	0.179018	1.55723	0.0133578	14040	2446	11594	0.787597	0.0124644	0	logistic
L68.9	Hypertrichosis; unspecified	Hypertrichosis; unspecified (L68.9) -- rs2836882	21:39094644:G:A	rs2836882	21:40466570:G:A	-0.897355	0.362728	0.407647	0.0133646	381	62	319	0.0219806	0.229659	2	logistic
H11.31	Conjunctival hemorrhage; right eye	Conjunctival hemorrhage; right eye (H11.31) -- rs6869382	5:145942508:C:T	rs6869382	5:145322071:C:T	-0.302948	0.122477	0.738638	0.0133795	1188	195	993	0.996519	0.482744	1	logistic
K74.00	#N/A	#N/A	21:39094644:G:A	rs2836882	21:40466570:G:A	0.241192	0.0975131	1.27277	0.0133822	2358	393	1965	0.0181125	0.23134	8	logistic
E28.2	Polycystic ovarian syndrome	Polycystic ovarian syndrome (E28.2) -- rs6869382	5:145942508:C:T	rs6869382	5:145322071:C:T	-0.210447	0.0850841	0.810222	0.0133833	4679	773	3906	0.999984	0.466553	14	logistic
Z86.018	Personal history of other benign neoplasm	Personal history of other benign neoplasm (Z86.018) -- rs144614916	6:32708532:A:C	rs144614916	6:32676309:A:C	1.46063	0.590591	4.30868	0.0133921	1172	194	978	0.287921	0.0106655	0	logistic
L89.609	Pressure ulcer of unspecified heel; unspecified stage	Pressure ulcer of unspecified heel; unspecified stage (L89.609) -- rs114969413	6:31957902:G:A	rs114969413	6:31925679:G:A	3.05092	1.23383	21.1348	0.0134088	370	61	309	0.0832593	0.00540541	0	logistic
K51.90	Ulcerative colitis; unspecified; without complications	Ulcerative colitis; unspecified; without complications (K51.90) -- rs4654925	1:19901230:G:C	rs4654925	1:20227723:G:C	-0.219128	0.0886209	0.803219	0.0134118	2945	488	2457	0.668926	0.447199	12	logistic
G47.61	Periodic limb movement disorder	Periodic limb movement disorder (G47.61) -- rs2314757	1:19805278:C:T	rs2314757	1:20131771:C:T	-0.292651	0.118363	0.746282	0.0134175	1629	259	1370	1	0.250153	61	logistic
I24.9	Acute ischemic heart disease; unspecified	Acute ischemic heart disease; unspecified (I24.9) -- rs3828796	6:32668197:A:G	rs3828796	6:32635974:A:G	-0.418807	0.169394	0.657831	0.0134215	1260	209	1051	0.833803	0.197619	0	logistic
K29.50	Unspecified chronic gastritis without bleeding	Unspecified chronic gastritis without bleeding (K29.50) -- rs144614916	6:32708532:A:C	rs144614916	6:32676309:A:C	0.784631	0.317468	2.1916	0.0134537	2599	435	2164	0.8572	0.0100038	0	logistic
I65.22	Occlusion and stenosis of left carotid artery	Occlusion and stenosis of left carotid artery (I65.22) -- rs17208853	6:32408583:T:C	rs17208853	6:32376360:T:C	0.649961	0.263035	1.91547	0.0134733	1663	275	1388	0.960035	0.0303668	0	logistic
Z85.89	Personal history of malignant neoplasm of other organs and systems	Personal history of malignant neoplasm of other organs and systems (Z85.89) -- rs145568234	6:32279268:T:G	rs145568234	6:32247045:T:G	2.50056	1.01202	12.1893	0.0134786	730	121	609	0.206362	0.00958904	0	logistic
S99.912A	Unspecified injury of left ankle; initial encounter	Unspecified injury of left ankle; initial encounter (S99.912A) -- rs114969413	6:31957902:G:A	rs114969413	6:31925679:G:A	3.22804	1.30647	25.2303	0.0134804	374	63	311	0.0828097	0.00534759	0	logistic
R74.01	#N/A	#N/A	6:32668197:A:G	rs3828796	6:32635974:A:G	0.122002	0.0493872	1.12976	0.0134992	9474	1626	7848	0.999988	0.199704	3	logistic
H01.119	Allergic dermatitis of unspecified eye; unspecified eyelid	Allergic dermatitis of unspecified eye; unspecified eyelid (H01.119) -- rs3819720	6:32836793:G:A	rs3819720	6:32804570:G:A	-0.890099	0.360322	0.410615	0.0135005	343	57	286	0.730711	0.233236	0	logistic
I99.8	Other disorder of circulatory system	Other disorder of circulatory system (I99.8) -- rs114969413	6:31957902:G:A	rs114969413	6:31925679:G:A	1.10093	0.445694	3.00697	0.0135055	1421	235	1186	0.262029	0.00879662	0	logistic
I61.9	Nontraumatic intracerebral hemorrhage; unspecified	Nontraumatic intracerebral hemorrhage; unspecified (I61.9) -- rs3819720	6:32836793:G:A	rs3819720	6:32804570:G:A	0.374884	0.15178	1.45482	0.0135144	910	150	760	0.35826	0.248901	0	logistic
Z85.43	Personal history of malignant neoplasm of ovary	Personal history of malignant neoplasm of ovary (Z85.43) -- rs114969413	6:31957902:G:A	rs114969413	6:31925679:G:A	2.7166	1.10013	15.1288	0.0135361	333	54	279	0.109788	0.00750751	0	logistic
Z91.038	Other insect allergy status	Other insect allergy status (Z91.038) -- rs3135344	6:32427259:C:T	rs3135344	6:32395036:C:T	0.57556	0.233281	1.77813	0.0136158	585	97	488	0.728231	0.22906	0	logistic
Z55.0	Illiteracy and low-level literacy	Illiteracy and low-level literacy (Z55.0) -- rs1967688	6:32372291:C:T	rs1967688	6:32340068:C:T	0.527146	0.21371	1.69409	0.0136388	366	60	306	0.423294	0.396175	2	logistic
M45.9	Ankylosing spondylitis of unspecified sites in spine	Ankylosing spondylitis of unspecified sites in spine (M45.9) -- rs6869382	5:145942508:C:T	rs6869382	5:145322071:C:T	-0.444589	0.180268	0.641088	0.0136528	711	117	594	0.999898	0.462729	2	logistic
C44.91	Basal cell carcinoma of skin; unspecified	Basal cell carcinoma of skin; unspecified (C44.91) -- rs144614916	6:32708532:A:C	rs144614916	6:32676309:A:C	1.29739	0.526093	3.65974	0.0136596	1669	276	1393	0.999895	0.0113841	0	logistic
M10.071	Idiopathic gout; right ankle and foot	Idiopathic gout; right ankle and foot (M10.071) -- rs114969413	6:31957902:G:A	rs114969413	6:31925679:G:A	2.10962	0.855588	8.24509	0.0136748	590	98	492	0.148093	0.00762712	0	logistic
Z91.010	Allergy to peanuts	Allergy to peanuts (Z91.010) -- rs2836882	21:39094644:G:A	rs2836882	21:40466570:G:A	0.438328	0.177774	1.55011	0.0136768	3927	522	3405	0.336633	0.221289	38	logistic
M85.851	Other specified disorders of bone density and structure; right thigh	Other specified disorders of bone density and structure; right thigh (M85.851) -- rs6869382	5:145942508:C:T	rs6869382	5:145322071:C:T	-0.533398	0.216349	0.586608	0.0136839	536	89	447	0.987877	0.468284	1	logistic
S82.891D	Other fracture of right lower leg; subsequent encounter for closed fracture with routine healing	Other fracture of right lower leg; subsequent encounter for closed fracture with routine healing (S82.891D) -- rs1048709	6:31947158:A:G	rs1048709	6:31914935:A:G	0.882381	0.357917	2.41665	0.0136888	375	61	314	0.903616	0.12	0	logistic
H40.11X0	#N/A	#N/A	5:145942508:C:T	rs6869382	5:145322071:C:T	-0.274628	0.111402	0.759855	0.0136939	1444	243	1201	0.997929	0.486496	2	logistic
G47.30	Sleep apnea; unspecified	Sleep apnea; unspecified (G47.30) -- rs3104411	6:32715876:G:A	rs3104411	6:32683653:G:A	-0.115609	0.0469031	0.890824	0.0137075	10289	1795	8494	1	0.217611	128	logistic
O10.919	Unspecified pre-existing hypertension complicating pregnancy; unspecified trimester	Unspecified pre-existing hypertension complicating pregnancy; unspecified trimester (O10.919) -- rs1967688	6:32372291:C:T	rs1967688	6:32340068:C:T	-0.995697	0.404005	0.369466	0.013718	508	83	425	0.852858	0.380906	1	logistic
H00.012	Hordeolum externum right lower eyelid	Hordeolum externum right lower eyelid (H00.012) -- rs114969413	6:31957902:G:A	rs114969413	6:31925679:G:A	1.95249	0.792339	7.04621	0.0137316	643	107	536	0.141837	0.00699844	0	logistic
S99.919A	Unspecified injury of unspecified ankle; initial encounter	Unspecified injury of unspecified ankle; initial encounter (S99.919A) -- rs3819720	6:32836793:G:A	rs3819720	6:32804570:G:A	0.388181	0.157546	1.4743	0.0137424	747	124	623	0.853667	0.249665	0	logistic
O10.019	Pre-existing essential hypertension complicating pregnancy; unspecified trimester	Pre-existing essential hypertension complicating pregnancy; unspecified trimester (O10.019) -- rs9270949	6:32605198:T:C	rs9270949	6:32572975:T:C	-1.09127	0.442928	0.335791	0.0137489	402	67	335	0.959242	0.185323	0	logistic
I25.118	Atherosclerotic heart disease of native coronary artery with other forms of angina pectoris	Atherosclerotic heart disease of native coronary artery with other forms of angina pectoris (I25.118) -- rs1967688	6:32372291:C:T	rs1967688	6:32340068:C:T	-0.152845	0.0620393	0.858263	0.0137519	4791	806	3985	0.277049	0.390837	57	logistic
D12.6	Benign neoplasm of colon; unspecified	Benign neoplasm of colon; unspecified (D12.6) -- rs2314757	1:19805278:C:T	rs2314757	1:20131771:C:T	-0.138438	0.0561968	0.870717	0.0137606	7397	1239	6158	1	0.249425	354	logistic
E07.9	Disorder of thyroid; unspecified	Disorder of thyroid; unspecified (E07.9) -- rs114969413	6:31957902:G:A	rs114969413	6:31925679:G:A	0.506887	0.20578	1.66012	0.0137683	5391	908	4483	0.975667	0.0128919	0	logistic
M50.00	Cervical disc disorder with myelopathy; unspecified cervical region	Cervical disc disorder with myelopathy; unspecified cervical region (M50.00) -- rs3828796	6:32668197:A:G	rs3828796	6:32635974:A:G	-0.566269	0.229919	0.56764	0.0137815	726	120	606	0.154228	0.200413	0	logistic
F13.20	Sedative; hypnotic or anxiolytic dependence; uncomplicated	Sedative; hypnotic or anxiolytic dependence; uncomplicated (F13.20) -- rs114969413	6:31957902:G:A	rs114969413	6:31925679:G:A	2.0746	0.842431	7.96133	0.0137922	679	116	563	0.122718	0.00589102	0	logistic
H11.001	Unspecified pterygium of right eye	Unspecified pterygium of right eye (H11.001) -- rs17208853	6:32408583:T:C	rs17208853	6:32376360:T:C	1.22871	0.499047	3.41682	0.0138123	370	61	309	0.546981	0.0364865	0	logistic
H43.12	Vitreous hemorrhage; left eye	Vitreous hemorrhage; left eye (H43.12) -- rs1967688	6:32372291:C:T	rs1967688	6:32340068:C:T	0.451062	0.183249	1.56998	0.0138368	551	93	458	0.574009	0.393829	0	logistic
B18.2	Chronic viral hepatitis C	Chronic viral hepatitis C (B18.2) -- rs1967688	6:32372291:C:T	rs1967688	6:32340068:C:T	-0.0777936	0.0316046	0.925155	0.0138372	16556	2882	13674	0.516146	0.392728	211	logistic
L85.8	Other specified epidermal thickening	Other specified epidermal thickening (L85.8) -- rs144614916	6:32708532:A:C	rs144614916	6:32676309:A:C	1.23462	0.501597	3.43706	0.0138407	1877	299	1578	0.981655	0.00852424	0	logistic
F63.9	Impulse disorder; unspecified	Impulse disorder; unspecified (F63.9) -- rs9268847	6:32461500:A:G	rs9268847	6:32429277:A:G	0.661491	0.268894	1.93768	0.0138918	334	55	279	0.783312	0.381737	1	logistic
R05.9	#N/A	#N/A	6:32668197:A:G	rs3828796	6:32635974:A:G	-0.0533419	0.0216875	0.948056	0.0139102	32444	11024	21420	1	0.201424	9	logistic
S09.93XA	Unspecified injury of face; initial encounter	Unspecified injury of face; initial encounter (S09.93XA) -- rs3135344	6:32427259:C:T	rs3135344	6:32395036:C:T	0.356265	0.144851	1.42799	0.0139119	1048	176	872	0.952039	0.236164	0	logistic
T83.511D	Infection and inflammatory reaction due to indwelling urethral catheter; subsequent encounter	Infection and inflammatory reaction due to indwelling urethral catheter; subsequent encounter (T83.511D) -- rs3104411	6:32715876:G:A	rs3104411	6:32683653:G:A	0.785995	0.319597	2.19459	0.0139196	336	51	285	0.326386	0.190476	2	logistic
Z34.91	Encounter for supervision of normal pregnancy; unspecified; first trimester	Encounter for supervision of normal pregnancy; unspecified; first trimester (Z34.91) -- rs9270949	6:32605198:T:C	rs9270949	6:32572975:T:C	1.45517	0.591697	4.28523	0.0139199	424	70	354	0.758383	0.221698	0	logistic
H60.393	Other infective otitis externa; bilateral	Other infective otitis externa; bilateral (H60.393) -- rs114969413	6:31957902:G:A	rs114969413	6:31925679:G:A	2.13502	0.868376	8.45718	0.0139468	433	69	364	0.134652	0.00808314	0	logistic
S99.912A	Unspecified injury of left ankle; initial encounter	Unspecified injury of left ankle; initial encounter (S99.912A) -- rs1048709	6:31947158:A:G	rs1048709	6:31914935:A:G	0.968739	0.394218	2.63462	0.0139958	374	63	311	0.742352	0.118984	0	logistic
S46.819A	Strain of other muscles; fascia and tendons at shoulder and upper arm level; unspecified arm; initial encounter	Strain of other muscles; fascia and tendons at shoulder and upper arm level; unspecified arm; initial encounter (S46.819A) -- rs114969413	6:31957902:G:A	rs114969413	6:31925679:G:A	2.55512	1.04002	12.8728	0.0140182	352	56	296	0.106758	0.00710227	0	logistic
E66.3	Overweight	Overweight (E66.3) -- rs1048709	6:31947158:A:G	rs1048709	6:31914935:A:G	-0.0776033	0.0315948	0.925331	0.0140414	30652	6542	24110	1	0.123238	5	logistic
H69.82	Other specified disorders of Eustachian tube; left ear	Other specified disorders of Eustachian tube; left ear (H69.82) -- rs145568234	6:32279268:T:G	rs145568234	6:32247045:T:G	1.7437	0.710045	5.71846	0.0140588	955	158	797	0.154907	0.00628272	0	logistic
Z85.828	Personal history of other malignant neoplasm of skin	Personal history of other malignant neoplasm of skin (Z85.828) -- rs17208853	6:32408583:T:C	rs17208853	6:32376360:T:C	0.515323	0.209855	1.67418	0.0140643	3302	549	2753	0.476442	0.0339188	1	logistic
I50.31	Acute diastolic (congestive) heart failure	Acute diastolic (congestive) heart failure (I50.31) -- rs9274700	6:32669403:A:G	rs9274700	6:32637180:A:G	-0.277587	0.113065	0.75761	0.0140843	1854	309	1545	0.427595	0.29288	0	logistic
B36.9	Superficial mycosis; unspecified	Superficial mycosis; unspecified (B36.9) -- rs3819720	6:32836793:G:A	rs3819720	6:32804570:G:A	0.172374	0.0702378	1.18812	0.0141219	3804	641	3163	0.898203	0.243428	2	logistic
T78.40XA	Allergy; unspecified; initial encounter	Allergy; unspecified; initial encounter (T78.40XA) -- rs6869382	5:145942508:C:T	rs6869382	5:145322071:C:T	-0.110947	0.0452134	0.894986	0.0141338	7636	1302	6334	1	0.468373	15	logistic
M76.891	Other specified enthesopathies of right lower limb; excluding foot	Other specified enthesopathies of right lower limb; excluding foot (M76.891) -- rs114969413	6:31957902:G:A	rs114969413	6:31925679:G:A	1.36819	0.557688	3.92823	0.0141543	1069	178	891	0.242481	0.00935454	0	logistic
N50.89	Other specified disorders of the male genital organs	Other specified disorders of the male genital organs (N50.89) -- rs9268847	6:32461500:A:G	rs9268847	6:32429277:A:G	0.239305	0.0975573	1.27037	0.0141681	2949	492	2457	0.320385	0.34944	10	logistic
Z88.0	Allergy status to penicillin	Allergy status to penicillin (Z88.0) -- rs17208853	6:32408583:T:C	rs17208853	6:32376360:T:C	0.471836	0.192373	1.60293	0.0141782	2922	488	2434	0.995256	0.0297741	1	logistic
S31.109A	Unspecified open wound of abdominal wall; unspecified quadrant without penetration into peritoneal cavity; initial encounter	Unspecified open wound of abdominal wall; unspecified quadrant without penetration into peritoneal cavity; initial encounter (S31.109A) -- rs9274700	6:32669403:A:G	rs9274700	6:32637180:A:G	-0.54952	0.2241	0.577227	0.0142016	454	77	377	0.779441	0.316079	0	logistic
L03.114	Cellulitis of left upper limb	Cellulitis of left upper limb (L03.114) -- rs144614916	6:32708532:A:C	rs144614916	6:32676309:A:C	1.25404	0.511423	3.50446	0.0142043	1110	186	924	0.238018	0.00900901	0	logistic
B20	Human immunodeficiency virus [HIV] disease	Human immunodeficiency virus [HIV] disease (B20) -- rs17208853	6:32408583:T:C	rs17208853	6:32376360:T:C	-0.182481	0.0744223	0.8332	0.0142075	20709	3596	17113	0.999942	0.03653	5	logistic
I35.9	Nonrheumatic aortic valve disorder; unspecified	Nonrheumatic aortic valve disorder; unspecified (I35.9) -- rs17208853	6:32408583:T:C	rs17208853	6:32376360:T:C	0.480077	0.195844	1.6162	0.0142334	3494	581	2913	0.191181	0.0319118	1	logistic
Z51.5	Encounter for palliative care	Encounter for palliative care (Z51.5) -- rs9274700	6:32669403:A:G	rs9274700	6:32637180:A:G	-0.670168	0.273536	0.511622	0.0142848	369	61	308	0.792349	0.323848	0	logistic
W55.01XA	Bitten by cat; initial encounter	Bitten by cat; initial encounter (W55.01XA) -- rs114969413	6:31957902:G:A	rs114969413	6:31925679:G:A	2.03278	0.82983	7.6353	0.0143001	525	88	437	0.139639	0.00761905	0	logistic
N03.9	Chronic nephritic syndrome with unspecified morphologic changes	Chronic nephritic syndrome with unspecified morphologic changes (N03.9) -- rs1967688	6:32372291:C:T	rs1967688	6:32340068:C:T	0.299731	0.12237	1.3495	0.0143105	1336	220	1116	0.791309	0.40494	10	logistic
K92.2	Gastrointestinal hemorrhage; unspecified	Gastrointestinal hemorrhage; unspecified (K92.2) -- rs9268847	6:32461500:A:G	rs9268847	6:32429277:A:G	0.121313	0.0495286	1.12898	0.0143111	7067	1213	5854	0.583319	0.350573	20	logistic
J35.8	Other chronic diseases of tonsils and adenoids	Other chronic diseases of tonsils and adenoids (J35.8) -- rs17208853	6:32408583:T:C	rs17208853	6:32376360:T:C	0.881558	0.359946	2.41466	0.0143197	1094	180	914	0.980175	0.0283364	0	logistic
R10.12	Left upper quadrant pain	Left upper quadrant pain (R10.12) -- rs145568234	6:32279268:T:G	rs145568234	6:32247045:T:G	-1.28076	0.523163	0.277826	0.014361	5690	961	4729	0.335222	0.00571177	4	logistic
D72.10	#N/A	#N/A	6:32605198:T:C	rs9270949	6:32572975:T:C	0.307381	0.125559	1.35986	0.0143614	1547	256	1291	0.502336	0.212023	0	logistic
M25.532	Pain in left wrist	Pain in left wrist (M25.532) -- rs3135344	6:32427259:C:T	rs3135344	6:32395036:C:T	0.147879	0.0604176	1.15937	0.0143808	5692	968	4724	0.938979	0.220485	1	logistic
D49.6	Neoplasm of unspecified behavior of brain	Neoplasm of unspecified behavior of brain (D49.6) -- rs145568234	6:32279268:T:G	rs145568234	6:32247045:T:G	2.31116	0.944447	10.0862	0.0144008	502	83	419	0.107152	0.0059761	0	logistic
O03.9	Complete or unspecified spontaneous abortion without complication	Complete or unspecified spontaneous abortion without complication (O03.9) -- rs9271364	6:32619010:A:G	rs9271364	6:32586787:A:G	0.319394	0.130537	1.37629	0.0144144	2200	367	1833	0.982226	0.428409	0	logistic
K75.4	Autoimmune hepatitis	Autoimmune hepatitis (K75.4) -- rs145568234	6:32279268:T:G	rs145568234	6:32247045:T:G	1.5236	0.622795	4.5887	0.0144297	1194	196	998	0.999998	0.00586265	1	logistic
G43.119	Migraine with aura; intractable; without status migrainosus	Migraine with aura; intractable; without status migrainosus (G43.119) -- rs114969413	6:31957902:G:A	rs114969413	6:31925679:G:A	1.96269	0.802503	7.11845	0.0144568	731	122	609	0.132999	0.00615595	0	logistic
Z88.8	Allergy status to other drugs; medicaments and biological substances status	Allergy status to other drugs; medicaments and biological substances status (Z88.8) -- rs17208853	6:32408583:T:C	rs17208853	6:32376360:T:C	0.370197	0.151375	1.44802	0.0144623	4221	713	3508	0.925895	0.0322199	1	logistic
H54.3	Unqualified visual loss; both eyes	Unqualified visual loss; both eyes (H54.3) -- rs3828796	6:32668197:A:G	rs3828796	6:32635974:A:G	-0.467402	0.191143	0.626628	0.0144731	969	162	807	0.307614	0.198142	0	logistic
M76.51	Patellar tendinitis; right knee	Patellar tendinitis; right knee (M76.51) -- rs114969413	6:31957902:G:A	rs114969413	6:31925679:G:A	3.68178	1.50605	39.717	0.0144992	307	51	256	0.0685573	0.00488599	0	logistic
Z79.4	Long term (current) use of insulin	Long term (current) use of insulin (Z79.4) -- rs9274700	6:32669403:A:G	rs9274700	6:32637180:A:G	0.074436	0.0304516	1.07728	0.014509	18819	3362	15457	0.999663	0.300175	0	logistic
J43.1	Panlobular emphysema	Panlobular emphysema (J43.1) -- rs144614916	6:32708532:A:C	rs144614916	6:32676309:A:C	1.61425	0.66039	5.0241	0.01451	803	136	667	0.224474	0.00996264	0	logistic
L40.50	Arthropathic psoriasis; unspecified	Arthropathic psoriasis; unspecified (L40.50) -- rs17208853	6:32408583:T:C	rs17208853	6:32376360:T:C	0.627459	0.256706	1.87284	0.0145144	1927	319	1608	0.702945	0.0295797	0	logistic
L74.0	Miliaria rubra	Miliaria rubra (L74.0) -- rs2314757	1:19805278:C:T	rs2314757	1:20131771:C:T	0.606165	0.248007	1.83339	0.0145196	399	61	338	0.999893	0.24812	16	logistic
E28.39	Other primary ovarian failure	Other primary ovarian failure (E28.39) -- rs3104411	6:32715876:G:A	rs3104411	6:32683653:G:A	0.66379	0.271605	1.94214	0.0145272	502	81	421	0.390534	0.205179	5	logistic
Z51.89	Encounter for other specified aftercare	Encounter for other specified aftercare (Z51.89) -- rs3104411	6:32715876:G:A	rs3104411	6:32683653:G:A	0.145761	0.0596522	1.15692	0.0145446	6688	1143	5545	0.999982	0.210302	105	logistic
K51.919	Ulcerative colitis; unspecified with unspecified complications	Ulcerative colitis; unspecified with unspecified complications (K51.919) -- rs3104411	6:32715876:G:A	rs3104411	6:32683653:G:A	0.32123	0.131467	1.37882	0.0145486	1976	322	1654	0.918823	0.217864	22	logistic
D09.9	Carcinoma in situ; unspecified	Carcinoma in situ; unspecified (D09.9) -- rs148844907	6:31660620:T:A	rs148844907	6:31628397:T:A	2.91284	1.19215	18.409	0.0145519	302	51	251	0.115336	0.00827815	0	logistic
D3A.8	Other benign neuroendocrine tumors	Other benign neuroendocrine tumors (D3A.8) -- rs17208853	6:32408583:T:C	rs17208853	6:32376360:T:C	0.872758	0.357261	2.3935	0.0145692	999	165	834	0.99995	0.032032	0	logistic
N39.42	Incontinence without sensory awareness	Incontinence without sensory awareness (N39.42) -- rs3135344	6:32427259:C:T	rs3135344	6:32395036:C:T	0.383549	0.157023	1.46748	0.0145806	814	137	677	0.662187	0.232801	0	logistic
L84	Corns and callosities	Corns and callosities (L84) -- rs1048709	6:31947158:A:G	rs1048709	6:31914935:A:G	-0.186078	0.0761795	0.830209	0.0145809	8039	1404	6635	0.999938	0.104304	0	logistic
Z80.9	Family history of malignant neoplasm; unspecified	Family history of malignant neoplasm; unspecified (Z80.9) -- rs3819720	6:32836793:G:A	rs3819720	6:32804570:G:A	0.404413	0.165593	1.49842	0.0145975	938	156	782	0.353973	0.245203	0	logistic
H60.391	Other infective otitis externa; right ear	Other infective otitis externa; right ear (H60.391) -- rs17208853	6:32408583:T:C	rs17208853	6:32376360:T:C	0.67621	0.276895	1.96641	0.0146013	1463	240	1223	0.924364	0.0280246	0	logistic
R45.86	Emotional lability	Emotional lability (R45.86) -- rs9274700	6:32669403:A:G	rs9274700	6:32637180:A:G	-0.376331	0.154113	0.686375	0.0146095	1050	173	877	0.370656	0.301905	0	logistic
L03.221	Cellulitis of neck	Cellulitis of neck (L03.221) -- rs114969413	6:31957902:G:A	rs114969413	6:31925679:G:A	1.9056	0.780486	6.72343	0.0146242	555	93	462	0.135794	0.00720721	0	logistic
Z86.73	Personal history of transient ischemic attack (TIA); and cerebral infarction without residual deficits	Personal history of transient ischemic attack (TIA); and cerebral infarction without residual deficits (Z86.73) -- rs148844907	6:31660620:T:A	rs148844907	6:31628397:T:A	0.891397	0.365228	2.43853	0.0146605	4658	783	3875	0.214489	0.00397166	5	logistic
K62.3	Rectal prolapse	Rectal prolapse (K62.3) -- rs3104411	6:32715876:G:A	rs3104411	6:32683653:G:A	0.351878	0.144193	1.42173	0.014674	1108	181	927	0.887865	0.206679	10	logistic
K51.00	Ulcerative (chronic) pancolitis without complications	Ulcerative (chronic) pancolitis without complications (K51.00) -- rs9274700	6:32669403:A:G	rs9274700	6:32637180:A:G	-0.309987	0.12703	0.733457	0.0146768	1981	325	1656	0.371338	0.288238	0	logistic
Z39.2	Encounter for routine postpartum follow-up	Encounter for routine postpartum follow-up (Z39.2) -- rs3104411	6:32715876:G:A	rs3104411	6:32683653:G:A	0.202714	0.0830726	1.22472	0.0146789	6909	1174	5735	0.999985	0.216529	105	logistic
F10.220	Alcohol dependence with intoxication; uncomplicated	Alcohol dependence with intoxication; uncomplicated (F10.220) -- rs9274700	6:32669403:A:G	rs9274700	6:32637180:A:G	-0.449974	0.184477	0.637645	0.0147202	800	131	669	0.414631	0.305625	0	logistic
J38.5	Laryngeal spasm	Laryngeal spasm (J38.5) -- rs145568234	6:32279268:T:G	rs145568234	6:32247045:T:G	2.17268	0.890816	8.78179	0.0147289	479	80	399	0.127982	0.00730689	0	logistic
M86.10	Other acute osteomyelitis; unspecified site	Other acute osteomyelitis; unspecified site (M86.10) -- rs114969413	6:31957902:G:A	rs114969413	6:31925679:G:A	2.37487	0.973732	10.7496	0.0147306	441	74	367	0.11437	0.00680272	0	logistic
K76.9	Liver disease; unspecified	Liver disease; unspecified (K76.9) -- rs145568234	6:32279268:T:G	rs145568234	6:32247045:T:G	-1.31055	0.537362	0.269672	0.0147337	5174	875	4299	0.320005	0.00570159	4	logistic
S92.919A	Unspecified fracture of unspecified toe(s); initial encounter for closed fracture	Unspecified fracture of unspecified toe(s); initial encounter for closed fracture (S92.919A) -- rs114969413	6:31957902:G:A	rs114969413	6:31925679:G:A	2.00977	0.824081	7.46162	0.0147359	461	78	383	1	0.00867679	0	logistic
E04.0	Nontoxic diffuse goiter	Nontoxic diffuse goiter (E04.0) -- rs2314757	1:19805278:C:T	rs2314757	1:20131771:C:T	-0.648847	0.266078	0.522648	0.0147458	534	84	450	0.999657	0.230337	21	logistic
Z00.129	Encounter for routine child health examination without abnormal findings	Encounter for routine child health examination without abnormal findings (Z00.129) -- rs4654925	1:19901230:G:C	rs4654925	1:20227723:G:C	-0.356213	0.146111	0.700323	0.0147705	2057	314	1743	0.837808	0.455761	10	logistic
M99.03	Segmental and somatic dysfunction of lumbar region	Segmental and somatic dysfunction of lumbar region (M99.03) -- rs17208853	6:32408583:T:C	rs17208853	6:32376360:T:C	0.990124	0.406159	2.69157	0.014778	943	157	786	0.708369	0.0323436	0	logistic
S39.012A	Strain of muscle; fascia and tendon of lower back; initial encounter	Strain of muscle; fascia and tendon of lower back; initial encounter (S39.012A) -- rs2836882	21:39094644:G:A	rs2836882	21:40466570:G:A	-0.259082	0.106318	0.77176	0.0148157	2340	393	1947	0.206581	0.216667	10	logistic
M70.62	Trochanteric bursitis; left hip	Trochanteric bursitis; left hip (M70.62) -- rs2314757	1:19805278:C:T	rs2314757	1:20131771:C:T	-0.198755	0.0815641	0.81975	0.0148178	3343	549	2794	1	0.249028	131	logistic
H02.889	Meibomian gland dysfunction of unspecified eye; unspecified eyelid	Meibomian gland dysfunction of unspecified eye; unspecified eyelid (H02.889) -- rs6869382	5:145942508:C:T	rs6869382	5:145322071:C:T	-0.253244	0.103927	0.776279	0.0148199	1609	267	1342	0.998685	0.473586	6	logistic
I25.9	Chronic ischemic heart disease; unspecified	Chronic ischemic heart disease; unspecified (I25.9) -- rs1048709	6:31947158:A:G	rs1048709	6:31914935:A:G	-0.500611	0.205474	0.60616	0.0148356	1301	217	1084	0.865343	0.106841	0	logistic
G35	Multiple sclerosis	Multiple sclerosis (G35) -- rs145568234	6:32279268:T:G	rs145568234	6:32247045:T:G	1.02667	0.421485	2.79175	0.0148574	2843	483	2360	0.273088	0.00650721	1	logistic
S61.209A	Unspecified open wound of unspecified finger without damage to nail; initial encounter	Unspecified open wound of unspecified finger without damage to nail; initial encounter (S61.209A) -- rs114969413	6:31957902:G:A	rs114969413	6:31925679:G:A	2.02052	0.829577	7.54225	0.014867	590	97	493	0.148093	0.00762712	0	logistic
O24.919	Unspecified diabetes mellitus in pregnancy; unspecified trimester	Unspecified diabetes mellitus in pregnancy; unspecified trimester (O24.919) -- rs144614916	6:32708532:A:C	rs144614916	6:32676309:A:C	2.30825	0.94772	10.0568	0.014868	640	109	531	0.14217	0.00703125	0	logistic
L56.8	Other specified acute skin changes due to ultraviolet radiation	Other specified acute skin changes due to ultraviolet radiation (L56.8) -- rs114969413	6:31957902:G:A	rs114969413	6:31925679:G:A	1.99714	0.820039	7.36798	0.0148743	525	87	438	0.122215	0.00666667	0	logistic
Q82.0	Hereditary lymphedema	Hereditary lymphedema (Q82.0) -- rs3104411	6:32715876:G:A	rs3104411	6:32683653:G:A	-0.631689	0.259387	0.531693	0.0148787	542	88	454	0.712731	0.178967	4	logistic
R56.9	Unspecified convulsions	Unspecified convulsions (R56.9) -- rs3135344	6:32427259:C:T	rs3135344	6:32395036:C:T	0.123892	0.0508732	1.13189	0.014879	7759	1330	6429	0.969807	0.221614	3	logistic
T37.8X5A	Adverse effect of other specified systemic anti-infectives and antiparasitics; initial encounter	Adverse effect of other specified systemic anti-infectives and antiparasitics; initial encounter (T37.8X5A) -- rs3135344	6:32427259:C:T	rs3135344	6:32395036:C:T	0.610537	0.250718	1.84142	0.0148853	374	64	310	0.754605	0.231283	0	logistic
E10.319	Type 1 diabetes mellitus with unspecified diabetic retinopathy without macular edema	Type 1 diabetes mellitus with unspecified diabetic retinopathy without macular edema (E10.319) -- rs9271364	6:32619010:A:G	rs9271364	6:32586787:A:G	-0.760874	0.312534	0.467258	0.0149112	330	55	275	0.449453	0.398485	0	logistic
R82.992	Hyperoxaluria	Hyperoxaluria (R82.992) -- rs114969413	6:31957902:G:A	rs114969413	6:31925679:G:A	3.05218	1.25381	21.1615	0.0149196	333	57	276	0.109788	0.00750751	0	logistic
R53.81	Other malaise	Other malaise (R53.81) -- rs9270949	6:32605198:T:C	rs9270949	6:32572975:T:C	0.106226	0.0436425	1.11207	0.0149333	10561	1847	8714	0.995482	0.220576	1	logistic
I48.3	Typical atrial flutter	Typical atrial flutter (I48.3) -- rs4654925	1:19901230:G:C	rs4654925	1:20227723:G:C	0.286796	0.117859	1.33215	0.0149589	1440	233	1207	0.728087	0.461458	5	logistic
N84.1	Polyp of cervix uteri	Polyp of cervix uteri (N84.1) -- rs9268847	6:32461500:A:G	rs9268847	6:32429277:A:G	-0.28791	0.118321	0.749829	0.0149618	1683	277	1406	0.797821	0.344029	7	logistic
H57.12	Ocular pain; left eye	Ocular pain; left eye (H57.12) -- rs17208853	6:32408583:T:C	rs17208853	6:32376360:T:C	0.643381	0.264447	1.9029	0.0149772	1580	257	1323	0.900885	0.0278481	0	logistic
Z99.3	Dependence on wheelchair	Dependence on wheelchair (Z99.3) -- rs1967688	6:32372291:C:T	rs1967688	6:32340068:C:T	-0.245527	0.100927	0.782292	0.0149863	1726	286	1440	0.685584	0.387312	11	logistic
E07.89	Other specified disorders of thyroid	Other specified disorders of thyroid (E07.89) -- rs4654925	1:19901230:G:C	rs4654925	1:20227723:G:C	0.384594	0.158102	1.46902	0.014992	813	130	683	0.885083	0.47417	6	logistic
M85.851	Other specified disorders of bone density and structure; right thigh	Other specified disorders of bone density and structure; right thigh (M85.851) -- rs144614916	6:32708532:A:C	rs144614916	6:32676309:A:C	1.99045	0.818258	7.31885	0.0149929	537	89	448	0.189514	0.0102421	0	logistic
K50.113	Crohn's disease of large intestine with fistula	Crohn's disease of large intestine with fistula (K50.113) -- rs1967688	6:32372291:C:T	rs1967688	6:32340068:C:T	-0.627436	0.257934	0.533959	0.0149931	604	100	504	0.435691	0.38245	4	logistic
H44.20	Degenerative myopia; unspecified eye	Degenerative myopia; unspecified eye (H44.20) -- rs4654925	1:19901230:G:C	rs4654925	1:20227723:G:C	-0.56261	0.231312	0.56972	0.015005	436	75	361	0.2711	0.459862	1	logistic
M75.121	Complete rotator cuff tear or rupture of right shoulder; not specified as traumatic	Complete rotator cuff tear or rupture of right shoulder; not specified as traumatic (M75.121) -- rs114969413	6:31957902:G:A	rs114969413	6:31925679:G:A	0.863466	0.355017	2.37137	0.015008	1739	288	1451	0.850656	0.0123634	0	logistic
C21.0	Malignant neoplasm of anus; unspecified	Malignant neoplasm of anus; unspecified (C21.0) -- rs4654925	1:19901230:G:C	rs4654925	1:20227723:G:C	0.504882	0.207616	1.65679	0.0150236	454	75	379	0.60088	0.495595	1	logistic
J98.59	Other diseases of mediastinum; not elsewhere classified	Other diseases of mediastinum; not elsewhere classified (J98.59) -- rs6869382	5:145942508:C:T	rs6869382	5:145322071:C:T	-0.414476	0.170443	0.660686	0.0150258	639	106	533	0.999718	0.476526	1	logistic
R65.20	Severe sepsis without septic shock	Severe sepsis without septic shock (R65.20) -- rs144614916	6:32708532:A:C	rs144614916	6:32676309:A:C	0.924522	0.38022	2.52066	0.0150346	1748	295	1453	0.999979	0.0102975	0	logistic
K50.819	Crohn's disease of both small and large intestine with unspecified complications	Crohn's disease of both small and large intestine with unspecified complications (K50.819) -- rs114969413	6:31957902:G:A	rs114969413	6:31925679:G:A	1.74699	0.718733	5.73729	0.0150719	1285	210	1075	0.971753	0.0108949	0	logistic
F31.81	Bipolar II disorder	Bipolar II disorder (F31.81) -- rs144614916	6:32708532:A:C	rs144614916	6:32676309:A:C	1.15975	0.477147	3.18915	0.0150739	1412	231	1181	0.283197	0.00956091	1	logistic
S22.39XA	Fracture of one rib; unspecified side; initial encounter for closed fracture	Fracture of one rib; unspecified side; initial encounter for closed fracture (S22.39XA) -- rs3819720	6:32836793:G:A	rs3819720	6:32804570:G:A	0.491685	0.202324	1.63507	0.0150913	576	95	481	0.00483686	0.256944	0	logistic
I95.2	Hypotension due to drugs	Hypotension due to drugs (I95.2) -- rs114969413	6:31957902:G:A	rs114969413	6:31925679:G:A	1.34841	0.554867	3.85129	0.0150927	894	149	745	0.999953	0.00782998	0	logistic
T86.11	Kidney transplant rejection	Kidney transplant rejection (T86.11) -- rs114969413	6:31957902:G:A	rs114969413	6:31925679:G:A	1.95281	0.80364	7.04843	0.0151009	627	100	527	0.127726	0.00637959	0	logistic
Z68.34	Body mass index (BMI) 34.0-34.9; adult	Body mass index (BMI) 34.0-34.9; adult (Z68.34) -- rs2836882	21:39094644:G:A	rs2836882	21:40466570:G:A	-0.253152	0.10423	0.77635	0.0151498	2477	411	2066	0.270968	0.218208	9	logistic
M10.9	Gout; unspecified	Gout; unspecified (M10.9) -- rs3828796	6:32668197:A:G	rs3828796	6:32635974:A:G	-0.156931	0.0646205	0.854763	0.0151614	7664	1312	6352	0.99797	0.190892	3	logistic
H01.119	Allergic dermatitis of unspecified eye; unspecified eyelid	Allergic dermatitis of unspecified eye; unspecified eyelid (H01.119) -- rs114969413	6:31957902:G:A	rs114969413	6:31925679:G:A	2.63025	1.08323	13.8773	0.0151757	343	57	286	0.0864987	0.0058309	0	logistic
G47.9	Sleep disorder; unspecified	Sleep disorder; unspecified (G47.9) -- rs9271364	6:32619010:A:G	rs9271364	6:32586787:A:G	0.104659	0.0431024	1.11033	0.0151757	7841	1345	6496	0.995659	0.434447	0	logistic
R13.13	Dysphagia; pharyngeal phase	Dysphagia; pharyngeal phase (R13.13) -- rs17208853	6:32408583:T:C	rs17208853	6:32376360:T:C	0.867942	0.357458	2.382	0.0151782	748	119	629	0.213398	0.0320856	0	logistic
D12.6	Benign neoplasm of colon; unspecified	Benign neoplasm of colon; unspecified (D12.6) -- rs144614916	6:32708532:A:C	rs144614916	6:32676309:A:C	0.453398	0.186765	1.57365	0.0151977	7748	1330	6418	0.999677	0.0101962	3	logistic
F90.2	Attention-deficit hyperactivity disorder; combined type	Attention-deficit hyperactivity disorder; combined type (F90.2) -- rs114969413	6:31957902:G:A	rs114969413	6:31925679:G:A	3.69787	1.52331	40.3613	0.0152026	679	108	571	0.153281	0.00736377	0	logistic
N02.8	Recurrent and persistent hematuria with other morphologic changes	Recurrent and persistent hematuria with other morphologic changes (N02.8) -- rs114969413	6:31957902:G:A	rs114969413	6:31925679:G:A	3.20596	1.32088	24.6792	0.0152184	421	66	355	0.0975527	0.00593824	0	logistic
T75.3XXA	Motion sickness; initial encounter	Motion sickness; initial encounter (T75.3XXA) -- rs2836882	21:39094644:G:A	rs2836882	21:40466570:G:A	0.486399	0.200441	1.62645	0.015239	591	96	495	0.370879	0.246193	1	logistic
F81.9	Developmental disorder of scholastic skills; unspecified	Developmental disorder of scholastic skills; unspecified (F81.9) -- rs114969413	6:31957902:G:A	rs114969413	6:31925679:G:A	3.76132	1.5504	43.0053	0.0152647	364	59	305	0.062925	0.00412088	0	logistic
Z79.83	Long term (current) use of bisphosphonates	Long term (current) use of bisphosphonates (Z79.83) -- rs9274700	6:32669403:A:G	rs9274700	6:32637180:A:G	-0.805285	0.331946	0.44696	0.0152683	341	57	284	0.956271	0.328446	0	logistic
E66.3	Overweight	Overweight (E66.3) -- rs144614916	6:32708532:A:C	rs144614916	6:32676309:A:C	-0.269538	0.111109	0.763732	0.0152707	30632	6538	24094	0.98655	0.0096631	25	logistic
N60.02	Solitary cyst of left breast	Solitary cyst of left breast (N60.02) -- rs17208853	6:32408583:T:C	rs17208853	6:32376360:T:C	0.828437	0.341531	2.28974	0.0152807	1476	245	1231	0.613967	0.027439	0	logistic
E83.39	Other disorders of phosphorus metabolism	Other disorders of phosphorus metabolism (E83.39) -- rs114969413	6:31957902:G:A	rs114969413	6:31925679:G:A	1.114	0.459258	3.04651	0.0152811	1537	258	1279	0.271708	0.00878334	0	logistic
I13.10	Hypertensive heart and chronic kidney disease without heart failure; with stage 1 through stage 4 chronic kidney disease; or unspecified chronic kidney disease	Hypertensive heart and chronic kidney disease without heart failure; with stage 1 through stage 4 chronic kidney disease; or unspecified chronic kidney disease (I13.10) -- rs1967688	6:32372291:C:T	rs1967688	6:32340068:C:T	-0.675832	0.278659	0.508733	0.0152958	366	62	304	0.222867	0.35929	0	logistic
Z87.81	Personal history of (healed) traumatic fracture	Personal history of (healed) traumatic fracture (Z87.81) -- rs9271364	6:32619010:A:G	rs9271364	6:32586787:A:G	0.257793	0.106314	1.29407	0.0153156	1411	238	1173	0.97479	0.428774	0	logistic
L20.84	Intrinsic (allergic) eczema	Intrinsic (allergic) eczema (L20.84) -- rs2314757	1:19805278:C:T	rs2314757	1:20131771:C:T	-0.185795	0.0766332	0.830444	0.0153307	4221	695	3526	1	0.25231	177	logistic
K50.018	Crohn's disease of small intestine with other complication	Crohn's disease of small intestine with other complication (K50.018) -- rs114969413	6:31957902:G:A	rs114969413	6:31925679:G:A	1.79847	0.741939	6.0404	0.0153501	1181	193	988	0.978004	0.0110076	0	logistic
M45.9	Ankylosing spondylitis of unspecified sites in spine	Ankylosing spondylitis of unspecified sites in spine (M45.9) -- rs1048709	6:31947158:A:G	rs1048709	6:31914935:A:G	0.605973	0.250048	1.83303	0.0153747	713	118	595	0.722756	0.123422	0	logistic
M43.6	Torticollis	Torticollis (M43.6) -- rs9271364	6:32619010:A:G	rs9271364	6:32586787:A:G	-0.221431	0.0913808	0.801371	0.0153858	1928	320	1608	0.980745	0.416234	0	logistic
E34.9	Endocrine disorder; unspecified	Endocrine disorder; unspecified (E34.9) -- rs3819720	6:32836793:G:A	rs3819720	6:32804570:G:A	-0.242271	0.0999849	0.784843	0.0153895	3082	420	2662	0.36005	0.238482	1	logistic
O09.521	Supervision of elderly multigravida; first trimester	Supervision of elderly multigravida; first trimester (O09.521) -- rs144614916	6:32708532:A:C	rs144614916	6:32676309:A:C	1.3997	0.577669	4.054	0.015392	1947	323	1624	0.943919	0.0097586	0	logistic
I50.31	Acute diastolic (congestive) heart failure	Acute diastolic (congestive) heart failure (I50.31) -- rs9271364	6:32619010:A:G	rs9271364	6:32586787:A:G	-0.23073	0.0952371	0.793954	0.0154061	1854	309	1545	0.961288	0.420173	0	logistic
F02.80	Dementia in other diseases classified elsewhere without behavioral disturbance	Dementia in other diseases classified elsewhere without behavioral disturbance (F02.80) -- rs9270949	6:32605198:T:C	rs9270949	6:32572975:T:C	0.241485	0.0996798	1.27314	0.0154097	2802	471	2331	0.943296	0.210564	0	logistic
S46.812A	Strain of other muscles; fascia and tendons at shoulder and upper arm level; left arm; initial encounter	Strain of other muscles; fascia and tendons at shoulder and upper arm level; left arm; initial encounter (S46.812A) -- rs9274700	6:32669403:A:G	rs9274700	6:32637180:A:G	-0.557935	0.230417	0.57239	0.0154601	457	74	383	0.828749	0.322757	0	logistic
F31.10	Bipolar disorder; current episode manic without psychotic features; unspecified	Bipolar disorder; current episode manic without psychotic features; unspecified (F31.10) -- rs9271364	6:32619010:A:G	rs9271364	6:32586787:A:G	0.532785	0.220059	1.70367	0.0154734	481	76	405	0.155248	0.432432	0	logistic
H35.30	Unspecified macular degeneration	Unspecified macular degeneration (H35.30) -- rs3828796	6:32668197:A:G	rs3828796	6:32635974:A:G	-0.260415	0.107622	0.770732	0.0155329	2982	493	2489	0.925351	0.190309	0	logistic
F14.10	Cocaine abuse; uncomplicated	Cocaine abuse; uncomplicated (F14.10) -- rs1048709	6:31947158:A:G	rs1048709	6:31914935:A:G	-0.3935	0.162628	0.674691	0.0155365	2351	387	1964	0.646274	0.0988941	1	logistic
N31.9	Neuromuscular dysfunction of bladder; unspecified	Neuromuscular dysfunction of bladder; unspecified (N31.9) -- rs17208853	6:32408583:T:C	rs17208853	6:32376360:T:C	0.577692	0.238821	1.78192	0.015566	2123	355	1768	0.919483	0.0287329	0	logistic
I50.21	Acute systolic (congestive) heart failure	Acute systolic (congestive) heart failure (I50.21) -- rs2836882	21:39094644:G:A	rs2836882	21:40466570:G:A	0.237558	0.0982104	1.26815	0.0155689	2623	435	2188	0.485953	0.224171	15	logistic
B35.2	Tinea manuum	Tinea manuum (B35.2) -- rs3819720	6:32836793:G:A	rs3819720	6:32804570:G:A	-0.799408	0.330507	0.449595	0.0155747	323	53	270	0.0458678	0.23065	1	logistic
D34	Benign neoplasm of thyroid gland	Benign neoplasm of thyroid gland (D34) -- rs3135344	6:32427259:C:T	rs3135344	6:32395036:C:T	0.689681	0.28519	1.99308	0.0155924	404	68	336	0.0626124	0.226485	0	logistic
Z86.018	Personal history of other benign neoplasm	Personal history of other benign neoplasm (Z86.018) -- rs9270949	6:32605198:T:C	rs9270949	6:32572975:T:C	0.373371	0.154398	1.45262	0.015596	1172	194	978	0.957825	0.213311	0	logistic
I16.0	Hypertensive urgency	Hypertensive urgency (I16.0) -- rs148844907	6:31660620:T:A	rs148844907	6:31628397:T:A	1.13281	0.468463	3.10436	0.0156004	2708	453	2255	0.16052	0.0038774	2	logistic
I35.9	Nonrheumatic aortic valve disorder; unspecified	Nonrheumatic aortic valve disorder; unspecified (I35.9) -- rs6869382	5:145942508:C:T	rs6869382	5:145322071:C:T	-0.189694	0.0784542	0.827212	0.0156107	3486	578	2908	0.999996	0.464286	9	logistic
B59	Pneumocystosis	Pneumocystosis (B59) -- rs148844907	6:31660620:T:A	rs148844907	6:31628397:T:A	2.62433	1.08558	13.7953	0.0156301	596	100	496	0.0819063	0.00419463	0	logistic
M05.741	Rheumatoid arthritis with rheumatoid factor of right hand without organ or systems involvement	Rheumatoid arthritis with rheumatoid factor of right hand without organ or systems involvement (M05.741) -- rs6869382	5:145942508:C:T	rs6869382	5:145322071:C:T	-0.380134	0.157271	0.68377	0.0156461	742	123	619	0.999749	0.47035	1	logistic
Z94.81	Bone marrow transplant status	Bone marrow transplant status (Z94.81) -- rs148844907	6:31660620:T:A	rs148844907	6:31628397:T:A	2.91616	1.20665	18.4703	0.0156602	385	59	326	0.0816098	0.00519481	0	logistic
E53.8	Deficiency of other specified B group vitamins	Deficiency of other specified B group vitamins (E53.8) -- rs3819720	6:32836793:G:A	rs3819720	6:32804570:G:A	-0.0726496	0.0300628	0.929927	0.0156666	20702	3783	16919	0.974499	0.249034	25	logistic
O26.842	Uterine size-date discrepancy; second trimester	Uterine size-date discrepancy; second trimester (O26.842) -- rs1048709	6:31947158:A:G	rs1048709	6:31914935:A:G	3.53076	1.46127	34.1498	0.0156825	407	66	341	0.680608	0.110565	0	logistic
L97.922	Non-pressure chronic ulcer of unspecified part of left lower leg with fat layer exposed	Non-pressure chronic ulcer of unspecified part of left lower leg with fat layer exposed (L97.922) -- rs114969413	6:31957902:G:A	rs114969413	6:31925679:G:A	2.56826	1.06309	13.0431	0.0156987	362	62	300	0.126327	0.00828729	0	logistic
I95.1	Orthostatic hypotension	Orthostatic hypotension (I95.1) -- rs17208853	6:32408583:T:C	rs17208853	6:32376360:T:C	0.40318	0.166907	1.49658	0.0157095	3839	645	3194	0.793651	0.0308674	1	logistic
C44.90	Unspecified malignant neoplasm of skin; unspecified	Unspecified malignant neoplasm of skin; unspecified (C44.90) -- rs144614916	6:32708532:A:C	rs144614916	6:32676309:A:C	2.05713	0.851652	7.82348	0.0157155	794	131	663	0.225734	0.0100756	0	logistic
R85.611	Atypical squamous cells cannot exclude high grade squamous intraepithelial lesion on cytologic smear of anus (ASC-H)	Atypical squamous cells cannot exclude high grade squamous intraepithelial lesion on cytologic smear of anus (ASC-H) (R85.611) -- rs3828796	6:32668197:A:G	rs3828796	6:32635974:A:G	-0.925713	0.38325	0.396249	0.0157166	369	63	306	0.0531788	0.219512	0	logistic
J98.11	Atelectasis	Atelectasis (J98.11) -- rs6869382	5:145942508:C:T	rs6869382	5:145322071:C:T	-0.239053	0.0989699	0.787373	0.0157173	1964	326	1638	0.995119	0.473269	5	logistic
M45.9	Ankylosing spondylitis of unspecified sites in spine	Ankylosing spondylitis of unspecified sites in spine (M45.9) -- rs17208853	6:32408583:T:C	rs17208853	6:32376360:T:C	0.981235	0.406291	2.66775	0.0157307	713	118	595	0.985141	0.0343619	0	logistic
I83.811	Varicose veins of right lower extremity with pain	Varicose veins of right lower extremity with pain (I83.811) -- rs3819720	6:32836793:G:A	rs3819720	6:32804570:G:A	-0.342202	0.141713	0.710205	0.0157462	1467	247	1220	0.588403	0.236878	0	logistic
M70.62	Trochanteric bursitis; left hip	Trochanteric bursitis; left hip (M70.62) -- rs114969413	6:31957902:G:A	rs114969413	6:31925679:G:A	0.612699	0.253734	1.84541	0.0157469	3474	577	2897	0.531436	0.0119459	0	logistic
K59.03	Drug induced constipation	Drug induced constipation (K59.03) -- rs6869382	5:145942508:C:T	rs6869382	5:145322071:C:T	-0.150345	0.0622668	0.860411	0.0157558	4053	680	3373	0.999774	0.469529	8	logistic
M10.00	Idiopathic gout; unspecified site	Idiopathic gout; unspecified site (M10.00) -- rs3828796	6:32668197:A:G	rs3828796	6:32635974:A:G	-0.329478	0.136484	0.719299	0.0157766	2139	357	1782	0.591605	0.187471	0	logistic
Z95.3	Presence of xenogenic heart valve	Presence of xenogenic heart valve (Z95.3) -- rs114969413	6:31957902:G:A	rs114969413	6:31925679:G:A	2.27802	0.943953	9.75737	0.0158096	439	74	365	1	0.00797267	0	logistic
J34.0	Abscess; furuncle and carbuncle of nose	Abscess; furuncle and carbuncle of nose (J34.0) -- rs9274700	6:32669403:A:G	rs9274700	6:32637180:A:G	-0.566292	0.234658	0.567626	0.0158102	483	79	404	0.0169574	0.318841	0	logistic
L30.0	Nummular dermatitis	Nummular dermatitis (L30.0) -- rs9271364	6:32619010:A:G	rs9271364	6:32586787:A:G	-0.26296	0.109006	0.768773	0.0158509	1392	234	1158	0.71779	0.411997	0	logistic
I70.91	Generalized atherosclerosis	Generalized atherosclerosis (I70.91) -- rs114969413	6:31957902:G:A	rs114969413	6:31925679:G:A	0.869731	0.360557	2.38627	0.0158572	1833	295	1538	0.371782	0.0111839	0	logistic
D18.00	Hemangioma unspecified site	Hemangioma unspecified site (D18.00) -- rs2836882	21:39094644:G:A	rs2836882	21:40466570:G:A	0.336595	0.139555	1.40017	0.0158693	1326	225	1101	0.457649	0.229638	2	logistic
F43.20	Adjustment disorder; unspecified	Adjustment disorder; unspecified (F43.20) -- rs148844907	6:31660620:T:A	rs148844907	6:31628397:T:A	1.2437	0.515733	3.46844	0.0158858	2817	467	2350	0.149972	0.00354988	3	logistic
R82.994	Hypercalciuria	Hypercalciuria (R82.994) -- rs2314757	1:19805278:C:T	rs2314757	1:20131771:C:T	-0.602435	0.249913	0.547477	0.015927	617	97	520	0.999459	0.242301	25	logistic
Z32.01	Encounter for pregnancy test; result positive	Encounter for pregnancy test; result positive (Z32.01) -- rs3104411	6:32715876:G:A	rs3104411	6:32683653:G:A	0.346995	0.143973	1.41481	0.0159464	3125	518	2607	0.969628	0.19744	44	logistic
I27.89	Other specified pulmonary heart diseases	Other specified pulmonary heart diseases (I27.89) -- rs6869382	5:145942508:C:T	rs6869382	5:145322071:C:T	-0.494143	0.205057	0.610094	0.0159619	417	70	347	0.985957	0.476019	1	logistic
H00.014	Hordeolum externum left upper eyelid	Hordeolum externum left upper eyelid (H00.014) -- rs17208853	6:32408583:T:C	rs17208853	6:32376360:T:C	0.81793	0.339436	2.2658	0.0159669	829	138	691	0.976233	0.0331725	0	logistic
M84.48XA	Pathological fracture; other site; initial encounter for fracture	Pathological fracture; other site; initial encounter for fracture (M84.48XA) -- rs17208853	6:32408583:T:C	rs17208853	6:32376360:T:C	0.401419	0.166592	1.49394	0.0159699	4959	849	4110	0.434447	0.0310546	1	logistic
H93.292	Other abnormal auditory perceptions; left ear	Other abnormal auditory perceptions; left ear (H93.292) -- rs3104411	6:32715876:G:A	rs3104411	6:32683653:G:A	0.751251	0.31179	2.11965	0.0159752	387	63	324	0.794312	0.191214	2	logistic
E21.1	Secondary hyperparathyroidism; not elsewhere classified	Secondary hyperparathyroidism; not elsewhere classified (E21.1) -- rs1967688	6:32372291:C:T	rs1967688	6:32340068:C:T	-0.628	0.260649	0.533658	0.0159799	353	59	294	0.363987	0.36119	0	logistic
I82.4Y9	Acute embolism and thrombosis of unspecified deep veins of unspecified proximal lower extremity	Acute embolism and thrombosis of unspecified deep veins of unspecified proximal lower extremity (I82.4Y9) -- rs144614916	6:32708532:A:C	rs144614916	6:32676309:A:C	1.59267	0.661063	4.91688	0.0159849	710	115	595	0.17965	0.0084507	0	logistic
C79.31	Secondary malignant neoplasm of brain	Secondary malignant neoplasm of brain (C79.31) -- rs9270949	6:32605198:T:C	rs9270949	6:32572975:T:C	0.427052	0.177294	1.53273	0.0160083	691	117	574	0.980155	0.195369	0	logistic
H93.11	Tinnitus; right ear	Tinnitus; right ear (H93.11) -- rs3828796	6:32668197:A:G	rs3828796	6:32635974:A:G	-0.272006	0.112956	0.76185	0.016037	2238	377	1861	0.585667	0.1937	0	logistic
O09.523	Supervision of elderly multigravida; third trimester	Supervision of elderly multigravida; third trimester (O09.523) -- rs144614916	6:32708532:A:C	rs144614916	6:32676309:A:C	1.34286	0.557689	3.82998	0.0160446	1959	321	1638	0.935339	0.00995406	0	logistic
Z85.89	Personal history of malignant neoplasm of other organs and systems	Personal history of malignant neoplasm of other organs and systems (Z85.89) -- rs148844907	6:31660620:T:A	rs148844907	6:31628397:T:A	2.7571	1.14503	15.7541	0.0160449	730	121	609	0.118338	0.00547945	0	logistic
M25.569	Pain in unspecified knee	Pain in unspecified knee (M25.569) -- rs2836882	21:39094644:G:A	rs2836882	21:40466570:G:A	-0.0799809	0.0332171	0.923134	0.016048	19092	3621	15471	0.999995	0.22368	225	logistic
E11.9	Type 2 diabetes mellitus without complications	Type 2 diabetes mellitus without complications (E11.9) -- rs3135344	6:32427259:C:T	rs3135344	6:32395036:C:T	-0.0540814	0.0224635	0.947355	0.0160613	33640	11000	22640	1	0.210271	8	logistic
J43.9	Emphysema; unspecified	Emphysema; unspecified (J43.9) -- rs1048709	6:31947158:A:G	rs1048709	6:31914935:A:G	-0.259743	0.107905	0.77125	0.016078	4791	817	3974	0.98717	0.10144	0	logistic
H52.03	Hypermetropia; bilateral	Hypermetropia; bilateral (H52.03) -- rs6869382	5:145942508:C:T	rs6869382	5:145322071:C:T	-0.154764	0.0642947	0.856617	0.0160795	3877	651	3226	0.999985	0.469822	11	logistic
K22.70	Barrett's esophagus without dysplasia	Barrett's esophagus without dysplasia (K22.70) -- rs9274700	6:32669403:A:G	rs9274700	6:32637180:A:G	0.199673	0.0829545	1.221	0.0160835	3098	521	2577	0.533107	0.306165	0	logistic
I71.9	Aortic aneurysm of unspecified site; without rupture	Aortic aneurysm of unspecified site; without rupture (I71.9) -- rs17208853	6:32408583:T:C	rs17208853	6:32376360:T:C	0.792695	0.329389	2.20934	0.0161035	1339	226	1113	0.869829	0.0313667	0	logistic
C34.10	Malignant neoplasm of upper lobe; unspecified bronchus or lung	Malignant neoplasm of upper lobe; unspecified bronchus or lung (C34.10) -- rs1967688	6:32372291:C:T	rs1967688	6:32340068:C:T	0.756347	0.314291	2.13048	0.0161055	318	53	265	0.708304	0.402516	0	logistic
R47.1	Dysarthria and anarthria	Dysarthria and anarthria (R47.1) -- rs114969413	6:31957902:G:A	rs114969413	6:31925679:G:A	1.19545	0.496759	3.30505	0.0161061	1082	178	904	0.26452	0.0101664	0	logistic
F10.930	#N/A	#N/A	6:31957902:G:A	rs114969413	6:31925679:G:A	2.33043	0.968453	10.2823	0.0161132	562	94	468	0.101239	0.00533808	0	logistic
M76.821	Posterior tibial tendinitis; right leg	Posterior tibial tendinitis; right leg (M76.821) -- rs3135344	6:32427259:C:T	rs3135344	6:32395036:C:T	0.399057	0.165846	1.49042	0.0161196	863	143	720	0.581398	0.237543	0	logistic
C91.10	Chronic lymphocytic leukemia of B-cell type not having achieved remission	Chronic lymphocytic leukemia of B-cell type not having achieved remission (C91.10) -- rs1048709	6:31947158:A:G	rs1048709	6:31914935:A:G	0.765109	0.317993	2.14923	0.0161258	597	99	498	0.20908	0.11809	0	logistic
O10.919	Unspecified pre-existing hypertension complicating pregnancy; unspecified trimester	Unspecified pre-existing hypertension complicating pregnancy; unspecified trimester (O10.919) -- rs9271364	6:32619010:A:G	rs9271364	6:32586787:A:G	-0.812859	0.33787	0.443588	0.0161357	509	84	425	0.905291	0.398821	0	logistic
L43.9	Lichen planus; unspecified	Lichen planus; unspecified (L43.9) -- rs1967688	6:32372291:C:T	rs1967688	6:32340068:C:T	0.329873	0.137129	1.39079	0.0161474	931	155	776	0.590007	0.402793	6	logistic
R68.82	Decreased libido	Decreased libido (R68.82) -- rs3819720	6:32836793:G:A	rs3819720	6:32804570:G:A	-0.218228	0.0907194	0.803942	0.016149	3474	577	2897	0.577273	0.242516	4	logistic
I67.89	Other cerebrovascular disease	Other cerebrovascular disease (I67.89) -- rs114969413	6:31957902:G:A	rs114969413	6:31925679:G:A	2.29916	0.955895	9.96583	0.0161616	348	58	290	0.128864	0.00862069	0	logistic
K50.80	Crohn's disease of both small and large intestine without complications	Crohn's disease of both small and large intestine without complications (K50.80) -- rs145568234	6:32279268:T:G	rs145568234	6:32247045:T:G	1.37377	0.571226	3.95022	0.0161745	2067	338	1729	0.226461	0.00628931	0	logistic
H93.8X1	Other specified disorders of right ear	Other specified disorders of right ear (H93.8X1) -- rs3828796	6:32668197:A:G	rs3828796	6:32635974:A:G	-0.513823	0.213654	0.598204	0.0161756	926	156	770	0.49838	0.196544	0	logistic
K13.70	Unspecified lesions of oral mucosa	Unspecified lesions of oral mucosa (K13.70) -- rs144614916	6:32708532:A:C	rs144614916	6:32676309:A:C	1.17361	0.48803	3.23363	0.016182	1511	251	1260	0.254254	0.00827267	0	logistic
Z87.891	Personal history of nicotine dependence	Personal history of nicotine dependence (Z87.891) -- rs9268847	6:32461500:A:G	rs9268847	6:32429277:A:G	0.0787078	0.0327323	1.08189	0.0161906	15103	2660	12443	0.168763	0.350559	47	logistic
I81	Portal vein thrombosis	Portal vein thrombosis (I81) -- rs114969413	6:31957902:G:A	rs114969413	6:31925679:G:A	1.61275	0.670804	5.01658	0.0162077	938	159	779	0.194981	0.00799574	0	logistic
H11.002	Unspecified pterygium of left eye	Unspecified pterygium of left eye (H11.002) -- rs1048709	6:31947158:A:G	rs1048709	6:31914935:A:G	0.852565	0.354889	2.34566	0.0162905	330	55	275	0.563835	0.130303	0	logistic
M05.742	Rheumatoid arthritis with rheumatoid factor of left hand without organ or systems involvement	Rheumatoid arthritis with rheumatoid factor of left hand without organ or systems involvement (M05.742) -- rs17208853	6:32408583:T:C	rs17208853	6:32376360:T:C	0.905196	0.376828	2.47242	0.0162993	737	122	615	0.996008	0.0305292	0	logistic
I31.39	#N/A	#N/A	6:32461500:A:G	rs9268847	6:32429277:A:G	0.228734	0.0952401	1.25701	0.0163209	1810	307	1503	0.685526	0.359669	7	logistic
H60.391	Other infective otitis externa; right ear	Other infective otitis externa; right ear (H60.391) -- rs6869382	5:145942508:C:T	rs6869382	5:145322071:C:T	-0.267474	0.111381	0.76531	0.0163311	1460	238	1222	0.992957	0.47637	3	logistic
M86.9	Osteomyelitis; unspecified	Osteomyelitis; unspecified (M86.9) -- rs2836882	21:39094644:G:A	rs2836882	21:40466570:G:A	0.255656	0.106465	1.29131	0.0163367	2027	338	1689	0.00147479	0.223236	8	logistic
N47.1	Phimosis	Phimosis (N47.1) -- rs4654925	1:19901230:G:C	rs4654925	1:20227723:G:C	0.40391	0.16823	1.49767	0.016353	1019	169	850	0.531968	0.461727	4	logistic
N60.12	Diffuse cystic mastopathy of left breast	Diffuse cystic mastopathy of left breast (N60.12) -- rs145568234	6:32279268:T:G	rs145568234	6:32247045:T:G	1.66555	0.693726	5.28857	0.016356	1577	264	1313	0.150507	0.00475587	1	logistic
R39.9	Unspecified symptoms and signs involving the genitourinary system	Unspecified symptoms and signs involving the genitourinary system (R39.9) -- rs9268847	6:32461500:A:G	rs9268847	6:32429277:A:G	0.156618	0.0652354	1.16955	0.0163588	4455	744	3711	0.822674	0.34927	14	logistic
H40.001	Preglaucoma; unspecified; right eye	Preglaucoma; unspecified; right eye (H40.001) -- rs9274700	6:32669403:A:G	rs9274700	6:32637180:A:G	-0.625272	0.260442	0.535116	0.0163589	344	59	285	0.768327	0.324128	0	logistic
R19.4	Change in bowel habit	Change in bowel habit (R19.4) -- rs3819720	6:32836793:G:A	rs3819720	6:32804570:G:A	-0.181007	0.0754083	0.83443	0.0163792	4040	680	3360	0.696485	0.237129	1	logistic
I95.9	Hypotension; unspecified	Hypotension; unspecified (I95.9) -- rs9270949	6:32605198:T:C	rs9270949	6:32572975:T:C	0.133729	0.0557127	1.14308	0.0163805	6661	1148	5513	0.999477	0.21806	1	logistic
R30.9	Painful micturition; unspecified	Painful micturition; unspecified (R30.9) -- rs1967688	6:32372291:C:T	rs1967688	6:32340068:C:T	0.424414	0.176817	1.52869	0.0163819	572	96	476	0.456782	0.397727	2	logistic
R19.09	Other intra-abdominal and pelvic swelling; mass and lump	Other intra-abdominal and pelvic swelling; mass and lump (R19.09) -- rs4654925	1:19901230:G:C	rs4654925	1:20227723:G:C	0.262222	0.109255	1.29982	0.0163906	1382	230	1152	0.90191	0.464906	5	logistic
N19	Unspecified kidney failure	Unspecified kidney failure (N19) -- rs3828796	6:32668197:A:G	rs3828796	6:32635974:A:G	-0.238847	0.0995268	0.787535	0.0164029	3204	539	2665	0.655908	0.190075	0	logistic
R94.39	Abnormal result of other cardiovascular function study	Abnormal result of other cardiovascular function study (R94.39) -- rs1048709	6:31947158:A:G	rs1048709	6:31914935:A:G	-0.203233	0.0846933	0.816088	0.0164112	6949	1171	5778	0.99783	0.106418	0	logistic
M79.622	Pain in left upper arm	Pain in left upper arm (M79.622) -- rs6869382	5:145942508:C:T	rs6869382	5:145322071:C:T	-0.363975	0.151683	0.694909	0.0164139	849	139	710	0.972148	0.482921	2	logistic
E79.0	Hyperuricemia without signs of inflammatory arthritis and tophaceous disease	Hyperuricemia without signs of inflammatory arthritis and tophaceous disease (E79.0) -- rs1967688	6:32372291:C:T	rs1967688	6:32340068:C:T	-0.257465	0.107296	0.773008	0.0164141	1840	309	1531	0.981617	0.38587	12	logistic
S49.92XA	Unspecified injury of left shoulder and upper arm; initial encounter	Unspecified injury of left shoulder and upper arm; initial encounter (S49.92XA) -- rs2836882	21:39094644:G:A	rs2836882	21:40466570:G:A	-0.827096	0.344797	0.437317	0.0164494	350	60	290	0.605488	0.218571	1	logistic
F31.60	Bipolar disorder; current episode mixed; unspecified	Bipolar disorder; current episode mixed; unspecified (F31.60) -- rs114969413	6:31957902:G:A	rs114969413	6:31925679:G:A	2.56092	1.06762	12.9477	0.0164528	359	58	301	0.126858	0.00835655	0	logistic
Z87.81	Personal history of (healed) traumatic fracture	Personal history of (healed) traumatic fracture (Z87.81) -- rs3135344	6:32427259:C:T	rs3135344	6:32395036:C:T	0.302745	0.126212	1.35357	0.0164538	1411	238	1173	0.923474	0.226435	0	logistic
M80.00XD	Age-related osteoporosis with current pathological fracture; unspecified site; subsequent encounter for fracture with routine healing	Age-related osteoporosis with current pathological fracture; unspecified site; subsequent encounter for fracture with routine healing (M80.00XD) -- rs6869382	5:145942508:C:T	rs6869382	5:145322071:C:T	-0.496111	0.206828	0.608894	0.0164547	588	99	489	0.995765	0.464286	2	logistic
R85.615	Unsatisfactory cytologic smear of anus	Unsatisfactory cytologic smear of anus (R85.615) -- rs114969413	6:31957902:G:A	rs114969413	6:31925679:G:A	2.07058	0.863538	7.92941	0.0164945	651	110	541	0.172102	0.00844854	0	logistic
R10.31	Right lower quadrant pain	Right lower quadrant pain (R10.31) -- rs2836882	21:39094644:G:A	rs2836882	21:40466570:G:A	-0.0992381	0.0413882	0.905527	0.0164967	12305	2159	10146	0.999807	0.222024	110	logistic
M17.0	Bilateral primary osteoarthritis of knee	Bilateral primary osteoarthritis of knee (M17.0) -- rs3104411	6:32715876:G:A	rs3104411	6:32683653:G:A	-0.0901312	0.037592	0.913811	0.0165021	16575	3017	13558	1	0.228386	227	logistic
T50.905D	Adverse effect of unspecified drugs; medicaments and biological substances; subsequent encounter	Adverse effect of unspecified drugs; medicaments and biological substances; subsequent encounter (T50.905D) -- rs144614916	6:32708532:A:C	rs144614916	6:32676309:A:C	1.61858	0.675123	5.04594	0.0165089	720	116	604	0.193116	0.00902778	0	logistic
R41.840	Attention and concentration deficit	Attention and concentration deficit (R41.840) -- rs114969413	6:31957902:G:A	rs114969413	6:31925679:G:A	1.65743	0.691522	5.24581	0.0165395	1186	196	990	0.252852	0.00927487	0	logistic
N20.0	Calculus of kidney	Calculus of kidney (N20.0) -- rs3819720	6:32836793:G:A	rs3819720	6:32804570:G:A	-0.0886011	0.0369683	0.915211	0.0165446	14432	2543	11889	0.995971	0.243729	14	logistic
K51.011	Ulcerative (chronic) pancolitis with rectal bleeding	Ulcerative (chronic) pancolitis with rectal bleeding (K51.011) -- rs148844907	6:31660620:T:A	rs148844907	6:31628397:T:A	2.41414	1.00732	11.1802	0.0165478	910	149	761	0.132366	0.00549451	0	logistic
I34.1	Nonrheumatic mitral (valve) prolapse	Nonrheumatic mitral (valve) prolapse (I34.1) -- rs2314757	1:19805278:C:T	rs2314757	1:20131771:C:T	-0.234776	0.0979661	0.790748	0.0165523	2636	422	2214	1	0.260053	122	logistic
W57.XXXS	Bitten or stung by nonvenomous insect and other nonvenomous arthropods; sequela	Bitten or stung by nonvenomous insect and other nonvenomous arthropods; sequela (W57.XXXS) -- rs3104411	6:32715876:G:A	rs3104411	6:32683653:G:A	0.581479	0.242654	1.78868	0.0165605	535	87	448	0.531703	0.216822	4	logistic
L90.9	Atrophic disorder of skin; unspecified	Atrophic disorder of skin; unspecified (L90.9) -- rs1967688	6:32372291:C:T	rs1967688	6:32340068:C:T	-0.379956	0.158582	0.683891	0.0165765	801	130	671	0.601346	0.378277	5	logistic
K51.819	Other ulcerative colitis with unspecified complications	Other ulcerative colitis with unspecified complications (K51.819) -- rs9271364	6:32619010:A:G	rs9271364	6:32586787:A:G	0.679031	0.283443	1.97197	0.0165909	391	65	326	0.575939	0.441176	0	logistic
Z03.74	Encounter for suspected problem with fetal growth ruled out	Encounter for suspected problem with fetal growth ruled out (Z03.74) -- rs17208853	6:32408583:T:C	rs17208853	6:32376360:T:C	0.454129	0.189566	1.5748	0.0165919	6398	1085	5313	0.970099	0.0321194	1	logistic
H25.811	Combined forms of age-related cataract; right eye	Combined forms of age-related cataract; right eye (H25.811) -- rs145568234	6:32279268:T:G	rs145568234	6:32247045:T:G	2.06513	0.862134	7.88635	0.0166034	614	100	514	0.0968353	0.00488599	0	logistic
G43.001	Migraine without aura; not intractable; with status migrainosus	Migraine without aura; not intractable; with status migrainosus (G43.001) -- rs17208853	6:32408583:T:C	rs17208853	6:32376360:T:C	0.617711	0.257879	1.85468	0.0166043	1789	296	1493	0.800587	0.028787	0	logistic
R94.5	Abnormal results of liver function studies	Abnormal results of liver function studies (R94.5) -- rs1967688	6:32372291:C:T	rs1967688	6:32340068:C:T	-0.190276	0.0794371	0.826731	0.0166067	2978	480	2498	0.752772	0.393049	33	logistic
M99.03	Segmental and somatic dysfunction of lumbar region	Segmental and somatic dysfunction of lumbar region (M99.03) -- rs114969413	6:31957902:G:A	rs114969413	6:31925679:G:A	1.84386	0.769996	6.32089	0.0166369	943	157	786	0.194466	0.00795334	0	logistic
Z59.9	Problem related to housing and economic circumstances; unspecified	Problem related to housing and economic circumstances; unspecified (Z59.9) -- rs145568234	6:32279268:T:G	rs145568234	6:32247045:T:G	1.29543	0.541055	3.65256	0.0166538	1583	267	1316	0.150222	0.00473784	0	logistic
H52.4	Presbyopia	Presbyopia (H52.4) -- rs3828796	6:32668197:A:G	rs3828796	6:32635974:A:G	0.0945699	0.0395064	1.09919	0.0166754	14430	2606	11824	0.999999	0.192654	3	logistic
L03.818	Cellulitis of other sites	Cellulitis of other sites (L03.818) -- rs114969413	6:31957902:G:A	rs114969413	6:31925679:G:A	1.82186	0.76112	6.18333	0.0166816	718	119	599	0.134202	0.00626741	0	logistic
K92.2	Gastrointestinal hemorrhage; unspecified	Gastrointestinal hemorrhage; unspecified (K92.2) -- rs145568234	6:32279268:T:G	rs145568234	6:32247045:T:G	-0.921859	0.385142	0.397779	0.0166858	7083	1213	5870	0.392782	0.00607087	4	logistic
E11.3553	Type 2 diabetes mellitus with stable proliferative diabetic retinopathy; bilateral	Type 2 diabetes mellitus with stable proliferative diabetic retinopathy; bilateral (E11.3553) -- rs3828796	6:32668197:A:G	rs3828796	6:32635974:A:G	-0.646516	0.270174	0.523868	0.0167131	435	72	363	0.00757054	0.21954	0	logistic
F10.229	Alcohol dependence with intoxication; unspecified	Alcohol dependence with intoxication; unspecified (F10.229) -- rs9270949	6:32605198:T:C	rs9270949	6:32572975:T:C	0.524096	0.219022	1.68893	0.0167161	512	84	428	0.97152	0.198242	0	logistic
E13.10	Other specified diabetes mellitus with ketoacidosis without coma	Other specified diabetes mellitus with ketoacidosis without coma (E13.10) -- rs2314757	1:19805278:C:T	rs2314757	1:20131771:C:T	0.611392	0.255506	1.84299	0.0167171	425	71	354	0.99079	0.238824	13	logistic
K08.89	Other specified disorders of teeth and supporting structures	Other specified disorders of teeth and supporting structures (K08.89) -- rs144614916	6:32708532:A:C	rs144614916	6:32676309:A:C	0.501704	0.209732	1.65153	0.0167511	6148	1057	5091	0.916294	0.0101659	2	logistic
K85.80	Other acute pancreatitis without necrosis or infection	Other acute pancreatitis without necrosis or infection (K85.80) -- rs9268847	6:32461500:A:G	rs9268847	6:32429277:A:G	-0.547945	0.229063	0.578136	0.0167513	435	72	363	0.939133	0.349425	1	logistic
K14.6	Glossodynia	Glossodynia (K14.6) -- rs9271364	6:32619010:A:G	rs9271364	6:32586787:A:G	0.347316	0.145193	1.41526	0.0167527	795	136	659	0.770499	0.420755	0	logistic
J45.998	Other asthma	Other asthma (J45.998) -- rs4654925	1:19901230:G:C	rs4654925	1:20227723:G:C	-0.294349	0.123055	0.745016	0.0167559	1190	192	998	0.667673	0.447899	4	logistic
N39.44	Nocturnal enuresis	Nocturnal enuresis (N39.44) -- rs114969413	6:31957902:G:A	rs114969413	6:31925679:G:A	1.89384	0.791741	6.64482	0.0167572	555	93	462	0.135794	0.00720721	0	logistic
K08.89	Other specified disorders of teeth and supporting structures	Other specified disorders of teeth and supporting structures (K08.89) -- rs148844907	6:31660620:T:A	rs148844907	6:31628397:T:A	0.692006	0.28934	1.99772	0.0167718	6142	1057	5085	0.299521	0.0048844	8	logistic
I48.92	Unspecified atrial flutter	Unspecified atrial flutter (I48.92) -- rs17208853	6:32408583:T:C	rs17208853	6:32376360:T:C	0.457386	0.191278	1.57994	0.0167931	3568	591	2977	0.79808	0.0319507	1	logistic
T83.511D	Infection and inflammatory reaction due to indwelling urethral catheter; subsequent encounter	Infection and inflammatory reaction due to indwelling urethral catheter; subsequent encounter (T83.511D) -- rs9270949	6:32605198:T:C	rs9270949	6:32572975:T:C	0.648402	0.271206	1.91248	0.0168113	338	52	286	0.995821	0.223373	0	logistic
H35.363	Drusen (degenerative) of macula; bilateral	Drusen (degenerative) of macula; bilateral (H35.363) -- rs3104411	6:32715876:G:A	rs3104411	6:32683653:G:A	0.260899	0.109156	1.2981	0.016841	1966	332	1634	0.940985	0.207019	19	logistic
I65.21	Occlusion and stenosis of right carotid artery	Occlusion and stenosis of right carotid artery (I65.21) -- rs1048709	6:31947158:A:G	rs1048709	6:31914935:A:G	-0.470862	0.19702	0.624464	0.0168524	1647	273	1374	0.989242	0.102914	0	logistic
Z41.1	Encounter for cosmetic surgery	Encounter for cosmetic surgery (Z41.1) -- rs6869382	5:145942508:C:T	rs6869382	5:145322071:C:T	-0.324818	0.13593	0.722659	0.0168671	1175	192	983	0.995517	0.480851	1	logistic
J90	Pleural effusion; not elsewhere classified	Pleural effusion; not elsewhere classified (J90) -- rs144614916	6:32708532:A:C	rs144614916	6:32676309:A:C	-1.07909	0.451655	0.339905	0.0168856	4282	721	3561	0.762901	0.00875759	0	logistic
N76.1	Subacute and chronic vaginitis	Subacute and chronic vaginitis (N76.1) -- rs9270949	6:32605198:T:C	rs9270949	6:32572975:T:C	0.43247	0.181047	1.54106	0.0169073	722	119	603	0.999924	0.194598	0	logistic
R53.81	Other malaise	Other malaise (R53.81) -- rs9274700	6:32669403:A:G	rs9274700	6:32637180:A:G	-0.0999324	0.0418375	0.904899	0.0169135	10562	1847	8715	0.993107	0.298618	0	logistic
Z12.9	Encounter for screening for malignant neoplasm; site unspecified	Encounter for screening for malignant neoplasm; site unspecified (Z12.9) -- rs9270949	6:32605198:T:C	rs9270949	6:32572975:T:C	-0.148828	0.0623125	0.861717	0.0169214	7215	1217	5998	0.985268	0.20887	0	logistic
L03.113	Cellulitis of right upper limb	Cellulitis of right upper limb (L03.113) -- rs17208853	6:32408583:T:C	rs17208853	6:32376360:T:C	0.730045	0.305739	2.07517	0.0169494	995	163	832	0.940423	0.0331658	0	logistic
G43.109	Migraine with aura; not intractable; without status migrainosus	Migraine with aura; not intractable; without status migrainosus (G43.109) -- rs17208853	6:32408583:T:C	rs17208853	6:32376360:T:C	0.342672	0.143515	1.40871	0.0169538	5241	872	4369	0.718388	0.032532	2	logistic
N30.01	Acute cystitis with hematuria	Acute cystitis with hematuria (N30.01) -- rs1967688	6:32372291:C:T	rs1967688	6:32340068:C:T	-0.132975	0.0556922	0.875487	0.0169551	5292	891	4401	0.157155	0.390401	76	logistic
I80.8	Phlebitis and thrombophlebitis of other sites	Phlebitis and thrombophlebitis of other sites (I80.8) -- rs3104411	6:32715876:G:A	rs3104411	6:32683653:G:A	0.677971	0.283957	1.96988	0.0169596	354	59	295	0.420451	0.196328	1	logistic
Z30.09	Encounter for other general counseling and advice on contraception	Encounter for other general counseling and advice on contraception (Z30.09) -- rs17208853	6:32408583:T:C	rs17208853	6:32376360:T:C	0.326267	0.136664	1.38579	0.0169693	10154	1753	8401	0.942827	0.032795	1	logistic
T78.00XD	Anaphylactic reaction due to unspecified food; subsequent encounter	Anaphylactic reaction due to unspecified food; subsequent encounter (T78.00XD) -- rs3104411	6:32715876:G:A	rs3104411	6:32683653:G:A	0.969337	0.406042	2.6362	0.0169734	1080	150	930	0.591083	0.209722	12	logistic
O99.213	Obesity complicating pregnancy; third trimester	Obesity complicating pregnancy; third trimester (O99.213) -- rs9271364	6:32619010:A:G	rs9271364	6:32586787:A:G	-0.780799	0.327225	0.45804	0.0170271	589	97	492	0.953841	0.402377	0	logistic
J00	Acute nasopharyngitis [common cold]	Acute nasopharyngitis [common cold] (J00) -- rs17208853	6:32408583:T:C	rs17208853	6:32376360:T:C	0.415338	0.174065	1.51488	0.0170278	3396	567	2829	0.319593	0.031066	1	logistic
G60.8	Other hereditary and idiopathic neuropathies	Other hereditary and idiopathic neuropathies (G60.8) -- rs3135344	6:32427259:C:T	rs3135344	6:32395036:C:T	0.257088	0.10775	1.29316	0.0170338	1713	287	1426	0.991826	0.231173	0	logistic
D25.9	Leiomyoma of uterus; unspecified	Leiomyoma of uterus; unspecified (D25.9) -- rs114969413	6:31957902:G:A	rs114969413	6:31925679:G:A	0.455018	0.190706	1.5762	0.0170346	9421	1638	7783	0.925801	0.010933	0	logistic
J38.5	Laryngeal spasm	Laryngeal spasm (J38.5) -- rs9271364	6:32619010:A:G	rs9271364	6:32586787:A:G	0.471889	0.1978	1.60302	0.0170469	479	80	399	0.226383	0.43215	0	logistic
Z68.41	Body mass index (BMI) 40.0-44.9; adult	Body mass index (BMI) 40.0-44.9; adult (Z68.41) -- rs9270949	6:32605198:T:C	rs9270949	6:32572975:T:C	0.161115	0.0675343	1.17482	0.0170475	4763	801	3962	0.984601	0.212471	0	logistic
J00	Acute nasopharyngitis [common cold]	Acute nasopharyngitis [common cold] (J00) -- rs4654925	1:19901230:G:C	rs4654925	1:20227723:G:C	0.162548	0.0681406	1.1765	0.0170571	3381	562	2819	0.155146	0.461846	16	logistic
D36.10	Benign neoplasm of peripheral nerves and autonomic nervous system; unspecified	Benign neoplasm of peripheral nerves and autonomic nervous system; unspecified (D36.10) -- rs17208853	6:32408583:T:C	rs17208853	6:32376360:T:C	0.766089	0.321171	2.15134	0.0170654	1001	170	831	0.681667	0.031968	0	logistic
K50.818	Crohn's disease of both small and large intestine with other complication	Crohn's disease of both small and large intestine with other complication (K50.818) -- rs17208853	6:32408583:T:C	rs17208853	6:32376360:T:C	1.06898	0.448195	2.91242	0.0170751	1192	196	996	0.633274	0.0302013	0	logistic
F60.3	Borderline personality disorder	Borderline personality disorder (F60.3) -- rs3819720	6:32836793:G:A	rs3819720	6:32804570:G:A	0.274878	0.115259	1.31637	0.0170849	1710	284	1426	0.115768	0.252632	0	logistic
M47.819	Spondylosis without myelopathy or radiculopathy; site unspecified	Spondylosis without myelopathy or radiculopathy; site unspecified (M47.819) -- rs145568234	6:32279268:T:G	rs145568234	6:32247045:T:G	1.03776	0.435281	2.82289	0.0171199	2188	364	1824	0.253222	0.00685558	0	logistic
M17.2	Bilateral post-traumatic osteoarthritis of knee	Bilateral post-traumatic osteoarthritis of knee (M17.2) -- rs9270949	6:32605198:T:C	rs9270949	6:32572975:T:C	-0.823216	0.345357	0.439018	0.0171412	320	54	266	0.90374	0.189062	0	logistic
Z12.83	Encounter for screening for malignant neoplasm of skin	Encounter for screening for malignant neoplasm of skin (Z12.83) -- rs4654925	1:19901230:G:C	rs4654925	1:20227723:G:C	0.0923658	0.038756	1.09677	0.0171597	12280	2128	10152	0.917199	0.456433	67	logistic
F33.3	Major depressive disorder; recurrent; severe with psychotic symptoms	Major depressive disorder; recurrent; severe with psychotic symptoms (F33.3) -- rs9274700	6:32669403:A:G	rs9274700	6:32637180:A:G	-0.235838	0.0989688	0.789909	0.0171744	1992	334	1658	0.206754	0.295181	0	logistic
R09.1	Pleurisy	Pleurisy (R09.1) -- rs3135344	6:32427259:C:T	rs3135344	6:32395036:C:T	0.482301	0.202406	1.6198	0.0171798	597	101	496	0.122705	0.230318	0	logistic
S09.90XD	Unspecified injury of head; subsequent encounter	Unspecified injury of head; subsequent encounter (S09.90XD) -- rs9271364	6:32619010:A:G	rs9271364	6:32586787:A:G	0.483912	0.203091	1.62241	0.0171847	443	69	374	0.687632	0.43228	0	logistic
S39.012A	Strain of muscle; fascia and tendon of lower back; initial encounter	Strain of muscle; fascia and tendon of lower back; initial encounter (S39.012A) -- rs6869382	5:145942508:C:T	rs6869382	5:145322071:C:T	-0.202705	0.0850986	0.816519	0.0172187	2345	395	1950	0.995934	0.4742	5	logistic
C56.9	Malignant neoplasm of unspecified ovary	Malignant neoplasm of unspecified ovary (C56.9) -- rs4654925	1:19901230:G:C	rs4654925	1:20227723:G:C	-0.409043	0.171728	0.664286	0.0172224	626	102	524	0.545683	0.463259	3	logistic
R43.2	Parageusia	Parageusia (R43.2) -- rs114969413	6:31957902:G:A	rs114969413	6:31925679:G:A	1.45886	0.612521	4.30107	0.0172312	939	154	785	0.194878	0.00798722	0	logistic
N18.2	Chronic kidney disease; stage 2 (mild)	Chronic kidney disease; stage 2 (mild) (N18.2) -- rs145568234	6:32279268:T:G	rs145568234	6:32247045:T:G	-0.960098	0.403116	0.382856	0.0172334	7545	1289	6256	0.860108	0.00583168	3	logistic
G43.709	Chronic migraine without aura; not intractable; without status migrainosus	Chronic migraine without aura; not intractable; without status migrainosus (G43.709) -- rs17208853	6:32408583:T:C	rs17208853	6:32376360:T:C	0.473126	0.198666	1.605	0.0172417	2900	483	2417	0.699092	0.0289655	1	logistic
F33.3	Major depressive disorder; recurrent; severe with psychotic symptoms	Major depressive disorder; recurrent; severe with psychotic symptoms (F33.3) -- rs148844907	6:31660620:T:A	rs148844907	6:31628397:T:A	1.2791	0.537125	3.59342	0.0172476	1992	334	1658	0.133949	0.00376506	0	logistic
A49.02	Methicillin resistant Staphylococcus aureus infection; unspecified site	Methicillin resistant Staphylococcus aureus infection; unspecified site (A49.02) -- rs17208853	6:32408583:T:C	rs17208853	6:32376360:T:C	0.885553	0.371905	2.42432	0.0172597	882	142	740	0.933233	0.0357143	0	logistic
M67.88	Other specified disorders of synovium and tendon; other site	Other specified disorders of synovium and tendon; other site (M67.88) -- rs3135344	6:32427259:C:T	rs3135344	6:32395036:C:T	0.573261	0.240754	1.77404	0.0172607	442	74	368	0.160614	0.234163	0	logistic
O82	Encounter for cesarean delivery without indication	Encounter for cesarean delivery without indication (O82) -- rs114969413	6:31957902:G:A	rs114969413	6:31925679:G:A	3.44777	1.44798	31.4302	0.0172613	982	163	819	0.190582	0.00763748	0	logistic
M21.621	Bunionette of right foot	Bunionette of right foot (M21.621) -- rs3104411	6:32715876:G:A	rs3104411	6:32683653:G:A	0.727417	0.305604	2.06973	0.0173003	305	50	255	0.43052	0.201639	2	logistic
R00.0	Tachycardia; unspecified	Tachycardia; unspecified (R00.0) -- rs3104411	6:32715876:G:A	rs3104411	6:32683653:G:A	0.0949237	0.039885	1.09957	0.0173158	12840	2269	10571	1	0.226947	179	logistic
Z59.89	#N/A	#N/A	5:145942508:C:T	rs6869382	5:145322071:C:T	-0.233557	0.0981529	0.791713	0.0173352	1710	285	1425	0.999405	0.482164	4	logistic
L57.8	Other skin changes due to chronic exposure to nonionizing radiation	Other skin changes due to chronic exposure to nonionizing radiation (L57.8) -- rs3104411	6:32715876:G:A	rs3104411	6:32683653:G:A	0.312515	0.13135	1.36686	0.0173476	1815	305	1510	0.855331	0.218182	13	logistic
D68.9	Coagulation defect; unspecified	Coagulation defect; unspecified (D68.9) -- rs9268847	6:32461500:A:G	rs9268847	6:32429277:A:G	0.192984	0.0811163	1.21286	0.0173546	2851	477	2374	0.322409	0.350403	9	logistic
K61.0	Anal abscess	Anal abscess (K61.0) -- rs144614916	6:32708532:A:C	rs144614916	6:32676309:A:C	1.29573	0.54464	3.65367	0.0173567	1143	192	951	0.280187	0.0104987	0	logistic
Z88.8	Allergy status to other drugs; medicaments and biological substances status	Allergy status to other drugs; medicaments and biological substances status (Z88.8) -- rs1048709	6:31947158:A:G	rs1048709	6:31914935:A:G	0.233913	0.0983295	1.26354	0.0173656	4222	713	3509	0.884235	0.105874	0	logistic
D49.6	Neoplasm of unspecified behavior of brain	Neoplasm of unspecified behavior of brain (D49.6) -- rs1048709	6:31947158:A:G	rs1048709	6:31914935:A:G	0.669464	0.281447	1.95319	0.0173761	502	83	419	0.745954	0.120518	0	logistic
E11.21	Type 2 diabetes mellitus with diabetic nephropathy	Type 2 diabetes mellitus with diabetic nephropathy (E11.21) -- rs9268847	6:32461500:A:G	rs9268847	6:32429277:A:G	0.107114	0.0450423	1.11306	0.0174034	8358	1453	6905	0.747921	0.349306	24	logistic
D49.6	Neoplasm of unspecified behavior of brain	Neoplasm of unspecified behavior of brain (D49.6) -- rs3828796	6:32668197:A:G	rs3828796	6:32635974:A:G	-0.704554	0.296419	0.494329	0.0174594	502	83	419	0.0863066	0.212151	0	logistic
R27.9	Unspecified lack of coordination	Unspecified lack of coordination (R27.9) -- rs3104411	6:32715876:G:A	rs3104411	6:32683653:G:A	0.315107	0.132573	1.37041	0.0174609	1457	238	1219	0.63257	0.198696	12	logistic
W19.XXXD	Unspecified fall; subsequent encounter	Unspecified fall; subsequent encounter (W19.XXXD) -- rs4654925	1:19901230:G:C	rs4654925	1:20227723:G:C	-0.148555	0.0625081	0.861952	0.017474	4547	776	3771	0.687932	0.455905	16	logistic
R90.89	Other abnormal findings on diagnostic imaging of central nervous system	Other abnormal findings on diagnostic imaging of central nervous system (R90.89) -- rs3819720	6:32836793:G:A	rs3819720	6:32804570:G:A	-0.307819	0.129532	0.735049	0.0174826	1558	259	1299	0.125719	0.237484	0	logistic
H66.002	Acute suppurative otitis media without spontaneous rupture of ear drum; left ear	Acute suppurative otitis media without spontaneous rupture of ear drum; left ear (H66.002) -- rs1048709	6:31947158:A:G	rs1048709	6:31914935:A:G	0.894923	0.376589	2.44715	0.0174829	373	63	310	0.79949	0.123324	0	logistic
Z68.44	Body mass index (BMI) 60.0-69.9; adult	Body mass index (BMI) 60.0-69.9; adult (Z68.44) -- rs114969413	6:31957902:G:A	rs114969413	6:31925679:G:A	3.14378	1.32293	23.1913	0.0174839	367	61	306	0.0836013	0.00544959	0	logistic
I49.49	Other premature depolarization	Other premature depolarization (I49.49) -- rs4654925	1:19901230:G:C	rs4654925	1:20227723:G:C	-0.665519	0.280061	0.514007	0.0174854	368	63	305	0.580863	0.45788	1	logistic
H93.292	Other abnormal auditory perceptions; left ear	Other abnormal auditory perceptions; left ear (H93.292) -- rs3828796	6:32668197:A:G	rs3828796	6:32635974:A:G	-0.9452	0.397796	0.388602	0.017497	389	64	325	0.376142	0.217224	0	logistic
H10.45	Other chronic allergic conjunctivitis	Other chronic allergic conjunctivitis (H10.45) -- rs3104411	6:32715876:G:A	rs3104411	6:32683653:G:A	0.245259	0.103225	1.27795	0.0175026	2582	432	2150	0.927949	0.206429	28	logistic
F64.9	Gender identity disorder; unspecified	Gender identity disorder; unspecified (F64.9) -- rs3819720	6:32836793:G:A	rs3819720	6:32804570:G:A	0.764029	0.321667	2.14691	0.0175385	829	78	751	0.203461	0.236429	0	logistic
N39.45	Continuous leakage	Continuous leakage (N39.45) -- rs17208853	6:32408583:T:C	rs17208853	6:32376360:T:C	0.925021	0.389472	2.52192	0.017546	611	101	510	0.340969	0.0327332	0	logistic
M54.10	Radiculopathy; site unspecified	Radiculopathy; site unspecified (M54.10) -- rs9270949	6:32605198:T:C	rs9270949	6:32572975:T:C	0.168736	0.0710461	1.18381	0.0175477	4146	705	3441	0.930037	0.210444	0	logistic
Z85.828	Personal history of other malignant neoplasm of skin	Personal history of other malignant neoplasm of skin (Z85.828) -- rs145568234	6:32279268:T:G	rs145568234	6:32247045:T:G	0.898654	0.3784	2.4563	0.0175548	3301	549	2752	0.852127	0.00893669	2	logistic
G93.89	Other specified disorders of brain	Other specified disorders of brain (G93.89) -- rs3828796	6:32668197:A:G	rs3828796	6:32635974:A:G	-0.406419	0.171148	0.666031	0.0175648	1133	190	943	0.679128	0.198588	0	logistic
Z63.6	Dependent relative needing care at home	Dependent relative needing care at home (Z63.6) -- rs17208853	6:32408583:T:C	rs17208853	6:32376360:T:C	0.805213	0.339117	2.23717	0.0175754	813	132	681	0.1514	0.0319803	0	logistic
K70.31	Alcoholic cirrhosis of liver with ascites	Alcoholic cirrhosis of liver with ascites (K70.31) -- rs3828796	6:32668197:A:G	rs3828796	6:32635974:A:G	-0.454867	0.191586	0.634532	0.0175864	1015	168	847	0.914206	0.210345	0	logistic
F32.0	Major depressive disorder; single episode; mild	Major depressive disorder; single episode; mild (F32.0) -- rs1967688	6:32372291:C:T	rs1967688	6:32340068:C:T	-0.148242	0.0624411	0.862223	0.0175917	4270	715	3555	0.813333	0.393326	52	logistic
T81.30XA	Disruption of wound; unspecified; initial encounter	Disruption of wound; unspecified; initial encounter (T81.30XA) -- rs9271364	6:32619010:A:G	rs9271364	6:32586787:A:G	0.372837	0.157054	1.45185	0.0175991	717	119	598	0.792945	0.425384	0	logistic
Z88.8	Allergy status to other drugs; medicaments and biological substances status	Allergy status to other drugs; medicaments and biological substances status (Z88.8) -- rs3135344	6:32427259:C:T	rs3135344	6:32395036:C:T	0.175359	0.0738794	1.19167	0.0176166	4220	712	3508	0.692579	0.223341	2	logistic
K51.90	Ulcerative colitis; unspecified; without complications	Ulcerative colitis; unspecified; without complications (K51.90) -- rs3828796	6:32668197:A:G	rs3828796	6:32635974:A:G	-0.288665	0.12166	0.749263	0.0176573	2957	491	2466	0.930149	0.187521	0	logistic
L91.8	Other hypertrophic disorders of the skin	Other hypertrophic disorders of the skin (L91.8) -- rs148844907	6:31660620:T:A	rs148844907	6:31628397:T:A	0.565839	0.238499	1.76092	0.0176683	8683	1484	7199	0.364925	0.00506737	11	logistic
F14.90	Cocaine use; unspecified; uncomplicated	Cocaine use; unspecified; uncomplicated (F14.90) -- rs1048709	6:31947158:A:G	rs1048709	6:31914935:A:G	-0.716995	0.302238	0.488217	0.0176785	772	126	646	0.644956	0.110751	1	logistic
M86.9	Osteomyelitis; unspecified	Osteomyelitis; unspecified (M86.9) -- rs17208853	6:32408583:T:C	rs17208853	6:32376360:T:C	0.527738	0.222502	1.69509	0.0176998	2035	339	1696	0.998953	0.029484	0	logistic
N94.6	Dysmenorrhea; unspecified	Dysmenorrhea; unspecified (N94.6) -- rs2314757	1:19805278:C:T	rs2314757	1:20131771:C:T	0.226856	0.0956506	1.25465	0.0177056	4050	659	3391	1	0.249259	168	logistic
O09.522	Supervision of elderly multigravida; second trimester	Supervision of elderly multigravida; second trimester (O09.522) -- rs144614916	6:32708532:A:C	rs144614916	6:32676309:A:C	1.32356	0.558062	3.75677	0.0177061	1967	327	1640	0.945701	0.00965938	0	logistic
T50.905D	Adverse effect of unspecified drugs; medicaments and biological substances; subsequent encounter	Adverse effect of unspecified drugs; medicaments and biological substances; subsequent encounter (T50.905D) -- rs9271364	6:32619010:A:G	rs9271364	6:32586787:A:G	0.427973	0.180454	1.53414	0.0177091	720	116	604	0.585147	0.419444	0	logistic
Z68.31	Body mass index (BMI) 31.0-31.9; adult	Body mass index (BMI) 31.0-31.9; adult (Z68.31) -- rs17208853	6:32408583:T:C	rs17208853	6:32376360:T:C	0.448961	0.189321	1.56668	0.0177193	3051	517	2534	0.954172	0.030154	1	logistic
G11.9	Hereditary ataxia; unspecified	Hereditary ataxia; unspecified (G11.9) -- rs9270949	6:32605198:T:C	rs9270949	6:32572975:T:C	0.654531	0.276012	1.92424	0.0177216	306	50	256	0.869857	0.210784	0	logistic
M65.341	Trigger finger; right ring finger	Trigger finger; right ring finger (M65.341) -- rs3828796	6:32668197:A:G	rs3828796	6:32635974:A:G	-0.353328	0.149003	0.702347	0.0177268	1364	228	1136	0.580463	0.199413	0	logistic
Z63.8	Other specified problems related to primary support group	Other specified problems related to primary support group (Z63.8) -- rs6869382	5:145942508:C:T	rs6869382	5:145322071:C:T	-0.482942	0.203687	0.616965	0.0177398	448	74	374	0.999741	0.478795	1	logistic
B19.10	Unspecified viral hepatitis B without hepatic coma	Unspecified viral hepatitis B without hepatic coma (B19.10) -- rs1967688	6:32372291:C:T	rs1967688	6:32340068:C:T	0.184032	0.0776249	1.20205	0.01775	3652	605	3047	0.664989	0.396084	39	logistic
E87.0	Hyperosmolality and hypernatremia	Hyperosmolality and hypernatremia (E87.0) -- rs9271364	6:32619010:A:G	rs9271364	6:32586787:A:G	-0.264	0.111365	0.767973	0.0177596	1351	223	1128	0.93217	0.409697	0	logistic
J36	Peritonsillar abscess	Peritonsillar abscess (J36) -- rs1967688	6:32372291:C:T	rs1967688	6:32340068:C:T	0.621498	0.26219	1.86171	0.0177685	366	60	306	0.145842	0.404372	2	logistic
G63	Polyneuropathy in diseases classified elsewhere	Polyneuropathy in diseases classified elsewhere (G63) -- rs17208853	6:32408583:T:C	rs17208853	6:32376360:T:C	0.463667	0.195613	1.58989	0.0177721	2855	476	2379	0.975411	0.0297723	1	logistic
N47.1	Phimosis	Phimosis (N47.1) -- rs3828796	6:32668197:A:G	rs3828796	6:32635974:A:G	-0.492261	0.207721	0.611243	0.0177966	1023	170	853	0.656831	0.209677	0	logistic
K52.9	Noninfective gastroenteritis and colitis; unspecified	Noninfective gastroenteritis and colitis; unspecified (K52.9) -- rs114969413	6:31957902:G:A	rs114969413	6:31925679:G:A	0.268115	0.113176	1.3075	0.0178356	16796	3010	13786	0.986039	0.0130984	0	logistic
R47.81	Slurred speech	Slurred speech (R47.81) -- rs114969413	6:31957902:G:A	rs114969413	6:31925679:G:A	1.8536	0.78254	6.38277	0.0178508	658	111	547	0.124668	0.00607903	0	logistic
N17.0	Acute kidney failure with tubular necrosis	Acute kidney failure with tubular necrosis (N17.0) -- rs148844907	6:31660620:T:A	rs148844907	6:31628397:T:A	2.83674	1.19794	17.0601	0.0178836	641	104	537	0.0631603	0.00312013	0	logistic
T86.19	Other complication of kidney transplant	Other complication of kidney transplant (T86.19) -- rs6869382	5:145942508:C:T	rs6869382	5:145322071:C:T	-0.275761	0.116466	0.758994	0.0178976	1488	246	1242	0.998446	0.481183	1	logistic
K40.91	Unilateral inguinal hernia; without obstruction or gangrene; recurrent	Unilateral inguinal hernia; without obstruction or gangrene; recurrent (K40.91) -- rs6869382	5:145942508:C:T	rs6869382	5:145322071:C:T	-0.380398	0.160674	0.683589	0.017908	999	163	836	0.995656	0.471972	1	logistic
O13.9	Gestational [pregnancy-induced] hypertension without significant proteinuria; unspecified trimester	Gestational [pregnancy-induced] hypertension without significant proteinuria; unspecified trimester (O13.9) -- rs3135344	6:32427259:C:T	rs3135344	6:32395036:C:T	-1.03531	0.437425	0.355117	0.0179415	462	78	384	0.38921	0.217532	0	logistic
O24.919	Unspecified diabetes mellitus in pregnancy; unspecified trimester	Unspecified diabetes mellitus in pregnancy; unspecified trimester (O24.919) -- rs114969413	6:31957902:G:A	rs114969413	6:31925679:G:A	2.2843	0.965318	9.81886	0.0179632	640	109	531	0.126416	0.00625	0	logistic
N39.44	Nocturnal enuresis	Nocturnal enuresis (N39.44) -- rs9274700	6:32669403:A:G	rs9274700	6:32637180:A:G	-0.494474	0.208964	0.609891	0.0179662	555	93	462	0.456917	0.311712	0	logistic
T50.Z95A	Adverse effect of other vaccines and biological substances; initial encounter	Adverse effect of other vaccines and biological substances; initial encounter (T50.Z95A) -- rs9270949	6:32605198:T:C	rs9270949	6:32572975:T:C	0.577242	0.243952	1.78112	0.0179713	460	75	385	0.787361	0.206522	0	logistic
E80.4	Gilbert syndrome	Gilbert syndrome (E80.4) -- rs145568234	6:32279268:T:G	rs145568234	6:32247045:T:G	3.08434	1.30356	21.8531	0.0179771	553	90	463	0.0850473	0.0045208	0	logistic
W55.03XA	Scratched by cat; initial encounter	Scratched by cat; initial encounter (W55.03XA) -- rs1048709	6:31947158:A:G	rs1048709	6:31914935:A:G	0.780808	0.330052	2.18324	0.0179955	378	63	315	0.669005	0.126984	0	logistic
O99.212	Obesity complicating pregnancy; second trimester	Obesity complicating pregnancy; second trimester (O99.212) -- rs1967688	6:32372291:C:T	rs1967688	6:32340068:C:T	-0.78463	0.331713	0.456288	0.018011	633	104	529	0.514028	0.381517	6	logistic
F10.229	Alcohol dependence with intoxication; unspecified	Alcohol dependence with intoxication; unspecified (F10.229) -- rs114969413	6:31957902:G:A	rs114969413	6:31925679:G:A	2.01069	0.850096	7.46848	0.0180179	512	84	428	0.176581	0.00976562	0	logistic
H81.20	Vestibular neuronitis; unspecified ear	Vestibular neuronitis; unspecified ear (H81.20) -- rs145568234	6:32279268:T:G	rs145568234	6:32247045:T:G	2.15069	0.909583	8.59082	0.0180552	363	62	301	1	0.00688705	0	logistic
D17.1	Benign lipomatous neoplasm of skin and subcutaneous tissue of trunk	Benign lipomatous neoplasm of skin and subcutaneous tissue of trunk (D17.1) -- rs2314757	1:19805278:C:T	rs2314757	1:20131771:C:T	-0.241512	0.102158	0.78544	0.018074	2279	374	1905	1	0.254717	81	logistic
F06.30	Mood disorder due to known physiological condition; unspecified	Mood disorder due to known physiological condition; unspecified (F06.30) -- rs2836882	21:39094644:G:A	rs2836882	21:40466570:G:A	0.321118	0.135846	1.37867	0.0180869	1295	218	1077	0.877239	0.227027	4	logistic
K43.9	Ventral hernia without obstruction or gangrene	Ventral hernia without obstruction or gangrene (K43.9) -- rs9270949	6:32605198:T:C	rs9270949	6:32572975:T:C	0.141348	0.0598152	1.15183	0.0181237	5795	983	4812	0.97465	0.218982	0	logistic
N83.209	Unspecified ovarian cyst; unspecified side	Unspecified ovarian cyst; unspecified side (N83.209) -- rs3819720	6:32836793:G:A	rs3819720	6:32804570:G:A	-0.143471	0.0607158	0.866346	0.0181278	6528	1118	5410	0.832911	0.240196	3	logistic
I26.99	Other pulmonary embolism without acute cor pulmonale	Other pulmonary embolism without acute cor pulmonale (I26.99) -- rs145568234	6:32279268:T:G	rs145568234	6:32247045:T:G	-1.12497	0.476086	0.324661	0.0181295	5592	950	4642	0.32816	0.00563305	3	logistic
H40.11X1	#N/A	#N/A	6:31957902:G:A	rs114969413	6:31925679:G:A	2.46886	1.04523	11.809	0.0181751	361	61	300	0.105408	0.00692521	0	logistic
R80.9	Proteinuria; unspecified	Proteinuria; unspecified (R80.9) -- rs145568234	6:32279268:T:G	rs145568234	6:32247045:T:G	-0.474277	0.200823	0.622335	0.0181932	18993	3414	15579	0.984327	0.00658137	14	logistic
D25.0	Submucous leiomyoma of uterus	Submucous leiomyoma of uterus (D25.0) -- rs9271364	6:32619010:A:G	rs9271364	6:32586787:A:G	0.237064	0.100381	1.26752	0.0181944	2097	345	1752	0.831744	0.428231	0	logistic
N93.8	Other specified abnormal uterine and vaginal bleeding	Other specified abnormal uterine and vaginal bleeding (N93.8) -- rs3104411	6:32715876:G:A	rs3104411	6:32683653:G:A	0.183279	0.07762	1.20115	0.018214	5235	880	4355	0.999712	0.209838	81	logistic
I95.2	Hypotension due to drugs	Hypotension due to drugs (I95.2) -- rs145568234	6:32279268:T:G	rs145568234	6:32247045:T:G	1.47554	0.624923	4.37341	0.0182179	894	149	745	1	0.00615212	0	logistic
B25.9	Cytomegaloviral disease; unspecified	Cytomegaloviral disease; unspecified (B25.9) -- rs114969413	6:31957902:G:A	rs114969413	6:31925679:G:A	2.02563	0.857933	7.58086	0.0182231	671	111	560	0.138837	0.00670641	0	logistic
O24.919	Unspecified diabetes mellitus in pregnancy; unspecified trimester	Unspecified diabetes mellitus in pregnancy; unspecified trimester (O24.919) -- rs9271364	6:32619010:A:G	rs9271364	6:32586787:A:G	-0.531732	0.225214	0.587586	0.0182252	640	109	531	0.901324	0.395313	0	logistic
Z14.8	Genetic carrier of other disease	Genetic carrier of other disease (Z14.8) -- rs3104411	6:32715876:G:A	rs3104411	6:32683653:G:A	-0.68048	0.288229	0.506374	0.0182308	1040	169	871	0.655949	0.191827	13	logistic
T78.1XXA	Other adverse food reactions; not elsewhere classified; initial encounter	Other adverse food reactions; not elsewhere classified; initial encounter (T78.1XXA) -- rs9271364	6:32619010:A:G	rs9271364	6:32586787:A:G	0.183016	0.0775319	1.20083	0.0182492	4625	706	3919	0.717026	0.430486	0	logistic
D17.71	Benign lipomatous neoplasm of kidney	Benign lipomatous neoplasm of kidney (D17.71) -- rs9271364	6:32619010:A:G	rs9271364	6:32586787:A:G	0.537235	0.227613	1.71127	0.0182603	381	62	319	0.898755	0.429134	0	logistic
R53.81	Other malaise	Other malaise (R53.81) -- rs1967688	6:32372291:C:T	rs1967688	6:32340068:C:T	-0.0912338	0.0386585	0.912804	0.0182752	10438	1823	8615	0.57035	0.390879	124	logistic
G81.90	Hemiplegia; unspecified affecting unspecified side	Hemiplegia; unspecified affecting unspecified side (G81.90) -- rs9270949	6:32605198:T:C	rs9270949	6:32572975:T:C	0.412092	0.174621	1.50997	0.0182784	680	111	569	0.824839	0.197059	0	logistic
E05.00	Thyrotoxicosis with diffuse goiter without thyrotoxic crisis or storm	Thyrotoxicosis with diffuse goiter without thyrotoxic crisis or storm (E05.00) -- rs3819720	6:32836793:G:A	rs3819720	6:32804570:G:A	0.163169	0.0691448	1.17724	0.0182841	4536	757	3779	0.853572	0.241292	3	logistic
I63.511	Cerebral infarction due to unspecified occlusion or stenosis of right middle cerebral artery	Cerebral infarction due to unspecified occlusion or stenosis of right middle cerebral artery (I63.511) -- rs114969413	6:31957902:G:A	rs114969413	6:31925679:G:A	2.89316	1.22617	18.0502	0.0182992	322	54	268	0.134011	0.00931677	0	logistic
G37.9	Demyelinating disease of central nervous system; unspecified	Demyelinating disease of central nervous system; unspecified (G37.9) -- rs9274700	6:32669403:A:G	rs9274700	6:32637180:A:G	-0.519824	0.220401	0.594625	0.0183473	615	102	513	0.0942612	0.311382	0	logistic
K59.00	Constipation; unspecified	Constipation; unspecified (K59.00) -- rs3104411	6:32715876:G:A	rs3104411	6:32683653:G:A	0.0554611	0.0235256	1.05703	0.0183997	31131	8172	22959	1	0.247262	539	logistic
Z72.52	High risk homosexual behavior	High risk homosexual behavior (Z72.52) -- rs9268847	6:32461500:A:G	rs9268847	6:32429277:A:G	0.500873	0.212514	1.65016	0.0184284	1182	196	986	0.980501	0.355753	4	logistic
I85.10	Secondary esophageal varices without bleeding	Secondary esophageal varices without bleeding (I85.10) -- rs114969413	6:31957902:G:A	rs114969413	6:31925679:G:A	1.2241	0.519406	3.40111	0.0184364	1167	191	976	0.243557	0.00899743	0	logistic
H02.402	Unspecified ptosis of left eyelid	Unspecified ptosis of left eyelid (H02.402) -- rs145568234	6:32279268:T:G	rs145568234	6:32247045:T:G	2.13758	0.907217	8.47888	0.0184633	583	95	488	0.0993893	0.0051458	0	logistic
N41.1	Chronic prostatitis	Chronic prostatitis (N41.1) -- rs2836882	21:39094644:G:A	rs2836882	21:40466570:G:A	0.67108	0.284875	1.95635	0.0184877	843	141	702	0.920987	0.236655	2	logistic
[truncated: 2,437 more rows]
