# Supplementary material for: Unveiling Novel Traits Associated with Ulcerative Colitis via Phenome-Wide Associations Enhanced by Polygenic Risk Statistics
Source: Genes (Basel). 2025 Nov 30;16(12):1431. doi: 10.3390/genes16121431 (PMC12732458; doi:10.3390/genes16121431)
Supplement: Supplementary file 1 [file genes-16-01431-s001.zip › Table_S12.xlsx]

## Sheet: Sheet1
Estimate: the beta effects for the predictor in logistic regression
OR: odds ratio for the predictor
N_cases: number of cases for the phenotype
N_controls, number of controls used for the logistic regression analysis
PRS-based PheWAS analysis results based on ICD10 codes using Mount Sinai BioMe BioBank imputation data
ICD10 code	Code Description	Phenotype	Estimate	OR	P	N_cases	N_controls	DiseaseGroup
K51.00	Ulcerative (chronic) pancolitis without complications	K51.00 - Ulcerative (chronic) pancolitis without complications	0.031261	1.03175	5.42e-12	327	1599	Diseases of the digestive system
K51.90	Ulcerative colitis, unspecified, without complications	K51.90 - Ulcerative colitis, unspecified, without complications	0.0217517	1.02199	5.36e-10	495	2336	Diseases of the digestive system
K51.919	Ulcerative colitis, unspecified with unspecified complications	K51.919 - Ulcerative colitis, unspecified with unspecified complications	0.0268215	1.02718	1.19e-09	332	1594	Diseases of the digestive system
K51.918	Ulcerative colitis, unspecified with other complication	K51.918 - Ulcerative colitis, unspecified with other complication	0.0368202	1.03751	8.06e-09	164	797	Diseases of the digestive system
K51.019	Ulcerative (chronic) pancolitis with unspecified complications	K51.019 - Ulcerative (chronic) pancolitis with unspecified complications	0.0350022	1.03562	2.33e-06	131	653	Diseases of the digestive system
K51.911	Ulcerative colitis, unspecified with rectal bleeding	K51.911 - Ulcerative colitis, unspecified with rectal bleeding	0.0299618	1.03042	6.75e-06	150	733	Diseases of the digestive system
K50.119	Crohn's disease of large intestine with unspecified complications	K50.119 - Crohn's disease of large intestine with unspecified complications	0.02948	1.02992	7.02e-06	161	803	Diseases of the digestive system
K63.5	Polyp of colon	K63.5 - Polyp of colon	-0.00761971	0.992409	3.17e-05	2033	8064	Diseases of the digestive system
K50.00	Crohn's disease of small intestine without complications	K50.00 - Crohn's disease of small intestine without complications	0.0169915	1.01714	0.000100941	355	1737	Diseases of the digestive system
K50.90	Crohn's disease, unspecified, without complications	K50.90 - Crohn's disease, unspecified, without complications	0.0127018	1.01278	0.000166233	540	2569	Diseases of the digestive system
K50.813	Crohn's disease of both small and large intestine with fistula	K50.813 - Crohn's disease of both small and large intestine with fistula	0.019468	1.01966	0.00036787	228	1112	Diseases of the digestive system
D75.839	Thrombocytosis, unspecified	D75.839 - Thrombocytosis, unspecified	0.0173202	1.01747	0.000611785	232	1160	Diseases of the blood and blood-forming organs and certain disorders involving the immune mechanism
Z13.9	Encounter for screening, unspecified	Z13.9 - Encounter for screening, unspecified	-0.00621361	0.993806	0.000652798	1937	7807	Factors influencing health status and contact with health services
K51.80	Other ulcerative colitis without complications	K51.80 - Other ulcerative colitis without complications	0.0333171	1.03388	0.000917316	76	380	Diseases of the digestive system
Z45.010	Encounter for checking and testing of cardiac pacemaker pulse generator [battery]	Z45.010 - Encounter for checking and testing of cardiac pacemaker pulse generator [battery]	0.0348536	1.03547	0.000996567	80	394	Factors influencing health status and contact with health services
T82.9XXD	Unspecified complication of cardiac and vascular prosthetic device, implant and graft, subsequent encounter	T82.9XXD - Unspecified complication of cardiac and vascular prosthetic device, implant and graft, subsequent encounter	-0.0414685	0.95938	0.00122249	55	277	Injury, poisoning and certain other consequences of external causes
K51.011	Ulcerative (chronic) pancolitis with rectal bleeding	K51.011 - Ulcerative (chronic) pancolitis with rectal bleeding	0.0208869	1.02111	0.00136109	150	743	Diseases of the digestive system
N76.2	Acute vulvitis	N76.2 - Acute vulvitis	0.0265402	1.0269	0.00144714	93	470	Diseases of the genitourinary system
K50.10	Crohn's disease of large intestine without complications	K50.10 - Crohn's disease of large intestine without complications	0.01503	1.01514	0.00163393	268	1316	Diseases of the digestive system
H81.4	Vertigo of central origin	H81.4 - Vertigo of central origin	-0.0286402	0.971766	0.00181941	76	370	Diseases of the ear and mastoid process
T88.7XXA	Unspecified adverse effect of drug or medicament, initial encounter	T88.7XXA - Unspecified adverse effect of drug or medicament, initial encounter	0.0210276	1.02125	0.00204681	128	619	Injury, poisoning and certain other consequences of external causes
N85.2	Hypertrophy of uterus	N85.2 - Hypertrophy of uterus	-0.0271465	0.973219	0.00208932	94	455	Diseases of the genitourinary system
M47.819	Spondylosis without myelopathy or radiculopathy, site unspecified	M47.819 - Spondylosis without myelopathy or radiculopathy, site unspecified	0.0118366	1.01191	0.00223518	364	1749	Diseases of the musculoskeletal system and connective tissue
R45.86	Emotional lability	R45.86 - Emotional lability	0.0176344	1.01779	0.00231995	173	853	Symptoms, signs and abnormal clinical and laboratory findings, not elsewhere classified
O28.9	Unspecified abnormal findings on antenatal screening of mother	O28.9 - Unspecified abnormal findings on antenatal screening of mother	0.0227024	1.02296	0.00238272	159	780	Pregnancy, childbirth and the puerperium
K29.00	Acute gastritis without bleeding	K29.00 - Acute gastritis without bleeding	-0.00851372	0.991522	0.00249869	781	3562	Diseases of the digestive system
A49.1	Streptococcal infection, unspecified site	A49.1 - Streptococcal infection, unspecified site	0.0345928	1.0352	0.00267719	62	294	Certain infectious and parasitic diseases
K50.812	Crohn's disease of both small and large intestine with intestinal obstruction	K50.812 - Crohn's disease of both small and large intestine with intestinal obstruction	0.0284735	1.02888	0.00279672	82	410	Diseases of the digestive system
K50.118	Crohn's disease of large intestine with other complication	K50.118 - Crohn's disease of large intestine with other complication	0.0181775	1.01834	0.00296236	149	740	Diseases of the digestive system
I11.0	Hypertensive heart disease with heart failure	I11.0 - Hypertensive heart disease with heart failure	-0.0148283	0.985281	0.00302244	308	1488	Diseases of the circulatory system
R09.1	Pleurisy	R09.1 - Pleurisy	0.0237096	1.02399	0.00314482	101	492	Symptoms, signs and abnormal clinical and laboratory findings, not elsewhere classified
K50.819	Crohn's disease of both small and large intestine with unspecified complications	K50.819 - Crohn's disease of both small and large intestine with unspecified complications	0.0168752	1.01702	0.00363036	211	1039	Diseases of the digestive system
G25.0	Essential tremor	G25.0 - Essential tremor	-0.0106489	0.989408	0.00403765	464	2194	Diseases of the nervous system
E03.3	Postinfectious hypothyroidism	E03.3 - Postinfectious hypothyroidism	0.0308061	1.03129	0.00417073	81	409	Endocrine, nutritional and metabolic diseases
N39.490	Overflow incontinence	N39.490 - Overflow incontinence	-0.0245511	0.975748	0.00428125	105	523	Diseases of the genitourinary system
M25.50	Pain in unspecified joint	M25.50 - Pain in unspecified joint	0.00390081	1.00391	0.00446033	3361	11892	Diseases of the musculoskeletal system and connective tissue
J47.0	Bronchiectasis with acute lower respiratory infection	J47.0 - Bronchiectasis with acute lower respiratory infection	0.0335437	1.03411	0.00448836	63	321	Diseases of the respiratory system
K51.30	Ulcerative (chronic) rectosigmoiditis without complications	K51.30 - Ulcerative (chronic) rectosigmoiditis without complications	0.0305352	1.03101	0.00460434	59	304	Diseases of the digestive system
I70.269	Atherosclerosis of native arteries of extremities with gangrene, unspecified extremity	I70.269 - Atherosclerosis of native arteries of extremities with gangrene, unspecified extremity	0.0376484	1.03837	0.00488815	52	254	Diseases of the circulatory system
R09.02	Hypoxemia	R09.02 - Hypoxemia	0.00696679	1.00699	0.00510322	1099	4924	Symptoms, signs and abnormal clinical and laboratory findings, not elsewhere classified
G47.8	Other sleep disorders	G47.8 - Other sleep disorders	-0.017066	0.983079	0.00523978	166	820	Diseases of the nervous system
K22.2	Esophageal obstruction	K22.2 - Esophageal obstruction	0.0187278	1.0189	0.00542354	140	698	Diseases of the digestive system
I67.89	Other cerebrovascular disease	I67.89 - Other cerebrovascular disease	0.036352	1.03702	0.00568098	58	290	Diseases of the circulatory system
F02.81	#N/A	#N/A	-0.0402826	0.960518	0.00581827	66	322	Mental, Behavioral and Neurodevelopmental disorders
M19.039	Primary osteoarthritis, unspecified wrist	M19.039 - Primary osteoarthritis, unspecified wrist	0.0281778	1.02858	0.00611609	60	290	Diseases of the musculoskeletal system and connective tissue
L29.0	Pruritus ani	L29.0 - Pruritus ani	0.0100264	1.01008	0.00613308	436	2096	Diseases of the skin and subcutaneous tissue
K25.7	Chronic gastric ulcer without hemorrhage or perforation	K25.7 - Chronic gastric ulcer without hemorrhage or perforation	-0.0235217	0.976753	0.00619585	97	496	Diseases of the digestive system
M89.8X9	Other specified disorders of bone, unspecified site	M89.8X9 - Other specified disorders of bone, unspecified site	0.0106869	1.01074	0.00627034	423	1984	Diseases of the musculoskeletal system and connective tissue
N50.3	Cyst of epididymis	N50.3 - Cyst of epididymis	0.0344891	1.03509	0.00634449	58	280	Diseases of the genitourinary system
I96	Gangrene, not elsewhere classified	I96 - Gangrene, not elsewhere classified	0.0152657	1.01538	0.00648563	234	1128	Diseases of the circulatory system
Z90.13	Acquired absence of bilateral breasts and nipples	Z90.13 - Acquired absence of bilateral breasts and nipples	0.019849	1.02005	0.00650481	123	593	Factors influencing health status and contact with health services
H35.039	Hypertensive retinopathy, unspecified eye	H35.039 - Hypertensive retinopathy, unspecified eye	-0.0252252	0.97509	0.00650848	89	446	Diseases of the eye and adnexa
T81.49XA	Infection following a procedure, other surgical site, initial encounter	T81.49XA - Infection following a procedure, other surgical site, initial encounter	0.017424	1.01758	0.00665634	152	757	Injury, poisoning and certain other consequences of external causes
Z53.21	Procedure and treatment not carried out due to patient leaving prior to being seen by health care provider	Z53.21 - Procedure and treatment not carried out due to patient leaving prior to being seen by health care provider	0.00551926	1.00553	0.00688348	1567	6669	Factors influencing health status and contact with health services
B59	Pneumocystosis	B59 - Pneumocystosis	-0.0240397	0.976247	0.00714103	100	484	Certain infectious and parasitic diseases
E10.65	Type 1 diabetes mellitus with hyperglycemia	E10.65 - Type 1 diabetes mellitus with hyperglycemia	-0.0120807	0.987992	0.00733003	302	1472	Endocrine, nutritional and metabolic diseases
R79.82	Elevated C-reactive protein (CRP)	R79.82 - Elevated C-reactive protein (CRP)	0.0138529	1.01395	0.00741477	225	1099	Symptoms, signs and abnormal clinical and laboratory findings, not elsewhere classified
B95.62	Methicillin resistant Staphylococcus aureus infection as the cause of diseases classified elsewhere	B95.62 - Methicillin resistant Staphylococcus aureus infection as the cause of diseases classified elsewhere	0.0282696	1.02867	0.00741782	71	340	Certain infectious and parasitic diseases
Z88.8	Allergy status to other drugs, medicaments and biological substances	Z88.8 - Allergy status to other drugs, medicaments and biological substances	0.00769683	1.00773	0.00748999	714	3271	Factors influencing health status and contact with health services
R39.12	Poor urinary stream	R39.12 - Poor urinary stream	-0.0126461	0.987434	0.00763031	385	1837	Symptoms, signs and abnormal clinical and laboratory findings, not elsewhere classified
N75.0	Cyst of Bartholin's gland	N75.0 - Cyst of Bartholin's gland	0.0208092	1.02103	0.00774034	119	594	Diseases of the genitourinary system
M65.341	Trigger finger, right ring finger	M65.341 - Trigger finger, right ring finger	-0.014235	0.985866	0.00786869	228	1086	Diseases of the musculoskeletal system and connective tissue
H20.9	Unspecified iridocyclitis	H20.9 - Unspecified iridocyclitis	0.0118217	1.01189	0.00796762	321	1536	Diseases of the eye and adnexa
L60.1	Onycholysis	L60.1 - Onycholysis	0.019073	1.01926	0.00810548	126	618	Diseases of the skin and subcutaneous tissue
L73.9	Follicular disorder, unspecified	L73.9 - Follicular disorder, unspecified	0.00587772	1.0059	0.00812817	1272	5533	Diseases of the skin and subcutaneous tissue
F19.10	Other psychoactive substance abuse, uncomplicated	F19.10 - Other psychoactive substance abuse, uncomplicated	0.00958333	1.00963	0.00868323	530	2521	Mental, Behavioral and Neurodevelopmental disorders
M18.12	Unilateral primary osteoarthritis of first carpometacarpal joint, left hand	M18.12 - Unilateral primary osteoarthritis of first carpometacarpal joint, left hand	-0.0169896	0.983154	0.00920126	146	696	Diseases of the musculoskeletal system and connective tissue
K51.018	Ulcerative (chronic) pancolitis with other complication	K51.018 - Ulcerative (chronic) pancolitis with other complication	0.0212785	1.02151	0.00930345	116	555	Diseases of the digestive system
M75.50	Bursitis of unspecified shoulder	M75.50 - Bursitis of unspecified shoulder	-0.0127265	0.987354	0.0100434	290	1425	Diseases of the musculoskeletal system and connective tissue
H52.6	Other disorders of refraction	H52.6 - Other disorders of refraction	0.0142128	1.01431	0.0102385	215	1057	Diseases of the eye and adnexa
H66.001	Acute suppurative otitis media without spontaneous rupture of ear drum, right ear	H66.001 - Acute suppurative otitis media without spontaneous rupture of ear drum, right ear	-0.0233277	0.976942	0.0103197	75	378	Diseases of the ear and mastoid process
Z98.891	History of uterine scar from previous surgery	Z98.891 - History of uterine scar from previous surgery	0.012345	1.01242	0.0110638	426	2059	Factors influencing health status and contact with health services
Z03.74	Encounter for suspected problem with fetal growth ruled out	Z03.74 - Encounter for suspected problem with fetal growth ruled out	0.00735393	1.00738	0.0111669	1085	4818	Factors influencing health status and contact with health services
I25.83	Coronary atherosclerosis due to lipid rich plaque	I25.83 - Coronary atherosclerosis due to lipid rich plaque	0.00630356	1.00632	0.0112899	1112	4888	Diseases of the circulatory system
R87.619	Unspecified abnormal cytological findings in specimens from cervix uteri	R87.619 - Unspecified abnormal cytological findings in specimens from cervix uteri	-0.00971399	0.990333	0.0114167	481	2345	Symptoms, signs and abnormal clinical and laboratory findings, not elsewhere classified
K50.80	Crohn's disease of both small and large intestine without complications	K50.80 - Crohn's disease of both small and large intestine without complications	0.0105349	1.01059	0.011491	340	1670	Diseases of the digestive system
K50.113	Crohn's disease of large intestine with fistula	K50.113 - Crohn's disease of large intestine with fistula	0.0192589	1.01945	0.0114953	101	498	Diseases of the digestive system
L02.411	Cutaneous abscess of right axilla	L02.411 - Cutaneous abscess of right axilla	0.0297224	1.03017	0.0117457	63	308	Diseases of the skin and subcutaneous tissue
N88.2	Stricture and stenosis of cervix uteri	N88.2 - Stricture and stenosis of cervix uteri	-0.0249374	0.975371	0.0118259	73	362	Diseases of the genitourinary system
Z41.9	Encounter for procedure for purposes other than remedying health state, unspecified	Z41.9 - Encounter for procedure for purposes other than remedying health state, unspecified	0.0108613	1.01092	0.0120259	341	1628	Factors influencing health status and contact with health services
R53.81	Other malaise	R53.81 - Other malaise	0.00459941	1.00461	0.0123207	1848	7600	Symptoms, signs and abnormal clinical and laboratory findings, not elsewhere classified
M85.859	Other specified disorders of bone density and structure, unspecified thigh	M85.859 - Other specified disorders of bone density and structure, unspecified thigh	-0.0138672	0.986229	0.0126068	210	1022	Diseases of the musculoskeletal system and connective tissue
H83.2X9	Labyrinthine dysfunction, unspecified ear	H83.2X9 - Labyrinthine dysfunction, unspecified ear	-0.0224588	0.977792	0.0133208	92	457	Diseases of the ear and mastoid process
C44.319	Basal cell carcinoma of skin of other parts of face	C44.319 - Basal cell carcinoma of skin of other parts of face	-0.0216706	0.978562	0.0135454	98	472	Neoplasms
I20.0	Unstable angina	I20.0 - Unstable angina	0.00999366	1.01004	0.0136609	406	1970	Diseases of the circulatory system
K50.818	Crohn's disease of both small and large intestine with other complication	K50.818 - Crohn's disease of both small and large intestine with other complication	0.0140708	1.01417	0.0138229	197	976	Diseases of the digestive system
K50.913	Crohn's disease, unspecified, with fistula	K50.913 - Crohn's disease, unspecified, with fistula	0.0170599	1.01721	0.013844	150	761	Diseases of the digestive system
I20.8	#N/A	#N/A	0.00677792	1.0068	0.0141291	864	3964	Diseases of the circulatory system
D56.3	Thalassemia minor	D56.3 - Thalassemia minor	-0.0180198	0.982142	0.0141499	141	693	Diseases of the blood and blood-forming organs and certain disorders involving the immune mechanism
R55	Syncope and collapse	R55 - Syncope and collapse	-0.00320825	0.996797	0.0142023	3857	12750	Symptoms, signs and abnormal clinical and laboratory findings, not elsewhere classified
E10.21	Type 1 diabetes mellitus with diabetic nephropathy	E10.21 - Type 1 diabetes mellitus with diabetic nephropathy	-0.0227342	0.977522	0.0144805	76	373	Endocrine, nutritional and metabolic diseases
I21.9	Acute myocardial infarction, unspecified	I21.9 - Acute myocardial infarction, unspecified	0.0132191	1.01331	0.0145095	267	1288	Diseases of the circulatory system
H17.9	Unspecified corneal scar and opacity	H17.9 - Unspecified corneal scar and opacity	0.0145606	1.01467	0.0147971	172	856	Diseases of the eye and adnexa
J47.1	Bronchiectasis with (acute) exacerbation	J47.1 - Bronchiectasis with (acute) exacerbation	0.0154223	1.01554	0.0149637	165	830	Diseases of the respiratory system
Z86.32	Personal history of gestational diabetes	Z86.32 - Personal history of gestational diabetes	0.0206865	1.0209	0.0150956	108	527	Factors influencing health status and contact with health services
E16.2	Hypoglycemia, unspecified	E16.2 - Hypoglycemia, unspecified	-0.00572301	0.994293	0.0155183	1088	4834	Endocrine, nutritional and metabolic diseases
R07.81	Pleurodynia	R07.81 - Pleurodynia	0.00511001	1.00512	0.0155521	1391	5965	Symptoms, signs and abnormal clinical and laboratory findings, not elsewhere classified
T78.2XXD	Anaphylactic shock, unspecified, subsequent encounter	T78.2XXD - Anaphylactic shock, unspecified, subsequent encounter	-0.0238689	0.976414	0.016334	68	372	Injury, poisoning and certain other consequences of external causes
K50.018	Crohn's disease of small intestine with other complication	K50.018 - Crohn's disease of small intestine with other complication	0.0140777	1.01418	0.0168813	194	973	Diseases of the digestive system
E03.9	Hypothyroidism, unspecified	E03.9 - Hypothyroidism, unspecified	0.00270191	1.00271	0.0170156	5338	15551	Endocrine, nutritional and metabolic diseases
K50.918	Crohn's disease, unspecified, with other complication	K50.918 - Crohn's disease, unspecified, with other complication	0.0122877	1.01236	0.0175657	233	1131	Diseases of the digestive system
M79.3	Panniculitis, unspecified	M79.3 - Panniculitis, unspecified	0.026407	1.02676	0.0183365	63	313	Diseases of the musculoskeletal system and connective tissue
Z51.81	Encounter for therapeutic drug level monitoring	Z51.81 - Encounter for therapeutic drug level monitoring	0.00300664	1.00301	0.0184572	3782	12857	Factors influencing health status and contact with health services
S83.92XA	Sprain of unspecified site of left knee, initial encounter	S83.92XA - Sprain of unspecified site of left knee, initial encounter	0.0259269	1.02627	0.0189983	54	285	Injury, poisoning and certain other consequences of external causes
I63.239	Cerebral infarction due to unspecified occlusion or stenosis of unspecified carotid artery	I63.239 - Cerebral infarction due to unspecified occlusion or stenosis of unspecified carotid artery	-0.0307363	0.969731	0.0190894	52	257	Diseases of the circulatory system
L68.0	Hirsutism	L68.0 - Hirsutism	0.00941606	1.00946	0.0192724	462	2211	Diseases of the skin and subcutaneous tissue
K60.3	Anal fistula	K60.3 - Anal fistula	0.00998574	1.01004	0.0193621	337	1612	Diseases of the digestive system
N85.9	Noninflammatory disorder of uterus, unspecified	N85.9 - Noninflammatory disorder of uterus, unspecified	-0.0230915	0.977173	0.019698	80	403	Diseases of the genitourinary system
R07.2	Precordial pain	R07.2 - Precordial pain	0.00555208	1.00557	0.0199735	1116	4974	Symptoms, signs and abnormal clinical and laboratory findings, not elsewhere classified
L50.0	Allergic urticaria	L50.0 - Allergic urticaria	-0.00945819	0.990586	0.0201786	367	1812	Diseases of the skin and subcutaneous tissue
O47.00	False labor before 37 completed weeks of gestation, unspecified trimester	O47.00 - False labor before 37 completed weeks of gestation, unspecified trimester	0.0309258	1.03141	0.0202273	62	310	Pregnancy, childbirth and the puerperium
K22.9	Disease of esophagus, unspecified	K22.9 - Disease of esophagus, unspecified	-0.0245314	0.975767	0.0204548	58	290	Diseases of the digestive system
O02.1	Missed abortion	O02.1 - Missed abortion	-0.0127845	0.987297	0.020518	298	1430	Pregnancy, childbirth and the puerperium
E87.5	Hyperkalemia	E87.5 - Hyperkalemia	0.00351066	1.00352	0.0207873	3088	11163	Endocrine, nutritional and metabolic diseases
M79.676	Pain in unspecified toe(s)	M79.676 - Pain in unspecified toe(s)	0.0111816	1.01124	0.0210317	274	1317	Diseases of the musculoskeletal system and connective tissue
L73.2	Hidradenitis suppurativa	L73.2 - Hidradenitis suppurativa	0.0104531	1.01051	0.0214965	360	1726	Diseases of the skin and subcutaneous tissue
K12.1	Other forms of stomatitis	K12.1 - Other forms of stomatitis	0.012085	1.01216	0.0218645	214	1059	Diseases of the digestive system
I83.93	Asymptomatic varicose veins of bilateral lower extremities	I83.93 - Asymptomatic varicose veins of bilateral lower extremities	-0.0078748	0.992156	0.0220872	533	2512	Diseases of the circulatory system
K50.111	Crohn's disease of large intestine with rectal bleeding	K50.111 - Crohn's disease of large intestine with rectal bleeding	0.0215475	1.02178	0.0222699	74	366	Diseases of the digestive system
N91.1	Secondary amenorrhea	N91.1 - Secondary amenorrhea	0.0121322	1.01221	0.0223591	307	1475	Diseases of the genitourinary system
S93.401D	Sprain of unspecified ligament of right ankle, subsequent encounter	S93.401D - Sprain of unspecified ligament of right ankle, subsequent encounter	0.0211455	1.02137	0.0226261	76	373	Injury, poisoning and certain other consequences of external causes
N76.6	Ulceration of vulva	N76.6 - Ulceration of vulva	0.0201918	1.0204	0.0227584	85	418	Diseases of the genitourinary system
E08.8	Diabetes mellitus due to underlying condition with unspecified complications	E08.8 - Diabetes mellitus due to underlying condition with unspecified complications	0.0146317	1.01474	0.0227915	163	814	Endocrine, nutritional and metabolic diseases
C76.0	Malignant neoplasm of head, face and neck	C76.0 - Malignant neoplasm of head, face and neck	-0.0157826	0.984341	0.0228048	130	656	Neoplasms
D05.11	Intraductal carcinoma in situ of right breast	D05.11 - Intraductal carcinoma in situ of right breast	-0.016312	0.98382	0.0234889	150	714	Neoplasms
H72.91	Unspecified perforation of tympanic membrane, right ear	H72.91 - Unspecified perforation of tympanic membrane, right ear	0.0234354	1.02371	0.0234944	68	347	Diseases of the ear and mastoid process
R57.9	Shock, unspecified	R57.9 - Shock, unspecified	-0.0221456	0.978098	0.0236425	82	399	Symptoms, signs and abnormal clinical and laboratory findings, not elsewhere classified
B19.20	Unspecified viral hepatitis C without hepatic coma	B19.20 - Unspecified viral hepatitis C without hepatic coma	-0.00367035	0.996336	0.0236509	2575	9974	Certain infectious and parasitic diseases
A60.9	Anogenital herpesviral infection, unspecified	A60.9 - Anogenital herpesviral infection, unspecified	-0.0128197	0.987262	0.0242918	201	955	Certain infectious and parasitic diseases
M17.10	Unilateral primary osteoarthritis, unspecified knee	M17.10 - Unilateral primary osteoarthritis, unspecified knee	-0.00555073	0.994465	0.0246396	1134	4997	Diseases of the musculoskeletal system and connective tissue
E87.8	Other disorders of electrolyte and fluid balance, not elsewhere classified	E87.8 - Other disorders of electrolyte and fluid balance, not elsewhere classified	0.0132564	1.01334	0.0247502	177	896	Endocrine, nutritional and metabolic diseases
Z98.62	Peripheral vascular angioplasty status	Z98.62 - Peripheral vascular angioplasty status	0.0200759	1.02028	0.0248309	110	558	Factors influencing health status and contact with health services
Z53.20	Procedure and treatment not carried out because of patient's decision for unspecified reasons	Z53.20 - Procedure and treatment not carried out because of patient's decision for unspecified reasons	0.00709388	1.00712	0.0255312	646	3044	Factors influencing health status and contact with health services
B37.2	Candidiasis of skin and nail	B37.2 - Candidiasis of skin and nail	-0.0070694	0.992956	0.0260396	628	2888	Certain infectious and parasitic diseases
N40.2	Nodular prostate without lower urinary tract symptoms	N40.2 - Nodular prostate without lower urinary tract symptoms	0.0324269	1.03296	0.0265266	57	275	Diseases of the genitourinary system
S06.0X0A	Concussion without loss of consciousness, initial encounter	S06.0X0A - Concussion without loss of consciousness, initial encounter	0.0135251	1.01362	0.0266301	161	801	Injury, poisoning and certain other consequences of external causes
F45.8	Other somatoform disorders	F45.8 - Other somatoform disorders	0.014876	1.01499	0.0272405	138	670	Mental, Behavioral and Neurodevelopmental disorders
M32.8	Other forms of systemic lupus erythematosus	M32.8 - Other forms of systemic lupus erythematosus	0.0173341	1.01749	0.0273734	118	595	Diseases of the musculoskeletal system and connective tissue
H35.00	Unspecified background retinopathy	H35.00 - Unspecified background retinopathy	-0.0130284	0.987056	0.0276166	205	1016	Diseases of the eye and adnexa
D49.7	Neoplasm of unspecified behavior of endocrine glands and other parts of nervous system	D49.7 - Neoplasm of unspecified behavior of endocrine glands and other parts of nervous system	-0.0148402	0.985269	0.0278417	143	720	Neoplasms
M07.60	Enteropathic arthropathies, unspecified site	M07.60 - Enteropathic arthropathies, unspecified site	0.0200123	1.02021	0.0278648	90	449	Diseases of the musculoskeletal system and connective tissue
H26.493	Other secondary cataract, bilateral	H26.493 - Other secondary cataract, bilateral	0.0134824	1.01357	0.0281688	219	1045	Diseases of the eye and adnexa
H00.011	Hordeolum externum right upper eyelid	H00.011 - Hordeolum externum right upper eyelid	0.0139312	1.01403	0.0284492	151	745	Diseases of the eye and adnexa
B35.4	Tinea corporis	B35.4 - Tinea corporis	0.00584313	1.00586	0.0293409	874	3913	Certain infectious and parasitic diseases
M21.379	Foot drop, unspecified foot	M21.379 - Foot drop, unspecified foot	-0.0235715	0.976704	0.029473	64	320	Diseases of the musculoskeletal system and connective tissue
H50.9	Unspecified strabismus	H50.9 - Unspecified strabismus	0.0201701	1.02037	0.0294974	82	389	Diseases of the eye and adnexa
M25.541	Pain in joints of right hand	M25.541 - Pain in joints of right hand	0.00817264	1.00821	0.0297608	427	2058	Diseases of the musculoskeletal system and connective tissue
F10.220	Alcohol dependence with intoxication, uncomplicated	F10.220 - Alcohol dependence with intoxication, uncomplicated	0.0160339	1.01616	0.0302487	131	656	Mental, Behavioral and Neurodevelopmental disorders
K50.911	Crohn's disease, unspecified, with rectal bleeding	K50.911 - Crohn's disease, unspecified, with rectal bleeding	0.0215715	1.02181	0.0304168	65	320	Diseases of the digestive system
Z86.711	Personal history of pulmonary embolism	Z86.711 - Personal history of pulmonary embolism	-0.00936543	0.990678	0.0311816	335	1605	Factors influencing health status and contact with health services
S05.8X1A	Other injuries of right eye and orbit, initial encounter	S05.8X1A - Other injuries of right eye and orbit, initial encounter	0.0196153	1.01981	0.0314135	87	419	Injury, poisoning and certain other consequences of external causes
D12.2	Benign neoplasm of ascending colon	D12.2 - Benign neoplasm of ascending colon	-0.0147439	0.985364	0.0314798	141	696	Neoplasms
K31.A0	Gastric intestinal metaplasia, unspecified	K31.A0 - Gastric intestinal metaplasia, unspecified	-0.0107109	0.989346	0.0315776	284	1383	Diseases of the digestive system
M41.20	Other idiopathic scoliosis, site unspecified	M41.20 - Other idiopathic scoliosis, site unspecified	-0.0130159	0.987068	0.0316448	171	855	Diseases of the musculoskeletal system and connective tissue
J01.20	Acute ethmoidal sinusitis, unspecified	J01.20 - Acute ethmoidal sinusitis, unspecified	0.0185874	1.01876	0.0317697	83	403	Diseases of the respiratory system
S43.421A	Sprain of right rotator cuff capsule, initial encounter	S43.421A - Sprain of right rotator cuff capsule, initial encounter	0.0194838	1.01967	0.0318293	83	398	Injury, poisoning and certain other consequences of external causes
Z36.82	Encounter for antenatal screening for nuchal translucency	Z36.82 - Encounter for antenatal screening for nuchal translucency	0.00648184	1.0065	0.0318388	1091	4865	Factors influencing health status and contact with health services
G35	Multiple sclerosis	G35 - Multiple sclerosis	-0.00756223	0.992466	0.0323534	483	2240	Diseases of the nervous system
M79.602	Pain in left arm	M79.602 - Pain in left arm	-0.00537311	0.994641	0.0328158	975	4324	Diseases of the musculoskeletal system and connective tissue
G93.32	Myalgic encephalomyelitis/chronic fatigue syndrome	G93.32 - Myalgic encephalomyelitis/chronic fatigue syndrome	0.0140317	1.01413	0.0328522	144	692	Diseases of the nervous system
K50.919	Crohn's disease, unspecified, with unspecified complications	K50.919 - Crohn's disease, unspecified, with unspecified complications	0.00875299	1.00879	0.0329537	374	1823	Diseases of the digestive system
N39.498	Other specified urinary incontinence	N39.498 - Other specified urinary incontinence	0.00988826	1.00994	0.0329542	307	1467	Diseases of the genitourinary system
M99.01	Segmental and somatic dysfunction of cervical region	M99.01 - Segmental and somatic dysfunction of cervical region	0.0163053	1.01644	0.0331838	104	527	Diseases of the musculoskeletal system and connective tissue
Z88.6	Allergy status to analgesic agent	Z88.6 - Allergy status to analgesic agent	0.0129746	1.01306	0.0332155	156	744	Factors influencing health status and contact with health services
R06.03	Acute respiratory distress	R06.03 - Acute respiratory distress	-0.0167508	0.983389	0.0332867	118	572	Symptoms, signs and abnormal clinical and laboratory findings, not elsewhere classified
J30.81	Allergic rhinitis due to animal (cat) (dog) hair and dander	J30.81 - Allergic rhinitis due to animal (cat) (dog) hair and dander	-0.00595212	0.994066	0.0333554	796	3723	Diseases of the respiratory system
M65.4	Radial styloid tenosynovitis [de Quervain]	M65.4 - Radial styloid tenosynovitis [de Quervain]	0.00667997	1.0067	0.0341621	644	2995	Diseases of the musculoskeletal system and connective tissue
I71.40	Abdominal aortic aneurysm, without rupture, unspecified	I71.40 - Abdominal aortic aneurysm, without rupture, unspecified	-0.00727365	0.992753	0.0343835	803	3720	Diseases of the circulatory system
D09.9	Carcinoma in situ, unspecified	D09.9 - Carcinoma in situ, unspecified	0.0274417	1.02782	0.0350302	51	249	Neoplasms
L89.152	Pressure ulcer of sacral region, stage 2	L89.152 - Pressure ulcer of sacral region, stage 2	0.0198929	1.02009	0.0351471	88	441	Diseases of the skin and subcutaneous tissue
K90.0	Celiac disease	K90.0 - Celiac disease	-0.0112165	0.988846	0.0352893	211	1051	Diseases of the digestive system
I50.20	Unspecified systolic (congestive) heart failure	I50.20 - Unspecified systolic (congestive) heart failure	0.00548683	1.0055	0.0353562	1033	4657	Diseases of the circulatory system
R85.618	Other abnormal cytological findings on specimens from anus	R85.618 - Other abnormal cytological findings on specimens from anus	-0.00985468	0.990194	0.0356524	289	1379	Symptoms, signs and abnormal clinical and laboratory findings, not elsewhere classified
M19.079	Primary osteoarthritis, unspecified ankle and foot	M19.079 - Primary osteoarthritis, unspecified ankle and foot	-0.00891052	0.991129	0.0361349	346	1703	Diseases of the musculoskeletal system and connective tissue
R14.1	Gas pain	R14.1 - Gas pain	-0.00565095	0.994365	0.0362676	879	3966	Symptoms, signs and abnormal clinical and laboratory findings, not elsewhere classified
I30.9	Acute pericarditis, unspecified	I30.9 - Acute pericarditis, unspecified	0.0204844	1.0207	0.0370782	64	309	Diseases of the circulatory system
E07.9	Disorder of thyroid, unspecified	E07.9 - Disorder of thyroid, unspecified	0.00537488	1.00539	0.0374306	908	4124	Endocrine, nutritional and metabolic diseases
H01.003	Unspecified blepharitis right eye, unspecified eyelid	H01.003 - Unspecified blepharitis right eye, unspecified eyelid	0.0111329	1.0112	0.0379645	202	992	Diseases of the eye and adnexa
M87.059	Idiopathic aseptic necrosis of unspecified femur	M87.059 - Idiopathic aseptic necrosis of unspecified femur	0.02149	1.02172	0.0383377	63	325	Diseases of the musculoskeletal system and connective tissue
E11.00	Type 2 diabetes mellitus with hyperosmolarity without nonketotic hyperglycemic-hyperosmolar coma (NKHHC)	E11.00 - Type 2 diabetes mellitus with hyperosmolarity without nonketotic hyperglycemic-hyperosmolar coma (NKHHC)	-0.00699412	0.99303	0.0383643	615	2889	Endocrine, nutritional and metabolic diseases
J47.9	Bronchiectasis, uncomplicated	J47.9 - Bronchiectasis, uncomplicated	0.00717248	1.0072	0.0384044	561	2684	Diseases of the respiratory system
R10.84	Generalized abdominal pain	R10.84 - Generalized abdominal pain	0.00306496	1.00307	0.0385297	2939	10777	Symptoms, signs and abnormal clinical and laboratory findings, not elsewhere classified
B35.1	Tinea unguium	B35.1 - Tinea unguium	-0.00257803	0.997425	0.0389859	4620	14035	Certain infectious and parasitic diseases
M79.645	Pain in left finger(s)	M79.645 - Pain in left finger(s)	-0.00660035	0.993421	0.039089	578	2707	Diseases of the musculoskeletal system and connective tissue
H02.889	Meibomian gland dysfunction of unspecified eye, unspecified eyelid	H02.889 - Meibomian gland dysfunction of unspecified eye, unspecified eyelid	0.00957812	1.00962	0.039271	271	1313	Diseases of the eye and adnexa
N32.81	Overactive bladder	N32.81 - Overactive bladder	0.00540621	1.00542	0.0396879	869	4004	Diseases of the genitourinary system
N60.11	Diffuse cystic mastopathy of right breast	N60.11 - Diffuse cystic mastopathy of right breast	-0.0107788	0.989279	0.0410513	248	1206	Diseases of the genitourinary system
M79.9	Soft tissue disorder, unspecified	M79.9 - Soft tissue disorder, unspecified	-0.0196074	0.980584	0.0412696	68	336	Diseases of the musculoskeletal system and connective tissue
H40.059	Ocular hypertension, unspecified eye	H40.059 - Ocular hypertension, unspecified eye	-0.0147953	0.985314	0.0418973	159	771	Diseases of the eye and adnexa
K62.4	Stenosis of anus and rectum	K62.4 - Stenosis of anus and rectum	0.0207277	1.02094	0.0420391	56	279	Diseases of the digestive system
Z55.0	Illiteracy and low-level literacy	Z55.0 - Illiteracy and low-level literacy	0.0231214	1.02339	0.0420977	62	307	Factors influencing health status and contact with health services
S22.49XA	Multiple fractures of ribs, unspecified side, initial encounter for closed fracture	S22.49XA - Multiple fractures of ribs, unspecified side, initial encounter for closed fracture	-0.0237093	0.97657	0.0427692	55	270	Injury, poisoning and certain other consequences of external causes
Z80.9	Family history of malignant neoplasm, unspecified	Z80.9 - Family history of malignant neoplasm, unspecified	-0.0123677	0.987709	0.0428669	156	760	Factors influencing health status and contact with health services
Z36.89	Encounter for other specified antenatal screening	Z36.89 - Encounter for other specified antenatal screening	0.0119185	1.01199	0.0432208	266	1281	Factors influencing health status and contact with health services
G63	Polyneuropathy in diseases classified elsewhere	G63 - Polyneuropathy in diseases classified elsewhere	-0.00749423	0.992534	0.0433181	476	2265	Diseases of the nervous system
S06.5XAA	Traumatic subdural hemorrhage with loss of consciousness status unknown, initial encounter	S06.5XAA - Traumatic subdural hemorrhage with loss of consciousness status unknown, initial encounter	-0.0137016	0.986392	0.0433571	164	825	Injury, poisoning and certain other consequences of external causes
R53.1	Weakness	R53.1 - Weakness	0.00288129	1.00289	0.0433782	3393	11852	Symptoms, signs and abnormal clinical and laboratory findings, not elsewhere classified
H61.22	Impacted cerumen, left ear	H61.22 - Impacted cerumen, left ear	-0.00586368	0.994153	0.0435055	709	3317	Diseases of the ear and mastoid process
R29.90	Unspecified symptoms and signs involving the nervous system	R29.90 - Unspecified symptoms and signs involving the nervous system	0.0236537	1.02394	0.0440685	54	277	Symptoms, signs and abnormal clinical and laboratory findings, not elsewhere classified
M23.92	Unspecified internal derangement of left knee	M23.92 - Unspecified internal derangement of left knee	0.0108108	1.01087	0.0445237	209	1017	Diseases of the musculoskeletal system and connective tissue
L73.0	Acne keloid	L73.0 - Acne keloid	-0.0169528	0.98319	0.0450006	105	516	Diseases of the skin and subcutaneous tissue
N43.3	Hydrocele, unspecified	N43.3 - Hydrocele, unspecified	-0.0150488	0.985064	0.0453217	176	859	Diseases of the genitourinary system
K91.850	Pouchitis	K91.850 - Pouchitis	0.0216485	1.02188	0.0457558	63	304	Diseases of the digestive system
N72	Inflammatory disease of cervix uteri	N72 - Inflammatory disease of cervix uteri	-0.0121676	0.987906	0.0457929	197	947	Diseases of the genitourinary system
M62.9	Disorder of muscle, unspecified	M62.9 - Disorder of muscle, unspecified	0.0196719	1.01987	0.0461188	70	351	Diseases of the musculoskeletal system and connective tissue
H01.006	Unspecified blepharitis left eye, unspecified eyelid	H01.006 - Unspecified blepharitis left eye, unspecified eyelid	0.0116466	1.01171	0.0464919	169	844	Diseases of the eye and adnexa
L27.2	Dermatitis due to ingested food	L27.2 - Dermatitis due to ingested food	-0.00989919	0.99015	0.0466179	284	1459	Diseases of the skin and subcutaneous tissue
R31.9	Hematuria, unspecified	R31.9 - Hematuria, unspecified	0.00304565	1.00305	0.0468225	2744	10247	Symptoms, signs and abnormal clinical and laboratory findings, not elsewhere classified
E34.8	Other specified endocrine disorders	E34.8 - Other specified endocrine disorders	0.015855	1.01598	0.0468406	93	446	Endocrine, nutritional and metabolic diseases
D84.9	Immunodeficiency, unspecified	D84.9 - Immunodeficiency, unspecified	0.0069681	1.00699	0.0473918	467	2260	Diseases of the blood and blood-forming organs and certain disorders involving the immune mechanism
Z11.8	Encounter for screening for other infectious and parasitic diseases	Z11.8 - Encounter for screening for other infectious and parasitic diseases	-0.015192	0.984923	0.047678	143	700	Factors influencing health status and contact with health services
I21.3	ST elevation (STEMI) myocardial infarction of unspecified site	I21.3 - ST elevation (STEMI) myocardial infarction of unspecified site	0.0137202	1.01381	0.0477198	147	713	Diseases of the circulatory system
I44.0	Atrioventricular block, first degree	I44.0 - Atrioventricular block, first degree	0.0142004	1.0143	0.0483223	126	630	Diseases of the circulatory system
M20.5X1	Other deformities of toe(s) (acquired), right foot	M20.5X1 - Other deformities of toe(s) (acquired), right foot	0.013814	1.01391	0.0486565	124	588	Diseases of the musculoskeletal system and connective tissue
Z13.39	Encounter for screening examination for other mental health and behavioral disorders	Z13.39 - Encounter for screening examination for other mental health and behavioral disorders	-0.00673133	0.993291	0.0489969	803	3624	Factors influencing health status and contact with health services
M21.612	Bunion of left foot	M21.612 - Bunion of left foot	-0.00684614	0.993177	0.0490484	507	2366	Diseases of the musculoskeletal system and connective tissue
H69.83	Other specified disorders of Eustachian tube, bilateral	H69.83 - Other specified disorders of Eustachian tube, bilateral	0.00771706	1.00775	0.0491242	359	1751	Diseases of the ear and mastoid process
Z83.511	Family history of glaucoma	Z83.511 - Family history of glaucoma	-0.0185242	0.981646	0.049277	74	360	Factors influencing health status and contact with health services
C77.9	Secondary and unspecified malignant neoplasm of lymph node, unspecified	C77.9 - Secondary and unspecified malignant neoplasm of lymph node, unspecified	-0.0164735	0.983661	0.0493441	90	447	Neoplasms
B08.1	Molluscum contagiosum	B08.1 - Molluscum contagiosum	-0.0169651	0.983178	0.0499757	106	540	Certain infectious and parasitic diseases
K86.9	Disease of pancreas, unspecified	K86.9 - Disease of pancreas, unspecified	-0.0132386	0.986849	0.0502299	144	715	Diseases of the digestive system
H11.001	Unspecified pterygium of right eye	H11.001 - Unspecified pterygium of right eye	-0.0214309	0.978797	0.0502956	61	310	Diseases of the eye and adnexa
F17.201	Nicotine dependence, unspecified, in remission	F17.201 - Nicotine dependence, unspecified, in remission	0.0142702	1.01437	0.0505516	120	602	Mental, Behavioral and Neurodevelopmental disorders
R45.1	Restlessness and agitation	R45.1 - Restlessness and agitation	0.0127063	1.01279	0.051273	159	798	Symptoms, signs and abnormal clinical and laboratory findings, not elsewhere classified
Z13.21	Encounter for screening for nutritional disorder	Z13.21 - Encounter for screening for nutritional disorder	-0.00499667	0.995016	0.0512735	931	4216	Factors influencing health status and contact with health services
I25.709	Atherosclerosis of coronary artery bypass graft(s), unspecified, with unspecified angina pectoris	I25.709 - Atherosclerosis of coronary artery bypass graft(s), unspecified, with unspecified angina pectoris	0.0183658	1.01854	0.0513395	92	467	Diseases of the circulatory system
M15.9	Polyosteoarthritis, unspecified	M15.9 - Polyosteoarthritis, unspecified	0.003976	1.00398	0.0516261	1812	7405	Diseases of the musculoskeletal system and connective tissue
I45.9	Conduction disorder, unspecified	I45.9 - Conduction disorder, unspecified	0.0116104	1.01168	0.0522896	168	829	Diseases of the circulatory system
N20.9	Urinary calculus, unspecified	N20.9 - Urinary calculus, unspecified	0.0228617	1.02313	0.052602	52	258	Diseases of the genitourinary system
N18.32	Chronic kidney disease, stage 3b	N18.32 - Chronic kidney disease, stage 3b	-0.00480406	0.995207	0.0529175	1203	5304	Diseases of the genitourinary system
R93.1	Abnormal findings on diagnostic imaging of heart and coronary circulation	R93.1 - Abnormal findings on diagnostic imaging of heart and coronary circulation	-0.00665966	0.993362	0.0530358	495	2364	Symptoms, signs and abnormal clinical and laboratory findings, not elsewhere classified
H04.209	Unspecified epiphora, unspecified side	H04.209 - Unspecified epiphora, unspecified side	0.0202852	1.02049	0.0531121	63	312	Diseases of the eye and adnexa
R25.9	Unspecified abnormal involuntary movements	R25.9 - Unspecified abnormal involuntary movements	-0.0152636	0.984852	0.0535053	104	532	Symptoms, signs and abnormal clinical and laboratory findings, not elsewhere classified
I70.219	Atherosclerosis of native arteries of extremities with intermittent claudication, unspecified extremity	I70.219 - Atherosclerosis of native arteries of extremities with intermittent claudication, unspecified extremity	0.00774824	1.00778	0.0538169	425	2030	Diseases of the circulatory system
I77.9	Disorder of arteries and arterioles, unspecified	I77.9 - Disorder of arteries and arterioles, unspecified	-0.00762314	0.992406	0.0543742	398	1939	Diseases of the circulatory system
E21.1	Secondary hyperparathyroidism, not elsewhere classified	E21.1 - Secondary hyperparathyroidism, not elsewhere classified	0.0198095	1.02001	0.0549112	59	294	Endocrine, nutritional and metabolic diseases
G47.31	Primary central sleep apnea	G47.31 - Primary central sleep apnea	0.0143079	1.01441	0.0552357	125	623	Diseases of the nervous system
S46.011A	Strain of muscle(s) and tendon(s) of the rotator cuff of right shoulder, initial encounter	S46.011A - Strain of muscle(s) and tendon(s) of the rotator cuff of right shoulder, initial encounter	0.0180516	1.01822	0.0553921	80	398	Injury, poisoning and certain other consequences of external causes
M75.121	Complete rotator cuff tear or rupture of right shoulder, not specified as traumatic	M75.121 - Complete rotator cuff tear or rupture of right shoulder, not specified as traumatic	-0.00916203	0.99088	0.0555032	288	1405	Diseases of the musculoskeletal system and connective tissue
G89.29	Other chronic pain	G89.29 - Other chronic pain	0.00157851	1.00158	0.0559147	13971	16974	Diseases of the nervous system
K22.4	Dyskinesia of esophagus	K22.4 - Dyskinesia of esophagus	-0.0118394	0.98823	0.0559302	171	851	Diseases of the digestive system
K13.0	Diseases of lips	K13.0 - Diseases of lips	0.0070874	1.00711	0.0568443	430	2039	Diseases of the digestive system
N61.0	Mastitis without abscess	N61.0 - Mastitis without abscess	0.0101878	1.01024	0.0568592	236	1153	Diseases of the genitourinary system
H46.9	Unspecified optic neuritis	H46.9 - Unspecified optic neuritis	-0.0118796	0.988191	0.0571324	155	752	Diseases of the eye and adnexa
K76.9	Liver disease, unspecified	K76.9 - Liver disease, unspecified	-0.00495066	0.995062	0.0571478	877	3984	Diseases of the digestive system
T78.40XA	Allergy, unspecified, initial encounter	T78.40XA - Allergy, unspecified, initial encounter	-0.00410384	0.995905	0.0572392	1310	5762	Injury, poisoning and certain other consequences of external causes
L21.8	Other seborrheic dermatitis	L21.8 - Other seborrheic dermatitis	0.00702937	1.00705	0.0572878	427	2028	Diseases of the skin and subcutaneous tissue
M94.0	Chondrocostal junction syndrome [Tietze]	M94.0 - Chondrocostal junction syndrome [Tietze]	-0.00608305	0.993935	0.0585094	607	2814	Diseases of the musculoskeletal system and connective tissue
F32.81	Premenstrual dysphoric disorder	F32.81 - Premenstrual dysphoric disorder	-0.0215253	0.978705	0.0585789	62	316	Mental, Behavioral and Neurodevelopmental disorders
M25.511	Pain in right shoulder	M25.511 - Pain in right shoulder	0.00230366	1.00231	0.0591104	4566	14050	Diseases of the musculoskeletal system and connective tissue
Z68.33	Body mass index [BMI] 33.0-33.9, adult	Z68.33 - Body mass index [BMI] 33.0-33.9, adult	0.00679803	1.00682	0.0602319	452	2154	Factors influencing health status and contact with health services
E11.3219	Type 2 diabetes mellitus with mild nonproliferative diabetic retinopathy with macular edema, unspecified eye	E11.3219 - Type 2 diabetes mellitus with mild nonproliferative diabetic retinopathy with macular edema, unspecified eye	-0.0201997	0.980003	0.0606153	67	329	Endocrine, nutritional and metabolic diseases
F43.12	Post-traumatic stress disorder, chronic	F43.12 - Post-traumatic stress disorder, chronic	0.0189512	1.01913	0.0607919	78	403	Mental, Behavioral and Neurodevelopmental disorders
I82.403	Acute embolism and thrombosis of unspecified deep veins of lower extremity, bilateral	I82.403 - Acute embolism and thrombosis of unspecified deep veins of lower extremity, bilateral	0.0124274	1.0125	0.0616366	155	778	Diseases of the circulatory system
L28.0	Lichen simplex chronicus	L28.0 - Lichen simplex chronicus	0.00700889	1.00703	0.061824	466	2192	Diseases of the skin and subcutaneous tissue
F12.10	Cannabis abuse, uncomplicated	F12.10 - Cannabis abuse, uncomplicated	0.00952894	1.00957	0.061997	324	1576	Mental, Behavioral and Neurodevelopmental disorders
Z88.2	Allergy status to sulfonamides	Z88.2 - Allergy status to sulfonamides	0.0107137	1.01077	0.0625291	180	887	Factors influencing health status and contact with health services
I87.323	Chronic venous hypertension (idiopathic) with inflammation of bilateral lower extremity	I87.323 - Chronic venous hypertension (idiopathic) with inflammation of bilateral lower extremity	0.0109833	1.01104	0.0625886	163	824	Diseases of the circulatory system
Z85.42	Personal history of malignant neoplasm of other parts of uterus	Z85.42 - Personal history of malignant neoplasm of other parts of uterus	0.0163013	1.01643	0.0626229	101	483	Factors influencing health status and contact with health services
K11.5	Sialolithiasis	K11.5 - Sialolithiasis	0.0163187	1.01645	0.0626819	87	432	Diseases of the digestive system
S46.811A	Strain of other muscles, fascia and tendons at shoulder and upper arm level, right arm, initial encounter	S46.811A - Strain of other muscles, fascia and tendons at shoulder and upper arm level, right arm, initial encounter	0.022116	1.02236	0.0627721	56	270	Injury, poisoning and certain other consequences of external causes
R68.81	Early satiety	R68.81 - Early satiety	-0.00737533	0.992652	0.0632946	389	1854	Symptoms, signs and abnormal clinical and laboratory findings, not elsewhere classified
J45.41	Moderate persistent asthma with (acute) exacerbation	J45.41 - Moderate persistent asthma with (acute) exacerbation	-0.00476005	0.995251	0.0633061	937	4279	Diseases of the respiratory system
H60.90	Unspecified otitis externa, unspecified ear	H60.90 - Unspecified otitis externa, unspecified ear	-0.0077441	0.992286	0.0634047	367	1767	Diseases of the ear and mastoid process
C44.310	Basal cell carcinoma of skin of unspecified parts of face	C44.310 - Basal cell carcinoma of skin of unspecified parts of face	-0.0171401	0.983006	0.06382	95	464	Neoplasms
L23.1	Allergic contact dermatitis due to adhesives	L23.1 - Allergic contact dermatitis due to adhesives	-0.0203776	0.979829	0.0643311	54	263	Diseases of the skin and subcutaneous tissue
B17.10	Acute hepatitis C without hepatic coma	B17.10 - Acute hepatitis C without hepatic coma	-0.010162	0.989889	0.0650204	213	1039	Certain infectious and parasitic diseases
L02.32	Furuncle of buttock	L02.32 - Furuncle of buttock	-0.0187543	0.98142	0.065769	67	327	Diseases of the skin and subcutaneous tissue
M35.9	Systemic involvement of connective tissue, unspecified	M35.9 - Systemic involvement of connective tissue, unspecified	0.00786687	1.0079	0.0660456	319	1565	Diseases of the musculoskeletal system and connective tissue
F32.0	Major depressive disorder, single episode, mild	F32.0 - Major depressive disorder, single episode, mild	0.00526998	1.00528	0.0663493	729	3352	Mental, Behavioral and Neurodevelopmental disorders
H11.153	Pinguecula, bilateral	H11.153 - Pinguecula, bilateral	-0.0178023	0.982355	0.0674066	86	411	Diseases of the eye and adnexa
I83.893	Varicose veins of bilateral lower extremities with other complications	I83.893 - Varicose veins of bilateral lower extremities with other complications	-0.00442766	0.995582	0.0678166	1122	5035	Diseases of the circulatory system
M75.22	Bicipital tendinitis, left shoulder	M75.22 - Bicipital tendinitis, left shoulder	-0.0114405	0.988625	0.0684606	165	805	Diseases of the musculoskeletal system and connective tissue
G47.20	Circadian rhythm sleep disorder, unspecified type	G47.20 - Circadian rhythm sleep disorder, unspecified type	-0.0128262	0.987256	0.0689311	127	622	Diseases of the nervous system
M25.421	Effusion, right elbow	M25.421 - Effusion, right elbow	-0.0223162	0.977931	0.0694524	51	249	Diseases of the musculoskeletal system and connective tissue
M75.32	Calcific tendinitis of left shoulder	M75.32 - Calcific tendinitis of left shoulder	-0.0187289	0.981445	0.06982	54	266	Diseases of the musculoskeletal system and connective tissue
K51.20	Ulcerative (chronic) proctitis without complications	K51.20 - Ulcerative (chronic) proctitis without complications	0.0140978	1.0142	0.0701533	110	535	Diseases of the digestive system
M35.3	Polymyalgia rheumatica	M35.3 - Polymyalgia rheumatica	-0.00995692	0.990092	0.0702811	248	1220	Diseases of the musculoskeletal system and connective tissue
J30.9	Allergic rhinitis, unspecified	J30.9 - Allergic rhinitis, unspecified	-0.00201069	0.997991	0.0702981	5438	15544	Diseases of the respiratory system
C78.00	Secondary malignant neoplasm of unspecified lung	C78.00 - Secondary malignant neoplasm of unspecified lung	-0.0118309	0.988239	0.0709499	148	724	Neoplasms
D17.21	Benign lipomatous neoplasm of skin and subcutaneous tissue of right arm	D17.21 - Benign lipomatous neoplasm of skin and subcutaneous tissue of right arm	-0.0152961	0.98482	0.0711849	84	406	Neoplasms
M47.22	Other spondylosis with radiculopathy, cervical region	M47.22 - Other spondylosis with radiculopathy, cervical region	-0.0102818	0.989771	0.0712225	192	953	Diseases of the musculoskeletal system and connective tissue
Z51.12	Encounter for antineoplastic immunotherapy	Z51.12 - Encounter for antineoplastic immunotherapy	0.00414725	1.00416	0.0713536	1084	4849	Factors influencing health status and contact with health services
J38.5	Laryngeal spasm	J38.5 - Laryngeal spasm	-0.0151453	0.984969	0.0715785	80	390	Diseases of the respiratory system
D35.2	Benign neoplasm of pituitary gland	D35.2 - Benign neoplasm of pituitary gland	-0.00629165	0.993728	0.0718148	491	2331	Neoplasms
Z01.810	Encounter for preprocedural cardiovascular examination	Z01.810 - Encounter for preprocedural cardiovascular examination	0.00204176	1.00204	0.0720554	5520	15860	Factors influencing health status and contact with health services
T78.00XA	Anaphylactic reaction due to unspecified food, initial encounter	T78.00XA - Anaphylactic reaction due to unspecified food, initial encounter	-0.0215614	0.978669	0.0721163	69	352	Injury, poisoning and certain other consequences of external causes
Z59.819	Housing instability, housed unspecified	Z59.819 - Housing instability, housed unspecified	0.0214899	1.02172	0.0722594	59	289	Factors influencing health status and contact with health services
Z13.6	Encounter for screening for cardiovascular disorders	Z13.6 - Encounter for screening for cardiovascular disorders	-0.0029246	0.99708	0.0722708	2453	9324	Factors influencing health status and contact with health services
M79.10	Myalgia, unspecified site	M79.10 - Myalgia, unspecified site	0.00270575	1.00271	0.072334	2726	10195	Diseases of the musculoskeletal system and connective tissue
Z12.9	Encounter for screening for malignant neoplasm, site unspecified	Z12.9 - Encounter for screening for malignant neoplasm, site unspecified	-0.00426831	0.995741	0.0730006	1217	5332	Factors influencing health status and contact with health services
G44.89	Other headache syndrome	G44.89 - Other headache syndrome	-0.00540173	0.994613	0.0735669	665	3145	Diseases of the nervous system
N95.1	Menopausal and female climacteric states	N95.1 - Menopausal and female climacteric states	0.00330516	1.00331	0.074063	2019	8115	Diseases of the genitourinary system
E16.1	Other hypoglycemia	E16.1 - Other hypoglycemia	-0.0161708	0.983959	0.0746521	65	312	Endocrine, nutritional and metabolic diseases
F19.94	Other psychoactive substance use, unspecified with psychoactive substance-induced mood disorder	F19.94 - Other psychoactive substance use, unspecified with psychoactive substance-induced mood disorder	0.0168575	1.017	0.0750269	87	442	Mental, Behavioral and Neurodevelopmental disorders
E08.00	Diabetes mellitus due to underlying condition with hyperosmolarity without nonketotic hyperglycemic-hyperosmolar coma (NKHHC)	E08.00 - Diabetes mellitus due to underlying condition with hyperosmolarity without nonketotic hyperglycemic-hyperosmolar coma (NKHHC)	0.0059219	1.00594	0.0755473	616	2920	Endocrine, nutritional and metabolic diseases
Z20.828	Contact with and (suspected) exposure to other viral communicable diseases	Z20.828 - Contact with and (suspected) exposure to other viral communicable diseases	-0.0050112	0.995001	0.0756676	785	3542	Factors influencing health status and contact with health services
M77.30	Calcaneal spur, unspecified foot	M77.30 - Calcaneal spur, unspecified foot	-0.00979433	0.990253	0.0761412	235	1146	Diseases of the musculoskeletal system and connective tissue
N94.10	Unspecified dyspareunia	N94.10 - Unspecified dyspareunia	0.00904376	1.00908	0.07626	267	1292	Diseases of the genitourinary system
D64.89	Other specified anemias	D64.89 - Other specified anemias	-0.00682055	0.993203	0.0763011	438	2071	Diseases of the blood and blood-forming organs and certain disorders involving the immune mechanism
Z91.14	#N/A	#N/A	0.00804471	1.00808	0.0764996	342	1622	Factors influencing health status and contact with health services
I34.0	Nonrheumatic mitral (valve) insufficiency	I34.0 - Nonrheumatic mitral (valve) insufficiency	0.00373611	1.00374	0.0765594	1490	6470	Diseases of the circulatory system
Z95.811	Presence of heart assist device	Z95.811 - Presence of heart assist device	-0.0182234	0.981942	0.0770144	74	363	Factors influencing health status and contact with health services
I82.409	Acute embolism and thrombosis of unspecified deep veins of unspecified lower extremity	I82.409 - Acute embolism and thrombosis of unspecified deep veins of unspecified lower extremity	0.00543027	1.00545	0.0772013	711	3294	Diseases of the circulatory system
K51.819	Other ulcerative colitis with unspecified complications	K51.819 - Other ulcerative colitis with unspecified complications	0.0179287	1.01809	0.0773776	65	318	Diseases of the digestive system
E34.9	Endocrine disorder, unspecified	E34.9 - Endocrine disorder, unspecified	0.00656206	1.00658	0.0774917	420	2510	Endocrine, nutritional and metabolic diseases
K83.09	Other cholangitis	K83.09 - Other cholangitis	-0.0132108	0.986876	0.0775118	117	587	Diseases of the digestive system
K40.21	Bilateral inguinal hernia, without obstruction or gangrene, recurrent	K40.21 - Bilateral inguinal hernia, without obstruction or gangrene, recurrent	0.0193272	1.01952	0.0779373	61	302	Diseases of the digestive system
M48.00	Spinal stenosis, site unspecified	M48.00 - Spinal stenosis, site unspecified	-0.00669359	0.993329	0.0783334	482	2279	Diseases of the musculoskeletal system and connective tissue
Z65.9	Problem related to unspecified psychosocial circumstances	Z65.9 - Problem related to unspecified psychosocial circumstances	0.0164698	1.01661	0.0785717	81	405	Factors influencing health status and contact with health services
Q21.10	Atrial septal defect, unspecified	Q21.10 - Atrial septal defect, unspecified	-0.0165182	0.983617	0.0789919	71	369	Congenital malformations, deformations and chromosomal abnormalities
Z87.410	Personal history of cervical dysplasia	Z87.410 - Personal history of cervical dysplasia	0.0173924	1.01754	0.0792323	74	359	Factors influencing health status and contact with health services
E10.9	Type 1 diabetes mellitus without complications	E10.9 - Type 1 diabetes mellitus without complications	-0.0050231	0.994989	0.0792383	693	3222	Endocrine, nutritional and metabolic diseases
N94.89	Other specified conditions associated with female genital organs and menstrual cycle	N94.89 - Other specified conditions associated with female genital organs and menstrual cycle	0.00587217	1.00589	0.0795309	611	2855	Diseases of the genitourinary system
E11.359	#N/A	#N/A	-0.0114802	0.988585	0.0795392	166	811	Endocrine, nutritional and metabolic diseases
H66.91	Otitis media, unspecified, right ear	H66.91 - Otitis media, unspecified, right ear	0.00942557	1.00947	0.0805034	217	1052	Diseases of the ear and mastoid process
J45.909	Unspecified asthma, uncomplicated	J45.909 - Unspecified asthma, uncomplicated	-0.00188052	0.998121	0.0805129	6072	16430	Diseases of the respiratory system
H91.91	Unspecified hearing loss, right ear	H91.91 - Unspecified hearing loss, right ear	-0.00662146	0.9934	0.0808789	401	1939	Diseases of the ear and mastoid process
G43.109	Migraine with aura, not intractable, without status migrainosus	G43.109 - Migraine with aura, not intractable, without status migrainosus	0.00463682	1.00465	0.0817848	874	4043	Diseases of the nervous system
Z46.81	Encounter for fitting and adjustment of insulin pump	Z46.81 - Encounter for fitting and adjustment of insulin pump	-0.0169047	0.983237	0.0818012	70	356	Factors influencing health status and contact with health services
S30.0XXA	Contusion of lower back and pelvis, initial encounter	S30.0XXA - Contusion of lower back and pelvis, initial encounter	0.0157628	1.01589	0.082011	78	388	Injury, poisoning and certain other consequences of external causes
H52.223	Regular astigmatism, bilateral	H52.223 - Regular astigmatism, bilateral	0.00841444	1.00845	0.082852	256	1268	Diseases of the eye and adnexa
Z11.4	Encounter for screening for human immunodeficiency virus [HIV]	Z11.4 - Encounter for screening for human immunodeficiency virus [HIV]	0.00214522	1.00215	0.0831236	4459	13791	Factors influencing health status and contact with health services
N76.4	Abscess of vulva	N76.4 - Abscess of vulva	0.0114692	1.01154	0.0832211	161	783	Diseases of the genitourinary system
K72.00	Acute and subacute hepatic failure without coma	K72.00 - Acute and subacute hepatic failure without coma	-0.0196829	0.98051	0.0833132	52	257	Diseases of the digestive system
F41.1	Generalized anxiety disorder	F41.1 - Generalized anxiety disorder	-0.00267293	0.997331	0.0835845	2490	9606	Mental, Behavioral and Neurodevelopmental disorders
B34.9	Viral infection, unspecified	B34.9 - Viral infection, unspecified	-0.00239857	0.997604	0.0835949	3293	11548	Certain infectious and parasitic diseases
K57.30	Diverticulosis of large intestine without perforation or abscess without bleeding	K57.30 - Diverticulosis of large intestine without perforation or abscess without bleeding	-0.00448664	0.995523	0.0839433	946	4239	Diseases of the digestive system
M79.671	Pain in right foot	M79.671 - Pain in right foot	-0.00238504	0.997618	0.0840452	3462	11879	Diseases of the musculoskeletal system and connective tissue
Q14.1	Congenital malformation of retina	Q14.1 - Congenital malformation of retina	0.0113107	1.01137	0.0844922	134	663	Congenital malformations, deformations and chromosomal abnormalities
C50.012	Malignant neoplasm of nipple and areola, left female breast	C50.012 - Malignant neoplasm of nipple and areola, left female breast	-0.0158894	0.984236	0.084683	85	410	Neoplasms
N76.0	Acute vaginitis	N76.0 - Acute vaginitis	0.00286804	1.00287	0.0849547	2752	10157	Diseases of the genitourinary system
E10.22	Type 1 diabetes mellitus with diabetic chronic kidney disease	E10.22 - Type 1 diabetes mellitus with diabetic chronic kidney disease	-0.0131755	0.986911	0.0852142	115	560	Endocrine, nutritional and metabolic diseases
H65.01	Acute serous otitis media, right ear	H65.01 - Acute serous otitis media, right ear	-0.0156097	0.984512	0.0854315	90	438	Diseases of the ear and mastoid process
L23.89	Allergic contact dermatitis due to other agents	L23.89 - Allergic contact dermatitis due to other agents	-0.0167501	0.983389	0.0856057	65	337	Diseases of the skin and subcutaneous tissue
R41.9	Unspecified symptoms and signs involving cognitive functions and awareness	R41.9 - Unspecified symptoms and signs involving cognitive functions and awareness	-0.0109001	0.989159	0.0857925	161	801	Symptoms, signs and abnormal clinical and laboratory findings, not elsewhere classified
H65.92	Unspecified nonsuppurative otitis media, left ear	H65.92 - Unspecified nonsuppurative otitis media, left ear	0.0165823	1.01672	0.0859753	65	313	Diseases of the ear and mastoid process
Z71.1	Person with feared health complaint in whom no diagnosis is made	Z71.1 - Person with feared health complaint in whom no diagnosis is made	-0.00905407	0.990987	0.086157	221	1109	Factors influencing health status and contact with health services
N41.1	Chronic prostatitis	N41.1 - Chronic prostatitis	-0.0133132	0.986775	0.0864079	143	682	Diseases of the genitourinary system
M76.71	Peroneal tendinitis, right leg	M76.71 - Peroneal tendinitis, right leg	0.0149324	1.01504	0.0865202	84	426	Diseases of the musculoskeletal system and connective tissue
Z51.89	Encounter for other specified aftercare	Z51.89 - Encounter for other specified aftercare	0.00405514	1.00406	0.0865728	1170	5139	Factors influencing health status and contact with health services
M77.10	Lateral epicondylitis, unspecified elbow	M77.10 - Lateral epicondylitis, unspecified elbow	0.00857486	1.00861	0.087473	248	1196	Diseases of the musculoskeletal system and connective tissue
Z86.010	Personal history of colonic polyps	Z86.010 - Personal history of colonic polyps	-0.00300953	0.996995	0.0879377	2109	8389	Factors influencing health status and contact with health services
I83.90	Asymptomatic varicose veins of unspecified lower extremity	I83.90 - Asymptomatic varicose veins of unspecified lower extremity	-0.00400961	0.995998	0.0885057	1132	4946	Diseases of the circulatory system
E28.2	Polycystic ovarian syndrome	E28.2 - Polycystic ovarian syndrome	0.00571521	1.00573	0.0888024	781	3619	Endocrine, nutritional and metabolic diseases
S30.1XXA	Contusion of abdominal wall, initial encounter	S30.1XXA - Contusion of abdominal wall, initial encounter	-0.0154803	0.984639	0.089176	71	363	Injury, poisoning and certain other consequences of external causes
M79.601	Pain in right arm	M79.601 - Pain in right arm	-0.00431678	0.995693	0.0892155	963	4249	Diseases of the musculoskeletal system and connective tissue
E55.9	Vitamin D deficiency, unspecified	E55.9 - Vitamin D deficiency, unspecified	-0.00132899	0.998672	0.0892326	17188	16223	Endocrine, nutritional and metabolic diseases
S49.91XA	Unspecified injury of right shoulder and upper arm, initial encounter	S49.91XA - Unspecified injury of right shoulder and upper arm, initial encounter	0.0150496	1.01516	0.0894382	76	386	Injury, poisoning and certain other consequences of external causes
Z02.1	Encounter for pre-employment examination	Z02.1 - Encounter for pre-employment examination	-0.00396392	0.996044	0.0895192	1268	5489	Factors influencing health status and contact with health services
E53.9	Vitamin B deficiency, unspecified	E53.9 - Vitamin B deficiency, unspecified	-0.015348	0.984769	0.0895365	74	365	Endocrine, nutritional and metabolic diseases
H11.31	Conjunctival hemorrhage, right eye	H11.31 - Conjunctival hemorrhage, right eye	0.00932904	1.00937	0.089954	195	974	Diseases of the eye and adnexa
F40.01	Agoraphobia with panic disorder	F40.01 - Agoraphobia with panic disorder	0.00879246	1.00883	0.0901088	247	1167	Mental, Behavioral and Neurodevelopmental disorders
C7A.8	Other malignant neuroendocrine tumors	C7A.8 - Other malignant neuroendocrine tumors	-0.00957614	0.99047	0.090802	179	887	Neoplasms
S05.8X9A	Other injuries of unspecified eye and orbit, initial encounter	S05.8X9A - Other injuries of unspecified eye and orbit, initial encounter	0.0156267	1.01575	0.090893	74	357	Injury, poisoning and certain other consequences of external causes
R17	Unspecified jaundice	R17 - Unspecified jaundice	-0.00549821	0.994517	0.0913495	566	2659	Symptoms, signs and abnormal clinical and laboratory findings, not elsewhere classified
M75.80	Other shoulder lesions, unspecified shoulder	M75.80 - Other shoulder lesions, unspecified shoulder	-0.00949367	0.990551	0.0925778	212	1026	Diseases of the musculoskeletal system and connective tissue
E78.2	Mixed hyperlipidemia	E78.2 - Mixed hyperlipidemia	-0.001679	0.998322	0.0929839	7892	17706	Endocrine, nutritional and metabolic diseases
Z96.643	Presence of artificial hip joint, bilateral	Z96.643 - Presence of artificial hip joint, bilateral	0.0148478	1.01496	0.0930854	80	397	Factors influencing health status and contact with health services
G93.40	Encephalopathy, unspecified	G93.40 - Encephalopathy, unspecified	-0.0067004	0.993322	0.0932092	396	1912	Diseases of the nervous system
M25.559	Pain in unspecified hip	M25.559 - Pain in unspecified hip	0.00340236	1.00341	0.0932703	1579	6574	Diseases of the musculoskeletal system and connective tissue
T40.2X5A	Adverse effect of other opioids, initial encounter	T40.2X5A - Adverse effect of other opioids, initial encounter	-0.00858767	0.991449	0.0933351	227	1114	Injury, poisoning and certain other consequences of external causes
N18.1	Chronic kidney disease, stage 1	N18.1 - Chronic kidney disease, stage 1	-0.00548715	0.994528	0.0935355	589	2799	Diseases of the genitourinary system
J21.9	Acute bronchiolitis, unspecified	J21.9 - Acute bronchiolitis, unspecified	0.0135029	1.01359	0.0940322	99	497	Diseases of the respiratory system
N52.8	Other male erectile dysfunction	N52.8 - Other male erectile dysfunction	0.00695575	1.00698	0.0942139	432	2031	Diseases of the genitourinary system
E56.9	Vitamin deficiency, unspecified	E56.9 - Vitamin deficiency, unspecified	0.00528402	1.0053	0.0942463	596	2811	Endocrine, nutritional and metabolic diseases
B25.9	Cytomegaloviral disease, unspecified	B25.9 - Cytomegaloviral disease, unspecified	0.0115536	1.01162	0.0942624	111	547	Certain infectious and parasitic diseases
G62.9	Polyneuropathy, unspecified	G62.9 - Polyneuropathy, unspecified	-0.00277387	0.99723	0.094527	2371	9208	Diseases of the nervous system
R68.83	Chills (without fever)	R68.83 - Chills (without fever)	0.00728649	1.00731	0.0947473	318	1548	Symptoms, signs and abnormal clinical and laboratory findings, not elsewhere classified
Y92.89	Other specified places as the place of occurrence of the external cause	Y92.89 - Other specified places as the place of occurrence of the external cause	0.0101581	1.01021	0.0948503	187	919	External causes of morbidity
T83.511A	Infection and inflammatory reaction due to indwelling urethral catheter, initial encounter	T83.511A - Infection and inflammatory reaction due to indwelling urethral catheter, initial encounter	0.0116826	1.01175	0.0949873	139	686	Injury, poisoning and certain other consequences of external causes
A60.02	Herpesviral infection of other male genital organs	A60.02 - Herpesviral infection of other male genital organs	0.0190606	1.01924	0.0952006	72	344	Certain infectious and parasitic diseases
S81.801A	Unspecified open wound, right lower leg, initial encounter	S81.801A - Unspecified open wound, right lower leg, initial encounter	0.0147274	1.01484	0.0954396	85	413	Injury, poisoning and certain other consequences of external causes
F13.10	Sedative, hypnotic or anxiolytic abuse, uncomplicated	F13.10 - Sedative, hypnotic or anxiolytic abuse, uncomplicated	0.0180718	1.01824	0.0956863	60	292	Mental, Behavioral and Neurodevelopmental disorders
S60.229A	Contusion of unspecified hand, initial encounter	S60.229A - Contusion of unspecified hand, initial encounter	0.0172345	1.01738	0.0957238	59	296	Injury, poisoning and certain other consequences of external causes
J42	Unspecified chronic bronchitis	J42 - Unspecified chronic bronchitis	0.00556086	1.00558	0.0959274	603	2855	Diseases of the respiratory system
A59.9	Trichomoniasis, unspecified	A59.9 - Trichomoniasis, unspecified	0.0113225	1.01139	0.0959563	193	945	Certain infectious and parasitic diseases
G81.90	Hemiplegia, unspecified affecting unspecified side	G81.90 - Hemiplegia, unspecified affecting unspecified side	0.013368	1.01346	0.0959985	111	564	Diseases of the nervous system
C78.7	Secondary malignant neoplasm of liver and intrahepatic bile duct	C78.7 - Secondary malignant neoplasm of liver and intrahepatic bile duct	-0.00775257	0.992277	0.0960489	288	1393	Neoplasms
M43.16	Spondylolisthesis, lumbar region	M43.16 - Spondylolisthesis, lumbar region	-0.00850263	0.991533	0.096186	247	1235	Diseases of the musculoskeletal system and connective tissue
E11.311	Type 2 diabetes mellitus with unspecified diabetic retinopathy with macular edema	E11.311 - Type 2 diabetes mellitus with unspecified diabetic retinopathy with macular edema	-0.00952446	0.990521	0.096315	204	1006	Endocrine, nutritional and metabolic diseases
M50.90	Cervical disc disorder, unspecified, unspecified cervical region	M50.90 - Cervical disc disorder, unspecified, unspecified cervical region	-0.00987014	0.990178	0.0965805	189	940	Diseases of the musculoskeletal system and connective tissue
I45.2	Bifascicular block	I45.2 - Bifascicular block	0.0171621	1.01731	0.0966075	72	362	Diseases of the circulatory system
G47.34	Idiopathic sleep related nonobstructive alveolar hypoventilation	G47.34 - Idiopathic sleep related nonobstructive alveolar hypoventilation	0.0118747	1.01195	0.0966353	137	694	Diseases of the nervous system
I27.20	Pulmonary hypertension, unspecified	I27.20 - Pulmonary hypertension, unspecified	-0.00424632	0.995763	0.0967295	1025	4603	Diseases of the circulatory system
H52.10	Myopia, unspecified eye	H52.10 - Myopia, unspecified eye	-0.0054564	0.994558	0.0973499	569	2680	Diseases of the eye and adnexa
L85.9	Epidermal thickening, unspecified	L85.9 - Epidermal thickening, unspecified	-0.0100469	0.990003	0.0973752	169	812	Diseases of the skin and subcutaneous tissue
I72.4	Aneurysm of artery of lower extremity	I72.4 - Aneurysm of artery of lower extremity	0.0188512	1.01903	0.0976006	65	318	Diseases of the circulatory system
Z98.41	Cataract extraction status, right eye	Z98.41 - Cataract extraction status, right eye	0.0141695	1.01427	0.0976947	113	567	Factors influencing health status and contact with health services
Z87.440	Personal history of urinary (tract) infections	Z87.440 - Personal history of urinary (tract) infections	0.00866345	1.0087	0.0976986	249	1215	Factors influencing health status and contact with health services
K63.1	Perforation of intestine (nontraumatic)	K63.1 - Perforation of intestine (nontraumatic)	-0.015958	0.984169	0.0977276	62	311	Diseases of the digestive system
Z88.0	Allergy status to penicillin	Z88.0 - Allergy status to penicillin	0.00574053	1.00576	0.0978636	489	2309	Factors influencing health status and contact with health services
H90.12	Conductive hearing loss, unilateral, left ear, with unrestricted hearing on the contralateral side	H90.12 - Conductive hearing loss, unilateral, left ear, with unrestricted hearing on the contralateral side	0.0134153	1.01351	0.098009	99	486	Diseases of the ear and mastoid process
I66.9	Occlusion and stenosis of unspecified cerebral artery	I66.9 - Occlusion and stenosis of unspecified cerebral artery	0.00935436	1.0094	0.0981066	191	930	Diseases of the circulatory system
G47.26	Circadian rhythm sleep disorder, shift work type	G47.26 - Circadian rhythm sleep disorder, shift work type	-0.0186063	0.981566	0.0982387	55	265	Diseases of the nervous system
R11.15	Cyclical vomiting syndrome unrelated to migraine	R11.15 - Cyclical vomiting syndrome unrelated to migraine	0.00888668	1.00893	0.0983345	203	981	Symptoms, signs and abnormal clinical and laboratory findings, not elsewhere classified
I83.899	Varicose veins of unspecified lower extremity with other complications	I83.899 - Varicose veins of unspecified lower extremity with other complications	-0.01105	0.989011	0.0989762	134	634	Diseases of the circulatory system
I60.9	Nontraumatic subarachnoid hemorrhage, unspecified	I60.9 - Nontraumatic subarachnoid hemorrhage, unspecified	-0.0104846	0.98957	0.0990668	152	742	Diseases of the circulatory system
I71.21	Aneurysm of the ascending aorta, without rupture	I71.21 - Aneurysm of the ascending aorta, without rupture	-0.00831905	0.991715	0.0999846	256	1223	Diseases of the circulatory system
K70.30	Alcoholic cirrhosis of liver without ascites	K70.30 - Alcoholic cirrhosis of liver without ascites	0.00740819	1.00744	0.10026	335	1615	Diseases of the digestive system
H00.13	Chalazion right eye, unspecified eyelid	H00.13 - Chalazion right eye, unspecified eyelid	0.0187312	1.01891	0.100391	53	275	Diseases of the eye and adnexa
D89.89	Other specified disorders involving the immune mechanism, not elsewhere classified	D89.89 - Other specified disorders involving the immune mechanism, not elsewhere classified	0.0102158	1.01027	0.100516	150	738	Diseases of the blood and blood-forming organs and certain disorders involving the immune mechanism
E11.610	Type 2 diabetes mellitus with diabetic neuropathic arthropathy	E11.610 - Type 2 diabetes mellitus with diabetic neuropathic arthropathy	0.0168019	1.01694	0.100646	71	345	Endocrine, nutritional and metabolic diseases
M72.0	Palmar fascial fibromatosis [Dupuytren]	M72.0 - Palmar fascial fibromatosis [Dupuytren]	0.01129	1.01135	0.101351	137	672	Diseases of the musculoskeletal system and connective tissue
F98.8	Other specified behavioral and emotional disorders with onset usually occurring in childhood and adolescence	F98.8 - Other specified behavioral and emotional disorders with onset usually occurring in childhood and adolescence	0.00991579	1.00997	0.101526	195	962	Mental, Behavioral and Neurodevelopmental disorders
H44.20	Degenerative myopia, unspecified eye	H44.20 - Degenerative myopia, unspecified eye	-0.0145519	0.985553	0.101656	75	358	Diseases of the eye and adnexa
J30.1	Allergic rhinitis due to pollen	J30.1 - Allergic rhinitis due to pollen	-0.00227098	0.997732	0.102144	3315	11979	Diseases of the respiratory system
Z85.89	Personal history of malignant neoplasm of other organs and systems	Z85.89 - Personal history of malignant neoplasm of other organs and systems	0.0129533	1.01304	0.102466	121	585	Factors influencing health status and contact with health services
K74.69	Other cirrhosis of liver	K74.69 - Other cirrhosis of liver	-0.0042497	0.995759	0.102589	933	4197	Diseases of the digestive system
M85.852	Other specified disorders of bone density and structure, left thigh	M85.852 - Other specified disorders of bone density and structure, left thigh	-0.00853091	0.991505	0.102697	257	1240	Diseases of the musculoskeletal system and connective tissue
I73.00	Raynaud's syndrome without gangrene	I73.00 - Raynaud's syndrome without gangrene	0.00638229	1.0064	0.102699	386	1846	Diseases of the circulatory system
B35.2	Tinea manuum	B35.2 - Tinea manuum	-0.0204507	0.979757	0.103163	54	269	Certain infectious and parasitic diseases
E11.3299	Type 2 diabetes mellitus with mild nonproliferative diabetic retinopathy without macular edema, unspecified eye	E11.3299 - Type 2 diabetes mellitus with mild nonproliferative diabetic retinopathy without macular edema, unspecified eye	0.0056824	1.0057	0.103285	559	2614	Endocrine, nutritional and metabolic diseases
O99.013	Anemia complicating pregnancy, third trimester	O99.013 - Anemia complicating pregnancy, third trimester	0.0204463	1.02066	0.103571	74	367	Pregnancy, childbirth and the puerperium
Z76.82	Awaiting organ transplant status	Z76.82 - Awaiting organ transplant status	-0.00971689	0.99033	0.103612	182	903	Factors influencing health status and contact with health services
R51.9	Headache, unspecified	R51.9 - Headache, unspecified	0.00180894	1.00181	0.103812	5589	15512	Symptoms, signs and abnormal clinical and laboratory findings, not elsewhere classified
L65.8	Other specified nonscarring hair loss	L65.8 - Other specified nonscarring hair loss	0.00878506	1.00882	0.10409	244	1188	Diseases of the skin and subcutaneous tissue
R44.0	Auditory hallucinations	R44.0 - Auditory hallucinations	-0.0197808	0.980414	0.104502	51	262	Symptoms, signs and abnormal clinical and laboratory findings, not elsewhere classified
I13.0	Hypertensive heart and chronic kidney disease with heart failure and stage 1 through stage 4 chronic kidney disease, or unspecified chronic kidney disease	I13.0 - Hypertensive heart and chronic kidney disease with heart failure and stage 1 through stage 4 chronic kidney disease, or unspecified chronic kidney disease	-0.0150822	0.985031	0.10455	99	486	Diseases of the circulatory system
D33.3	Benign neoplasm of cranial nerves	D33.3 - Benign neoplasm of cranial nerves	-0.0160202	0.984107	0.104838	57	299	Neoplasms
E11.65	Type 2 diabetes mellitus with hyperglycemia	E11.65 - Type 2 diabetes mellitus with hyperglycemia	-0.0023667	0.997636	0.105003	3283	11703	Endocrine, nutritional and metabolic diseases
F54	Psychological and behavioral factors associated with disorders or diseases classified elsewhere	F54 - Psychological and behavioral factors associated with disorders or diseases classified elsewhere	-0.0167298	0.983409	0.10536	72	360	Mental, Behavioral and Neurodevelopmental disorders
E63.9	Nutritional deficiency, unspecified	E63.9 - Nutritional deficiency, unspecified	-0.0139507	0.986146	0.106114	93	464	Endocrine, nutritional and metabolic diseases
I71.43	Infrarenal abdominal aortic aneurysm, without rupture	I71.43 - Infrarenal abdominal aortic aneurysm, without rupture	-0.0138948	0.986201	0.106167	109	532	Diseases of the circulatory system
Z30.40	Encounter for surveillance of contraceptives, unspecified	Z30.40 - Encounter for surveillance of contraceptives, unspecified	0.00804051	1.00807	0.106247	436	2096	Factors influencing health status and contact with health services
J18.9	Pneumonia, unspecified organism	J18.9 - Pneumonia, unspecified organism	0.00229061	1.00229	0.106269	3348	11824	Diseases of the respiratory system
M51.16	Intervertebral disc disorders with radiculopathy, lumbar region	M51.16 - Intervertebral disc disorders with radiculopathy, lumbar region	-0.00883907	0.9912	0.106348	199	961	Diseases of the musculoskeletal system and connective tissue
I85.10	Secondary esophageal varices without bleeding	I85.10 - Secondary esophageal varices without bleeding	0.00931602	1.00936	0.107148	191	949	Diseases of the circulatory system
Z71.9	Counseling, unspecified	Z71.9 - Counseling, unspecified	-0.00371347	0.996293	0.107349	1212	5372	Factors influencing health status and contact with health services
L98.499	Non-pressure chronic ulcer of skin of other sites with unspecified severity	L98.499 - Non-pressure chronic ulcer of skin of other sites with unspecified severity	0.00691712	1.00694	0.107545	381	1823	Diseases of the skin and subcutaneous tissue
H92.09	Otalgia, unspecified ear	H92.09 - Otalgia, unspecified ear	-0.00471468	0.995296	0.107655	712	3318	Diseases of the ear and mastoid process
C64.9	Malignant neoplasm of unspecified kidney, except renal pelvis	C64.9 - Malignant neoplasm of unspecified kidney, except renal pelvis	0.00970895	1.00976	0.10784	189	938	Neoplasms
M20.42	Other hammer toe(s) (acquired), left foot	M20.42 - Other hammer toe(s) (acquired), left foot	-0.00455956	0.995451	0.108351	834	3771	Diseases of the musculoskeletal system and connective tissue
H16.223	Keratoconjunctivitis sicca, not specified as Sjogren's, bilateral	H16.223 - Keratoconjunctivitis sicca, not specified as Sjogren's, bilateral	-0.00682784	0.993195	0.108938	350	1708	Diseases of the eye and adnexa
B95.8	Unspecified staphylococcus as the cause of diseases classified elsewhere	B95.8 - Unspecified staphylococcus as the cause of diseases classified elsewhere	0.0163784	1.01651	0.109134	64	310	Certain infectious and parasitic diseases
Z12.31	Encounter for screening mammogram for malignant neoplasm of breast	Z12.31 - Encounter for screening mammogram for malignant neoplasm of breast	-0.0018598	0.998142	0.109209	11266	16864	Factors influencing health status and contact with health services
Q66.89	Other specified congenital deformities of feet	Q66.89 - Other specified congenital deformities of feet	-0.0146189	0.985487	0.109681	70	356	Congenital malformations, deformations and chromosomal abnormalities
M24.573	Contracture, unspecified ankle	M24.573 - Contracture, unspecified ankle	-0.0127187	0.987362	0.109869	107	510	Diseases of the musculoskeletal system and connective tissue
D49.89	Neoplasm of unspecified behavior of other specified sites	D49.89 - Neoplasm of unspecified behavior of other specified sites	0.0139887	1.01409	0.11012	78	378	Neoplasms
Z91.119	Patient's noncompliance with dietary regimen due to unspecified reason	Z91.119 - Patient's noncompliance with dietary regimen due to unspecified reason	-0.0163593	0.983774	0.111089	71	343	Factors influencing health status and contact with health services
I99.9	Unspecified disorder of circulatory system	I99.9 - Unspecified disorder of circulatory system	0.0153269	1.01544	0.111233	68	339	Diseases of the circulatory system
R39.16	Straining to void	R39.16 - Straining to void	-0.0144397	0.985664	0.11125	97	469	Symptoms, signs and abnormal clinical and laboratory findings, not elsewhere classified
F14.21	Cocaine dependence, in remission	F14.21 - Cocaine dependence, in remission	0.0108818	1.01094	0.111615	155	772	Mental, Behavioral and Neurodevelopmental disorders
O09.93	Supervision of high risk pregnancy, unspecified, third trimester	O09.93 - Supervision of high risk pregnancy, unspecified, third trimester	0.0083687	1.0084	0.11215	352	1662	Pregnancy, childbirth and the puerperium
N85.8	Other specified noninflammatory disorders of uterus	N85.8 - Other specified noninflammatory disorders of uterus	-0.0145143	0.985591	0.112249	92	455	Diseases of the genitourinary system
M51.24	Other intervertebral disc displacement, thoracic region	M51.24 - Other intervertebral disc displacement, thoracic region	0.0154637	1.01558	0.112326	62	300	Diseases of the musculoskeletal system and connective tissue
Z86.69	Personal history of other diseases of the nervous system and sense organs	Z86.69 - Personal history of other diseases of the nervous system and sense organs	0.0057277	1.00574	0.11266	430	2052	Factors influencing health status and contact with health services
M26.629	Arthralgia of temporomandibular joint, unspecified side	M26.629 - Arthralgia of temporomandibular joint, unspecified side	0.00846994	1.00851	0.112918	223	1099	Diseases of the musculoskeletal system and connective tissue
M79.2	Neuralgia and neuritis, unspecified	M79.2 - Neuralgia and neuritis, unspecified	0.00323319	1.00324	0.112921	1508	6420	Diseases of the musculoskeletal system and connective tissue
L72.0	Epidermal cyst	L72.0 - Epidermal cyst	0.00365637	1.00366	0.113672	1085	4810	Diseases of the skin and subcutaneous tissue
E88.9	Metabolic disorder, unspecified	E88.9 - Metabolic disorder, unspecified	-0.00994677	0.990103	0.113771	151	739	Endocrine, nutritional and metabolic diseases
E83.9	Disorder of mineral metabolism, unspecified	E83.9 - Disorder of mineral metabolism, unspecified	0.0120416	1.01211	0.114228	117	581	Endocrine, nutritional and metabolic diseases
H02.402	Unspecified ptosis of left eyelid	H02.402 - Unspecified ptosis of left eyelid	0.0125333	1.01261	0.114237	95	476	Diseases of the eye and adnexa
S83.231D	Complex tear of medial meniscus, current injury, right knee, subsequent encounter	S83.231D - Complex tear of medial meniscus, current injury, right knee, subsequent encounter	-0.0151972	0.984918	0.114343	64	315	Injury, poisoning and certain other consequences of external causes
G62.89	Other specified polyneuropathies	G62.89 - Other specified polyneuropathies	0.0108147	1.01087	0.114716	128	656	Diseases of the nervous system
Z34.80	Encounter for supervision of other normal pregnancy, unspecified trimester	Z34.80 - Encounter for supervision of other normal pregnancy, unspecified trimester	0.00506908	1.00508	0.1148	932	4210	Factors influencing health status and contact with health services
Z95.818	Presence of other cardiac implants and grafts	Z95.818 - Presence of other cardiac implants and grafts	0.00659899	1.00662	0.114876	365	1752	Factors influencing health status and contact with health services
S29.9XXA	Unspecified injury of thorax, initial encounter	S29.9XXA - Unspecified injury of thorax, initial encounter	0.0142981	1.0144	0.115314	77	369	Injury, poisoning and certain other consequences of external causes
H02.9	Unspecified disorder of eyelid	H02.9 - Unspecified disorder of eyelid	0.00754594	1.00757	0.11539	265	1258	Diseases of the eye and adnexa
B02.8	Zoster with other complications	B02.8 - Zoster with other complications	-0.0118186	0.988251	0.115567	107	551	Certain infectious and parasitic diseases
S22.42XA	Multiple fractures of ribs, left side, initial encounter for closed fracture	S22.42XA - Multiple fractures of ribs, left side, initial encounter for closed fracture	0.0156395	1.01576	0.115607	68	339	Injury, poisoning and certain other consequences of external causes
F40.240	Claustrophobia	F40.240 - Claustrophobia	-0.0106783	0.989378	0.115624	132	663	Mental, Behavioral and Neurodevelopmental disorders
I31.9	Disease of pericardium, unspecified	I31.9 - Disease of pericardium, unspecified	0.0152533	1.01537	0.115941	75	375	Diseases of the circulatory system
N81.2	Incomplete uterovaginal prolapse	N81.2 - Incomplete uterovaginal prolapse	0.0137753	1.01387	0.116113	108	538	Diseases of the genitourinary system
E26.9	Hyperaldosteronism, unspecified	E26.9 - Hyperaldosteronism, unspecified	0.016416	1.01655	0.116273	70	353	Endocrine, nutritional and metabolic diseases
K50.912	Crohn's disease, unspecified, with intestinal obstruction	K50.912 - Crohn's disease, unspecified, with intestinal obstruction	-0.0141736	0.985926	0.116553	67	326	Diseases of the digestive system
K64.1	Second degree hemorrhoids	K64.1 - Second degree hemorrhoids	0.00735311	1.00738	0.116882	248	1190	Diseases of the digestive system
L72.3	Sebaceous cyst	L72.3 - Sebaceous cyst	0.00428776	1.0043	0.117611	786	3601	Diseases of the skin and subcutaneous tissue
Z83.71	#N/A	#N/A	-0.0127829	0.987298	0.118122	86	438	Factors influencing health status and contact with health services
M50.10	Cervical disc disorder with radiculopathy, unspecified cervical region	M50.10 - Cervical disc disorder with radiculopathy, unspecified cervical region	0.0145629	1.01467	0.118331	77	381	Diseases of the musculoskeletal system and connective tissue
J38.2	Nodules of vocal cords	J38.2 - Nodules of vocal cords	-0.0160155	0.984112	0.118893	69	345	Diseases of the respiratory system
E11.21	Type 2 diabetes mellitus with diabetic nephropathy	E11.21 - Type 2 diabetes mellitus with diabetic nephropathy	-0.0034265	0.996579	0.119031	1456	6202	Endocrine, nutritional and metabolic diseases
M77.42	Metatarsalgia, left foot	M77.42 - Metatarsalgia, left foot	-0.00610086	0.993918	0.119057	379	1843	Diseases of the musculoskeletal system and connective tissue
M19.91	Primary osteoarthritis, unspecified site	M19.91 - Primary osteoarthritis, unspecified site	-0.015912	0.984214	0.119381	84	417	Diseases of the musculoskeletal system and connective tissue
E11.3313	Type 2 diabetes mellitus with moderate nonproliferative diabetic retinopathy with macular edema, bilateral	E11.3313 - Type 2 diabetes mellitus with moderate nonproliferative diabetic retinopathy with macular edema, bilateral	-0.0184496	0.98172	0.119487	59	294	Endocrine, nutritional and metabolic diseases
G58.9	Mononeuropathy, unspecified	G58.9 - Mononeuropathy, unspecified	-0.0136812	0.986412	0.120187	98	476	Diseases of the nervous system
G54.0	Brachial plexus disorders	G54.0 - Brachial plexus disorders	0.0100734	1.01012	0.120366	143	714	Diseases of the nervous system
F40.298	Other specified phobia	F40.298 - Other specified phobia	0.0155864	1.01571	0.120679	59	292	Mental, Behavioral and Neurodevelopmental disorders
R19.5	Other fecal abnormalities	R19.5 - Other fecal abnormalities	0.00334938	1.00335	0.120831	1319	5713	Symptoms, signs and abnormal clinical and laboratory findings, not elsewhere classified
L20.82	Flexural eczema	L20.82 - Flexural eczema	-0.0101062	0.989945	0.121159	139	688	Diseases of the skin and subcutaneous tissue
R93.2	Abnormal findings on diagnostic imaging of liver and biliary tract	R93.2 - Abnormal findings on diagnostic imaging of liver and biliary tract	0.00666223	1.00668	0.121236	339	1623	Symptoms, signs and abnormal clinical and laboratory findings, not elsewhere classified
D22.30	Melanocytic nevi of unspecified part of face	D22.30 - Melanocytic nevi of unspecified part of face	0.0167408	1.01688	0.121571	56	293	Neoplasms
Z83.3	Family history of diabetes mellitus	Z83.3 - Family history of diabetes mellitus	0.00321713	1.00322	0.122072	1414	5985	Factors influencing health status and contact with health services
I27.82	Chronic pulmonary embolism	I27.82 - Chronic pulmonary embolism	-0.00797379	0.992058	0.122322	230	1112	Diseases of the circulatory system
L30.4	Erythema intertrigo	L30.4 - Erythema intertrigo	0.00401441	1.00402	0.122382	918	4105	Diseases of the skin and subcutaneous tissue
G44.009	Cluster headache syndrome, unspecified, not intractable	G44.009 - Cluster headache syndrome, unspecified, not intractable	-0.0108234	0.989235	0.1227	120	591	Diseases of the nervous system
K43.9	Ventral hernia without obstruction or gangrene	K43.9 - Ventral hernia without obstruction or gangrene	0.00381362	1.00382	0.122827	983	4427	Diseases of the digestive system
R44.3	Hallucinations, unspecified	R44.3 - Hallucinations, unspecified	-0.0118696	0.988201	0.12302	130	621	Symptoms, signs and abnormal clinical and laboratory findings, not elsewhere classified
L40.8	Other psoriasis	L40.8 - Other psoriasis	-0.00937177	0.990672	0.123288	149	731	Diseases of the skin and subcutaneous tissue
M43.10	Spondylolisthesis, site unspecified	M43.10 - Spondylolisthesis, site unspecified	-0.00790134	0.99213	0.123313	246	1191	Diseases of the musculoskeletal system and connective tissue
R41.840	Attention and concentration deficit	R41.840 - Attention and concentration deficit	0.00891152	1.00895	0.123328	197	957	Symptoms, signs and abnormal clinical and laboratory findings, not elsewhere classified
R05.3	Chronic cough	R05.3 - Chronic cough	0.00273582	1.00274	0.124169	1920	7901	Symptoms, signs and abnormal clinical and laboratory findings, not elsewhere classified
Z78.0	Asymptomatic menopausal state	Z78.0 - Asymptomatic menopausal state	-0.00240476	0.997598	0.124364	3666	12288	Factors influencing health status and contact with health services
H00.016	Hordeolum externum left eye, unspecified eyelid	H00.016 - Hordeolum externum left eye, unspecified eyelid	0.0144961	1.0146	0.124397	70	340	Diseases of the eye and adnexa
M06.9	Rheumatoid arthritis, unspecified	M06.9 - Rheumatoid arthritis, unspecified	0.00386495	1.00387	0.124819	1046	4732	Diseases of the musculoskeletal system and connective tissue
R79.89	Other specified abnormal findings of blood chemistry	R79.89 - Other specified abnormal findings of blood chemistry	-0.00138381	0.998617	0.125003	9037	18098	Symptoms, signs and abnormal clinical and laboratory findings, not elsewhere classified
F31.10	Bipolar disorder, current episode manic without psychotic features, unspecified	F31.10 - Bipolar disorder, current episode manic without psychotic features, unspecified	-0.0137871	0.986307	0.12513	76	392	Mental, Behavioral and Neurodevelopmental disorders
M25.512	Pain in left shoulder	M25.512 - Pain in left shoulder	-0.00189008	0.998112	0.125304	4372	13722	Diseases of the musculoskeletal system and connective tissue
D69.59	Other secondary thrombocytopenia	D69.59 - Other secondary thrombocytopenia	0.0167673	1.01691	0.125356	56	270	Diseases of the blood and blood-forming organs and certain disorders involving the immune mechanism
H26.492	Other secondary cataract, left eye	H26.492 - Other secondary cataract, left eye	0.00912176	1.00916	0.125479	219	1056	Diseases of the eye and adnexa
L97.919	Non-pressure chronic ulcer of unspecified part of right lower leg with unspecified severity	L97.919 - Non-pressure chronic ulcer of unspecified part of right lower leg with unspecified severity	-0.00829873	0.991736	0.125667	230	1127	Diseases of the skin and subcutaneous tissue
Z87.59	Personal history of other complications of pregnancy, childbirth and the puerperium	Z87.59 - Personal history of other complications of pregnancy, childbirth and the puerperium	0.0120414	1.01211	0.125805	153	767	Factors influencing health status and contact with health services
F01.518	Vascular dementia, unspecified severity, with other behavioral disturbance	F01.518 - Vascular dementia, unspecified severity, with other behavioral disturbance	-0.0175588	0.982594	0.126111	76	395	Mental, Behavioral and Neurodevelopmental disorders
H00.026	Hordeolum internum left eye, unspecified eyelid	H00.026 - Hordeolum internum left eye, unspecified eyelid	-0.0137591	0.986335	0.126151	80	382	Diseases of the eye and adnexa
O09.90	Supervision of high risk pregnancy, unspecified, unspecified trimester	O09.90 - Supervision of high risk pregnancy, unspecified, unspecified trimester	0.00825113	1.00829	0.126153	317	1504	Pregnancy, childbirth and the puerperium
S93.602A	Unspecified sprain of left foot, initial encounter	S93.602A - Unspecified sprain of left foot, initial encounter	0.0134767	1.01357	0.12661	75	363	Injury, poisoning and certain other consequences of external causes
Y92.009	Unspecified place in unspecified non-institutional (private) residence as the place of occurrence of the external cause	Y92.009 - Unspecified place in unspecified non-institutional (private) residence as the place of occurrence of the external cause	-0.00676826	0.993255	0.12721	377	1793	External causes of morbidity
Z76.0	Encounter for issue of repeat prescription	Z76.0 - Encounter for issue of repeat prescription	0.00357823	1.00358	0.12752	1176	5246	Factors influencing health status and contact with health services
M22.2X2	Patellofemoral disorders, left knee	M22.2X2 - Patellofemoral disorders, left knee	0.00600146	1.00602	0.127895	393	1903	Diseases of the musculoskeletal system and connective tissue
E83.51	Hypocalcemia	E83.51 - Hypocalcemia	-0.00499761	0.995015	0.128045	561	2655	Endocrine, nutritional and metabolic diseases
I65.29	Occlusion and stenosis of unspecified carotid artery	I65.29 - Occlusion and stenosis of unspecified carotid artery	-0.00500049	0.995012	0.128271	659	3038	Diseases of the circulatory system
M86.10	Other acute osteomyelitis, unspecified site	M86.10 - Other acute osteomyelitis, unspecified site	0.0146205	1.01473	0.128515	74	367	Diseases of the musculoskeletal system and connective tissue
C22.8	Malignant neoplasm of liver, primary, unspecified as to type	C22.8 - Malignant neoplasm of liver, primary, unspecified as to type	0.0131003	1.01319	0.128518	95	461	Neoplasms
Z71.84	Encounter for health counseling related to travel	Z71.84 - Encounter for health counseling related to travel	0.00358489	1.00359	0.128542	1125	4975	Factors influencing health status and contact with health services
S82.892A	Other fracture of left lower leg, initial encounter for closed fracture	S82.892A - Other fracture of left lower leg, initial encounter for closed fracture	-0.0134087	0.986681	0.128774	79	403	Injury, poisoning and certain other consequences of external causes
T81.40XA	Infection following a procedure, unspecified, initial encounter	T81.40XA - Infection following a procedure, unspecified, initial encounter	0.0141633	1.01426	0.128848	80	383	Injury, poisoning and certain other consequences of external causes
H35.30	Unspecified macular degeneration	H35.30 - Unspecified macular degeneration	0.00576572	1.00578	0.128855	493	2377	Diseases of the eye and adnexa
R07.0	Pain in throat	R07.0 - Pain in throat	-0.00363782	0.996369	0.129103	1133	5034	Symptoms, signs and abnormal clinical and laboratory findings, not elsewhere classified
J34.9	Unspecified disorder of nose and nasal sinuses	J34.9 - Unspecified disorder of nose and nasal sinuses	0.0114585	1.01152	0.129502	106	530	Diseases of the respiratory system
H02.409	Unspecified ptosis of unspecified eyelid	H02.409 - Unspecified ptosis of unspecified eyelid	0.010526	1.01058	0.129841	134	655	Diseases of the eye and adnexa
G43.719	Chronic migraine without aura, intractable, without status migrainosus	G43.719 - Chronic migraine without aura, intractable, without status migrainosus	0.0110867	1.01115	0.130085	126	617	Diseases of the nervous system
O28.3	Abnormal ultrasonic finding on antenatal screening of mother	O28.3 - Abnormal ultrasonic finding on antenatal screening of mother	0.0192421	1.01943	0.130167	57	271	Pregnancy, childbirth and the puerperium
R82.81	Pyuria	R82.81 - Pyuria	0.0059357	1.00595	0.1304	422	2014	Symptoms, signs and abnormal clinical and laboratory findings, not elsewhere classified
H52.4	Presbyopia	H52.4 - Presbyopia	0.00240348	1.00241	0.130978	2607	9777	Diseases of the eye and adnexa
L81.1	Chloasma	L81.1 - Chloasma	0.00629529	1.00632	0.132187	347	1669	Diseases of the skin and subcutaneous tissue
H40.1133	Primary open-angle glaucoma, bilateral, severe stage	H40.1133 - Primary open-angle glaucoma, bilateral, severe stage	0.00987225	1.00992	0.133019	163	793	Diseases of the eye and adnexa
Z13.31	Encounter for screening for depression	Z13.31 - Encounter for screening for depression	-0.00400067	0.996007	0.133342	1178	5145	Factors influencing health status and contact with health services
E79.0	Hyperuricemia without signs of inflammatory arthritis and tophaceous disease	E79.0 - Hyperuricemia without signs of inflammatory arthritis and tophaceous disease	0.00686486	1.00689	0.134422	311	1502	Endocrine, nutritional and metabolic diseases
Z12.10	Encounter for screening for malignant neoplasm of intestinal tract, unspecified	Z12.10 - Encounter for screening for malignant neoplasm of intestinal tract, unspecified	-0.0189603	0.981218	0.134461	60	308	Factors influencing health status and contact with health services
F29	Unspecified psychosis not due to a substance or known physiological condition	F29 - Unspecified psychosis not due to a substance or known physiological condition	-0.00623811	0.993781	0.134846	376	1843	Mental, Behavioral and Neurodevelopmental disorders
I09.9	Rheumatic heart disease, unspecified	I09.9 - Rheumatic heart disease, unspecified	0.0153409	1.01546	0.134931	63	314	Diseases of the circulatory system
Z29.8	#N/A	#N/A	0.00372291	1.00373	0.134961	970	4416	Factors influencing health status and contact with health services
E83.42	Hypomagnesemia	E83.42 - Hypomagnesemia	0.00565678	1.00567	0.13564	430	2077	Endocrine, nutritional and metabolic diseases
G43.901	Migraine, unspecified, not intractable, with status migrainosus	G43.901 - Migraine, unspecified, not intractable, with status migrainosus	0.014477	1.01458	0.135734	81	397	Diseases of the nervous system
N25.81	Secondary hyperparathyroidism of renal origin	N25.81 - Secondary hyperparathyroidism of renal origin	-0.00414013	0.995868	0.135753	854	3904	Diseases of the genitourinary system
M75.42	Impingement syndrome of left shoulder	M75.42 - Impingement syndrome of left shoulder	-0.00551723	0.994498	0.135842	445	2103	Diseases of the musculoskeletal system and connective tissue
N45.1	Epididymitis	N45.1 - Epididymitis	-0.00950387	0.990541	0.136451	196	951	Diseases of the genitourinary system
M48.02	Spinal stenosis, cervical region	M48.02 - Spinal stenosis, cervical region	0.00390988	1.00392	0.136533	891	4039	Diseases of the musculoskeletal system and connective tissue
D35.3	Benign neoplasm of craniopharyngeal duct	D35.3 - Benign neoplasm of craniopharyngeal duct	-0.0102079	0.989844	0.136632	134	677	Neoplasms
N92.3	Ovulation bleeding	N92.3 - Ovulation bleeding	0.0161811	1.01631	0.136693	74	365	Diseases of the genitourinary system
T14.8XXA	Other injury of unspecified body region, initial encounter	T14.8XXA - Other injury of unspecified body region, initial encounter	0.00237254	1.00238	0.137001	2435	9352	Injury, poisoning and certain other consequences of external causes
F53.0	Postpartum depression	F53.0 - Postpartum depression	0.0177879	1.01795	0.137067	57	294	Mental, Behavioral and Neurodevelopmental disorders
Z3A.01	Less than 8 weeks gestation of pregnancy	Z3A.01 - Less than 8 weeks gestation of pregnancy	-0.0129977	0.987086	0.137766	139	687	Factors influencing health status and contact with health services
C50.812	Malignant neoplasm of overlapping sites of left female breast	C50.812 - Malignant neoplasm of overlapping sites of left female breast	0.0149232	1.01504	0.138009	77	394	Neoplasms
J06.9	Acute upper respiratory infection, unspecified	J06.9 - Acute upper respiratory infection, unspecified	-0.00131438	0.998686	0.138038	9921	17484	Diseases of the respiratory system
R23.9	Unspecified skin changes	R23.9 - Unspecified skin changes	0.0127241	1.01281	0.138159	84	421	Symptoms, signs and abnormal clinical and laboratory findings, not elsewhere classified
N64.52	Nipple discharge	N64.52 - Nipple discharge	-0.00783087	0.9922	0.138503	240	1164	Diseases of the genitourinary system
G57.11	Meralgia paresthetica, right lower limb	G57.11 - Meralgia paresthetica, right lower limb	0.0115771	1.01164	0.138581	105	518	Diseases of the nervous system
I95.2	Hypotension due to drugs	I95.2 - Hypotension due to drugs	0.0100221	1.01007	0.138718	149	728	Diseases of the circulatory system
M77.8	Other enthesopathies, not elsewhere classified	M77.8 - Other enthesopathies, not elsewhere classified	0.00449542	1.00451	0.138743	657	3089	Diseases of the musculoskeletal system and connective tissue
I51.89	Other ill-defined heart diseases	I51.89 - Other ill-defined heart diseases	-0.0047196	0.995292	0.14015	667	3099	Diseases of the circulatory system
M25.60	Stiffness of unspecified joint, not elsewhere classified	M25.60 - Stiffness of unspecified joint, not elsewhere classified	0.00384124	1.00385	0.140422	924	4133	Diseases of the musculoskeletal system and connective tissue
I25.110	Atherosclerotic heart disease of native coronary artery with unstable angina pectoris	I25.110 - Atherosclerotic heart disease of native coronary artery with unstable angina pectoris	0.00801333	1.00805	0.141007	245	1184	Diseases of the circulatory system
E06.9	Thyroiditis, unspecified	E06.9 - Thyroiditis, unspecified	0.00945489	1.0095	0.141024	155	755	Endocrine, nutritional and metabolic diseases
Z68.39	Body mass index [BMI] 39.0-39.9, adult	Z68.39 - Body mass index [BMI] 39.0-39.9, adult	0.00674468	1.00677	0.141276	314	1531	Factors influencing health status and contact with health services
N28.1	Cyst of kidney, acquired	N28.1 - Cyst of kidney, acquired	-0.00335975	0.996646	0.141915	1228	5303	Diseases of the genitourinary system
S93.402A	Sprain of unspecified ligament of left ankle, initial encounter	S93.402A - Sprain of unspecified ligament of left ankle, initial encounter	0.00673027	1.00675	0.142175	292	1411	Injury, poisoning and certain other consequences of external causes
S92.902A	Unspecified fracture of left foot, initial encounter for closed fracture	S92.902A - Unspecified fracture of left foot, initial encounter for closed fracture	-0.0139925	0.986105	0.142679	66	323	Injury, poisoning and certain other consequences of external causes
S93.402D	Sprain of unspecified ligament of left ankle, subsequent encounter	S93.402D - Sprain of unspecified ligament of left ankle, subsequent encounter	0.0133799	1.01347	0.142829	75	368	Injury, poisoning and certain other consequences of external causes
F43.25	Adjustment disorder with mixed disturbance of emotions and conduct	F43.25 - Adjustment disorder with mixed disturbance of emotions and conduct	0.0138022	1.0139	0.143251	80	398	Mental, Behavioral and Neurodevelopmental disorders
K80.20	Calculus of gallbladder without cholecystitis without obstruction	K80.20 - Calculus of gallbladder without cholecystitis without obstruction	0.00299436	1.003	0.143416	1464	6292	Diseases of the digestive system
D49.6	Neoplasm of unspecified behavior of brain	D49.6 - Neoplasm of unspecified behavior of brain	-0.0129732	0.987111	0.143518	83	399	Neoplasms
J84.112	Idiopathic pulmonary fibrosis	J84.112 - Idiopathic pulmonary fibrosis	-0.0110676	0.988993	0.143713	106	537	Diseases of the respiratory system
S83.207A	Unspecified tear of unspecified meniscus, current injury, left knee, initial encounter	S83.207A - Unspecified tear of unspecified meniscus, current injury, left knee, initial encounter	-0.0141254	0.985974	0.144189	61	301	Injury, poisoning and certain other consequences of external causes
S22.31XA	Fracture of one rib, right side, initial encounter for closed fracture	S22.31XA - Fracture of one rib, right side, initial encounter for closed fracture	0.0161886	1.01632	0.144484	68	340	Injury, poisoning and certain other consequences of external causes
E28.319	Asymptomatic premature menopause	E28.319 - Asymptomatic premature menopause	-0.00927262	0.99077	0.144505	159	806	Endocrine, nutritional and metabolic diseases
H35.81	Retinal edema	H35.81 - Retinal edema	-0.00516205	0.994851	0.144972	539	2537	Diseases of the eye and adnexa
B02.30	Zoster ocular disease, unspecified	B02.30 - Zoster ocular disease, unspecified	-0.0153053	0.984811	0.145007	53	267	Certain infectious and parasitic diseases
H51.8	Other specified disorders of binocular movement	H51.8 - Other specified disorders of binocular movement	-0.0176749	0.98248	0.145092	58	273	Diseases of the eye and adnexa
E02	Subclinical iodine-deficiency hypothyroidism	E02 - Subclinical iodine-deficiency hypothyroidism	-0.0137948	0.9863	0.145129	81	393	Endocrine, nutritional and metabolic diseases
L65.9	Nonscarring hair loss, unspecified	L65.9 - Nonscarring hair loss, unspecified	-0.00227357	0.997729	0.145209	2628	9917	Diseases of the skin and subcutaneous tissue
F17.200	Nicotine dependence, unspecified, uncomplicated	F17.200 - Nicotine dependence, unspecified, uncomplicated	-0.0018895	0.998112	0.14521	4145	13327	Mental, Behavioral and Neurodevelopmental disorders
E03.8	Other specified hypothyroidism	E03.8 - Other specified hypothyroidism	0.00238836	1.00239	0.145382	2387	9235	Endocrine, nutritional and metabolic diseases
B96.89	Other specified bacterial agents as the cause of diseases classified elsewhere	B96.89 - Other specified bacterial agents as the cause of diseases classified elsewhere	0.003267	1.00327	0.145736	1466	6227	Certain infectious and parasitic diseases
H40.003	Preglaucoma, unspecified, bilateral	H40.003 - Preglaucoma, unspecified, bilateral	-0.00254709	0.997456	0.145786	2226	8735	Diseases of the eye and adnexa
M21.962	Unspecified acquired deformity of left lower leg	M21.962 - Unspecified acquired deformity of left lower leg	0.0176037	1.01776	0.146136	51	260	Diseases of the musculoskeletal system and connective tissue
S90.32XA	Contusion of left foot, initial encounter	S90.32XA - Contusion of left foot, initial encounter	0.011617	1.01168	0.146213	104	511	Injury, poisoning and certain other consequences of external causes
R32	Unspecified urinary incontinence	R32 - Unspecified urinary incontinence	0.00266304	1.00267	0.146215	2136	8391	Symptoms, signs and abnormal clinical and laboratory findings, not elsewhere classified
Z34.83	Encounter for supervision of other normal pregnancy, third trimester	Z34.83 - Encounter for supervision of other normal pregnancy, third trimester	0.00673294	1.00676	0.146515	458	2164	Factors influencing health status and contact with health services
Z87.01	Personal history of pneumonia (recurrent)	Z87.01 - Personal history of pneumonia (recurrent)	-0.00863645	0.991401	0.146764	165	829	Factors influencing health status and contact with health services
B36.0	Pityriasis versicolor	B36.0 - Pityriasis versicolor	0.00486075	1.00487	0.146835	552	2581	Certain infectious and parasitic diseases
N76.1	Subacute and chronic vaginitis	N76.1 - Subacute and chronic vaginitis	0.0110973	1.01116	0.147797	119	597	Diseases of the genitourinary system
Z86.79	Personal history of other diseases of the circulatory system	Z86.79 - Personal history of other diseases of the circulatory system	0.00395043	1.00396	0.147871	836	3837	Factors influencing health status and contact with health services
H25.049	Posterior subcapsular polar age-related cataract, unspecified eye	H25.049 - Posterior subcapsular polar age-related cataract, unspecified eye	-0.0185507	0.98162	0.147896	52	262	Diseases of the eye and adnexa
N39.8	Other specified disorders of urinary system	N39.8 - Other specified disorders of urinary system	-0.0128747	0.987208	0.148029	81	398	Diseases of the genitourinary system
F51.01	Primary insomnia	F51.01 - Primary insomnia	0.00289688	1.0029	0.148602	1556	6611	Mental, Behavioral and Neurodevelopmental disorders
M19.90	Unspecified osteoarthritis, unspecified site	M19.90 - Unspecified osteoarthritis, unspecified site	0.00179954	1.0018	0.148811	5024	14714	Diseases of the musculoskeletal system and connective tissue
Z12.72	Encounter for screening for malignant neoplasm of vagina	Z12.72 - Encounter for screening for malignant neoplasm of vagina	0.0124111	1.01249	0.149059	102	506	Factors influencing health status and contact with health services
R29.818	Other symptoms and signs involving the nervous system	R29.818 - Other symptoms and signs involving the nervous system	0.00724259	1.00727	0.149209	239	1161	Symptoms, signs and abnormal clinical and laboratory findings, not elsewhere classified
Z82.49	Family history of ischemic heart disease and other diseases of the circulatory system	Z82.49 - Family history of ischemic heart disease and other diseases of the circulatory system	0.00314802	1.00315	0.149334	1210	5326	Factors influencing health status and contact with health services
Z09	Encounter for follow-up examination after completed treatment for conditions other than malignant neoplasm	Z09 - Encounter for follow-up examination after completed treatment for conditions other than malignant neoplasm	-0.00219009	0.997812	0.149678	2757	10175	Factors influencing health status and contact with health services
Z85.850	Personal history of malignant neoplasm of thyroid	Z85.850 - Personal history of malignant neoplasm of thyroid	0.00904892	1.00909	0.150417	147	722	Factors influencing health status and contact with health services
O82	Encounter for cesarean delivery without indication	O82 - Encounter for cesarean delivery without indication	0.0111239	1.01119	0.150883	163	806	Pregnancy, childbirth and the puerperium
I16.0	Hypertensive urgency	I16.0 - Hypertensive urgency	0.00576645	1.00578	0.151136	454	2141	Diseases of the circulatory system
L76.82	Other postprocedural complications of skin and subcutaneous tissue	L76.82 - Other postprocedural complications of skin and subcutaneous tissue	0.0126898	1.01277	0.151568	84	405	Diseases of the skin and subcutaneous tissue
N39.42	Incontinence without sensory awareness	N39.42 - Incontinence without sensory awareness	-0.00939832	0.990646	0.152584	137	664	Diseases of the genitourinary system
Z33.1	Pregnant state, incidental	Z33.1 - Pregnant state, incidental	-0.00721582	0.99281	0.152762	377	1812	Factors influencing health status and contact with health services
L42	Pityriasis rosea	L42 - Pityriasis rosea	-0.00966307	0.990383	0.153163	152	762	Diseases of the skin and subcutaneous tissue
G43.909	Migraine, unspecified, not intractable, without status migrainosus	G43.909 - Migraine, unspecified, not intractable, without status migrainosus	0.00271167	1.00272	0.153652	1720	7180	Diseases of the nervous system
R25.2	Cramp and spasm	R25.2 - Cramp and spasm	0.00258035	1.00258	0.153656	1952	7906	Symptoms, signs and abnormal clinical and laboratory findings, not elsewhere classified
E13.42	Other specified diabetes mellitus with diabetic polyneuropathy	E13.42 - Other specified diabetes mellitus with diabetic polyneuropathy	-0.0143337	0.985769	0.154098	77	393	Endocrine, nutritional and metabolic diseases
B00.2	Herpesviral gingivostomatitis and pharyngotonsillitis	B00.2 - Herpesviral gingivostomatitis and pharyngotonsillitis	0.00819153	1.00823	0.154235	181	882	Certain infectious and parasitic diseases
R76.0	Raised antibody titer	R76.0 - Raised antibody titer	-0.00918977	0.990852	0.154261	151	746	Symptoms, signs and abnormal clinical and laboratory findings, not elsewhere classified
S69.90XA	Unspecified injury of unspecified wrist, hand and finger(s), initial encounter	S69.90XA - Unspecified injury of unspecified wrist, hand and finger(s), initial encounter	-0.00725248	0.992774	0.155577	216	1030	Injury, poisoning and certain other consequences of external causes
R19.07	Generalized intra-abdominal and pelvic swelling, mass and lump	R19.07 - Generalized intra-abdominal and pelvic swelling, mass and lump	0.0170164	1.01716	0.155606	56	273	Symptoms, signs and abnormal clinical and laboratory findings, not elsewhere classified
R59.0	Localized enlarged lymph nodes	R59.0 - Localized enlarged lymph nodes	0.00334794	1.00335	0.155683	1059	4723	Symptoms, signs and abnormal clinical and laboratory findings, not elsewhere classified
E11.3213	Type 2 diabetes mellitus with mild nonproliferative diabetic retinopathy with macular edema, bilateral	E11.3213 - Type 2 diabetes mellitus with mild nonproliferative diabetic retinopathy with macular edema, bilateral	0.0172392	1.01739	0.156419	53	254	Endocrine, nutritional and metabolic diseases
Z95.5	Presence of coronary angioplasty implant and graft	Z95.5 - Presence of coronary angioplasty implant and graft	0.00478287	1.00479	0.156656	615	2889	Factors influencing health status and contact with health services
R10.30	Lower abdominal pain, unspecified	R10.30 - Lower abdominal pain, unspecified	0.00282236	1.00283	0.157084	1576	6635	Symptoms, signs and abnormal clinical and laboratory findings, not elsewhere classified
H90.A21	Sensorineural hearing loss, unilateral, right ear, with restricted hearing on the contralateral side	H90.A21 - Sensorineural hearing loss, unilateral, right ear, with restricted hearing on the contralateral side	0.015175	1.01529	0.157229	74	361	Diseases of the ear and mastoid process
C18.9	Malignant neoplasm of colon, unspecified	C18.9 - Malignant neoplasm of colon, unspecified	-0.00673388	0.993289	0.15729	311	1513	Neoplasms
H47.20	Unspecified optic atrophy	H47.20 - Unspecified optic atrophy	-0.0107265	0.989331	0.157747	112	555	Diseases of the eye and adnexa
M19.042	Primary osteoarthritis, left hand	M19.042 - Primary osteoarthritis, left hand	0.00607914	1.0061	0.157809	350	1687	Diseases of the musculoskeletal system and connective tissue
Z96.1	Presence of intraocular lens	Z96.1 - Presence of intraocular lens	0.00389759	1.00391	0.157912	1023	4586	Factors influencing health status and contact with health services
K74.60	Unspecified cirrhosis of liver	K74.60 - Unspecified cirrhosis of liver	-0.00271055	0.997293	0.158534	1826	7661	Diseases of the digestive system
F31.60	Bipolar disorder, current episode mixed, unspecified	F31.60 - Bipolar disorder, current episode mixed, unspecified	0.0153984	1.01552	0.158613	59	293	Mental, Behavioral and Neurodevelopmental disorders
M75.112	Incomplete rotator cuff tear or rupture of left shoulder, not specified as traumatic	M75.112 - Incomplete rotator cuff tear or rupture of left shoulder, not specified as traumatic	0.0112973	1.01136	0.158616	109	536	Diseases of the musculoskeletal system and connective tissue
Z96.652	Presence of left artificial knee joint	Z96.652 - Presence of left artificial knee joint	-0.00651661	0.993505	0.15865	324	1543	Factors influencing health status and contact with health services
K29.90	Gastroduodenitis, unspecified, without bleeding	K29.90 - Gastroduodenitis, unspecified, without bleeding	-0.0108493	0.989209	0.158755	109	526	Diseases of the digestive system
L74.0	Miliaria rubra	L74.0 - Miliaria rubra	0.014313	1.01442	0.158805	67	344	Diseases of the skin and subcutaneous tissue
D50.9	Iron deficiency anemia, unspecified	D50.9 - Iron deficiency anemia, unspecified	0.00178247	1.00178	0.158824	4301	13579	Diseases of the blood and blood-forming organs and certain disorders involving the immune mechanism
N52.9	Male erectile dysfunction, unspecified	N52.9 - Male erectile dysfunction, unspecified	-0.00242904	0.997574	0.158908	3176	11420	Diseases of the genitourinary system
H02.109	Unspecified ectropion of unspecified eye, unspecified eyelid	H02.109 - Unspecified ectropion of unspecified eye, unspecified eyelid	0.0156299	1.01575	0.158971	60	292	Diseases of the eye and adnexa
I72.0	Aneurysm of carotid artery	I72.0 - Aneurysm of carotid artery	-0.0173943	0.982756	0.159063	52	251	Diseases of the circulatory system
Z11.1	Encounter for screening for respiratory tuberculosis	Z11.1 - Encounter for screening for respiratory tuberculosis	-0.00154339	0.998458	0.159236	6111	15982	Factors influencing health status and contact with health services
N80.03	Adenomyosis of the uterus	N80.03 - Adenomyosis of the uterus	-0.0094783	0.990566	0.160043	169	826	Diseases of the genitourinary system
D63.1	Anemia in chronic kidney disease	D63.1 - Anemia in chronic kidney disease	-0.00346703	0.996539	0.160201	1107	4940	Diseases of the blood and blood-forming organs and certain disorders involving the immune mechanism
J69.0	Pneumonitis due to inhalation of food and vomit	J69.0 - Pneumonitis due to inhalation of food and vomit	0.0110685	1.01113	0.161092	118	581	Diseases of the respiratory system
E11.8	Type 2 diabetes mellitus with unspecified complications	E11.8 - Type 2 diabetes mellitus with unspecified complications	-0.00234941	0.997653	0.161118	2546	9755	Endocrine, nutritional and metabolic diseases
Z12.5	Encounter for screening for malignant neoplasm of prostate	Z12.5 - Encounter for screening for malignant neoplasm of prostate	-0.00287681	0.997127	0.161544	2269	8842	Factors influencing health status and contact with health services
Z28.39	Other underimmunization status	Z28.39 - Other underimmunization status	0.0105055	1.01056	0.16166	118	595	Factors influencing health status and contact with health services
N50.82	Scrotal pain	N50.82 - Scrotal pain	-0.013541	0.98655	0.161859	116	558	Diseases of the genitourinary system
I99.8	Other disorder of circulatory system	I99.8 - Other disorder of circulatory system	0.0073573	1.00738	0.162201	235	1147	Diseases of the circulatory system
C44.519	Basal cell carcinoma of skin of other part of trunk	C44.519 - Basal cell carcinoma of skin of other part of trunk	0.0124225	1.0125	0.162368	94	462	Neoplasms
H00.012	Hordeolum externum right lower eyelid	H00.012 - Hordeolum externum right lower eyelid	-0.0103686	0.989685	0.16247	107	519	Diseases of the eye and adnexa
L03.032	Cellulitis of left toe	L03.032 - Cellulitis of left toe	0.00658818	1.00661	0.162649	280	1345	Diseases of the skin and subcutaneous tissue
M85.9	Disorder of bone density and structure, unspecified	M85.9 - Disorder of bone density and structure, unspecified	-0.0073128	0.992714	0.162933	228	1103	Diseases of the musculoskeletal system and connective tissue
K70.9	Alcoholic liver disease, unspecified	K70.9 - Alcoholic liver disease, unspecified	0.0109994	1.01106	0.163203	110	530	Diseases of the digestive system
K57.92	Diverticulitis of intestine, part unspecified, without perforation or abscess without bleeding	K57.92 - Diverticulitis of intestine, part unspecified, without perforation or abscess without bleeding	-0.00486687	0.995145	0.16346	532	2537	Diseases of the digestive system
H35.62	Retinal hemorrhage, left eye	H35.62 - Retinal hemorrhage, left eye	0.0153494	1.01547	0.163751	56	285	Diseases of the eye and adnexa
E08.621	Diabetes mellitus due to underlying condition with foot ulcer	E08.621 - Diabetes mellitus due to underlying condition with foot ulcer	0.0101936	1.01025	0.163796	129	642	Endocrine, nutritional and metabolic diseases
R22.30	Localized swelling, mass and lump, unspecified upper limb	R22.30 - Localized swelling, mass and lump, unspecified upper limb	0.00801492	1.00805	0.163821	194	939	Symptoms, signs and abnormal clinical and laboratory findings, not elsewhere classified
G81.10	Spastic hemiplegia affecting unspecified side	G81.10 - Spastic hemiplegia affecting unspecified side	0.0145798	1.01469	0.164745	63	314	Diseases of the nervous system
E11.3293	Type 2 diabetes mellitus with mild nonproliferative diabetic retinopathy without macular edema, bilateral	E11.3293 - Type 2 diabetes mellitus with mild nonproliferative diabetic retinopathy without macular edema, bilateral	-0.00721296	0.992813	0.164819	282	1350	Endocrine, nutritional and metabolic diseases
S46.012A	Strain of muscle(s) and tendon(s) of the rotator cuff of left shoulder, initial encounter	S46.012A - Strain of muscle(s) and tendon(s) of the rotator cuff of left shoulder, initial encounter	-0.0134592	0.986631	0.165134	67	336	Injury, poisoning and certain other consequences of external causes
E22.1	Hyperprolactinemia	E22.1 - Hyperprolactinemia	0.0079206	1.00795	0.165167	216	1070	Endocrine, nutritional and metabolic diseases
S22.000A	Wedge compression fracture of unspecified thoracic vertebra, initial encounter for closed fracture	S22.000A - Wedge compression fracture of unspecified thoracic vertebra, initial encounter for closed fracture	-0.0130491	0.987036	0.165212	74	369	Injury, poisoning and certain other consequences of external causes
F10.21	Alcohol dependence, in remission	F10.21 - Alcohol dependence, in remission	-0.00772865	0.992301	0.165252	216	1066	Mental, Behavioral and Neurodevelopmental disorders
S72.001A	Fracture of unspecified part of neck of right femur, initial encounter for closed fracture	S72.001A - Fracture of unspecified part of neck of right femur, initial encounter for closed fracture	-0.0126642	0.987416	0.166338	99	501	Injury, poisoning and certain other consequences of external causes
M21.371	Foot drop, right foot	M21.371 - Foot drop, right foot	0.00987038	1.00992	0.166733	143	703	Diseases of the musculoskeletal system and connective tissue
C53.9	Malignant neoplasm of cervix uteri, unspecified	C53.9 - Malignant neoplasm of cervix uteri, unspecified	-0.0126769	0.987403	0.167333	95	478	Neoplasms
M70.52	Other bursitis of knee, left knee	M70.52 - Other bursitis of knee, left knee	-0.0125673	0.987511	0.167558	78	399	Diseases of the musculoskeletal system and connective tissue
L03.039	Cellulitis of unspecified toe	L03.039 - Cellulitis of unspecified toe	-0.00859043	0.991446	0.167997	146	737	Diseases of the skin and subcutaneous tissue
L98.9	Disorder of the skin and subcutaneous tissue, unspecified	L98.9 - Disorder of the skin and subcutaneous tissue, unspecified	0.00197985	1.00198	0.168368	3031	10895	Diseases of the skin and subcutaneous tissue
L20.89	Other atopic dermatitis	L20.89 - Other atopic dermatitis	-0.00407137	0.995937	0.168717	877	4275	Diseases of the skin and subcutaneous tissue
I70.209	Unspecified atherosclerosis of native arteries of extremities, unspecified extremity	I70.209 - Unspecified atherosclerosis of native arteries of extremities, unspecified extremity	0.0114062	1.01147	0.168809	101	510	Diseases of the circulatory system
Z79.899	Other long term (current) drug therapy	Z79.899 - Other long term (current) drug therapy	0.0013083	1.00131	0.169077	7672	17997	Factors influencing health status and contact with health services
M25.521	Pain in right elbow	M25.521 - Pain in right elbow	-0.00394453	0.996063	0.169248	726	3398	Diseases of the musculoskeletal system and connective tissue
E86.0	Dehydration	E86.0 - Dehydration	-0.00334628	0.996659	0.169288	1058	4744	Endocrine, nutritional and metabolic diseases
Z34.01	Encounter for supervision of normal first pregnancy, first trimester	Z34.01 - Encounter for supervision of normal first pregnancy, first trimester	0.00768438	1.00771	0.169561	317	1521	Factors influencing health status and contact with health services
M32.0	Drug-induced systemic lupus erythematosus	M32.0 - Drug-induced systemic lupus erythematosus	-0.0134	0.986689	0.169967	77	383	Diseases of the musculoskeletal system and connective tissue
K50.019	Crohn's disease of small intestine with unspecified complications	K50.019 - Crohn's disease of small intestine with unspecified complications	0.00869804	1.00874	0.17082	164	814	Diseases of the digestive system
H35.359	Cystoid macular degeneration, unspecified eye	H35.359 - Cystoid macular degeneration, unspecified eye	-0.0143817	0.985721	0.170893	71	376	Diseases of the eye and adnexa
B96.81	Helicobacter pylori [H. pylori] as the cause of diseases classified elsewhere	B96.81 - Helicobacter pylori [H. pylori] as the cause of diseases classified elsewhere	0.00443604	1.00445	0.17105	657	3088	Certain infectious and parasitic diseases
R82.994	Hypercalciuria	R82.994 - Hypercalciuria	0.010851	1.01091	0.171791	106	517	Symptoms, signs and abnormal clinical and laboratory findings, not elsewhere classified
L72.9	Follicular cyst of the skin and subcutaneous tissue, unspecified	L72.9 - Follicular cyst of the skin and subcutaneous tissue, unspecified	-0.00405504	0.995953	0.172046	667	3141	Diseases of the skin and subcutaneous tissue
M87.00	Idiopathic aseptic necrosis of unspecified bone	M87.00 - Idiopathic aseptic necrosis of unspecified bone	-0.00986976	0.990179	0.172493	126	639	Diseases of the musculoskeletal system and connective tissue
J45.51	Severe persistent asthma with (acute) exacerbation	J45.51 - Severe persistent asthma with (acute) exacerbation	0.00656599	1.00659	0.173509	283	1400	Diseases of the respiratory system
H35.371	Puckering of macula, right eye	H35.371 - Puckering of macula, right eye	0.00822304	1.00826	0.173654	199	988	Diseases of the eye and adnexa
R39.198	Other difficulties with micturition	R39.198 - Other difficulties with micturition	-0.005953	0.994065	0.173933	342	1611	Symptoms, signs and abnormal clinical and laboratory findings, not elsewhere classified
K66.8	Other specified disorders of peritoneum	K66.8 - Other specified disorders of peritoneum	-0.016288	0.983844	0.174007	52	259	Diseases of the digestive system
Z88.1	Allergy status to other antibiotic agents	Z88.1 - Allergy status to other antibiotic agents	0.00542152	1.00544	0.174389	353	1714	Factors influencing health status and contact with health services
M81.8	Other osteoporosis without current pathological fracture	M81.8 - Other osteoporosis without current pathological fracture	0.00381573	1.00382	0.17441	852	3874	Diseases of the musculoskeletal system and connective tissue
Q82.0	Hereditary lymphedema	Q82.0 - Hereditary lymphedema	-0.0119956	0.988076	0.174547	89	450	Congenital malformations, deformations and chromosomal abnormalities
Z99.81	Dependence on supplemental oxygen	Z99.81 - Dependence on supplemental oxygen	0.00977387	1.00982	0.174558	130	633	Factors influencing health status and contact with health services
J41.8	Mixed simple and mucopurulent chronic bronchitis	J41.8 - Mixed simple and mucopurulent chronic bronchitis	0.0132496	1.01334	0.174599	82	423	Diseases of the respiratory system
A60.00	Herpesviral infection of urogenital system, unspecified	A60.00 - Herpesviral infection of urogenital system, unspecified	-0.00414892	0.99586	0.174885	642	3019	Certain infectious and parasitic diseases
R40.20	Unspecified coma	R40.20 - Unspecified coma	-0.0101871	0.989865	0.175114	120	591	Symptoms, signs and abnormal clinical and laboratory findings, not elsewhere classified
R63.0	Anorexia	R63.0 - Anorexia	-0.00337615	0.99663	0.17525	1111	4871	Symptoms, signs and abnormal clinical and laboratory findings, not elsewhere classified
H01.001	Unspecified blepharitis right upper eyelid	H01.001 - Unspecified blepharitis right upper eyelid	0.0129343	1.01302	0.175613	69	332	Diseases of the eye and adnexa
Z47.89	Encounter for other orthopedic aftercare	Z47.89 - Encounter for other orthopedic aftercare	0.0109884	1.01105	0.175658	97	461	Factors influencing health status and contact with health services
G51.39	Clonic hemifacial spasm, unspecified	G51.39 - Clonic hemifacial spasm, unspecified	0.0130173	1.0131	0.175842	71	360	Diseases of the nervous system
R60.1	Generalized edema	R60.1 - Generalized edema	-0.00865767	0.99138	0.176459	161	782	Symptoms, signs and abnormal clinical and laboratory findings, not elsewhere classified
H11.003	Unspecified pterygium of eye, bilateral	H11.003 - Unspecified pterygium of eye, bilateral	-0.0159495	0.984177	0.176475	58	284	Diseases of the eye and adnexa
I77.6	Arteritis, unspecified	I77.6 - Arteritis, unspecified	0.00781602	1.00785	0.176495	183	877	Diseases of the circulatory system
I20.9	Angina pectoris, unspecified	I20.9 - Angina pectoris, unspecified	0.00348481	1.00349	0.176539	1003	4493	Diseases of the circulatory system
N17.0	Acute kidney failure with tubular necrosis	N17.0 - Acute kidney failure with tubular necrosis	-0.011275	0.988788	0.176884	104	515	Diseases of the genitourinary system
I50.22	Chronic systolic (congestive) heart failure	I50.22 - Chronic systolic (congestive) heart failure	0.00283476	1.00284	0.176957	1652	6945	Diseases of the circulatory system
R71.8	Other abnormality of red blood cells	R71.8 - Other abnormality of red blood cells	-0.00602325	0.993995	0.177056	319	1542	Symptoms, signs and abnormal clinical and laboratory findings, not elsewhere classified
B37.0	Candidal stomatitis	B37.0 - Candidal stomatitis	-0.00391097	0.996097	0.177427	726	3408	Certain infectious and parasitic diseases
N94.6	Dysmenorrhea, unspecified	N94.6 - Dysmenorrhea, unspecified	-0.00465904	0.995352	0.1775	706	3323	Diseases of the genitourinary system
F41.9	Anxiety disorder, unspecified	F41.9 - Anxiety disorder, unspecified	-0.00129228	0.998709	0.177646	7585	17212	Mental, Behavioral and Neurodevelopmental disorders
J44.1	Chronic obstructive pulmonary disease with (acute) exacerbation	J44.1 - Chronic obstructive pulmonary disease with (acute) exacerbation	0.00332083	1.00333	0.178497	1138	5108	Diseases of the respiratory system
G56.00	Carpal tunnel syndrome, unspecified upper limb	G56.00 - Carpal tunnel syndrome, unspecified upper limb	-0.003404	0.996602	0.178777	1003	4472	Diseases of the nervous system
M75.122	Complete rotator cuff tear or rupture of left shoulder, not specified as traumatic	M75.122 - Complete rotator cuff tear or rupture of left shoulder, not specified as traumatic	-0.00777114	0.992259	0.17882	208	1021	Diseases of the musculoskeletal system and connective tissue
I83.819	Varicose veins of unspecified lower extremity with pain	I83.819 - Varicose veins of unspecified lower extremity with pain	0.0076914	1.00772	0.179988	212	1018	Diseases of the circulatory system
Z77.090	Contact with and (suspected) exposure to asbestos	Z77.090 - Contact with and (suspected) exposure to asbestos	0.0130084	1.01309	0.180013	71	370	Factors influencing health status and contact with health services
Z83.49	Family history of other endocrine, nutritional and metabolic diseases	Z83.49 - Family history of other endocrine, nutritional and metabolic diseases	-0.00568289	0.994333	0.180783	371	1769	Factors influencing health status and contact with health services
T16.2XXA	Foreign body in left ear, initial encounter	T16.2XXA - Foreign body in left ear, initial encounter	-0.0131439	0.986942	0.180931	74	352	Injury, poisoning and certain other consequences of external causes
I77.819	Aortic ectasia, unspecified site	I77.819 - Aortic ectasia, unspecified site	0.0125674	1.01265	0.181323	87	424	Diseases of the circulatory system
Z34.02	Encounter for supervision of normal first pregnancy, second trimester	Z34.02 - Encounter for supervision of normal first pregnancy, second trimester	0.00657155	1.00659	0.181528	387	1857	Factors influencing health status and contact with health services
R19.8	Other specified symptoms and signs involving the digestive system and abdomen	R19.8 - Other specified symptoms and signs involving the digestive system and abdomen	0.00340516	1.00341	0.182007	908	4135	Symptoms, signs and abnormal clinical and laboratory findings, not elsewhere classified
O03.4	Incomplete spontaneous abortion without complication	O03.4 - Incomplete spontaneous abortion without complication	0.0128258	1.01291	0.182434	99	485	Pregnancy, childbirth and the puerperium
M85.851	Other specified disorders of bone density and structure, right thigh	M85.851 - Other specified disorders of bone density and structure, right thigh	-0.0115653	0.988501	0.182693	89	439	Diseases of the musculoskeletal system and connective tissue
J01.01	Acute recurrent maxillary sinusitis	J01.01 - Acute recurrent maxillary sinusitis	-0.00741868	0.992609	0.182812	193	943	Diseases of the respiratory system
U09.9	Post COVID-19 condition, unspecified	U09.9 - Post COVID-19 condition, unspecified	0.00612104	1.00614	0.183051	269	1315	Codes for special purposes
J30.0	Vasomotor rhinitis	J30.0 - Vasomotor rhinitis	-0.00586811	0.994149	0.183475	315	1556	Diseases of the respiratory system
R92.2	Inconclusive mammogram	R92.2 - Inconclusive mammogram	-0.00237092	0.997632	0.183619	2156	8435	Symptoms, signs and abnormal clinical and laboratory findings, not elsewhere classified
A59.01	Trichomonal vulvovaginitis	A59.01 - Trichomonal vulvovaginitis	0.0122384	1.01231	0.184283	122	608	Certain infectious and parasitic diseases
D17.22	Benign lipomatous neoplasm of skin and subcutaneous tissue of left arm	D17.22 - Benign lipomatous neoplasm of skin and subcutaneous tissue of left arm	-0.0109969	0.989063	0.184806	84	394	Neoplasms
S61.209A	Unspecified open wound of unspecified finger without damage to nail, initial encounter	S61.209A - Unspecified open wound of unspecified finger without damage to nail, initial encounter	0.0104516	1.01051	0.184965	97	477	Injury, poisoning and certain other consequences of external causes
I50.43	Acute on chronic combined systolic (congestive) and diastolic (congestive) heart failure	I50.43 - Acute on chronic combined systolic (congestive) and diastolic (congestive) heart failure	-0.01018	0.989872	0.185605	142	700	Diseases of the circulatory system
Z30.013	Encounter for initial prescription of injectable contraceptive	Z30.013 - Encounter for initial prescription of injectable contraceptive	-0.0193805	0.980806	0.1857	53	261	Factors influencing health status and contact with health services
S01.511A	Laceration without foreign body of lip, initial encounter	S01.511A - Laceration without foreign body of lip, initial encounter	0.0126056	1.01269	0.186182	82	411	Injury, poisoning and certain other consequences of external causes
N87.9	Dysplasia of cervix uteri, unspecified	N87.9 - Dysplasia of cervix uteri, unspecified	-0.00479529	0.995216	0.187138	526	2477	Diseases of the genitourinary system
L08.9	Local infection of the skin and subcutaneous tissue, unspecified	L08.9 - Local infection of the skin and subcutaneous tissue, unspecified	0.00272939	1.00273	0.18774	1423	6034	Diseases of the skin and subcutaneous tissue
H91.8X9	Other specified hearing loss, unspecified ear	H91.8X9 - Other specified hearing loss, unspecified ear	-0.0118521	0.988218	0.187899	71	357	Diseases of the ear and mastoid process
N89.8	Other specified noninflammatory disorders of vagina	N89.8 - Other specified noninflammatory disorders of vagina	0.00193274	1.00193	0.188754	3557	12058	Diseases of the genitourinary system
G44.329	Chronic post-traumatic headache, not intractable	G44.329 - Chronic post-traumatic headache, not intractable	0.0128219	1.0129	0.188863	73	350	Diseases of the nervous system
I15.1	Hypertension secondary to other renal disorders	I15.1 - Hypertension secondary to other renal disorders	0.00607358	1.00609	0.189121	325	1590	Diseases of the circulatory system
O26.899	Other specified pregnancy related conditions, unspecified trimester	O26.899 - Other specified pregnancy related conditions, unspecified trimester	-0.00800686	0.992025	0.189541	236	1124	Pregnancy, childbirth and the puerperium
S83.242A	Other tear of medial meniscus, current injury, left knee, initial encounter	S83.242A - Other tear of medial meniscus, current injury, left knee, initial encounter	0.0119267	1.012	0.190472	86	420	Injury, poisoning and certain other consequences of external causes
D69.6	Thrombocytopenia, unspecified	D69.6 - Thrombocytopenia, unspecified	-0.00248811	0.997515	0.190926	1765	7340	Diseases of the blood and blood-forming organs and certain disorders involving the immune mechanism
R05.2	Subacute cough	R05.2 - Subacute cough	0.00658132	1.0066	0.19124	225	1111	Symptoms, signs and abnormal clinical and laboratory findings, not elsewhere classified
I24.9	Acute ischemic heart disease, unspecified	I24.9 - Acute ischemic heart disease, unspecified	-0.0073431	0.992684	0.192032	209	1018	Diseases of the circulatory system
S80.11XA	Contusion of right lower leg, initial encounter	S80.11XA - Contusion of right lower leg, initial encounter	-0.0105527	0.989503	0.192113	95	460	Injury, poisoning and certain other consequences of external causes
F06.4	Anxiety disorder due to known physiological condition	F06.4 - Anxiety disorder due to known physiological condition	-0.00997706	0.990073	0.192194	107	527	Mental, Behavioral and Neurodevelopmental disorders
L23.5	Allergic contact dermatitis due to other chemical products	L23.5 - Allergic contact dermatitis due to other chemical products	-0.0105412	0.989514	0.192702	98	483	Diseases of the skin and subcutaneous tissue
G47.30	Sleep apnea, unspecified	G47.30 - Sleep apnea, unspecified	0.00240429	1.00241	0.192954	1812	7460	Diseases of the nervous system
S22.32XA	Fracture of one rib, left side, initial encounter for closed fracture	S22.32XA - Fracture of one rib, left side, initial encounter for closed fracture	0.0123157	1.01239	0.193141	70	346	Injury, poisoning and certain other consequences of external causes
R19.01	Right upper quadrant abdominal swelling, mass and lump	R19.01 - Right upper quadrant abdominal swelling, mass and lump	-0.0141266	0.985973	0.193257	53	270	Symptoms, signs and abnormal clinical and laboratory findings, not elsewhere classified
M54.42	Lumbago with sciatica, left side	M54.42 - Lumbago with sciatica, left side	-0.00217189	0.99783	0.193263	2328	9068	Diseases of the musculoskeletal system and connective tissue
L60.3	Nail dystrophy	L60.3 - Nail dystrophy	-0.0036641	0.996343	0.193499	768	3504	Diseases of the skin and subcutaneous tissue
H57.9	Unspecified disorder of eye and adnexa	H57.9 - Unspecified disorder of eye and adnexa	0.00545962	1.00547	0.19375	333	1595	Diseases of the eye and adnexa
M50.00	Cervical disc disorder with myelopathy, unspecified cervical region	M50.00 - Cervical disc disorder with myelopathy, unspecified cervical region	0.0089817	1.00902	0.193872	120	601	Diseases of the musculoskeletal system and connective tissue
L81.0	Postinflammatory hyperpigmentation	L81.0 - Postinflammatory hyperpigmentation	-0.00398453	0.996023	0.1947	726	3367	Diseases of the skin and subcutaneous tissue
H81.11	Benign paroxysmal vertigo, right ear	H81.11 - Benign paroxysmal vertigo, right ear	-0.00717347	0.992852	0.194749	217	1082	Diseases of the ear and mastoid process
A56.3	Chlamydial infection of anus and rectum	A56.3 - Chlamydial infection of anus and rectum	-0.0113691	0.988695	0.194862	122	592	Certain infectious and parasitic diseases
M21.611	Bunion of right foot	M21.611 - Bunion of right foot	-0.00450279	0.995507	0.195135	533	2450	Diseases of the musculoskeletal system and connective tissue
R13.14	Dysphagia, pharyngoesophageal phase	R13.14 - Dysphagia, pharyngoesophageal phase	0.0076484	1.00768	0.19563	182	886	Symptoms, signs and abnormal clinical and laboratory findings, not elsewhere classified
R69	Illness, unspecified	R69 - Illness, unspecified	0.00997892	1.01003	0.196003	120	596	Symptoms, signs and abnormal clinical and laboratory findings, not elsewhere classified
T82.590A	Other mechanical complication of surgically created arteriovenous fistula, initial encounter	T82.590A - Other mechanical complication of surgically created arteriovenous fistula, initial encounter	0.00986898	1.00992	0.196542	123	619	Injury, poisoning and certain other consequences of external causes
Z32.00	Encounter for pregnancy test, result unknown	Z32.00 - Encounter for pregnancy test, result unknown	0.00284085	1.00284	0.196786	2017	8149	Factors influencing health status and contact with health services
L40.50	Arthropathic psoriasis, unspecified	L40.50 - Arthropathic psoriasis, unspecified	0.00538385	1.0054	0.196837	319	1543	Diseases of the skin and subcutaneous tissue
J81.1	Chronic pulmonary edema	J81.1 - Chronic pulmonary edema	0.0142226	1.01432	0.197119	72	361	Diseases of the respiratory system
M54.16	Radiculopathy, lumbar region	M54.16 - Radiculopathy, lumbar region	0.00155185	1.00155	0.197332	4584	14249	Diseases of the musculoskeletal system and connective tissue
T78.1XXA	Other adverse food reactions, not elsewhere classified, initial encounter	T78.1XXA - Other adverse food reactions, not elsewhere classified, initial encounter	-0.00435459	0.995655	0.197453	746	3653	Injury, poisoning and certain other consequences of external causes
N18.6	End stage renal disease	N18.6 - End stage renal disease	0.00262557	1.00263	0.197464	1684	7135	Diseases of the genitourinary system
R53.0	Neoplastic (malignant) related fatigue	R53.0 - Neoplastic (malignant) related fatigue	-0.0113513	0.988713	0.197497	90	443	Symptoms, signs and abnormal clinical and laboratory findings, not elsewhere classified
M67.441	Ganglion, right hand	M67.441 - Ganglion, right hand	-0.0123784	0.987698	0.197686	56	273	Diseases of the musculoskeletal system and connective tissue
K76.6	Portal hypertension	K76.6 - Portal hypertension	-0.005273	0.994741	0.197794	360	1734	Diseases of the digestive system
H60.392	Other infective otitis externa, left ear	H60.392 - Other infective otitis externa, left ear	-0.00713418	0.992891	0.198212	194	976	Diseases of the ear and mastoid process
J44.9	Chronic obstructive pulmonary disease, unspecified	J44.9 - Chronic obstructive pulmonary disease, unspecified	0.0021379	1.00214	0.19866	2594	9977	Diseases of the respiratory system
E53.8	Deficiency of other specified B group vitamins	E53.8 - Deficiency of other specified B group vitamins	-0.00166541	0.998336	0.198802	3794	12630	Endocrine, nutritional and metabolic diseases
N91.5	Oligomenorrhea, unspecified	N91.5 - Oligomenorrhea, unspecified	0.00689035	1.00691	0.198818	288	1389	Diseases of the genitourinary system
D3A.019	Benign carcinoid tumor of the small intestine, unspecified portion	D3A.019 - Benign carcinoid tumor of the small intestine, unspecified portion	-0.0154589	0.98466	0.199229	53	268	Neoplasms
M79.644	Pain in right finger(s)	M79.644 - Pain in right finger(s)	0.0037666	1.00377	0.199364	689	3190	Diseases of the musculoskeletal system and connective tissue
K62.9	Disease of anus and rectum, unspecified	K62.9 - Disease of anus and rectum, unspecified	0.00551427	1.00553	0.19963	312	1538	Diseases of the digestive system
L50.9	Urticaria, unspecified	L50.9 - Urticaria, unspecified	0.0030536	1.00306	0.199685	1059	4772	Diseases of the skin and subcutaneous tissue
N81.9	Female genital prolapse, unspecified	N81.9 - Female genital prolapse, unspecified	0.00753689	1.00757	0.199956	208	994	Diseases of the genitourinary system
H40.11X2	#N/A	#N/A	0.0130373	1.01312	0.200153	82	399	Diseases of the eye and adnexa
T45.1X5A	Adverse effect of antineoplastic and immunosuppressive drugs, initial encounter	T45.1X5A - Adverse effect of antineoplastic and immunosuppressive drugs, initial encounter	0.00397341	1.00398	0.200169	642	2988	Injury, poisoning and certain other consequences of external causes
C7A.019	Malignant carcinoid tumor of the small intestine, unspecified portion	C7A.019 - Malignant carcinoid tumor of the small intestine, unspecified portion	-0.012202	0.987872	0.200465	78	381	Neoplasms
M32.14	Glomerular disease in systemic lupus erythematosus	M32.14 - Glomerular disease in systemic lupus erythematosus	-0.00913482	0.990907	0.200468	135	686	Diseases of the musculoskeletal system and connective tissue
D06.9	Carcinoma in situ of cervix, unspecified	D06.9 - Carcinoma in situ of cervix, unspecified	-0.0111212	0.98894	0.200958	110	540	Neoplasms
K61.0	Anal abscess	K61.0 - Anal abscess	0.00712288	1.00715	0.201033	192	914	Diseases of the digestive system
H91.92	Unspecified hearing loss, left ear	H91.92 - Unspecified hearing loss, left ear	0.00476165	1.00477	0.202611	427	2084	Diseases of the ear and mastoid process
G57.10	Meralgia paresthetica, unspecified lower limb	G57.10 - Meralgia paresthetica, unspecified lower limb	-0.0116263	0.988441	0.202765	75	371	Diseases of the nervous system
R13.11	Dysphagia, oral phase	R13.11 - Dysphagia, oral phase	-0.0118374	0.988232	0.202837	73	372	Symptoms, signs and abnormal clinical and laboratory findings, not elsewhere classified
Z45.2	Encounter for adjustment and management of vascular access device	Z45.2 - Encounter for adjustment and management of vascular access device	0.00468149	1.00469	0.202907	450	2188	Factors influencing health status and contact with health services
D18.03	Hemangioma of intra-abdominal structures	D18.03 - Hemangioma of intra-abdominal structures	-0.00740048	0.992627	0.203065	173	839	Neoplasms
I62.00	Nontraumatic subdural hemorrhage, unspecified	I62.00 - Nontraumatic subdural hemorrhage, unspecified	-0.00949143	0.990553	0.20338	121	628	Diseases of the circulatory system
I16.1	Hypertensive emergency	I16.1 - Hypertensive emergency	0.00757219	1.0076	0.203583	210	1020	Diseases of the circulatory system
I50.1	Left ventricular failure, unspecified	I50.1 - Left ventricular failure, unspecified	0.00668293	1.00671	0.203601	256	1253	Diseases of the circulatory system
R29.810	Facial weakness	R29.810 - Facial weakness	-0.00766076	0.992369	0.205133	181	892	Symptoms, signs and abnormal clinical and laboratory findings, not elsewhere classified
D50.0	Iron deficiency anemia secondary to blood loss (chronic)	D50.0 - Iron deficiency anemia secondary to blood loss (chronic)	0.00186903	1.00187	0.205278	2990	10845	Diseases of the blood and blood-forming organs and certain disorders involving the immune mechanism
K29.70	Gastritis, unspecified, without bleeding	K29.70 - Gastritis, unspecified, without bleeding	-0.00228358	0.997719	0.205321	1983	7988	Diseases of the digestive system
R25.1	Tremor, unspecified	R25.1 - Tremor, unspecified	-0.0030077	0.996997	0.205603	1091	4826	Symptoms, signs and abnormal clinical and laboratory findings, not elsewhere classified
M62.08	Separation of muscle (nontraumatic), other site	M62.08 - Separation of muscle (nontraumatic), other site	0.00808865	1.00812	0.205682	151	781	Diseases of the musculoskeletal system and connective tissue
K05.10	Chronic gingivitis, plaque induced	K05.10 - Chronic gingivitis, plaque induced	-0.00799672	0.992035	0.205904	145	707	Diseases of the digestive system
I44.2	Atrioventricular block, complete	I44.2 - Atrioventricular block, complete	0.00589419	1.00591	0.206072	346	1696	Diseases of the circulatory system
L27.0	Generalized skin eruption due to drugs and medicaments taken internally	L27.0 - Generalized skin eruption due to drugs and medicaments taken internally	-0.00617963	0.993839	0.206296	241	1211	Diseases of the skin and subcutaneous tissue
B35.9	Dermatophytosis, unspecified	B35.9 - Dermatophytosis, unspecified	-0.00549391	0.994521	0.206327	351	1691	Certain infectious and parasitic diseases
F43.24	Adjustment disorder with disturbance of conduct	F43.24 - Adjustment disorder with disturbance of conduct	0.0129705	1.01305	0.20649	66	333	Mental, Behavioral and Neurodevelopmental disorders
H35.9	Unspecified retinal disorder	H35.9 - Unspecified retinal disorder	-0.00828353	0.991751	0.206931	150	735	Diseases of the eye and adnexa
A08.4	Viral intestinal infection, unspecified	A08.4 - Viral intestinal infection, unspecified	0.00463635	1.00465	0.207194	480	2299	Certain infectious and parasitic diseases
F42.9	Obsessive-compulsive disorder, unspecified	F42.9 - Obsessive-compulsive disorder, unspecified	-0.00843638	0.991599	0.207284	147	751	Mental, Behavioral and Neurodevelopmental disorders
H40.019	Open angle with borderline findings, low risk, unspecified eye	H40.019 - Open angle with borderline findings, low risk, unspecified eye	0.00765529	1.00768	0.207565	194	958	Diseases of the eye and adnexa
B30.9	Viral conjunctivitis, unspecified	B30.9 - Viral conjunctivitis, unspecified	0.00502135	1.00503	0.207706	394	1854	Certain infectious and parasitic diseases
M25.9	Joint disorder, unspecified	M25.9 - Joint disorder, unspecified	-0.00975811	0.990289	0.208406	95	477	Diseases of the musculoskeletal system and connective tissue
E11.10	Type 2 diabetes mellitus with ketoacidosis without coma	E11.10 - Type 2 diabetes mellitus with ketoacidosis without coma	0.00739802	1.00743	0.208556	200	981	Endocrine, nutritional and metabolic diseases
L20.84	Intrinsic (allergic) eczema	L20.84 - Intrinsic (allergic) eczema	-0.00353977	0.996466	0.208567	745	3425	Diseases of the skin and subcutaneous tissue
Z87.19	Personal history of other diseases of the digestive system	Z87.19 - Personal history of other diseases of the digestive system	0.00281976	1.00282	0.208683	1173	5170	Factors influencing health status and contact with health services
E23.0	Hypopituitarism	E23.0 - Hypopituitarism	-0.00758533	0.992443	0.210682	179	885	Endocrine, nutritional and metabolic diseases
D49.59	Neoplasm of unspecified behavior of other genitourinary organ	D49.59 - Neoplasm of unspecified behavior of other genitourinary organ	-0.0128784	0.987204	0.210721	70	354	Neoplasms
M25.519	Pain in unspecified shoulder	M25.519 - Pain in unspecified shoulder	0.00212026	1.00212	0.210895	2340	9027	Diseases of the musculoskeletal system and connective tissue
F40.243	Fear of flying	F40.243 - Fear of flying	0.00873132	1.00877	0.211527	118	597	Mental, Behavioral and Neurodevelopmental disorders
A04.72	Enterocolitis due to Clostridium difficile, not specified as recurrent	A04.72 - Enterocolitis due to Clostridium difficile, not specified as recurrent	-0.00442125	0.995589	0.211722	476	2250	Certain infectious and parasitic diseases
Z02.0	Encounter for examination for admission to educational institution	Z02.0 - Encounter for examination for admission to educational institution	-0.00796701	0.992065	0.211794	192	989	Factors influencing health status and contact with health services
O21.9	Vomiting of pregnancy, unspecified	O21.9 - Vomiting of pregnancy, unspecified	-0.0122109	0.987863	0.212311	114	593	Pregnancy, childbirth and the puerperium
N63.20	Unspecified lump in the left breast, unspecified quadrant	N63.20 - Unspecified lump in the left breast, unspecified quadrant	0.00436114	1.00437	0.212368	512	2421	Diseases of the genitourinary system
G51.4	Facial myokymia	G51.4 - Facial myokymia	0.0123987	1.01248	0.212423	78	392	Diseases of the nervous system
L74.510	Primary focal hyperhidrosis, axilla	L74.510 - Primary focal hyperhidrosis, axilla	-0.0111538	0.988908	0.213179	81	413	Diseases of the skin and subcutaneous tissue
S22.39XA	Fracture of one rib, unspecified side, initial encounter for closed fracture	S22.39XA - Fracture of one rib, unspecified side, initial encounter for closed fracture	0.00992072	1.00997	0.213521	95	473	Injury, poisoning and certain other consequences of external causes
H53.009	Unspecified amblyopia, unspecified eye	H53.009 - Unspecified amblyopia, unspecified eye	-0.0125807	0.987498	0.213721	56	285	Diseases of the eye and adnexa
I00	Rheumatic fever without heart involvement	I00 - Rheumatic fever without heart involvement	0.0145462	1.01465	0.213732	54	259	Diseases of the circulatory system
R21	Rash and other nonspecific skin eruption	R21 - Rash and other nonspecific skin eruption	0.00114647	1.00115	0.214589	8599	17609	Symptoms, signs and abnormal clinical and laboratory findings, not elsewhere classified
H02.59	Other disorders affecting eyelid function	H02.59 - Other disorders affecting eyelid function	-0.0129493	0.987134	0.214904	58	300	Diseases of the eye and adnexa
D3A.8	Other benign neuroendocrine tumors	D3A.8 - Other benign neuroendocrine tumors	-0.00724252	0.992784	0.215214	165	821	Neoplasms
T73.2XXA	Exhaustion due to exposure, initial encounter	T73.2XXA - Exhaustion due to exposure, initial encounter	0.0125223	1.0126	0.215841	66	331	Injury, poisoning and certain other consequences of external causes
C55	Malignant neoplasm of uterus, part unspecified	C55 - Malignant neoplasm of uterus, part unspecified	-0.0105937	0.989462	0.216062	105	517	Neoplasms
D68.9	Coagulation defect, unspecified	D68.9 - Coagulation defect, unspecified	-0.00453755	0.995473	0.216227	477	2294	Diseases of the blood and blood-forming organs and certain disorders involving the immune mechanism
K06.9	Disorder of gingiva and edentulous alveolar ridge, unspecified	K06.9 - Disorder of gingiva and edentulous alveolar ridge, unspecified	-0.0117553	0.988314	0.216264	75	368	Diseases of the digestive system
C22.0	Liver cell carcinoma	C22.0 - Liver cell carcinoma	-0.00456498	0.995445	0.217039	498	2374	Neoplasms
M79.631	Pain in right forearm	M79.631 - Pain in right forearm	-0.0115345	0.988532	0.21706	69	348	Diseases of the musculoskeletal system and connective tissue
N28.89	Other specified disorders of kidney and ureter	N28.89 - Other specified disorders of kidney and ureter	0.00322663	1.00323	0.217195	964	4358	Diseases of the genitourinary system
H60.92	Unspecified otitis externa, left ear	H60.92 - Unspecified otitis externa, left ear	-0.00769613	0.992333	0.217324	137	679	Diseases of the ear and mastoid process
H10.32	Unspecified acute conjunctivitis, left eye	H10.32 - Unspecified acute conjunctivitis, left eye	0.00681357	1.00684	0.217428	190	914	Diseases of the eye and adnexa
N39.9	Disorder of urinary system, unspecified	N39.9 - Disorder of urinary system, unspecified	0.00668203	1.0067	0.217506	197	953	Diseases of the genitourinary system
K20.90	Esophagitis, unspecified without bleeding	K20.90 - Esophagitis, unspecified without bleeding	0.00520955	1.00522	0.217893	318	1504	Diseases of the digestive system
R22.2	Localized swelling, mass and lump, trunk	R22.2 - Localized swelling, mass and lump, trunk	0.00394241	1.00395	0.219166	586	2771	Symptoms, signs and abnormal clinical and laboratory findings, not elsewhere classified
R11.11	Vomiting without nausea	R11.11 - Vomiting without nausea	0.00624338	1.00626	0.220113	242	1142	Symptoms, signs and abnormal clinical and laboratory findings, not elsewhere classified
Z12.11	Encounter for screening for malignant neoplasm of colon	Z12.11 - Encounter for screening for malignant neoplasm of colon	-0.00106042	0.99894	0.22024	15252	16145	Factors influencing health status and contact with health services
M76.31	Iliotibial band syndrome, right leg	M76.31 - Iliotibial band syndrome, right leg	0.00888567	1.00893	0.220329	109	530	Diseases of the musculoskeletal system and connective tissue
E13.8	Other specified diabetes mellitus with unspecified complications	E13.8 - Other specified diabetes mellitus with unspecified complications	-0.0131421	0.986944	0.220576	53	273	Endocrine, nutritional and metabolic diseases
K21.00	Gastro-esophageal reflux disease with esophagitis, without bleeding	K21.00 - Gastro-esophageal reflux disease with esophagitis, without bleeding	-0.00218899	0.997813	0.22072	1911	7800	Diseases of the digestive system
Z68.32	Body mass index [BMI] 32.0-32.9, adult	Z68.32 - Body mass index [BMI] 32.0-32.9, adult	0.0043004	1.00431	0.221467	506	2401	Factors influencing health status and contact with health services
M16.10	Unilateral primary osteoarthritis, unspecified hip	M16.10 - Unilateral primary osteoarthritis, unspecified hip	0.00493851	1.00495	0.2217	410	1967	Diseases of the musculoskeletal system and connective tissue
M67.40	Ganglion, unspecified site	M67.40 - Ganglion, unspecified site	-0.00530755	0.994707	0.222247	316	1549	Diseases of the musculoskeletal system and connective tissue
M76.51	Patellar tendinitis, right knee	M76.51 - Patellar tendinitis, right knee	-0.0146212	0.985485	0.222314	51	257	Diseases of the musculoskeletal system and connective tissue
R78.81	Bacteremia	R78.81 - Bacteremia	0.00477645	1.00479	0.222376	434	2053	Symptoms, signs and abnormal clinical and laboratory findings, not elsewhere classified
I45.10	Unspecified right bundle-branch block	I45.10 - Unspecified right bundle-branch block	0.00513168	1.00514	0.222676	372	1765	Diseases of the circulatory system
L71.8	Other rosacea	L71.8 - Other rosacea	0.00816249	1.0082	0.222943	139	682	Diseases of the skin and subcutaneous tissue
B36.9	Superficial mycosis, unspecified	B36.9 - Superficial mycosis, unspecified	-0.00374598	0.996261	0.223132	642	2993	Certain infectious and parasitic diseases
L92.9	Granulomatous disorder of the skin and subcutaneous tissue, unspecified	L92.9 - Granulomatous disorder of the skin and subcutaneous tissue, unspecified	0.0101223	1.01017	0.223234	86	453	Diseases of the skin and subcutaneous tissue
O09.892	Supervision of other high risk pregnancies, second trimester	O09.892 - Supervision of other high risk pregnancies, second trimester	0.016412	1.01655	0.223528	56	263	Pregnancy, childbirth and the puerperium
Z03.75	Encounter for suspected cervical shortening ruled out	Z03.75 - Encounter for suspected cervical shortening ruled out	0.00461868	1.00463	0.223612	594	2793	Factors influencing health status and contact with health services
D51.9	Vitamin B12 deficiency anemia, unspecified	D51.9 - Vitamin B12 deficiency anemia, unspecified	0.00984437	1.00989	0.224467	94	460	Diseases of the blood and blood-forming organs and certain disorders involving the immune mechanism
R47.1	Dysarthria and anarthria	R47.1 - Dysarthria and anarthria	-0.00740661	0.992621	0.225182	178	880	Symptoms, signs and abnormal clinical and laboratory findings, not elsewhere classified
G82.20	Paraplegia, unspecified	G82.20 - Paraplegia, unspecified	0.00730612	1.00733	0.225269	196	939	Diseases of the nervous system
O35.9XX0	Maternal care for (suspected) fetal abnormality and damage, unspecified, not applicable or unspecified	O35.9XX0 - Maternal care for (suspected) fetal abnormality and damage, unspecified, not applicable or unspecified	0.00391577	1.00392	0.22609	863	3941	Pregnancy, childbirth and the puerperium
H53.10	Unspecified subjective visual disturbances	H53.10 - Unspecified subjective visual disturbances	-0.00866077	0.991377	0.226222	120	589	Diseases of the eye and adnexa
K83.8	Other specified diseases of biliary tract	K83.8 - Other specified diseases of biliary tract	0.00573724	1.00575	0.226256	299	1453	Diseases of the digestive system
V87.7XXA	Person injured in collision between other specified motor vehicles (traffic), initial encounter	V87.7XXA - Person injured in collision between other specified motor vehicles (traffic), initial encounter	0.0101734	1.01023	0.226747	103	498	External causes of morbidity
R27.9	Unspecified lack of coordination	R27.9 - Unspecified lack of coordination	-0.00649033	0.993531	0.22691	241	1205	Symptoms, signs and abnormal clinical and laboratory findings, not elsewhere classified
N48.9	Disorder of penis, unspecified	N48.9 - Disorder of penis, unspecified	-0.00674493	0.993278	0.227818	255	1212	Diseases of the genitourinary system
L73.8	Other specified follicular disorders	L73.8 - Other specified follicular disorders	0.00395839	1.00397	0.22782	537	2490	Diseases of the skin and subcutaneous tissue
Z22.322	Carrier or suspected carrier of Methicillin resistant Staphylococcus aureus	Z22.322 - Carrier or suspected carrier of Methicillin resistant Staphylococcus aureus	0.00808838	1.00812	0.228503	122	602	Factors influencing health status and contact with health services
Z68.36	Body mass index [BMI] 36.0-36.9, adult	Z68.36 - Body mass index [BMI] 36.0-36.9, adult	-0.00480973	0.995202	0.228553	394	1887	Factors influencing health status and contact with health services
O09.519	Supervision of elderly primigravida, unspecified trimester	O09.519 - Supervision of elderly primigravida, unspecified trimester	0.00789524	1.00793	0.229426	179	858	Pregnancy, childbirth and the puerperium
I26.99	Other pulmonary embolism without acute cor pulmonale	I26.99 - Other pulmonary embolism without acute cor pulmonale	-0.00314073	0.996864	0.229756	952	4283	Diseases of the circulatory system
M51.26	Other intervertebral disc displacement, lumbar region	M51.26 - Other intervertebral disc displacement, lumbar region	-0.00251151	0.997492	0.22994	1367	5896	Diseases of the musculoskeletal system and connective tissue
M41.44	Neuromuscular scoliosis, thoracic region	M41.44 - Neuromuscular scoliosis, thoracic region	-0.00943953	0.990605	0.23002	102	487	Diseases of the musculoskeletal system and connective tissue
J45.998	Other asthma	J45.998 - Other asthma	0.00634455	1.00636	0.230122	193	977	Diseases of the respiratory system
E21.0	Primary hyperparathyroidism	E21.0 - Primary hyperparathyroidism	-0.00550897	0.994506	0.231115	308	1480	Endocrine, nutritional and metabolic diseases
L98.7	Excessive and redundant skin and subcutaneous tissue	L98.7 - Excessive and redundant skin and subcutaneous tissue	0.00828953	1.00832	0.231212	145	703	Diseases of the skin and subcutaneous tissue
G57.93	Unspecified mononeuropathy of bilateral lower limbs	G57.93 - Unspecified mononeuropathy of bilateral lower limbs	-0.00935914	0.990685	0.231375	119	578	Diseases of the nervous system
S00.83XA	Contusion of other part of head, initial encounter	S00.83XA - Contusion of other part of head, initial encounter	0.00737944	1.00741	0.231869	171	845	Injury, poisoning and certain other consequences of external causes
L97.519	Non-pressure chronic ulcer of other part of right foot with unspecified severity	L97.519 - Non-pressure chronic ulcer of other part of right foot with unspecified severity	0.00720578	1.00723	0.231949	191	922	Diseases of the skin and subcutaneous tissue
M25.669	Stiffness of unspecified knee, not elsewhere classified	M25.669 - Stiffness of unspecified knee, not elsewhere classified	-0.00937914	0.990665	0.232572	113	581	Diseases of the musculoskeletal system and connective tissue
M53.86	Other specified dorsopathies, lumbar region	M53.86 - Other specified dorsopathies, lumbar region	-0.00921675	0.990826	0.232937	93	459	Diseases of the musculoskeletal system and connective tissue
L90.8	Other atrophic disorders of skin	L90.8 - Other atrophic disorders of skin	0.0140102	1.01411	0.233197	53	260	Diseases of the skin and subcutaneous tissue
M06.4	Inflammatory polyarthropathy	M06.4 - Inflammatory polyarthropathy	0.0127696	1.01285	0.233281	52	262	Diseases of the musculoskeletal system and connective tissue
F20.0	Paranoid schizophrenia	F20.0 - Paranoid schizophrenia	-0.00560852	0.994407	0.233646	322	1581	Mental, Behavioral and Neurodevelopmental disorders
N60.01	Solitary cyst of right breast	N60.01 - Solitary cyst of right breast	-0.00651842	0.993503	0.233784	220	1076	Diseases of the genitourinary system
K57.32	Diverticulitis of large intestine without perforation or abscess without bleeding	K57.32 - Diverticulitis of large intestine without perforation or abscess without bleeding	-0.00377202	0.996235	0.234123	644	3047	Diseases of the digestive system
Z88.5	Allergy status to narcotic agent	Z88.5 - Allergy status to narcotic agent	0.00720806	1.00723	0.234485	159	782	Factors influencing health status and contact with health services
S29.011A	Strain of muscle and tendon of front wall of thorax, initial encounter	S29.011A - Strain of muscle and tendon of front wall of thorax, initial encounter	-0.0103612	0.989692	0.234504	81	403	Injury, poisoning and certain other consequences of external causes
I11.9	Hypertensive heart disease without heart failure	I11.9 - Hypertensive heart disease without heart failure	0.00418506	1.00419	0.234841	552	2555	Diseases of the circulatory system
G47.21	Circadian rhythm sleep disorder, delayed sleep phase type	G47.21 - Circadian rhythm sleep disorder, delayed sleep phase type	0.0120717	1.01214	0.234919	58	284	Diseases of the nervous system
K86.89	Other specified diseases of pancreas	K86.89 - Other specified diseases of pancreas	-0.00451201	0.995498	0.235121	446	2096	Diseases of the digestive system
L97.922	Non-pressure chronic ulcer of unspecified part of left lower leg with fat layer exposed	L97.922 - Non-pressure chronic ulcer of unspecified part of left lower leg with fat layer exposed	0.0122885	1.01236	0.236006	62	295	Diseases of the skin and subcutaneous tissue
J45.50	Severe persistent asthma, uncomplicated	J45.50 - Severe persistent asthma, uncomplicated	0.00407364	1.00408	0.236207	533	2535	Diseases of the respiratory system
H00.019	Hordeolum externum unspecified eye, unspecified eyelid	H00.019 - Hordeolum externum unspecified eye, unspecified eyelid	0.00660723	1.00663	0.236463	199	959	Diseases of the eye and adnexa
H35.369	Drusen (degenerative) of macula, unspecified eye	H35.369 - Drusen (degenerative) of macula, unspecified eye	0.00811441	1.00815	0.236534	141	674	Diseases of the eye and adnexa
D61.818	Other pancytopenia	D61.818 - Other pancytopenia	-0.00375939	0.996248	0.237565	619	2860	Diseases of the blood and blood-forming organs and certain disorders involving the immune mechanism
M76.62	Achilles tendinitis, left leg	M76.62 - Achilles tendinitis, left leg	-0.00545496	0.99456	0.237987	276	1332	Diseases of the musculoskeletal system and connective tissue
K56.41	Fecal impaction	K56.41 - Fecal impaction	-0.0133096	0.986779	0.238283	53	269	Diseases of the digestive system
Z21	Asymptomatic human immunodeficiency virus [HIV] infection status	Z21 - Asymptomatic human immunodeficiency virus [HIV] infection status	-0.00187052	0.998131	0.238795	2802	10715	Factors influencing health status and contact with health services
E11.3393	Type 2 diabetes mellitus with moderate nonproliferative diabetic retinopathy without macular edema, bilateral	E11.3393 - Type 2 diabetes mellitus with moderate nonproliferative diabetic retinopathy without macular edema, bilateral	-0.0130602	0.987025	0.239399	67	341	Endocrine, nutritional and metabolic diseases
L25.3	Unspecified contact dermatitis due to other chemical products	L25.3 - Unspecified contact dermatitis due to other chemical products	0.00653942	1.00656	0.240014	200	965	Diseases of the skin and subcutaneous tissue
O99.891	Other specified diseases and conditions complicating pregnancy	O99.891 - Other specified diseases and conditions complicating pregnancy	0.00479886	1.00481	0.240626	591	2752	Pregnancy, childbirth and the puerperium
A07.1	Giardiasis [lambliasis]	A07.1 - Giardiasis [lambliasis]	0.0147272	1.01484	0.240686	51	247	Certain infectious and parasitic diseases
T86.290	Cardiac allograft vasculopathy	T86.290 - Cardiac allograft vasculopathy	0.013562	1.01365	0.240741	61	297	Injury, poisoning and certain other consequences of external causes
K83.01	Primary sclerosing cholangitis	K83.01 - Primary sclerosing cholangitis	0.00967645	1.00972	0.240828	96	492	Diseases of the digestive system
L03.116	Cellulitis of left lower limb	L03.116 - Cellulitis of left lower limb	-0.00355733	0.996449	0.241892	659	3098	Diseases of the skin and subcutaneous tissue
K61.2	Anorectal abscess	K61.2 - Anorectal abscess	-0.00721113	0.992815	0.242263	178	868	Diseases of the digestive system
Z01.30	Encounter for examination of blood pressure without abnormal findings	Z01.30 - Encounter for examination of blood pressure without abnormal findings	0.00391294	1.00392	0.242379	554	2595	Factors influencing health status and contact with health services
L53.9	Erythematous condition, unspecified	L53.9 - Erythematous condition, unspecified	-0.00714364	0.992882	0.243201	150	738	Diseases of the skin and subcutaneous tissue
O26.843	Uterine size-date discrepancy, third trimester	O26.843 - Uterine size-date discrepancy, third trimester	0.00924587	1.00929	0.243477	162	767	Pregnancy, childbirth and the puerperium
F32.1	Major depressive disorder, single episode, moderate	F32.1 - Major depressive disorder, single episode, moderate	0.00295245	1.00296	0.243727	964	4381	Mental, Behavioral and Neurodevelopmental disorders
R19.4	Change in bowel habit	R19.4 - Change in bowel habit	0.00334744	1.00335	0.243962	681	3087	Symptoms, signs and abnormal clinical and laboratory findings, not elsewhere classified
L28.1	Prurigo nodularis	L28.1 - Prurigo nodularis	-0.00632749	0.993692	0.24426	238	1156	Diseases of the skin and subcutaneous tissue
J20.9	Acute bronchitis, unspecified	J20.9 - Acute bronchitis, unspecified	-0.001991	0.998011	0.244647	2123	8499	Diseases of the respiratory system
L03.311	Cellulitis of abdominal wall	L03.311 - Cellulitis of abdominal wall	0.00966447	1.00971	0.244817	75	373	Diseases of the skin and subcutaneous tissue
I42.0	Dilated cardiomyopathy	I42.0 - Dilated cardiomyopathy	0.0058574	1.00587	0.244923	266	1277	Diseases of the circulatory system
S62.109A	Fracture of unspecified carpal bone, unspecified wrist, initial encounter for closed fracture	S62.109A - Fracture of unspecified carpal bone, unspecified wrist, initial encounter for closed fracture	-0.0118394	0.98823	0.244949	58	277	Injury, poisoning and certain other consequences of external causes
K43.0	Incisional hernia with obstruction, without gangrene	K43.0 - Incisional hernia with obstruction, without gangrene	0.01241	1.01249	0.245905	55	271	Diseases of the digestive system
R93.89	Abnormal findings on diagnostic imaging of other specified body structures	R93.89 - Abnormal findings on diagnostic imaging of other specified body structures	0.00207636	1.00208	0.24617	1995	8069	Symptoms, signs and abnormal clinical and laboratory findings, not elsewhere classified
I27.22	Pulmonary hypertension due to left heart disease	I27.22 - Pulmonary hypertension due to left heart disease	0.0136682	1.01376	0.2463	52	264	Diseases of the circulatory system
T86.49	Other complications of liver transplant	T86.49 - Other complications of liver transplant	-0.00922718	0.990815	0.246452	99	487	Injury, poisoning and certain other consequences of external causes
H40.1111	Primary open-angle glaucoma, right eye, mild stage	H40.1111 - Primary open-angle glaucoma, right eye, mild stage	0.0151774	1.01529	0.246569	52	253	Diseases of the eye and adnexa
N94.3	Premenstrual tension syndrome	N94.3 - Premenstrual tension syndrome	0.0104566	1.01051	0.246671	97	479	Diseases of the genitourinary system
R87.613	High grade squamous intraepithelial lesion on cytologic smear of cervix (HGSIL)	R87.613 - High grade squamous intraepithelial lesion on cytologic smear of cervix (HGSIL)	-0.00974348	0.990304	0.246957	100	471	Symptoms, signs and abnormal clinical and laboratory findings, not elsewhere classified
K27.9	Peptic ulcer, site unspecified, unspecified as acute or chronic, without hemorrhage or perforation	K27.9 - Peptic ulcer, site unspecified, unspecified as acute or chronic, without hemorrhage or perforation	0.00350747	1.00351	0.24743	674	3116	Diseases of the digestive system
K50.013	Crohn's disease of small intestine with fistula	K50.013 - Crohn's disease of small intestine with fistula	0.0092977	1.00934	0.248877	101	497	Diseases of the digestive system
D01.3	Carcinoma in situ of anus and anal canal	D01.3 - Carcinoma in situ of anus and anal canal	0.0073549	1.00738	0.248881	166	835	Neoplasms
O28.0	Abnormal hematological finding on antenatal screening of mother	O28.0 - Abnormal hematological finding on antenatal screening of mother	-0.0124206	0.987656	0.249002	85	437	Pregnancy, childbirth and the puerperium
Z84.89	Family history of other specified conditions	Z84.89 - Family history of other specified conditions	0.00718249	1.00721	0.2491	179	888	Factors influencing health status and contact with health services
R36.9	Urethral discharge, unspecified	R36.9 - Urethral discharge, unspecified	0.00794238	1.00797	0.249233	184	889	Symptoms, signs and abnormal clinical and laboratory findings, not elsewhere classified
I25.119	Atherosclerotic heart disease of native coronary artery with unspecified angina pectoris	I25.119 - Atherosclerotic heart disease of native coronary artery with unspecified angina pectoris	0.00292571	1.00293	0.249631	1059	4846	Diseases of the circulatory system
Z01.811	Encounter for preprocedural respiratory examination	Z01.811 - Encounter for preprocedural respiratory examination	-0.0051726	0.994841	0.249863	299	1441	Factors influencing health status and contact with health services
R85.613	High grade squamous intraepithelial lesion on cytologic smear of anus (HGSIL)	R85.613 - High grade squamous intraepithelial lesion on cytologic smear of anus (HGSIL)	0.00982782	1.00988	0.25013	94	463	Symptoms, signs and abnormal clinical and laboratory findings, not elsewhere classified
N28.9	Disorder of kidney and ureter, unspecified	N28.9 - Disorder of kidney and ureter, unspecified	-0.0029849	0.99702	0.251236	1016	4574	Diseases of the genitourinary system
K08.9	Disorder of teeth and supporting structures, unspecified	K08.9 - Disorder of teeth and supporting structures, unspecified	0.00441768	1.00443	0.251298	431	2031	Diseases of the digestive system
G30.1	Alzheimer's disease with late onset	G30.1 - Alzheimer's disease with late onset	0.00833064	1.00837	0.251513	206	1012	Diseases of the nervous system
I48.3	Typical atrial flutter	I48.3 - Typical atrial flutter	0.00630001	1.00632	0.251536	235	1169	Diseases of the circulatory system
H25.011	Cortical age-related cataract, right eye	H25.011 - Cortical age-related cataract, right eye	0.011312	1.01138	0.251587	86	414	Diseases of the eye and adnexa
E11.42	Type 2 diabetes mellitus with diabetic polyneuropathy	E11.42 - Type 2 diabetes mellitus with diabetic polyneuropathy	-0.00239045	0.997612	0.25164	1565	6657	Endocrine, nutritional and metabolic diseases
M16.9	Osteoarthritis of hip, unspecified	M16.9 - Osteoarthritis of hip, unspecified	0.00550626	1.00552	0.251728	311	1495	Diseases of the musculoskeletal system and connective tissue
G44.59	Other complicated headache syndrome	G44.59 - Other complicated headache syndrome	0.00773286	1.00776	0.251951	125	609	Diseases of the nervous system
D34	Benign neoplasm of thyroid gland	D34 - Benign neoplasm of thyroid gland	-0.0116192	0.988448	0.252932	68	333	Neoplasms
N91.2	Amenorrhea, unspecified	N91.2 - Amenorrhea, unspecified	0.00237323	1.00238	0.25372	1780	7348	Diseases of the genitourinary system
Z31.49	Encounter for other procreative investigation and testing	Z31.49 - Encounter for other procreative investigation and testing	0.00599923	1.00602	0.253966	291	1391	Factors influencing health status and contact with health services
N81.4	Uterovaginal prolapse, unspecified	N81.4 - Uterovaginal prolapse, unspecified	0.00493092	1.00494	0.254352	401	1902	Diseases of the genitourinary system
M47.9	Spondylosis, unspecified	M47.9 - Spondylosis, unspecified	0.00646664	1.00649	0.254388	203	980	Diseases of the musculoskeletal system and connective tissue
H35.372	Puckering of macula, left eye	H35.372 - Puckering of macula, left eye	0.00611472	1.00613	0.255678	215	1059	Diseases of the eye and adnexa
C50.412	Malignant neoplasm of upper-outer quadrant of left female breast	C50.412 - Malignant neoplasm of upper-outer quadrant of left female breast	-0.00834528	0.991689	0.255928	142	681	Neoplasms
N48.89	Other specified disorders of penis	N48.89 - Other specified disorders of penis	-0.00638824	0.993632	0.255979	236	1164	Diseases of the genitourinary system
R87.610	Atypical squamous cells of undetermined significance on cytologic smear of cervix (ASC-US)	R87.610 - Atypical squamous cells of undetermined significance on cytologic smear of cervix (ASC-US)	-0.00380454	0.996203	0.256145	619	2879	Symptoms, signs and abnormal clinical and laboratory findings, not elsewhere classified
G24.5	Blepharospasm	G24.5 - Blepharospasm	-0.00838232	0.991653	0.256419	101	502	Diseases of the nervous system
O35.2XX0	Maternal care for (suspected) hereditary disease in fetus, not applicable or unspecified	O35.2XX0 - Maternal care for (suspected) hereditary disease in fetus, not applicable or unspecified	0.0132536	1.01334	0.256597	62	298	Pregnancy, childbirth and the puerperium
J39.9	Disease of upper respiratory tract, unspecified	J39.9 - Disease of upper respiratory tract, unspecified	0.00986367	1.00991	0.25666	73	364	Diseases of the respiratory system
K64.4	Residual hemorrhoidal skin tags	K64.4 - Residual hemorrhoidal skin tags	0.00282136	1.00283	0.256867	961	4344	Diseases of the digestive system
G56.03	Carpal tunnel syndrome, bilateral upper limbs	G56.03 - Carpal tunnel syndrome, bilateral upper limbs	0.00256639	1.00257	0.257191	1270	5429	Diseases of the nervous system
I49.9	Cardiac arrhythmia, unspecified	I49.9 - Cardiac arrhythmia, unspecified	0.00356021	1.00357	0.257557	654	3087	Diseases of the circulatory system
Z20.6	Contact with and (suspected) exposure to human immunodeficiency virus [HIV]	Z20.6 - Contact with and (suspected) exposure to human immunodeficiency virus [HIV]	-0.00527003	0.994744	0.257578	313	1516	Factors influencing health status and contact with health services
R73.09	Other abnormal glucose	R73.09 - Other abnormal glucose	-0.00162153	0.99838	0.258595	3185	11225	Symptoms, signs and abnormal clinical and laboratory findings, not elsewhere classified
F03.90	Unspecified dementia, unspecified severity, without behavioral disturbance, psychotic disturbance, mood disturbance, and anxiety	F03.90 - Unspecified dementia, unspecified severity, without behavioral disturbance, psychotic disturbance, mood disturbance, and anxiety	-0.00420013	0.995809	0.258987	708	3285	Mental, Behavioral and Neurodevelopmental disorders
H40.89	Other specified glaucoma	H40.89 - Other specified glaucoma	-0.0101341	0.989917	0.259193	94	467	Diseases of the eye and adnexa
J32.8	Other chronic sinusitis	J32.8 - Other chronic sinusitis	-0.00342113	0.996585	0.25937	614	2912	Diseases of the respiratory system
D58.2	Other hemoglobinopathies	D58.2 - Other hemoglobinopathies	-0.00564846	0.994367	0.260198	230	1136	Diseases of the blood and blood-forming organs and certain disorders involving the immune mechanism
F43.29	Adjustment disorder with other symptoms	F43.29 - Adjustment disorder with other symptoms	0.00643018	1.00645	0.261402	185	957	Mental, Behavioral and Neurodevelopmental disorders
C73	Malignant neoplasm of thyroid gland	C73 - Malignant neoplasm of thyroid gland	0.00346705	1.00347	0.26154	635	2956	Neoplasms
F10.10	Alcohol abuse, uncomplicated	F10.10 - Alcohol abuse, uncomplicated	0.00288397	1.00289	0.261572	1000	4482	Mental, Behavioral and Neurodevelopmental disorders
E88.09	Other disorders of plasma-protein metabolism, not elsewhere classified	E88.09 - Other disorders of plasma-protein metabolism, not elsewhere classified	0.00529008	1.0053	0.262116	247	1189	Endocrine, nutritional and metabolic diseases
Z17.0	Estrogen receptor positive status [ER+]	Z17.0 - Estrogen receptor positive status [ER+]	0.00367201	1.00368	0.262123	654	3035	Factors influencing health status and contact with health services
F50.89	Other specified eating disorder	F50.89 - Other specified eating disorder	0.0118344	1.0119	0.262182	63	334	Mental, Behavioral and Neurodevelopmental disorders
M60.9	Myositis, unspecified	M60.9 - Myositis, unspecified	-0.00700271	0.993022	0.262992	159	787	Diseases of the musculoskeletal system and connective tissue
D72.9	Disorder of white blood cells, unspecified	D72.9 - Disorder of white blood cells, unspecified	-0.00667146	0.993351	0.263676	171	865	Diseases of the blood and blood-forming organs and certain disorders involving the immune mechanism
M31.6	Other giant cell arteritis	M31.6 - Other giant cell arteritis	0.00718588	1.00721	0.263692	174	851	Diseases of the musculoskeletal system and connective tissue
G50.1	Atypical facial pain	G50.1 - Atypical facial pain	-0.00823212	0.991802	0.264072	115	569	Diseases of the nervous system
K52.9	Noninfective gastroenteritis and colitis, unspecified	K52.9 - Noninfective gastroenteritis and colitis, unspecified	0.00159064	1.00159	0.264412	3012	11011	Diseases of the digestive system
I13.10	Hypertensive heart and chronic kidney disease without heart failure, with stage 1 through stage 4 chronic kidney disease, or unspecified chronic kidney disease	I13.10 - Hypertensive heart and chronic kidney disease without heart failure, with stage 1 through stage 4 chronic kidney disease, or unspecified chronic kidney disease	0.0126333	1.01271	0.264497	62	298	Diseases of the circulatory system
K75.4	Autoimmune hepatitis	K75.4 - Autoimmune hepatitis	-0.00652092	0.9935	0.264505	198	973	Diseases of the digestive system
Z96.641	Presence of right artificial hip joint	Z96.641 - Presence of right artificial hip joint	0.006443	1.00646	0.264573	183	905	Factors influencing health status and contact with health services
E27.40	Unspecified adrenocortical insufficiency	E27.40 - Unspecified adrenocortical insufficiency	0.00510933	1.00512	0.264827	280	1353	Endocrine, nutritional and metabolic diseases
J34.3	Hypertrophy of nasal turbinates	J34.3 - Hypertrophy of nasal turbinates	-0.00220479	0.997798	0.264881	1515	6467	Diseases of the respiratory system
D84.821	Immunodeficiency due to drugs	D84.821 - Immunodeficiency due to drugs	0.0113335	1.0114	0.265572	61	311	Diseases of the blood and blood-forming organs and certain disorders involving the immune mechanism
J39.2	Other diseases of pharynx	J39.2 - Other diseases of pharynx	-0.00490647	0.995106	0.265808	307	1515	Diseases of the respiratory system
M76.899	Other specified enthesopathies of unspecified lower limb, excluding foot	M76.899 - Other specified enthesopathies of unspecified lower limb, excluding foot	0.00583507	1.00585	0.265828	216	1043	Diseases of the musculoskeletal system and connective tissue
R63.2	Polyphagia	R63.2 - Polyphagia	-0.0117416	0.988327	0.265952	54	275	Symptoms, signs and abnormal clinical and laboratory findings, not elsewhere classified
G44.86	Cervicogenic headache	G44.86 - Cervicogenic headache	0.00738185	1.00741	0.266109	136	692	Diseases of the nervous system
S62.102A	Fracture of unspecified carpal bone, left wrist, initial encounter for closed fracture	S62.102A - Fracture of unspecified carpal bone, left wrist, initial encounter for closed fracture	-0.0112206	0.988842	0.266527	60	305	Injury, poisoning and certain other consequences of external causes
B04	Monkeypox	B04 - Monkeypox	0.00676423	1.00679	0.267494	228	1137	Certain infectious and parasitic diseases
M77.12	Lateral epicondylitis, left elbow	M77.12 - Lateral epicondylitis, left elbow	0.00504589	1.00506	0.267695	282	1364	Diseases of the musculoskeletal system and connective tissue
L50.1	Idiopathic urticaria	L50.1 - Idiopathic urticaria	0.00601771	1.00604	0.267714	227	1108	Diseases of the skin and subcutaneous tissue
S83.242D	Other tear of medial meniscus, current injury, left knee, subsequent encounter	S83.242D - Other tear of medial meniscus, current injury, left knee, subsequent encounter	0.00945705	1.0095	0.26776	83	400	Injury, poisoning and certain other consequences of external causes
I82.401	Acute embolism and thrombosis of unspecified deep veins of right lower extremity	I82.401 - Acute embolism and thrombosis of unspecified deep veins of right lower extremity	0.00530192	1.00532	0.268082	286	1386	Diseases of the circulatory system
H02.401	Unspecified ptosis of right eyelid	H02.401 - Unspecified ptosis of right eyelid	0.00899083	1.00903	0.268162	91	457	Diseases of the eye and adnexa
L70.8	Other acne	L70.8 - Other acne	-0.00448626	0.995524	0.268182	397	1933	Diseases of the skin and subcutaneous tissue
B99.9	Unspecified infectious disease	B99.9 - Unspecified infectious disease	0.00606939	1.00609	0.268423	217	1118	Certain infectious and parasitic diseases
H93.19	Tinnitus, unspecified ear	H93.19 - Tinnitus, unspecified ear	-0.00333801	0.996668	0.268776	669	3079	Diseases of the ear and mastoid process
L97.911	Non-pressure chronic ulcer of unspecified part of right lower leg limited to breakdown of skin	L97.911 - Non-pressure chronic ulcer of unspecified part of right lower leg limited to breakdown of skin	0.00881592	1.00885	0.269163	110	537	Diseases of the skin and subcutaneous tissue
G72.9	Myopathy, unspecified	G72.9 - Myopathy, unspecified	0.00572644	1.00574	0.269199	230	1114	Diseases of the nervous system
I82.419	Acute embolism and thrombosis of unspecified femoral vein	I82.419 - Acute embolism and thrombosis of unspecified femoral vein	0.0124517	1.01253	0.269612	52	268	Diseases of the circulatory system
R07.9	Chest pain, unspecified	R07.9 - Chest pain, unspecified	0.000975027	1.00098	0.269624	10680	18560	Symptoms, signs and abnormal clinical and laboratory findings, not elsewhere classified
O99.019	Anemia complicating pregnancy, unspecified trimester	O99.019 - Anemia complicating pregnancy, unspecified trimester	0.00905556	1.0091	0.26972	118	583	Pregnancy, childbirth and the puerperium
O03.9	Complete or unspecified spontaneous abortion without complication	O03.9 - Complete or unspecified spontaneous abortion without complication	-0.0053039	0.99471	0.269888	367	1757	Pregnancy, childbirth and the puerperium
M21.42	Flat foot [pes planus] (acquired), left foot	M21.42 - Flat foot [pes planus] (acquired), left foot	-0.00394974	0.996058	0.270036	554	2607	Diseases of the musculoskeletal system and connective tissue
L30.1	Dyshidrosis [pompholyx]	L30.1 - Dyshidrosis [pompholyx]	-0.00459415	0.995416	0.270154	317	1547	Diseases of the skin and subcutaneous tissue
Z62.820	Parent-biological child conflict	Z62.820 - Parent-biological child conflict	-0.0112358	0.988827	0.270241	62	333	Factors influencing health status and contact with health services
D86.89	Sarcoidosis of other sites	D86.89 - Sarcoidosis of other sites	0.0120812	1.01215	0.270289	68	332	Diseases of the blood and blood-forming organs and certain disorders involving the immune mechanism
N95.9	Unspecified menopausal and perimenopausal disorder	N95.9 - Unspecified menopausal and perimenopausal disorder	-0.00823147	0.991802	0.2704	131	624	Diseases of the genitourinary system
Z92.29	Personal history of other drug therapy	Z92.29 - Personal history of other drug therapy	-0.00495208	0.99506	0.270761	301	1479	Factors influencing health status and contact with health services
M19.072	Primary osteoarthritis, left ankle and foot	M19.072 - Primary osteoarthritis, left ankle and foot	0.00564673	1.00566	0.27079	248	1198	Diseases of the musculoskeletal system and connective tissue
B95.61	Methicillin susceptible Staphylococcus aureus infection as the cause of diseases classified elsewhere	B95.61 - Methicillin susceptible Staphylococcus aureus infection as the cause of diseases classified elsewhere	0.0124754	1.01255	0.270811	54	268	Certain infectious and parasitic diseases
G93.41	Metabolic encephalopathy	G93.41 - Metabolic encephalopathy	0.0059816	1.006	0.271042	234	1134	Diseases of the nervous system
O24.919	Unspecified diabetes mellitus in pregnancy, unspecified trimester	O24.919 - Unspecified diabetes mellitus in pregnancy, unspecified trimester	0.00918404	1.00923	0.271056	109	518	Pregnancy, childbirth and the puerperium
D68.51	Activated protein C resistance	D68.51 - Activated protein C resistance	-0.0110366	0.989024	0.271292	68	334	Diseases of the blood and blood-forming organs and certain disorders involving the immune mechanism
L23.9	Allergic contact dermatitis, unspecified cause	L23.9 - Allergic contact dermatitis, unspecified cause	-0.00400926	0.995999	0.271408	458	2212	Diseases of the skin and subcutaneous tissue
W19.XXXA	Unspecified fall, initial encounter	W19.XXXA - Unspecified fall, initial encounter	-0.00169025	0.998311	0.27197	3198	11322	External causes of morbidity
N21.0	Calculus in bladder	N21.0 - Calculus in bladder	0.00825444	1.00829	0.272111	122	598	Diseases of the genitourinary system
G43.709	Chronic migraine without aura, not intractable, without status migrainosus	G43.709 - Chronic migraine without aura, not intractable, without status migrainosus	0.00397031	1.00398	0.272486	484	2304	Diseases of the nervous system
H35.379	Puckering of macula, unspecified eye	H35.379 - Puckering of macula, unspecified eye	-0.00820782	0.991826	0.272933	139	683	Diseases of the eye and adnexa
M47.16	Other spondylosis with myelopathy, lumbar region	M47.16 - Other spondylosis with myelopathy, lumbar region	-0.0109381	0.989121	0.273153	72	365	Diseases of the musculoskeletal system and connective tissue
I85.01	Esophageal varices with bleeding	I85.01 - Esophageal varices with bleeding	0.0128111	1.01289	0.273582	51	258	Diseases of the circulatory system
L67.8	Other hair color and hair shaft abnormalities	L67.8 - Other hair color and hair shaft abnormalities	0.0116256	1.01169	0.273881	73	361	Diseases of the skin and subcutaneous tissue
F40.10	Social phobia, unspecified	F40.10 - Social phobia, unspecified	-0.00874156	0.991297	0.274662	96	481	Mental, Behavioral and Neurodevelopmental disorders
F10.11	Alcohol abuse, in remission	F10.11 - Alcohol abuse, in remission	-0.00625511	0.993764	0.275316	211	1051	Mental, Behavioral and Neurodevelopmental disorders
J34.89	Other specified disorders of nose and nasal sinuses	J34.89 - Other specified disorders of nose and nasal sinuses	-0.00192388	0.998078	0.275341	1904	7913	Diseases of the respiratory system
S80.02XA	Contusion of left knee, initial encounter	S80.02XA - Contusion of left knee, initial encounter	0.00701585	1.00704	0.275642	158	783	Injury, poisoning and certain other consequences of external causes
F64.0	Transsexualism	F64.0 - Transsexualism	0.00725804	1.00728	0.275796	117	1098	Mental, Behavioral and Neurodevelopmental disorders
S20.212A	Contusion of left front wall of thorax, initial encounter	S20.212A - Contusion of left front wall of thorax, initial encounter	-0.00890471	0.991135	0.276032	98	500	Injury, poisoning and certain other consequences of external causes
J33.0	Polyp of nasal cavity	J33.0 - Polyp of nasal cavity	-0.0107267	0.989331	0.276355	65	319	Diseases of the respiratory system
C34.10	Malignant neoplasm of upper lobe, unspecified bronchus or lung	C34.10 - Malignant neoplasm of upper lobe, unspecified bronchus or lung	0.0131911	1.01328	0.277114	53	268	Neoplasms
O26.893	Other specified pregnancy related conditions, third trimester	O26.893 - Other specified pregnancy related conditions, third trimester	-0.0130971	0.986988	0.277172	64	302	Pregnancy, childbirth and the puerperium
Z59.89	Other problems related to housing and economic circumstances	Z59.89 - Other problems related to housing and economic circumstances	0.00531466	1.00533	0.278337	287	1390	Factors influencing health status and contact with health services
Z99.2	Dependence on renal dialysis	Z99.2 - Dependence on renal dialysis	0.00243205	1.00244	0.278688	1354	5912	Factors influencing health status and contact with health services
K76.82	Hepatic encephalopathy	K76.82 - Hepatic encephalopathy	0.00546646	1.00548	0.278811	260	1253	Diseases of the digestive system
F43.9	Reaction to severe stress, unspecified	F43.9 - Reaction to severe stress, unspecified	-0.0027017	0.997302	0.27923	976	4415	Mental, Behavioral and Neurodevelopmental disorders
K80.10	Calculus of gallbladder with chronic cholecystitis without obstruction	K80.10 - Calculus of gallbladder with chronic cholecystitis without obstruction	-0.00703663	0.992988	0.279238	149	735	Diseases of the digestive system
Z85.820	Personal history of malignant melanoma of skin	Z85.820 - Personal history of malignant melanoma of skin	-0.00917317	0.990869	0.279392	110	559	Factors influencing health status and contact with health services
N18.31	Chronic kidney disease, stage 3a	N18.31 - Chronic kidney disease, stage 3a	-0.00227935	0.997723	0.279454	1638	6984	Diseases of the genitourinary system
R25.3	Fasciculation	R25.3 - Fasciculation	0.0063298	1.00635	0.279792	171	844	Symptoms, signs and abnormal clinical and laboratory findings, not elsewhere classified
D17.9	Benign lipomatous neoplasm, unspecified	D17.9 - Benign lipomatous neoplasm, unspecified	0.00332742	1.00333	0.27984	659	3025	Neoplasms
T38.0X5D	Adverse effect of glucocorticoids and synthetic analogues, subsequent encounter	T38.0X5D - Adverse effect of glucocorticoids and synthetic analogues, subsequent encounter	0.0128568	1.01294	0.279918	54	259	Injury, poisoning and certain other consequences of external causes
Z80.49	Family history of malignant neoplasm of other genital organs	Z80.49 - Family history of malignant neoplasm of other genital organs	-0.00857216	0.991464	0.280095	96	482	Factors influencing health status and contact with health services
Z87.09	Personal history of other diseases of the respiratory system	Z87.09 - Personal history of other diseases of the respiratory system	0.00448064	1.00449	0.280156	328	1592	Factors influencing health status and contact with health services
M79.659	Pain in unspecified thigh	M79.659 - Pain in unspecified thigh	-0.00963541	0.990411	0.280962	85	411	Diseases of the musculoskeletal system and connective tissue
C34.11	Malignant neoplasm of upper lobe, right bronchus or lung	C34.11 - Malignant neoplasm of upper lobe, right bronchus or lung	0.00825045	1.00828	0.281062	113	553	Neoplasms
K43.2	Incisional hernia without obstruction or gangrene	K43.2 - Incisional hernia without obstruction or gangrene	0.00371482	1.00372	0.28135	511	2402	Diseases of the digestive system
K59.09	Other constipation	K59.09 - Other constipation	0.00172076	1.00172	0.281501	2568	9664	Diseases of the digestive system
S93.401A	Sprain of unspecified ligament of right ankle, initial encounter	S93.401A - Sprain of unspecified ligament of right ankle, initial encounter	0.00488975	1.0049	0.281614	302	1468	Injury, poisoning and certain other consequences of external causes
M54.50	Low back pain, unspecified	M54.50 - Low back pain, unspecified	-0.000924193	0.999076	0.281994	11544	17761	Diseases of the musculoskeletal system and connective tissue
T82.9XXA	Unspecified complication of cardiac and vascular prosthetic device, implant and graft, initial encounter	T82.9XXA - Unspecified complication of cardiac and vascular prosthetic device, implant and graft, initial encounter	0.00764869	1.00768	0.282103	154	755	Injury, poisoning and certain other consequences of external causes
G72.0	Drug-induced myopathy	G72.0 - Drug-induced myopathy	-0.00721586	0.99281	0.282356	146	719	Diseases of the nervous system
M65.9	Synovitis and tenosynovitis, unspecified	M65.9 - Synovitis and tenosynovitis, unspecified	0.00417696	1.00419	0.282394	395	1891	Diseases of the musculoskeletal system and connective tissue
M76.72	Peroneal tendinitis, left leg	M76.72 - Peroneal tendinitis, left leg	0.00852992	1.00857	0.282417	91	444	Diseases of the musculoskeletal system and connective tissue
C50.912	Malignant neoplasm of unspecified site of left female breast	C50.912 - Malignant neoplasm of unspecified site of left female breast	-0.00345198	0.996554	0.282508	654	3035	Neoplasms
Z13.228	Encounter for screening for other metabolic disorders	Z13.228 - Encounter for screening for other metabolic disorders	0.0108573	1.01092	0.282702	67	338	Factors influencing health status and contact with health services
O80	Encounter for full-term uncomplicated delivery	O80 - Encounter for full-term uncomplicated delivery	-0.00471205	0.995299	0.283053	492	2323	Pregnancy, childbirth and the puerperium
S83.209A	Unspecified tear of unspecified meniscus, current injury, unspecified knee, initial encounter	S83.209A - Unspecified tear of unspecified meniscus, current injury, unspecified knee, initial encounter	-0.00696367	0.993061	0.283988	135	667	Injury, poisoning and certain other consequences of external causes
S06.9XAA	Unspecified intracranial injury with loss of consciousness status unknown, initial encounter	S06.9XAA - Unspecified intracranial injury with loss of consciousness status unknown, initial encounter	0.00836699	1.0084	0.284052	99	503	Injury, poisoning and certain other consequences of external causes
M77.9	Enthesopathy, unspecified	M77.9 - Enthesopathy, unspecified	0.00384795	1.00386	0.284199	475	2242	Diseases of the musculoskeletal system and connective tissue
E66.09	Other obesity due to excess calories	E66.09 - Other obesity due to excess calories	0.00155512	1.00156	0.284826	3003	10790	Endocrine, nutritional and metabolic diseases
L30.8	Other specified dermatitis	L30.8 - Other specified dermatitis	-0.00264015	0.997363	0.284922	951	4286	Diseases of the skin and subcutaneous tissue
T83.89XA	Other specified complication of genitourinary prosthetic devices, implants and grafts, initial encounter	T83.89XA - Other specified complication of genitourinary prosthetic devices, implants and grafts, initial encounter	0.0082384	1.00827	0.285037	112	558	Injury, poisoning and certain other consequences of external causes
F31.9	Bipolar disorder, unspecified	F31.9 - Bipolar disorder, unspecified	-0.00301103	0.996993	0.28554	743	3451	Mental, Behavioral and Neurodevelopmental disorders
Z56.6	Other physical and mental strain related to work	Z56.6 - Other physical and mental strain related to work	-0.0072132	0.992813	0.285898	143	689	Factors influencing health status and contact with health services
F51.02	Adjustment insomnia	F51.02 - Adjustment insomnia	0.0067134	1.00674	0.286311	151	767	Mental, Behavioral and Neurodevelopmental disorders
R85.610	Atypical squamous cells of undetermined significance on cytologic smear of anus (ASC-US)	R85.610 - Atypical squamous cells of undetermined significance on cytologic smear of anus (ASC-US)	0.00328158	1.00329	0.286351	715	3323	Symptoms, signs and abnormal clinical and laboratory findings, not elsewhere classified
I35.0	Nonrheumatic aortic (valve) stenosis	I35.0 - Nonrheumatic aortic (valve) stenosis	-0.00322831	0.996777	0.286463	813	3730	Diseases of the circulatory system
F10.920	Alcohol use, unspecified with intoxication, uncomplicated	F10.920 - Alcohol use, unspecified with intoxication, uncomplicated	0.00932733	1.00937	0.286487	87	425	Mental, Behavioral and Neurodevelopmental disorders
M16.0	Bilateral primary osteoarthritis of hip	M16.0 - Bilateral primary osteoarthritis of hip	0.00349708	1.0035	0.286663	574	2721	Diseases of the musculoskeletal system and connective tissue
D48.1	#N/A	#N/A	0.0080395	1.00807	0.286814	109	548	Neoplasms
Z51.5	Encounter for palliative care	Z51.5 - Encounter for palliative care	0.01324	1.01333	0.287004	61	309	Factors influencing health status and contact with health services
L97.901	Non-pressure chronic ulcer of unspecified part of unspecified lower leg limited to breakdown of skin	L97.901 - Non-pressure chronic ulcer of unspecified part of unspecified lower leg limited to breakdown of skin	-0.0114129	0.988652	0.287162	58	294	Diseases of the skin and subcutaneous tissue
R41.89	Other symptoms and signs involving cognitive functions and awareness	R41.89 - Other symptoms and signs involving cognitive functions and awareness	-0.0025854	0.997418	0.287218	1114	4997	Symptoms, signs and abnormal clinical and laboratory findings, not elsewhere classified
Z20.9	Contact with and (suspected) exposure to unspecified communicable disease	Z20.9 - Contact with and (suspected) exposure to unspecified communicable disease	0.00623229	1.00625	0.287401	174	868	Factors influencing health status and contact with health services
M75.21	Bicipital tendinitis, right shoulder	M75.21 - Bicipital tendinitis, right shoulder	0.00690519	1.00693	0.287686	146	733	Diseases of the musculoskeletal system and connective tissue
M17.11	Unilateral primary osteoarthritis, right knee	M17.11 - Unilateral primary osteoarthritis, right knee	-0.00184581	0.998156	0.287989	2326	8993	Diseases of the musculoskeletal system and connective tissue
N30.10	Interstitial cystitis (chronic) without hematuria	N30.10 - Interstitial cystitis (chronic) without hematuria	-0.00831922	0.991715	0.288345	102	499	Diseases of the genitourinary system
J38.1	Polyp of vocal cord and larynx	J38.1 - Polyp of vocal cord and larynx	0.00656443	1.00659	0.288537	150	738	Diseases of the respiratory system
H02.826	Cysts of left eye, unspecified eyelid	H02.826 - Cysts of left eye, unspecified eyelid	-0.0119895	0.988082	0.288579	54	273	Diseases of the eye and adnexa
L57.9	Skin changes due to chronic exposure to nonionizing radiation, unspecified	L57.9 - Skin changes due to chronic exposure to nonionizing radiation, unspecified	-0.00546403	0.994551	0.2889	240	1174	Diseases of the skin and subcutaneous tissue
H47.393	Other disorders of optic disc, bilateral	H47.393 - Other disorders of optic disc, bilateral	0.00786938	1.0079	0.289265	117	601	Diseases of the eye and adnexa
R31.1	Benign essential microscopic hematuria	R31.1 - Benign essential microscopic hematuria	-0.00897835	0.991062	0.289476	80	389	Symptoms, signs and abnormal clinical and laboratory findings, not elsewhere classified
L91.8	Other hypertrophic disorders of the skin	L91.8 - Other hypertrophic disorders of the skin	-0.00209298	0.997909	0.289712	1490	6368	Diseases of the skin and subcutaneous tissue
M71.9	Bursopathy, unspecified	M71.9 - Bursopathy, unspecified	0.00640548	1.00643	0.289778	168	816	Diseases of the musculoskeletal system and connective tissue
I95.9	Hypotension, unspecified	I95.9 - Hypotension, unspecified	-0.00249312	0.99751	0.290314	1149	5028	Diseases of the circulatory system
R06.00	Dyspnea, unspecified	R06.00 - Dyspnea, unspecified	0.00147551	1.00148	0.290337	3416	11948	Symptoms, signs and abnormal clinical and laboratory findings, not elsewhere classified
L97.511	Non-pressure chronic ulcer of other part of right foot limited to breakdown of skin	L97.511 - Non-pressure chronic ulcer of other part of right foot limited to breakdown of skin	-0.00612296	0.993896	0.291127	196	957	Diseases of the skin and subcutaneous tissue
K14.8	Other diseases of tongue	K14.8 - Other diseases of tongue	-0.00519555	0.994818	0.291347	243	1177	Diseases of the digestive system
M43.06	Spondylolysis, lumbar region	M43.06 - Spondylolysis, lumbar region	-0.0102718	0.989781	0.291549	66	332	Diseases of the musculoskeletal system and connective tissue
M70.50	Other bursitis of knee, unspecified knee	M70.50 - Other bursitis of knee, unspecified knee	-0.0062567	0.993763	0.292079	202	975	Diseases of the musculoskeletal system and connective tissue
G90.9	Disorder of the autonomic nervous system, unspecified	G90.9 - Disorder of the autonomic nervous system, unspecified	-0.00546193	0.994553	0.292125	226	1098	Diseases of the nervous system
H35.413	Lattice degeneration of retina, bilateral	H35.413 - Lattice degeneration of retina, bilateral	-0.00636789	0.993652	0.292301	178	851	Diseases of the eye and adnexa
I73.89	Other specified peripheral vascular diseases	I73.89 - Other specified peripheral vascular diseases	0.0127636	1.01285	0.292558	60	308	Diseases of the circulatory system
S13.9XXA	Sprain of joints and ligaments of unspecified parts of neck, initial encounter	S13.9XXA - Sprain of joints and ligaments of unspecified parts of neck, initial encounter	0.00695193	1.00698	0.292943	135	667	Injury, poisoning and certain other consequences of external causes
Z43.3	Encounter for attention to colostomy	Z43.3 - Encounter for attention to colostomy	0.0124531	1.01253	0.293046	59	298	Factors influencing health status and contact with health services
M16.12	Unilateral primary osteoarthritis, left hip	M16.12 - Unilateral primary osteoarthritis, left hip	-0.00357219	0.996434	0.293311	562	2693	Diseases of the musculoskeletal system and connective tissue
R57.0	Cardiogenic shock	R57.0 - Cardiogenic shock	-0.0119065	0.988164	0.293913	59	283	Symptoms, signs and abnormal clinical and laboratory findings, not elsewhere classified
Z82.0	Family history of epilepsy and other diseases of the nervous system	Z82.0 - Family history of epilepsy and other diseases of the nervous system	-0.0117847	0.988284	0.294036	53	260	Factors influencing health status and contact with health services
Z34.03	Encounter for supervision of normal first pregnancy, third trimester	Z34.03 - Encounter for supervision of normal first pregnancy, third trimester	0.00506965	1.00508	0.294257	436	2070	Factors influencing health status and contact with health services
I48.21	Permanent atrial fibrillation	I48.21 - Permanent atrial fibrillation	-0.0066206	0.993401	0.294282	179	887	Diseases of the circulatory system
A60.04	Herpesviral vulvovaginitis	A60.04 - Herpesviral vulvovaginitis	-0.00766597	0.992363	0.294291	128	637	Certain infectious and parasitic diseases
F10.90	Alcohol use, unspecified, uncomplicated	F10.90 - Alcohol use, unspecified, uncomplicated	-0.0134772	0.986613	0.294695	51	246	Mental, Behavioral and Neurodevelopmental disorders
M87.051	Idiopathic aseptic necrosis of right femur	M87.051 - Idiopathic aseptic necrosis of right femur	0.00900016	1.00904	0.294726	84	438	Diseases of the musculoskeletal system and connective tissue
B09	Unspecified viral infection characterized by skin and mucous membrane lesions	B09 - Unspecified viral infection characterized by skin and mucous membrane lesions	0.0122823	1.01236	0.294755	52	252	Certain infectious and parasitic diseases
A60.01	Herpesviral infection of penis	A60.01 - Herpesviral infection of penis	0.0131523	1.01324	0.295	60	310	Certain infectious and parasitic diseases
J43.8	Other emphysema	J43.8 - Other emphysema	0.00383394	1.00384	0.295252	514	2404	Diseases of the respiratory system
J34.2	Deviated nasal septum	J34.2 - Deviated nasal septum	-0.00208631	0.997916	0.29605	1476	6323	Diseases of the respiratory system
R10.811	Right upper quadrant abdominal tenderness	R10.811 - Right upper quadrant abdominal tenderness	-0.00994319	0.990106	0.296143	73	383	Symptoms, signs and abnormal clinical and laboratory findings, not elsewhere classified
M67.919	Unspecified disorder of synovium and tendon, unspecified shoulder	M67.919 - Unspecified disorder of synovium and tendon, unspecified shoulder	0.00522068	1.00523	0.296166	260	1259	Diseases of the musculoskeletal system and connective tissue
Z85.038	Personal history of other malignant neoplasm of large intestine	Z85.038 - Personal history of other malignant neoplasm of large intestine	0.00641349	1.00643	0.296175	183	901	Factors influencing health status and contact with health services
R09.89	Other specified symptoms and signs involving the circulatory and respiratory systems	R09.89 - Other specified symptoms and signs involving the circulatory and respiratory systems	0.00146029	1.00146	0.296222	3272	11645	Symptoms, signs and abnormal clinical and laboratory findings, not elsewhere classified
A49.9	Bacterial infection, unspecified	A49.9 - Bacterial infection, unspecified	-0.00937142	0.990672	0.296945	76	380	Certain infectious and parasitic diseases
B37.31	Acute candidiasis of vulva and vagina	B37.31 - Acute candidiasis of vulva and vagina	0.00198623	1.00199	0.297201	2080	8368	Certain infectious and parasitic diseases
J11.1	Influenza due to unidentified influenza virus with other respiratory manifestations	J11.1 - Influenza due to unidentified influenza virus with other respiratory manifestations	0.00251322	1.00252	0.297412	1054	4694	Diseases of the respiratory system
H90.A22	Sensorineural hearing loss, unilateral, left ear, with restricted hearing on the contralateral side	H90.A22 - Sensorineural hearing loss, unilateral, left ear, with restricted hearing on the contralateral side	-0.00897888	0.991061	0.297535	84	433	Diseases of the ear and mastoid process
F31.30	Bipolar disorder, current episode depressed, mild or moderate severity, unspecified	F31.30 - Bipolar disorder, current episode depressed, mild or moderate severity, unspecified	-0.00846869	0.991567	0.298814	98	486	Mental, Behavioral and Neurodevelopmental disorders
D36.13	Benign neoplasm of peripheral nerves and autonomic nervous system of lower limb, including hip	D36.13 - Benign neoplasm of peripheral nerves and autonomic nervous system of lower limb, including hip	-0.0111985	0.988864	0.29929	52	260	Neoplasms
M25.372	Other instability, left ankle	M25.372 - Other instability, left ankle	0.0113328	1.0114	0.299929	51	254	Diseases of the musculoskeletal system and connective tissue
H66.90	Otitis media, unspecified, unspecified ear	H66.90 - Otitis media, unspecified, unspecified ear	-0.00285608	0.997148	0.299961	796	3656	Diseases of the ear and mastoid process
N50.812	Left testicular pain	N50.812 - Left testicular pain	-0.00738775	0.992639	0.300395	161	776	Diseases of the genitourinary system
F19.11	Other psychoactive substance abuse, in remission	F19.11 - Other psychoactive substance abuse, in remission	0.00685799	1.00688	0.300479	161	797	Mental, Behavioral and Neurodevelopmental disorders
F90.2	Attention-deficit hyperactivity disorder, combined type	F90.2 - Attention-deficit hyperactivity disorder, combined type	0.00922433	1.00927	0.300639	109	554	Mental, Behavioral and Neurodevelopmental disorders
L29.3	Anogenital pruritus, unspecified	L29.3 - Anogenital pruritus, unspecified	0.00873618	1.00877	0.300763	81	408	Diseases of the skin and subcutaneous tissue
Z92.89	Personal history of other medical treatment	Z92.89 - Personal history of other medical treatment	-0.00324251	0.996763	0.30105	696	3214	Factors influencing health status and contact with health services
J01.80	Other acute sinusitis	J01.80 - Other acute sinusitis	0.00526515	1.00528	0.301105	227	1077	Diseases of the respiratory system
K82.8	Other specified diseases of gallbladder	K82.8 - Other specified diseases of gallbladder	-0.00827218	0.991762	0.301296	103	517	Diseases of the digestive system
F20.9	Schizophrenia, unspecified	F20.9 - Schizophrenia, unspecified	-0.00394168	0.996066	0.301583	465	2191	Mental, Behavioral and Neurodevelopmental disorders
D47.2	Monoclonal gammopathy	D47.2 - Monoclonal gammopathy	-0.00384136	0.996166	0.301712	486	2295	Neoplasms
K46.9	Unspecified abdominal hernia without obstruction or gangrene	K46.9 - Unspecified abdominal hernia without obstruction or gangrene	0.00367841	1.00369	0.302046	478	2277	Diseases of the digestive system
M79.643	Pain in unspecified hand	M79.643 - Pain in unspecified hand	0.00329601	1.0033	0.30222	615	2910	Diseases of the musculoskeletal system and connective tissue
Z00.01	Encounter for general adult medical examination with abnormal findings	Z00.01 - Encounter for general adult medical examination with abnormal findings	-0.00155666	0.998445	0.302696	2923	10681	Factors influencing health status and contact with health services
T38.0X5A	Adverse effect of glucocorticoids and synthetic analogues, initial encounter	T38.0X5A - Adverse effect of glucocorticoids and synthetic analogues, initial encounter	0.00420922	1.00422	0.302829	366	1781	Injury, poisoning and certain other consequences of external causes
I65.23	Occlusion and stenosis of bilateral carotid arteries	I65.23 - Occlusion and stenosis of bilateral carotid arteries	-0.00267689	0.997327	0.302921	1035	4685	Diseases of the circulatory system
G30.0	Alzheimer's disease with early onset	G30.0 - Alzheimer's disease with early onset	-0.0141794	0.985921	0.302947	55	264	Diseases of the nervous system
H10.30	Unspecified acute conjunctivitis, unspecified eye	H10.30 - Unspecified acute conjunctivitis, unspecified eye	0.00557714	1.00559	0.30353	211	1042	Diseases of the eye and adnexa
G56.20	Lesion of ulnar nerve, unspecified upper limb	G56.20 - Lesion of ulnar nerve, unspecified upper limb	0.00555121	1.00557	0.303792	207	1006	Diseases of the nervous system
R87.810	Cervical high risk human papillomavirus (HPV) DNA test positive	R87.810 - Cervical high risk human papillomavirus (HPV) DNA test positive	-0.00327448	0.996731	0.304513	678	3129	Symptoms, signs and abnormal clinical and laboratory findings, not elsewhere classified
E13.621	Other specified diabetes mellitus with foot ulcer	E13.621 - Other specified diabetes mellitus with foot ulcer	0.0111521	1.01121	0.304877	66	342	Endocrine, nutritional and metabolic diseases
L02.93	Carbuncle, unspecified	L02.93 - Carbuncle, unspecified	-0.0100051	0.990045	0.30546	74	367	Diseases of the skin and subcutaneous tissue
F03.93	Unspecified dementia, unspecified severity, with mood disturbance	F03.93 - Unspecified dementia, unspecified severity, with mood disturbance	0.00593485	1.00595	0.306006	235	1132	Mental, Behavioral and Neurodevelopmental disorders
K22.0	Achalasia of cardia	K22.0 - Achalasia of cardia	-0.0108149	0.989243	0.306227	58	282	Diseases of the digestive system
H72.90	Unspecified perforation of tympanic membrane, unspecified ear	H72.90 - Unspecified perforation of tympanic membrane, unspecified ear	0.00782929	1.00786	0.306427	108	521	Diseases of the ear and mastoid process
J01.11	Acute recurrent frontal sinusitis	J01.11 - Acute recurrent frontal sinusitis	-0.00756304	0.992465	0.306455	104	512	Diseases of the respiratory system
Q27.30	Arteriovenous malformation, site unspecified	Q27.30 - Arteriovenous malformation, site unspecified	-0.00959142	0.990454	0.306502	80	407	Congenital malformations, deformations and chromosomal abnormalities
H25.10	Age-related nuclear cataract, unspecified eye	H25.10 - Age-related nuclear cataract, unspecified eye	0.00320937	1.00321	0.307822	848	3840	Diseases of the eye and adnexa
O35.8XX0	Maternal care for other (suspected) fetal abnormality and damage, not applicable or unspecified	O35.8XX0 - Maternal care for other (suspected) fetal abnormality and damage, not applicable or unspecified	0.00360494	1.00361	0.30803	739	3423	Pregnancy, childbirth and the puerperium
Z67.91	Unspecified blood type, Rh negative	Z67.91 - Unspecified blood type, Rh negative	-0.0114014	0.988663	0.308254	83	397	Factors influencing health status and contact with health services
C44.91	Basal cell carcinoma of skin, unspecified	C44.91 - Basal cell carcinoma of skin, unspecified	0.00510683	1.00512	0.308563	276	1337	Neoplasms
T07.XXXA	Unspecified multiple injuries, initial encounter	T07.XXXA - Unspecified multiple injuries, initial encounter	0.00673618	1.00676	0.308666	135	664	Injury, poisoning and certain other consequences of external causes
R23.2	Flushing	R23.2 - Flushing	0.00295867	1.00296	0.30938	752	3447	Symptoms, signs and abnormal clinical and laboratory findings, not elsewhere classified
G24.3	Spasmodic torticollis	G24.3 - Spasmodic torticollis	-0.00730081	0.992726	0.309856	107	522	Diseases of the nervous system
M10.071	Idiopathic gout, right ankle and foot	M10.071 - Idiopathic gout, right ankle and foot	0.0086051	1.00864	0.310083	98	488	Diseases of the musculoskeletal system and connective tissue
O34.219	Maternal care for unspecified type scar from previous cesarean delivery	O34.219 - Maternal care for unspecified type scar from previous cesarean delivery	0.00681003	1.00683	0.310315	191	937	Pregnancy, childbirth and the puerperium
M19.031	Primary osteoarthritis, right wrist	M19.031 - Primary osteoarthritis, right wrist	0.0108789	1.01094	0.310978	59	290	Diseases of the musculoskeletal system and connective tissue
Z90.49	Acquired absence of other specified parts of digestive tract	Z90.49 - Acquired absence of other specified parts of digestive tract	0.00393354	1.00394	0.311262	412	1977	Factors influencing health status and contact with health services
A31.0	Pulmonary mycobacterial infection	A31.0 - Pulmonary mycobacterial infection	0.00571723	1.00573	0.311501	199	989	Certain infectious and parasitic diseases
B37.81	Candidal esophagitis	B37.81 - Candidal esophagitis	-0.00545758	0.994557	0.312182	213	1036	Certain infectious and parasitic diseases
K14.0	Glossitis	K14.0 - Glossitis	-0.00922423	0.990818	0.312509	76	379	Diseases of the digestive system
R91.1	Solitary pulmonary nodule	R91.1 - Solitary pulmonary nodule	0.00153758	1.00154	0.312554	2912	10741	Symptoms, signs and abnormal clinical and laboratory findings, not elsewhere classified
K64.9	Unspecified hemorrhoids	K64.9 - Unspecified hemorrhoids	0.00175931	1.00176	0.312906	2000	7951	Diseases of the digestive system
R56.9	Unspecified convulsions	R56.9 - Unspecified convulsions	0.00214575	1.00215	0.312942	1332	5754	Symptoms, signs and abnormal clinical and laboratory findings, not elsewhere classified
R79.9	Abnormal finding of blood chemistry, unspecified	R79.9 - Abnormal finding of blood chemistry, unspecified	-0.00207271	0.997929	0.313125	1529	6496	Symptoms, signs and abnormal clinical and laboratory findings, not elsewhere classified
R39.11	Hesitancy of micturition	R39.11 - Hesitancy of micturition	0.00339105	1.0034	0.313156	589	2746	Symptoms, signs and abnormal clinical and laboratory findings, not elsewhere classified
I77.0	Arteriovenous fistula, acquired	I77.0 - Arteriovenous fistula, acquired	-0.00590909	0.994108	0.313227	197	976	Diseases of the circulatory system
I25.89	Other forms of chronic ischemic heart disease	I25.89 - Other forms of chronic ischemic heart disease	0.0110196	1.01108	0.313558	59	294	Diseases of the circulatory system
N60.12	Diffuse cystic mastopathy of left breast	N60.12 - Diffuse cystic mastopathy of left breast	-0.00520853	0.994805	0.314027	265	1262	Diseases of the genitourinary system
G40.909	Epilepsy, unspecified, not intractable, without status epilepticus	G40.909 - Epilepsy, unspecified, not intractable, without status epilepticus	0.0026707	1.00267	0.314431	859	3940	Diseases of the nervous system
Z86.018	Personal history of other benign neoplasm	Z86.018 - Personal history of other benign neoplasm	0.00552369	1.00554	0.314448	194	952	Factors influencing health status and contact with health services
N92.6	Irregular menstruation, unspecified	N92.6 - Irregular menstruation, unspecified	-0.00191292	0.998089	0.315047	2446	9404	Diseases of the genitourinary system
L03.113	Cellulitis of right upper limb	L03.113 - Cellulitis of right upper limb	0.00603798	1.00606	0.315324	163	811	Diseases of the skin and subcutaneous tissue
G47.419	Narcolepsy without cataplexy	G47.419 - Narcolepsy without cataplexy	-0.0102908	0.989762	0.315362	57	282	Diseases of the nervous system
I50.31	Acute diastolic (congestive) heart failure	I50.31 - Acute diastolic (congestive) heart failure	0.00485651	1.00487	0.315651	309	1491	Diseases of the circulatory system
E05.20	Thyrotoxicosis with toxic multinodular goiter without thyrotoxic crisis or storm	E05.20 - Thyrotoxicosis with toxic multinodular goiter without thyrotoxic crisis or storm	0.00837248	1.00841	0.315772	82	401	Endocrine, nutritional and metabolic diseases
K57.31	Diverticulosis of large intestine without perforation or abscess with bleeding	K57.31 - Diverticulosis of large intestine without perforation or abscess with bleeding	0.00830023	1.00833	0.316347	110	537	Diseases of the digestive system
L89.159	Pressure ulcer of sacral region, unspecified stage	L89.159 - Pressure ulcer of sacral region, unspecified stage	-0.00912859	0.990913	0.316365	98	487	Diseases of the skin and subcutaneous tissue
N88.9	Noninflammatory disorder of cervix uteri, unspecified	N88.9 - Noninflammatory disorder of cervix uteri, unspecified	0.0114115	1.01148	0.316725	52	259	Diseases of the genitourinary system
M43.17	Spondylolisthesis, lumbosacral region	M43.17 - Spondylolisthesis, lumbosacral region	-0.00972285	0.990324	0.316961	57	272	Diseases of the musculoskeletal system and connective tissue
L97.909	Non-pressure chronic ulcer of unspecified part of unspecified lower leg with unspecified severity	L97.909 - Non-pressure chronic ulcer of unspecified part of unspecified lower leg with unspecified severity	-0.00461649	0.995394	0.317478	328	1600	Diseases of the skin and subcutaneous tissue
M23.91	Unspecified internal derangement of right knee	M23.91 - Unspecified internal derangement of right knee	0.00538511	1.0054	0.317539	214	1042	Diseases of the musculoskeletal system and connective tissue
N50.9	Disorder of male genital organs, unspecified	N50.9 - Disorder of male genital organs, unspecified	-0.00797665	0.992055	0.318404	144	701	Diseases of the genitourinary system
H90.2	Conductive hearing loss, unspecified	H90.2 - Conductive hearing loss, unspecified	-0.00417345	0.995835	0.318477	332	1565	Diseases of the ear and mastoid process
Z68.44	Body mass index [BMI] 60.0-69.9, adult	Z68.44 - Body mass index [BMI] 60.0-69.9, adult	-0.0107623	0.989295	0.318677	61	299	Factors influencing health status and contact with health services
G44.201	Tension-type headache, unspecified, intractable	G44.201 - Tension-type headache, unspecified, intractable	0.00915147	1.00919	0.318912	82	394	Diseases of the nervous system
D50.8	Other iron deficiency anemias	D50.8 - Other iron deficiency anemias	0.0017832	1.00178	0.319121	1974	7927	Diseases of the blood and blood-forming organs and certain disorders involving the immune mechanism
R49.8	Other voice and resonance disorders	R49.8 - Other voice and resonance disorders	-0.00557252	0.994443	0.319145	195	1039	Symptoms, signs and abnormal clinical and laboratory findings, not elsewhere classified
S99.921A	Unspecified injury of right foot, initial encounter	S99.921A - Unspecified injury of right foot, initial encounter	0.00667889	1.0067	0.319334	137	672	Injury, poisoning and certain other consequences of external causes
F14.10	Cocaine abuse, uncomplicated	F14.10 - Cocaine abuse, uncomplicated	0.00433648	1.00435	0.319444	388	1892	Mental, Behavioral and Neurodevelopmental disorders
H93.11	Tinnitus, right ear	H93.11 - Tinnitus, right ear	-0.00399819	0.99601	0.319651	377	1774	Diseases of the ear and mastoid process
T36.95XA	Adverse effect of unspecified systemic antibiotic, initial encounter	T36.95XA - Adverse effect of unspecified systemic antibiotic, initial encounter	0.0120308	1.0121	0.319774	53	251	Injury, poisoning and certain other consequences of external causes
M87.052	Idiopathic aseptic necrosis of left femur	M87.052 - Idiopathic aseptic necrosis of left femur	0.00886409	1.0089	0.320509	84	425	Diseases of the musculoskeletal system and connective tissue
L93.2	Other local lupus erythematosus	L93.2 - Other local lupus erythematosus	0.0114191	1.01148	0.320554	54	259	Diseases of the skin and subcutaneous tissue
E08.22	Diabetes mellitus due to underlying condition with diabetic chronic kidney disease	E08.22 - Diabetes mellitus due to underlying condition with diabetic chronic kidney disease	0.00488572	1.0049	0.320676	280	1370	Endocrine, nutritional and metabolic diseases
L03.818	Cellulitis of other sites	L03.818 - Cellulitis of other sites	-0.00711062	0.992915	0.320699	119	590	Diseases of the skin and subcutaneous tissue
T86.12	Kidney transplant failure	T86.12 - Kidney transplant failure	-0.0113499	0.988714	0.320817	58	293	Injury, poisoning and certain other consequences of external causes
B37.89	Other sites of candidiasis	B37.89 - Other sites of candidiasis	0.00776778	1.0078	0.320989	100	494	Certain infectious and parasitic diseases
S81.809A	Unspecified open wound, unspecified lower leg, initial encounter	S81.809A - Unspecified open wound, unspecified lower leg, initial encounter	-0.00794079	0.992091	0.321275	97	469	Injury, poisoning and certain other consequences of external causes
E89.0	Postprocedural hypothyroidism	E89.0 - Postprocedural hypothyroidism	0.00209061	1.00209	0.321403	1366	5917	Endocrine, nutritional and metabolic diseases
I44.30	Unspecified atrioventricular block	I44.30 - Unspecified atrioventricular block	0.00515421	1.00517	0.321503	300	1476	Diseases of the circulatory system
O24.419	Gestational diabetes mellitus in pregnancy, unspecified control	O24.419 - Gestational diabetes mellitus in pregnancy, unspecified control	-0.00606062	0.993958	0.321568	225	1078	Pregnancy, childbirth and the puerperium
D17.1	Benign lipomatous neoplasm of skin and subcutaneous tissue of trunk	D17.1 - Benign lipomatous neoplasm of skin and subcutaneous tissue of trunk	0.00387759	1.00389	0.321732	393	1869	Neoplasms
M22.2X9	Patellofemoral disorders, unspecified knee	M22.2X9 - Patellofemoral disorders, unspecified knee	0.00823181	1.00827	0.322593	98	487	Diseases of the musculoskeletal system and connective tissue
R06.81	Apnea, not elsewhere classified	R06.81 - Apnea, not elsewhere classified	-0.00590681	0.994111	0.322891	189	923	Symptoms, signs and abnormal clinical and laboratory findings, not elsewhere classified
Z64.1	Problems related to multiparity	Z64.1 - Problems related to multiparity	0.00780331	1.00783	0.322929	149	731	Factors influencing health status and contact with health services
M25.461	Effusion, right knee	M25.461 - Effusion, right knee	-0.00409287	0.995915	0.323208	348	1652	Diseases of the musculoskeletal system and connective tissue
L02.31	Cutaneous abscess of buttock	L02.31 - Cutaneous abscess of buttock	-0.00448846	0.995522	0.323313	292	1425	Diseases of the skin and subcutaneous tissue
H72.92	Unspecified perforation of tympanic membrane, left ear	H72.92 - Unspecified perforation of tympanic membrane, left ear	0.008969	1.00901	0.323409	72	361	Diseases of the ear and mastoid process
K81.0	Acute cholecystitis	K81.0 - Acute cholecystitis	0.00441369	1.00442	0.323872	318	1540	Diseases of the digestive system
M46.1	Sacroiliitis, not elsewhere classified	M46.1 - Sacroiliitis, not elsewhere classified	-0.00266372	0.99734	0.3242	829	3789	Diseases of the musculoskeletal system and connective tissue
Z30.49	Encounter for surveillance of other contraceptives	Z30.49 - Encounter for surveillance of other contraceptives	0.0101919	1.01024	0.324775	119	601	Factors influencing health status and contact with health services
L02.419	Cutaneous abscess of limb, unspecified	L02.419 - Cutaneous abscess of limb, unspecified	0.00257003	1.00257	0.324895	900	4089	Diseases of the skin and subcutaneous tissue
M70.61	Trochanteric bursitis, right hip	M70.61 - Trochanteric bursitis, right hip	0.00319293	1.0032	0.325084	616	2893	Diseases of the musculoskeletal system and connective tissue
S99.922A	Unspecified injury of left foot, initial encounter	S99.922A - Unspecified injury of left foot, initial encounter	-0.00665492	0.993367	0.325248	134	662	Injury, poisoning and certain other consequences of external causes
J32.0	Chronic maxillary sinusitis	J32.0 - Chronic maxillary sinusitis	-0.00370404	0.996303	0.325823	408	1959	Diseases of the respiratory system
G40.009	Localization-related (focal) (partial) idiopathic epilepsy and epileptic syndromes with seizures of localized onset, not intractable, without status epilepticus	G40.009 - Localization-related (focal) (partial) idiopathic epilepsy and epileptic syndromes with seizures of localized onset, not intractable, without status epilepticus	0.00995624	1.01001	0.326739	59	288	Diseases of the nervous system
H60.543	Acute eczematoid otitis externa, bilateral	H60.543 - Acute eczematoid otitis externa, bilateral	-0.00856179	0.991475	0.326891	82	422	Diseases of the ear and mastoid process
I15.9	Secondary hypertension, unspecified	I15.9 - Secondary hypertension, unspecified	-0.00339568	0.99661	0.327059	519	2475	Diseases of the circulatory system
K01.1	Impacted teeth	K01.1 - Impacted teeth	-0.0125804	0.987498	0.327389	56	287	Diseases of the digestive system
I88.9	Nonspecific lymphadenitis, unspecified	I88.9 - Nonspecific lymphadenitis, unspecified	0.00669964	1.00672	0.328138	130	620	Diseases of the circulatory system
H00.19	Chalazion unspecified eye, unspecified eyelid	H00.19 - Chalazion unspecified eye, unspecified eyelid	-0.00724821	0.992778	0.328535	119	564	Diseases of the eye and adnexa
A74.9	Chlamydial infection, unspecified	A74.9 - Chlamydial infection, unspecified	0.00346197	1.00347	0.329114	617	2918	Certain infectious and parasitic diseases
J84.89	Other specified interstitial pulmonary diseases	J84.89 - Other specified interstitial pulmonary diseases	-0.00685404	0.993169	0.329297	123	632	Diseases of the respiratory system
N41.0	Acute prostatitis	N41.0 - Acute prostatitis	0.00831678	1.00835	0.329374	105	516	Diseases of the genitourinary system
K92.1	Melena	K92.1 - Melena	0.0018838	1.00189	0.33013	1668	7049	Diseases of the digestive system
S93.491A	Sprain of other ligament of right ankle, initial encounter	S93.491A - Sprain of other ligament of right ankle, initial encounter	-0.00803739	0.991995	0.330174	89	439	Injury, poisoning and certain other consequences of external causes
Z13.89	Encounter for screening for other disorder	Z13.89 - Encounter for screening for other disorder	-0.00219894	0.997803	0.330326	1399	6049	Factors influencing health status and contact with health services
A54.5	Gonococcal pharyngitis	A54.5 - Gonococcal pharyngitis	-0.0119968	0.988075	0.331036	67	336	Certain infectious and parasitic diseases
J02.0	Streptococcal pharyngitis	J02.0 - Streptococcal pharyngitis	0.00271064	1.00271	0.331189	854	3906	Diseases of the respiratory system
L81.8	Other specified disorders of pigmentation	L81.8 - Other specified disorders of pigmentation	0.00436676	1.00438	0.331389	325	1580	Diseases of the skin and subcutaneous tissue
M47.814	Spondylosis without myelopathy or radiculopathy, thoracic region	M47.814 - Spondylosis without myelopathy or radiculopathy, thoracic region	-0.00575197	0.994265	0.331695	166	802	Diseases of the musculoskeletal system and connective tissue
K58.8	Other irritable bowel syndrome	K58.8 - Other irritable bowel syndrome	-0.00581116	0.994206	0.332104	158	800	Diseases of the digestive system
IMO0001	#N/A	#N/A	-0.000862161	0.999138	0.332436	9795	17881	Diseases of the circulatory system
S89.91XA	Unspecified injury of right lower leg, initial encounter	S89.91XA - Unspecified injury of right lower leg, initial encounter	-0.00864178	0.991395	0.332561	80	423	Injury, poisoning and certain other consequences of external causes
S13.4XXA	Sprain of ligaments of cervical spine, initial encounter	S13.4XXA - Sprain of ligaments of cervical spine, initial encounter	-0.0100305	0.99002	0.332847	61	317	Injury, poisoning and certain other consequences of external causes
Z30.012	Encounter for prescription of emergency contraception	Z30.012 - Encounter for prescription of emergency contraception	0.009239	1.00928	0.33326	188	950	Factors influencing health status and contact with health services
H53.002	Unspecified amblyopia, left eye	H53.002 - Unspecified amblyopia, left eye	-0.00895046	0.991089	0.333451	73	358	Diseases of the eye and adnexa
R22.41	Localized swelling, mass and lump, right lower limb	R22.41 - Localized swelling, mass and lump, right lower limb	-0.00501245	0.995	0.33348	226	1085	Symptoms, signs and abnormal clinical and laboratory findings, not elsewhere classified
K76.89	Other specified diseases of liver	K76.89 - Other specified diseases of liver	-0.00309091	0.996914	0.333676	589	2720	Diseases of the digestive system
A69.20	Lyme disease, unspecified	A69.20 - Lyme disease, unspecified	-0.00497949	0.995033	0.334325	228	1111	Certain infectious and parasitic diseases
S46.912A	Strain of unspecified muscle, fascia and tendon at shoulder and upper arm level, left arm, initial encounter	S46.912A - Strain of unspecified muscle, fascia and tendon at shoulder and upper arm level, left arm, initial encounter	0.010057	1.01011	0.334473	59	296	Injury, poisoning and certain other consequences of external causes
M62.830	Muscle spasm of back	M62.830 - Muscle spasm of back	-0.00232773	0.997675	0.33479	1020	4576	Diseases of the musculoskeletal system and connective tissue
H93.292	Other abnormal auditory perceptions, left ear	H93.292 - Other abnormal auditory perceptions, left ear	-0.00925469	0.990788	0.335122	64	322	Diseases of the ear and mastoid process
K29.60	Other gastritis without bleeding	K29.60 - Other gastritis without bleeding	-0.00539659	0.994618	0.335674	198	947	Diseases of the digestive system
N60.99	Unspecified benign mammary dysplasia of unspecified breast	N60.99 - Unspecified benign mammary dysplasia of unspecified breast	0.00596842	1.00599	0.33573	172	860	Diseases of the genitourinary system
I25.84	Coronary atherosclerosis due to calcified coronary lesion	I25.84 - Coronary atherosclerosis due to calcified coronary lesion	0.00277258	1.00278	0.336027	842	3880	Diseases of the circulatory system
G44.219	Episodic tension-type headache, not intractable	G44.219 - Episodic tension-type headache, not intractable	0.00464384	1.00465	0.33632	272	1333	Diseases of the nervous system
Z68.27	Body mass index [BMI] 27.0-27.9, adult	Z68.27 - Body mass index [BMI] 27.0-27.9, adult	-0.00729005	0.992736	0.336378	107	540	Factors influencing health status and contact with health services
F14.11	Cocaine abuse, in remission	F14.11 - Cocaine abuse, in remission	0.00838369	1.00842	0.337232	97	498	Mental, Behavioral and Neurodevelopmental disorders
N60.29	Fibroadenosis of unspecified breast	N60.29 - Fibroadenosis of unspecified breast	-0.0094968	0.990548	0.337614	70	337	Diseases of the genitourinary system
Z64.0	Problems related to unwanted pregnancy	Z64.0 - Problems related to unwanted pregnancy	0.00975134	1.0098	0.338988	127	632	Factors influencing health status and contact with health services
K61.1	Rectal abscess	K61.1 - Rectal abscess	0.00566016	1.00568	0.339178	159	783	Diseases of the digestive system
N91.0	Primary amenorrhea	N91.0 - Primary amenorrhea	-0.0065806	0.993441	0.339465	188	934	Diseases of the genitourinary system
C67.9	Malignant neoplasm of bladder, unspecified	C67.9 - Malignant neoplasm of bladder, unspecified	0.00594442	1.00596	0.339481	208	1018	Neoplasms
L02.412	Cutaneous abscess of left axilla	L02.412 - Cutaneous abscess of left axilla	-0.00963289	0.990413	0.340357	65	329	Diseases of the skin and subcutaneous tissue
D32.0	Benign neoplasm of cerebral meninges	D32.0 - Benign neoplasm of cerebral meninges	-0.0101667	0.989885	0.340554	66	322	Neoplasms
Z94.4	Liver transplant status	Z94.4 - Liver transplant status	-0.0043532	0.995656	0.340583	302	1476	Factors influencing health status and contact with health services
I69.351	Hemiplegia and hemiparesis following cerebral infarction affecting right dominant side	I69.351 - Hemiplegia and hemiparesis following cerebral infarction affecting right dominant side	0.0116618	1.01173	0.340588	53	265	Diseases of the circulatory system
M21.969	Unspecified acquired deformity of unspecified lower leg	M21.969 - Unspecified acquired deformity of unspecified lower leg	-0.00863117	0.991406	0.341508	81	410	Diseases of the musculoskeletal system and connective tissue
M79.605	Pain in left leg	M79.605 - Pain in left leg	-0.00136727	0.998634	0.341913	3267	11422	Diseases of the musculoskeletal system and connective tissue
K56.699	Other intestinal obstruction unspecified as to partial versus complete obstruction	K56.699 - Other intestinal obstruction unspecified as to partial versus complete obstruction	0.00972153	1.00977	0.342806	64	314	Diseases of the digestive system
C91.10	Chronic lymphocytic leukemia of B-cell type not having achieved remission	C91.10 - Chronic lymphocytic leukemia of B-cell type not having achieved remission	-0.00877679	0.991262	0.342914	99	491	Neoplasms
L50.3	Dermatographic urticaria	L50.3 - Dermatographic urticaria	-0.00566524	0.994351	0.343009	170	855	Diseases of the skin and subcutaneous tissue
G47.10	Hypersomnia, unspecified	G47.10 - Hypersomnia, unspecified	-0.00360025	0.996406	0.343519	395	1867	Diseases of the nervous system
O30.009	Twin pregnancy, unspecified number of placenta and unspecified number of amniotic sacs, unspecified trimester	O30.009 - Twin pregnancy, unspecified number of placenta and unspecified number of amniotic sacs, unspecified trimester	-0.0105073	0.989548	0.343709	72	344	Pregnancy, childbirth and the puerperium
N39.44	Nocturnal enuresis	N39.44 - Nocturnal enuresis	0.00840717	1.00844	0.343797	93	455	Diseases of the genitourinary system
C64.2	Malignant neoplasm of left kidney, except renal pelvis	C64.2 - Malignant neoplasm of left kidney, except renal pelvis	-0.00751177	0.992516	0.343863	110	559	Neoplasms
K40.91	Unilateral inguinal hernia, without obstruction or gangrene, recurrent	K40.91 - Unilateral inguinal hernia, without obstruction or gangrene, recurrent	-0.00644035	0.99358	0.344056	165	818	Diseases of the digestive system
I87.2	Venous insufficiency (chronic) (peripheral)	I87.2 - Venous insufficiency (chronic) (peripheral)	-0.00140244	0.998599	0.34419	3141	11139	Diseases of the circulatory system
F33.2	Major depressive disorder, recurrent severe without psychotic features	F33.2 - Major depressive disorder, recurrent severe without psychotic features	0.00273566	1.00274	0.344267	724	3373	Mental, Behavioral and Neurodevelopmental disorders
Z30.9	Encounter for contraceptive management, unspecified	Z30.9 - Encounter for contraceptive management, unspecified	-0.00493054	0.995082	0.344281	364	1725	Factors influencing health status and contact with health services
H81.12	Benign paroxysmal vertigo, left ear	H81.12 - Benign paroxysmal vertigo, left ear	0.005314	1.00533	0.344453	192	935	Diseases of the ear and mastoid process
Z13.79	Encounter for other screening for genetic and chromosomal anomalies	Z13.79 - Encounter for other screening for genetic and chromosomal anomalies	0.00598075	1.006	0.345379	167	824	Factors influencing health status and contact with health services
M54.30	Sciatica, unspecified side	M54.30 - Sciatica, unspecified side	-0.00262246	0.997381	0.345728	834	3775	Diseases of the musculoskeletal system and connective tissue
I21.4	Non-ST elevation (NSTEMI) myocardial infarction	I21.4 - Non-ST elevation (NSTEMI) myocardial infarction	-0.00300058	0.997004	0.345847	710	3326	Diseases of the circulatory system
O09.899	Supervision of other high risk pregnancies, unspecified trimester	O09.899 - Supervision of other high risk pregnancies, unspecified trimester	0.00589564	1.00591	0.346585	257	1259	Pregnancy, childbirth and the puerperium
D12.3	Benign neoplasm of transverse colon	D12.3 - Benign neoplasm of transverse colon	-0.00792873	0.992103	0.346664	83	424	Neoplasms
H57.13	Ocular pain, bilateral	H57.13 - Ocular pain, bilateral	-0.00613079	0.993888	0.347072	165	813	Diseases of the eye and adnexa
S83.249A	Other tear of medial meniscus, current injury, unspecified knee, initial encounter	S83.249A - Other tear of medial meniscus, current injury, unspecified knee, initial encounter	0.00885254	1.00889	0.347391	66	317	Injury, poisoning and certain other consequences of external causes
G95.9	Disease of spinal cord, unspecified	G95.9 - Disease of spinal cord, unspecified	0.00337366	1.00338	0.34743	498	2368	Diseases of the nervous system
K44.9	Diaphragmatic hernia without obstruction or gangrene	K44.9 - Diaphragmatic hernia without obstruction or gangrene	-0.0025127	0.99749	0.347682	872	3905	Diseases of the digestive system
F10.929	Alcohol use, unspecified with intoxication, unspecified	F10.929 - Alcohol use, unspecified with intoxication, unspecified	0.00971857	1.00977	0.347684	61	292	Mental, Behavioral and Neurodevelopmental disorders
H16.9	Unspecified keratitis	H16.9 - Unspecified keratitis	-0.00710637	0.992919	0.348101	107	514	Diseases of the eye and adnexa
E08.9	Diabetes mellitus due to underlying condition without complications	E08.9 - Diabetes mellitus due to underlying condition without complications	0.00261762	1.00262	0.348358	872	3926	Endocrine, nutritional and metabolic diseases
R22.1	Localized swelling, mass and lump, neck	R22.1 - Localized swelling, mass and lump, neck	-0.00200697	0.997995	0.34866	1348	5812	Symptoms, signs and abnormal clinical and laboratory findings, not elsewhere classified
A49.01	Methicillin susceptible Staphylococcus aureus infection, unspecified site	A49.01 - Methicillin susceptible Staphylococcus aureus infection, unspecified site	-0.0091913	0.990851	0.348882	75	362	Certain infectious and parasitic diseases
M80.00XD	Age-related osteoporosis with current pathological fracture, unspecified site, subsequent encounter for fracture with routine healing	M80.00XD - Age-related osteoporosis with current pathological fracture, unspecified site, subsequent encounter for fracture with routine healing	0.00801653	1.00805	0.34918	100	480	Diseases of the musculoskeletal system and connective tissue
H40.033	Anatomical narrow angle, bilateral	H40.033 - Anatomical narrow angle, bilateral	0.00533496	1.00535	0.349186	184	917	Diseases of the eye and adnexa
I83.009	Varicose veins of unspecified lower extremity with ulcer of unspecified site	I83.009 - Varicose veins of unspecified lower extremity with ulcer of unspecified site	-0.00588682	0.99413	0.350189	181	903	Diseases of the circulatory system
R82.71	Bacteriuria	R82.71 - Bacteriuria	0.00486789	1.00488	0.350673	235	1142	Symptoms, signs and abnormal clinical and laboratory findings, not elsewhere classified
O09.513	Supervision of elderly primigravida, third trimester	O09.513 - Supervision of elderly primigravida, third trimester	0.00578567	1.0058	0.350821	226	1065	Pregnancy, childbirth and the puerperium
R77.9	Abnormality of plasma protein, unspecified	R77.9 - Abnormality of plasma protein, unspecified	0.00755795	1.00759	0.350924	117	586	Symptoms, signs and abnormal clinical and laboratory findings, not elsewhere classified
Z48.89	Encounter for other specified surgical aftercare	Z48.89 - Encounter for other specified surgical aftercare	0.00451313	1.00452	0.351117	253	1241	Factors influencing health status and contact with health services
N90.4	Leukoplakia of vulva	N90.4 - Leukoplakia of vulva	0.0124878	1.01257	0.351438	55	281	Diseases of the genitourinary system
O99.283	Endocrine, nutritional and metabolic diseases complicating pregnancy, third trimester	O99.283 - Endocrine, nutritional and metabolic diseases complicating pregnancy, third trimester	0.00960542	1.00965	0.35184	97	490	Pregnancy, childbirth and the puerperium
S82.891D	Other fracture of right lower leg, subsequent encounter for closed fracture with routine healing	S82.891D - Other fracture of right lower leg, subsequent encounter for closed fracture with routine healing	0.0099276	1.00998	0.352035	61	306	Injury, poisoning and certain other consequences of external causes
Z32.02	Encounter for pregnancy test, result negative	Z32.02 - Encounter for pregnancy test, result negative	0.00545867	1.00547	0.352127	308	1488	Factors influencing health status and contact with health services
Z98.82	Breast implant status	Z98.82 - Breast implant status	-0.00809019	0.991942	0.35231	90	442	Factors influencing health status and contact with health services
N96	Recurrent pregnancy loss	N96 - Recurrent pregnancy loss	-0.00932388	0.990719	0.352437	76	367	Diseases of the genitourinary system
I62.9	Nontraumatic intracranial hemorrhage, unspecified	I62.9 - Nontraumatic intracranial hemorrhage, unspecified	0.00882225	1.00886	0.352713	83	426	Diseases of the circulatory system
G45.0	Vertebro-basilar artery syndrome	G45.0 - Vertebro-basilar artery syndrome	-0.00360216	0.996404	0.352996	473	2268	Diseases of the nervous system
S01.01XA	Laceration without foreign body of scalp, initial encounter	S01.01XA - Laceration without foreign body of scalp, initial encounter	-0.00593697	0.994081	0.354526	142	695	Injury, poisoning and certain other consequences of external causes
R22.9	Localized swelling, mass and lump, unspecified	R22.9 - Localized swelling, mass and lump, unspecified	-0.00267106	0.997332	0.354572	735	3392	Symptoms, signs and abnormal clinical and laboratory findings, not elsewhere classified
L03.031	Cellulitis of right toe	L03.031 - Cellulitis of right toe	0.00408856	1.0041	0.35472	305	1457	Diseases of the skin and subcutaneous tissue
Z87.828	Personal history of other (healed) physical injury and trauma	Z87.828 - Personal history of other (healed) physical injury and trauma	-0.00570593	0.99431	0.354994	152	758	Factors influencing health status and contact with health services
M51.9	Unspecified thoracic, thoracolumbar and lumbosacral intervertebral disc disorder	M51.9 - Unspecified thoracic, thoracolumbar and lumbosacral intervertebral disc disorder	-0.00450241	0.995508	0.355078	256	1234	Diseases of the musculoskeletal system and connective tissue
K08.409	Partial loss of teeth, unspecified cause, unspecified class	K08.409 - Partial loss of teeth, unspecified cause, unspecified class	-0.00741118	0.992616	0.355293	93	446	Diseases of the digestive system
I70.1	Atherosclerosis of renal artery	I70.1 - Atherosclerosis of renal artery	0.0057733	1.00579	0.355452	175	864	Diseases of the circulatory system
E11.3553	Type 2 diabetes mellitus with stable proliferative diabetic retinopathy, bilateral	E11.3553 - Type 2 diabetes mellitus with stable proliferative diabetic retinopathy, bilateral	-0.00965561	0.990391	0.355605	72	359	Endocrine, nutritional and metabolic diseases
M75.00	Adhesive capsulitis of unspecified shoulder	M75.00 - Adhesive capsulitis of unspecified shoulder	-0.00520218	0.994811	0.356027	207	991	Diseases of the musculoskeletal system and connective tissue
K90.89	Other intestinal malabsorption	K90.89 - Other intestinal malabsorption	0.00725182	1.00728	0.356334	91	443	Diseases of the digestive system
Z12.12	Encounter for screening for malignant neoplasm of rectum	Z12.12 - Encounter for screening for malignant neoplasm of rectum	0.00156702	1.00157	0.356338	2253	8740	Factors influencing health status and contact with health services
M25.619	Stiffness of unspecified shoulder, not elsewhere classified	M25.619 - Stiffness of unspecified shoulder, not elsewhere classified	-0.00469717	0.995314	0.357022	238	1170	Diseases of the musculoskeletal system and connective tissue
C44.92	Squamous cell carcinoma of skin, unspecified	C44.92 - Squamous cell carcinoma of skin, unspecified	0.00596541	1.00598	0.358609	170	841	Neoplasms
Z28.21	Immunization not carried out because of patient refusal	Z28.21 - Immunization not carried out because of patient refusal	0.00318022	1.00319	0.359385	543	2606	Factors influencing health status and contact with health services
D37.09	Neoplasm of uncertain behavior of other specified sites of the oral cavity	D37.09 - Neoplasm of uncertain behavior of other specified sites of the oral cavity	-0.00968433	0.990362	0.359435	62	297	Neoplasms
M76.822	Posterior tibial tendinitis, left leg	M76.822 - Posterior tibial tendinitis, left leg	0.00548193	1.0055	0.359607	170	835	Diseases of the musculoskeletal system and connective tissue
J43.9	Emphysema, unspecified	J43.9 - Emphysema, unspecified	0.00269543	1.0027	0.3604	817	3685	Diseases of the respiratory system
M85.89	Other specified disorders of bone density and structure, multiple sites	M85.89 - Other specified disorders of bone density and structure, multiple sites	-0.00300786	0.996997	0.360534	647	3005	Diseases of the musculoskeletal system and connective tissue
H01.009	Unspecified blepharitis unspecified eye, unspecified eyelid	H01.009 - Unspecified blepharitis unspecified eye, unspecified eyelid	0.00266738	1.00267	0.360965	716	3287	Diseases of the eye and adnexa
D35.02	Benign neoplasm of left adrenal gland	D35.02 - Benign neoplasm of left adrenal gland	-0.00785305	0.992178	0.361342	84	414	Neoplasms
M54.59	Other low back pain	M54.59 - Other low back pain	-0.00852295	0.991513	0.361719	69	342	Diseases of the musculoskeletal system and connective tissue
M25.639	Stiffness of unspecified wrist, not elsewhere classified	M25.639 - Stiffness of unspecified wrist, not elsewhere classified	0.00952879	1.00957	0.361725	53	263	Diseases of the musculoskeletal system and connective tissue
H40.001	Preglaucoma, unspecified, right eye	H40.001 - Preglaucoma, unspecified, right eye	-0.0102013	0.989851	0.36191	59	282	Diseases of the eye and adnexa
Z01.84	Encounter for antibody response examination	Z01.84 - Encounter for antibody response examination	0.00182496	1.00183	0.362172	1463	6204	Factors influencing health status and contact with health services
G82.50	Quadriplegia, unspecified	G82.50 - Quadriplegia, unspecified	0.00946804	1.00951	0.362233	75	376	Diseases of the nervous system
L64.9	Androgenic alopecia, unspecified	L64.9 - Androgenic alopecia, unspecified	-0.00348444	0.996522	0.36224	366	1760	Diseases of the skin and subcutaneous tissue
M25.369	Other instability, unspecified knee	M25.369 - Other instability, unspecified knee	-0.0097714	0.990276	0.36262	61	297	Diseases of the musculoskeletal system and connective tissue
G83.4	Cauda equina syndrome	G83.4 - Cauda equina syndrome	-0.00946109	0.990584	0.362729	61	306	Diseases of the nervous system
R33.9	Retention of urine, unspecified	R33.9 - Retention of urine, unspecified	0.00198282	1.00198	0.362819	1441	6103	Symptoms, signs and abnormal clinical and laboratory findings, not elsewhere classified
C7B.02	Secondary carcinoid tumors of liver	C7B.02 - Secondary carcinoid tumors of liver	-0.00874373	0.991294	0.36304	65	326	Neoplasms
H50.00	Unspecified esotropia	H50.00 - Unspecified esotropia	-0.00961401	0.990432	0.363156	55	271	Diseases of the eye and adnexa
S82.899A	Other fracture of unspecified lower leg, initial encounter for closed fracture	S82.899A - Other fracture of unspecified lower leg, initial encounter for closed fracture	0.00766862	1.0077	0.363157	93	475	Injury, poisoning and certain other consequences of external causes
K56.600	Partial intestinal obstruction, unspecified as to cause	K56.600 - Partial intestinal obstruction, unspecified as to cause	-0.00682543	0.993198	0.363181	106	531	Diseases of the digestive system
B19.10	Unspecified viral hepatitis B without hepatic coma	B19.10 - Unspecified viral hepatitis B without hepatic coma	-0.00317486	0.99683	0.363315	617	2866	Certain infectious and parasitic diseases
L70.9	Acne, unspecified	L70.9 - Acne, unspecified	-0.00249744	0.997506	0.363391	908	4091	Diseases of the skin and subcutaneous tissue
Z91.018	Allergy to other foods	Z91.018 - Allergy to other foods	-0.00193918	0.998063	0.363606	1698	7782	Factors influencing health status and contact with health services
K55.1	Chronic vascular disorders of intestine	K55.1 - Chronic vascular disorders of intestine	0.00916676	1.00921	0.363798	65	307	Diseases of the digestive system
H53.40	Unspecified visual field defects	H53.40 - Unspecified visual field defects	-0.00477223	0.995239	0.363818	219	1044	Diseases of the eye and adnexa
D72.820	Lymphocytosis (symptomatic)	D72.820 - Lymphocytosis (symptomatic)	-0.00610898	0.99391	0.363862	136	648	Diseases of the blood and blood-forming organs and certain disorders involving the immune mechanism
J98.9	Respiratory disorder, unspecified	J98.9 - Respiratory disorder, unspecified	0.00958803	1.00963	0.363956	56	288	Diseases of the respiratory system
T30.0	Burn of unspecified body region, unspecified degree	T30.0 - Burn of unspecified body region, unspecified degree	0.00389644	1.0039	0.364179	341	1620	Injury, poisoning and certain other consequences of external causes
I42.2	Other hypertrophic cardiomyopathy	I42.2 - Other hypertrophic cardiomyopathy	-0.00653491	0.993486	0.364261	115	577	Diseases of the circulatory system
J45.40	Moderate persistent asthma, uncomplicated	J45.40 - Moderate persistent asthma, uncomplicated	0.00149224	1.00149	0.364995	2320	9137	Diseases of the respiratory system
J98.59	Other diseases of mediastinum, not elsewhere classified	J98.59 - Other diseases of mediastinum, not elsewhere classified	0.00707796	1.0071	0.36507	106	519	Diseases of the respiratory system
S52.502A	Unspecified fracture of the lower end of left radius, initial encounter for closed fracture	S52.502A - Unspecified fracture of the lower end of left radius, initial encounter for closed fracture	0.0097574	1.00981	0.36528	55	281	Injury, poisoning and certain other consequences of external causes
I15.8	Other secondary hypertension	I15.8 - Other secondary hypertension	-0.00557641	0.994439	0.365548	163	824	Diseases of the circulatory system
M13.0	Polyarthritis, unspecified	M13.0 - Polyarthritis, unspecified	0.00342783	1.00343	0.366454	415	1994	Diseases of the musculoskeletal system and connective tissue
I82.412	Acute embolism and thrombosis of left femoral vein	I82.412 - Acute embolism and thrombosis of left femoral vein	-0.0067177	0.993305	0.366832	112	555	Diseases of the circulatory system
H01.02A	Squamous blepharitis right eye, upper and lower eyelids	H01.02A - Squamous blepharitis right eye, upper and lower eyelids	0.00380175	1.00381	0.367677	337	1594	Diseases of the eye and adnexa
R10.31	Right lower quadrant pain	R10.31 - Right lower quadrant pain	0.0015066	1.00151	0.367697	2184	8674	Symptoms, signs and abnormal clinical and laboratory findings, not elsewhere classified
M75.40	Impingement syndrome of unspecified shoulder	M75.40 - Impingement syndrome of unspecified shoulder	-0.00378482	0.996222	0.367754	330	1585	Diseases of the musculoskeletal system and connective tissue
Z86.59	Personal history of other mental and behavioral disorders	Z86.59 - Personal history of other mental and behavioral disorders	-0.00509227	0.994921	0.368219	182	902	Factors influencing health status and contact with health services
C22.1	Intrahepatic bile duct carcinoma	C22.1 - Intrahepatic bile duct carcinoma	-0.0100829	0.989968	0.368307	59	284	Neoplasms
I07.1	Rheumatic tricuspid insufficiency	I07.1 - Rheumatic tricuspid insufficiency	-0.00418857	0.99582	0.368983	291	1403	Diseases of the circulatory system
J30.89	Other allergic rhinitis	J30.89 - Other allergic rhinitis	-0.00122427	0.998776	0.369205	3357	11908	Diseases of the respiratory system
S00.93XA	Contusion of unspecified part of head, initial encounter	S00.93XA - Contusion of unspecified part of head, initial encounter	0.00952706	1.00957	0.369735	60	302	Injury, poisoning and certain other consequences of external causes
E83.50	Unspecified disorder of calcium metabolism	E83.50 - Unspecified disorder of calcium metabolism	-0.0107504	0.989307	0.370054	54	263	Endocrine, nutritional and metabolic diseases
H65.00	Acute serous otitis media, unspecified ear	H65.00 - Acute serous otitis media, unspecified ear	-0.00874521	0.991293	0.370366	67	323	Diseases of the ear and mastoid process
M65.322	Trigger finger, left index finger	M65.322 - Trigger finger, left index finger	-0.00690476	0.993119	0.370465	109	536	Diseases of the musculoskeletal system and connective tissue
M25.572	Pain in left ankle and joints of left foot	M25.572 - Pain in left ankle and joints of left foot	0.00177503	1.00178	0.370552	1619	6786	Diseases of the musculoskeletal system and connective tissue
A09	Infectious gastroenteritis and colitis, unspecified	A09 - Infectious gastroenteritis and colitis, unspecified	0.00291072	1.00291	0.370988	561	2621	Certain infectious and parasitic diseases
L03.317	Cellulitis of buttock	L03.317 - Cellulitis of buttock	-0.00638993	0.99363	0.37108	117	581	Diseases of the skin and subcutaneous tissue
N84.0	Polyp of corpus uteri	N84.0 - Polyp of corpus uteri	0.00280236	1.00281	0.371368	688	3190	Diseases of the genitourinary system
M21.622	Bunionette of left foot	M21.622 - Bunionette of left foot	-0.0104822	0.989573	0.371588	51	246	Diseases of the musculoskeletal system and connective tissue
N39.41	Urge incontinence	N39.41 - Urge incontinence	0.00182788	1.00183	0.371873	1650	6911	Diseases of the genitourinary system
S05.02XA	Injury of conjunctiva and corneal abrasion without foreign body, left eye, initial encounter	S05.02XA - Injury of conjunctiva and corneal abrasion without foreign body, left eye, initial encounter	-0.00836345	0.991671	0.372609	66	316	Injury, poisoning and certain other consequences of external causes
L30.0	Nummular dermatitis	L30.0 - Nummular dermatitis	-0.00452578	0.995484	0.372861	234	1125	Diseases of the skin and subcutaneous tissue
L63.9	Alopecia areata, unspecified	L63.9 - Alopecia areata, unspecified	-0.00463542	0.995375	0.372914	239	1175	Diseases of the skin and subcutaneous tissue
H43.11	Vitreous hemorrhage, right eye	H43.11 - Vitreous hemorrhage, right eye	-0.00766833	0.992361	0.373365	77	383	Diseases of the eye and adnexa
F31.0	Bipolar disorder, current episode hypomanic	F31.0 - Bipolar disorder, current episode hypomanic	-0.00868599	0.991352	0.373901	65	324	Mental, Behavioral and Neurodevelopmental disorders
F25.9	Schizoaffective disorder, unspecified	F25.9 - Schizoaffective disorder, unspecified	-0.0040232	0.995985	0.373918	339	1649	Mental, Behavioral and Neurodevelopmental disorders
M25.542	Pain in joints of left hand	M25.542 - Pain in joints of left hand	0.00342763	1.00343	0.373994	419	1995	Diseases of the musculoskeletal system and connective tissue
L98.429	Non-pressure chronic ulcer of back with unspecified severity	L98.429 - Non-pressure chronic ulcer of back with unspecified severity	-0.0102293	0.989823	0.374599	65	304	Diseases of the skin and subcutaneous tissue
K70.31	Alcoholic cirrhosis of liver with ascites	K70.31 - Alcoholic cirrhosis of liver with ascites	0.00542091	1.00544	0.375019	168	834	Diseases of the digestive system
G43.809	Other migraine, not intractable, without status migrainosus	G43.809 - Other migraine, not intractable, without status migrainosus	0.0028098	1.00281	0.375218	629	2981	Diseases of the nervous system
H35.3190	Nonexudative age-related macular degeneration, unspecified eye, stage unspecified	H35.3190 - Nonexudative age-related macular degeneration, unspecified eye, stage unspecified	-0.00806228	0.99197	0.375408	105	527	Diseases of the eye and adnexa
N03.9	Chronic nephritic syndrome with unspecified morphologic changes	N03.9 - Chronic nephritic syndrome with unspecified morphologic changes	0.00482168	1.00483	0.375718	225	1080	Diseases of the genitourinary system
M21.70	Unequal limb length (acquired), unspecified site	M21.70 - Unequal limb length (acquired), unspecified site	-0.00663186	0.99339	0.375925	116	571	Diseases of the musculoskeletal system and connective tissue
Z91.89	Other specified personal risk factors, not elsewhere classified	Z91.89 - Other specified personal risk factors, not elsewhere classified	-0.00148098	0.99852	0.375998	2202	8711	Factors influencing health status and contact with health services
R15.0	Incomplete defecation	R15.0 - Incomplete defecation	0.00965886	1.00971	0.376538	62	311	Symptoms, signs and abnormal clinical and laboratory findings, not elsewhere classified
J41.1	Mucopurulent chronic bronchitis	J41.1 - Mucopurulent chronic bronchitis	0.0057725	1.00579	0.376708	148	740	Diseases of the respiratory system
H01.02B	Squamous blepharitis left eye, upper and lower eyelids	H01.02B - Squamous blepharitis left eye, upper and lower eyelids	0.0036916	1.0037	0.377121	338	1622	Diseases of the eye and adnexa
Z68.31	Body mass index [BMI] 31.0-31.9, adult	Z68.31 - Body mass index [BMI] 31.0-31.9, adult	0.00307911	1.00308	0.377156	517	2422	Factors influencing health status and contact with health services
R06.02	Shortness of breath	R06.02 - Shortness of breath	0.000758061	1.00076	0.377222	11604	19124	Symptoms, signs and abnormal clinical and laboratory findings, not elsewhere classified
D48.9	Neoplasm of uncertain behavior, unspecified	D48.9 - Neoplasm of uncertain behavior, unspecified	-0.00380971	0.996198	0.377236	320	1557	Neoplasms
E85.4	Organ-limited amyloidosis	E85.4 - Organ-limited amyloidosis	-0.00683401	0.993189	0.377381	100	499	Endocrine, nutritional and metabolic diseases
R07.89	Other chest pain	R07.89 - Other chest pain	0.0008846	1.00088	0.377638	7019	16862	Symptoms, signs and abnormal clinical and laboratory findings, not elsewhere classified
H57.89	Other specified disorders of eye and adnexa	H57.89 - Other specified disorders of eye and adnexa	0.00238546	1.00239	0.377923	859	3913	Diseases of the eye and adnexa
R63.4	Abnormal weight loss	R63.4 - Abnormal weight loss	-0.00110876	0.998892	0.378034	4434	13942	Symptoms, signs and abnormal clinical and laboratory findings, not elsewhere classified
D45	Polycythemia vera	D45 - Polycythemia vera	-0.00908222	0.990959	0.378446	60	305	Neoplasms
O09.299	Supervision of pregnancy with other poor reproductive or obstetric history, unspecified trimester	O09.299 - Supervision of pregnancy with other poor reproductive or obstetric history, unspecified trimester	-0.00739654	0.992631	0.378452	124	593	Pregnancy, childbirth and the puerperium
L85.8	Other specified epidermal thickening	L85.8 - Other specified epidermal thickening	-0.00395396	0.996054	0.378686	307	1521	Diseases of the skin and subcutaneous tissue
E13.22	Other specified diabetes mellitus with diabetic chronic kidney disease	E13.22 - Other specified diabetes mellitus with diabetic chronic kidney disease	0.00775989	1.00779	0.379203	89	443	Endocrine, nutritional and metabolic diseases
M77.32	Calcaneal spur, left foot	M77.32 - Calcaneal spur, left foot	-0.00497895	0.995033	0.37941	190	936	Diseases of the musculoskeletal system and connective tissue
H65.02	Acute serous otitis media, left ear	H65.02 - Acute serous otitis media, left ear	0.00790489	1.00794	0.379794	83	413	Diseases of the ear and mastoid process
Z82.79	Family history of other congenital malformations, deformations and chromosomal abnormalities	Z82.79 - Family history of other congenital malformations, deformations and chromosomal abnormalities	-0.00788772	0.992143	0.37993	93	464	Factors influencing health status and contact with health services
Z71.89	Other specified counseling	Z71.89 - Other specified counseling	-0.00106501	0.998936	0.379945	4414	13932	Factors influencing health status and contact with health services
G57.00	Lesion of sciatic nerve, unspecified lower limb	G57.00 - Lesion of sciatic nerve, unspecified lower limb	-0.00835114	0.991684	0.380062	59	298	Diseases of the nervous system
R22.40	Localized swelling, mass and lump, unspecified lower limb	R22.40 - Localized swelling, mass and lump, unspecified lower limb	0.00788922	1.00792	0.380358	79	384	Symptoms, signs and abnormal clinical and laboratory findings, not elsewhere classified
H02.88B	Meibomian gland dysfunction left eye, upper and lower eyelids	H02.88B - Meibomian gland dysfunction left eye, upper and lower eyelids	-0.00501476	0.994998	0.380492	184	888	Diseases of the eye and adnexa
M47.899	Other spondylosis, site unspecified	M47.899 - Other spondylosis, site unspecified	-0.00872335	0.991315	0.380679	67	340	Diseases of the musculoskeletal system and connective tissue
L97.921	Non-pressure chronic ulcer of unspecified part of left lower leg limited to breakdown of skin	L97.921 - Non-pressure chronic ulcer of unspecified part of left lower leg limited to breakdown of skin	0.00624384	1.00626	0.381244	136	665	Diseases of the skin and subcutaneous tissue
M54.9	Dorsalgia, unspecified	M54.9 - Dorsalgia, unspecified	-0.000940004	0.99906	0.381527	6265	15897	Diseases of the musculoskeletal system and connective tissue
R35.89	Other polyuria	R35.89 - Other polyuria	0.00236543	1.00237	0.381725	839	3830	Symptoms, signs and abnormal clinical and laboratory findings, not elsewhere classified
N64.3	Galactorrhea not associated with childbirth	N64.3 - Galactorrhea not associated with childbirth	0.00638088	1.0064	0.381954	158	785	Diseases of the genitourinary system
I05.9	Rheumatic mitral valve disease, unspecified	I05.9 - Rheumatic mitral valve disease, unspecified	-0.00272193	0.997282	0.382207	634	3001	Diseases of the circulatory system
Z74.8	Other problems related to care provider dependency	Z74.8 - Other problems related to care provider dependency	-0.00777771	0.992252	0.382514	106	531	Factors influencing health status and contact with health services
N39.46	Mixed incontinence	N39.46 - Mixed incontinence	0.00258052	1.00258	0.382755	796	3635	Diseases of the genitourinary system
M62.82	Rhabdomyolysis	M62.82 - Rhabdomyolysis	-0.00624966	0.99377	0.382917	125	621	Diseases of the musculoskeletal system and connective tissue
C64.1	Malignant neoplasm of right kidney, except renal pelvis	C64.1 - Malignant neoplasm of right kidney, except renal pelvis	0.00693907	1.00696	0.383878	117	576	Neoplasms
M65.331	Trigger finger, right middle finger	M65.331 - Trigger finger, right middle finger	-0.00409064	0.995918	0.384518	295	1423	Diseases of the musculoskeletal system and connective tissue
G45.3	Amaurosis fugax	G45.3 - Amaurosis fugax	0.00547532	1.00549	0.384677	153	732	Diseases of the nervous system
R59.9	Enlarged lymph nodes, unspecified	R59.9 - Enlarged lymph nodes, unspecified	0.00258147	1.00258	0.384744	659	3094	Symptoms, signs and abnormal clinical and laboratory findings, not elsewhere classified
Q66.70	Congenital pes cavus, unspecified foot	Q66.70 - Congenital pes cavus, unspecified foot	0.00598867	1.00601	0.384808	137	664	Congenital malformations, deformations and chromosomal abnormalities
Z00.6	Encounter for examination for normal comparison and control in clinical research program	Z00.6 - Encounter for examination for normal comparison and control in clinical research program	-0.00258244	0.997421	0.385	701	3270	Factors influencing health status and contact with health services
I50.32	Chronic diastolic (congestive) heart failure	I50.32 - Chronic diastolic (congestive) heart failure	0.00207291	1.00208	0.385906	1277	5625	Diseases of the circulatory system
M70.22	Olecranon bursitis, left elbow	M70.22 - Olecranon bursitis, left elbow	-0.00612987	0.993889	0.386052	129	637	Diseases of the musculoskeletal system and connective tissue
F43.10	Post-traumatic stress disorder, unspecified	F43.10 - Post-traumatic stress disorder, unspecified	-0.00222417	0.997778	0.386445	933	4287	Mental, Behavioral and Neurodevelopmental disorders
H33.20	Serous retinal detachment, unspecified eye	H33.20 - Serous retinal detachment, unspecified eye	0.00871225	1.00875	0.386611	69	337	Diseases of the eye and adnexa
R82.998	Other abnormal findings in urine	R82.998 - Other abnormal findings in urine	0.00306485	1.00307	0.386617	482	2284	Symptoms, signs and abnormal clinical and laboratory findings, not elsewhere classified
E03.2	Hypothyroidism due to medicaments and other exogenous substances	E03.2 - Hypothyroidism due to medicaments and other exogenous substances	-0.00385805	0.996149	0.38692	314	1466	Endocrine, nutritional and metabolic diseases
M77.11	Lateral epicondylitis, right elbow	M77.11 - Lateral epicondylitis, right elbow	-0.00334998	0.996656	0.38703	391	1847	Diseases of the musculoskeletal system and connective tissue
L71.9	Rosacea, unspecified	L71.9 - Rosacea, unspecified	-0.00235316	0.99765	0.387178	794	3611	Diseases of the skin and subcutaneous tissue
O36.60X0	Maternal care for excessive fetal growth, unspecified trimester, not applicable or unspecified	O36.60X0 - Maternal care for excessive fetal growth, unspecified trimester, not applicable or unspecified	-0.00824242	0.991791	0.38788	91	456	Pregnancy, childbirth and the puerperium
T78.3XXD	Angioneurotic edema, subsequent encounter	T78.3XXD - Angioneurotic edema, subsequent encounter	0.00499219	1.005	0.388208	182	880	Injury, poisoning and certain other consequences of external causes
I83.10	Varicose veins of unspecified lower extremity with inflammation	I83.10 - Varicose veins of unspecified lower extremity with inflammation	-0.00351503	0.996491	0.388732	370	1802	Diseases of the circulatory system
I83.019	Varicose veins of right lower extremity with ulcer of unspecified site	I83.019 - Varicose veins of right lower extremity with ulcer of unspecified site	-0.00610794	0.993911	0.388981	123	609	Diseases of the circulatory system
L81.4	Other melanin hyperpigmentation	L81.4 - Other melanin hyperpigmentation	0.00140036	1.0014	0.389664	2512	9576	Diseases of the skin and subcutaneous tissue
R10.819	Abdominal tenderness, unspecified site	R10.819 - Abdominal tenderness, unspecified site	0.00748601	1.00751	0.389842	79	378	Symptoms, signs and abnormal clinical and laboratory findings, not elsewhere classified
M15.8	Other polyosteoarthritis	M15.8 - Other polyosteoarthritis	0.00741045	1.00744	0.389895	119	562	Diseases of the musculoskeletal system and connective tissue
L03.221	Cellulitis of neck	L03.221 - Cellulitis of neck	-0.00724302	0.992783	0.390116	93	449	Diseases of the skin and subcutaneous tissue
K59.03	Drug induced constipation	K59.03 - Drug induced constipation	-0.00260591	0.997397	0.390131	682	3191	Diseases of the digestive system
C80.1	Malignant (primary) neoplasm, unspecified	C80.1 - Malignant (primary) neoplasm, unspecified	-0.00361781	0.996389	0.390218	358	1710	Neoplasms
I12.9	Hypertensive chronic kidney disease with stage 1 through stage 4 chronic kidney disease, or unspecified chronic kidney disease	I12.9 - Hypertensive chronic kidney disease with stage 1 through stage 4 chronic kidney disease, or unspecified chronic kidney disease	-0.00337876	0.996627	0.39049	472	2227	Diseases of the circulatory system
J45.991	Cough variant asthma	J45.991 - Cough variant asthma	-0.00510048	0.994913	0.390684	173	874	Diseases of the respiratory system
G40.89	Other seizures	G40.89 - Other seizures	0.00605746	1.00608	0.390981	119	607	Diseases of the nervous system
N50.89	Other specified disorders of the male genital organs	N50.89 - Other specified disorders of the male genital organs	0.00343069	1.00344	0.391015	494	2337	Diseases of the genitourinary system
K59.02	Outlet dysfunction constipation	K59.02 - Outlet dysfunction constipation	-0.00587405	0.994143	0.391128	139	695	Diseases of the digestive system
S93.601A	Unspecified sprain of right foot, initial encounter	S93.601A - Unspecified sprain of right foot, initial encounter	-0.00962452	0.990422	0.39138	51	247	Injury, poisoning and certain other consequences of external causes
Q80.9	Congenital ichthyosis, unspecified	Q80.9 - Congenital ichthyosis, unspecified	-0.00881846	0.99122	0.391451	67	323	Congenital malformations, deformations and chromosomal abnormalities
M21.41	Flat foot [pes planus] (acquired), right foot	M21.41 - Flat foot [pes planus] (acquired), right foot	-0.00297889	0.997026	0.391872	556	2654	Diseases of the musculoskeletal system and connective tissue
E74.89	Other specified disorders of carbohydrate metabolism	E74.89 - Other specified disorders of carbohydrate metabolism	-0.0075383	0.99249	0.391937	89	433	Endocrine, nutritional and metabolic diseases
G57.61	Lesion of plantar nerve, right lower limb	G57.61 - Lesion of plantar nerve, right lower limb	0.00841853	1.00845	0.39209	69	329	Diseases of the nervous system
G37.9	Demyelinating disease of central nervous system, unspecified	G37.9 - Demyelinating disease of central nervous system, unspecified	0.00703843	1.00706	0.392641	102	505	Diseases of the nervous system
E51.9	Thiamine deficiency, unspecified	E51.9 - Thiamine deficiency, unspecified	-0.00721382	0.992812	0.392658	84	413	Endocrine, nutritional and metabolic diseases
N62	Hypertrophy of breast	N62 - Hypertrophy of breast	0.00251877	1.00252	0.393315	679	3151	Diseases of the genitourinary system
S09.90XS	Unspecified injury of head, sequela	S09.90XS - Unspecified injury of head, sequela	0.0059522	1.00597	0.393317	125	619	Injury, poisoning and certain other consequences of external causes
L40.9	Psoriasis, unspecified	L40.9 - Psoriasis, unspecified	0.00194685	1.00195	0.393577	1115	4933	Diseases of the skin and subcutaneous tissue
Z71.7	Human immunodeficiency virus [HIV] counseling	Z71.7 - Human immunodeficiency virus [HIV] counseling	-0.00205221	0.99795	0.393856	1434	6169	Factors influencing health status and contact with health services
E11.3599	Type 2 diabetes mellitus with proliferative diabetic retinopathy without macular edema, unspecified eye	E11.3599 - Type 2 diabetes mellitus with proliferative diabetic retinopathy without macular edema, unspecified eye	-0.00551559	0.9945	0.393912	182	885	Endocrine, nutritional and metabolic diseases
E78.6	Lipoprotein deficiency	E78.6 - Lipoprotein deficiency	-0.00547847	0.994537	0.394008	152	762	Endocrine, nutritional and metabolic diseases
H00.023	Hordeolum internum right eye, unspecified eyelid	H00.023 - Hordeolum internum right eye, unspecified eyelid	-0.00727552	0.992751	0.394276	80	380	Diseases of the eye and adnexa
C79.51	Secondary malignant neoplasm of bone	C79.51 - Secondary malignant neoplasm of bone	-0.00380111	0.996206	0.394814	320	1543	Neoplasms
Z97.5	Presence of (intrauterine) contraceptive device	Z97.5 - Presence of (intrauterine) contraceptive device	0.00384999	1.00386	0.394847	407	1944	Factors influencing health status and contact with health services
H25.013	Cortical age-related cataract, bilateral	H25.013 - Cortical age-related cataract, bilateral	-0.00478256	0.995229	0.39524	222	1080	Diseases of the eye and adnexa
N48.1	Balanitis	N48.1 - Balanitis	-0.00505341	0.994959	0.395616	239	1153	Diseases of the genitourinary system
F51.05	Insomnia due to other mental disorder	F51.05 - Insomnia due to other mental disorder	-0.00429656	0.995713	0.395896	229	1145	Mental, Behavioral and Neurodevelopmental disorders
I83.811	Varicose veins of right lower extremity with pain	I83.811 - Varicose veins of right lower extremity with pain	-0.00439704	0.995613	0.396288	247	1175	Diseases of the circulatory system
L21.9	Seborrheic dermatitis, unspecified	L21.9 - Seborrheic dermatitis, unspecified	0.00157649	1.00158	0.396404	1703	7092	Diseases of the skin and subcutaneous tissue
F34.1	Dysthymic disorder	F34.1 - Dysthymic disorder	-0.00185592	0.998146	0.396486	1276	5538	Mental, Behavioral and Neurodevelopmental disorders
R06.01	Orthopnea	R06.01 - Orthopnea	-0.00537355	0.994641	0.396626	180	898	Symptoms, signs and abnormal clinical and laboratory findings, not elsewhere classified
R82.90	Unspecified abnormal findings in urine	R82.90 - Unspecified abnormal findings in urine	-0.0017617	0.99824	0.396667	1508	6403	Symptoms, signs and abnormal clinical and laboratory findings, not elsewhere classified
D05.90	Unspecified type of carcinoma in situ of unspecified breast	D05.90 - Unspecified type of carcinoma in situ of unspecified breast	0.00383784	1.00385	0.397079	343	1649	Neoplasms
J43.2	Centrilobular emphysema	J43.2 - Centrilobular emphysema	-0.00300749	0.996997	0.397184	546	2580	Diseases of the respiratory system
Z91.048	Other nonmedicinal substance allergy status	Z91.048 - Other nonmedicinal substance allergy status	0.00609817	1.00612	0.397602	112	537	Factors influencing health status and contact with health services
F03.918	Unspecified dementia, unspecified severity, with other behavioral disturbance	F03.918 - Unspecified dementia, unspecified severity, with other behavioral disturbance	0.00552284	1.00554	0.397812	219	1052	Mental, Behavioral and Neurodevelopmental disorders
G47.09	Other insomnia	G47.09 - Other insomnia	-0.00204453	0.997958	0.39928	1002	4546	Diseases of the nervous system
D86.9	Sarcoidosis, unspecified	D86.9 - Sarcoidosis, unspecified	-0.00247295	0.99753	0.39966	762	3502	Diseases of the blood and blood-forming organs and certain disorders involving the immune mechanism
R76.8	Other specified abnormal immunological findings in serum	R76.8 - Other specified abnormal immunological findings in serum	-0.00125577	0.998745	0.399734	2698	10294	Symptoms, signs and abnormal clinical and laboratory findings, not elsewhere classified
H35.419	Lattice degeneration of retina, unspecified eye	H35.419 - Lattice degeneration of retina, unspecified eye	-0.00778037	0.99225	0.399891	83	403	Diseases of the eye and adnexa
H90.11	Conductive hearing loss, unilateral, right ear, with unrestricted hearing on the contralateral side	H90.11 - Conductive hearing loss, unilateral, right ear, with unrestricted hearing on the contralateral side	-0.00702972	0.992995	0.400576	87	428	Diseases of the ear and mastoid process
Z76.89	Persons encountering health services in other specified circumstances	Z76.89 - Persons encountering health services in other specified circumstances	-0.00220351	0.997799	0.400672	862	3963	Factors influencing health status and contact with health services
I44.1	Atrioventricular block, second degree	I44.1 - Atrioventricular block, second degree	0.00599463	1.00601	0.401156	141	691	Diseases of the circulatory system
D18.00	Hemangioma unspecified site	D18.00 - Hemangioma unspecified site	0.00420918	1.00422	0.402054	225	1070	Neoplasms
Z63.4	Disappearance and death of family member	Z63.4 - Disappearance and death of family member	-0.00313197	0.996873	0.40211	482	2272	Factors influencing health status and contact with health services
L82.1	Other seborrheic keratosis	L82.1 - Other seborrheic keratosis	-0.0012083	0.998792	0.402135	3150	11182	Diseases of the skin and subcutaneous tissue
L89.309	Pressure ulcer of unspecified buttock, unspecified stage	L89.309 - Pressure ulcer of unspecified buttock, unspecified stage	-0.00774112	0.992289	0.40225	89	430	Diseases of the skin and subcutaneous tissue
G43.919	Migraine, unspecified, intractable, without status migrainosus	G43.919 - Migraine, unspecified, intractable, without status migrainosus	-0.00803256	0.992	0.402444	72	360	Diseases of the nervous system
D72.825	Bandemia	D72.825 - Bandemia	0.00624368	1.00626	0.403566	105	529	Diseases of the blood and blood-forming organs and certain disorders involving the immune mechanism
A53.9	Syphilis, unspecified	A53.9 - Syphilis, unspecified	0.00221866	1.00222	0.403736	1031	4654	Certain infectious and parasitic diseases
Z68.43	Body mass index [BMI] 50.0-59.9, adult	Z68.43 - Body mass index [BMI] 50.0-59.9, adult	-0.00410782	0.995901	0.403761	286	1388	Factors influencing health status and contact with health services
R18.8	Other ascites	R18.8 - Other ascites	-0.00248448	0.997519	0.403813	712	3332	Symptoms, signs and abnormal clinical and laboratory findings, not elsewhere classified
T78.01XD	Anaphylactic reaction due to peanuts, subsequent encounter	T78.01XD - Anaphylactic reaction due to peanuts, subsequent encounter	0.0199233	1.02012	0.403813	74	391	Injury, poisoning and certain other consequences of external causes
H40.039	Anatomical narrow angle, unspecified eye	H40.039 - Anatomical narrow angle, unspecified eye	0.00581565	1.00583	0.40448	140	700	Diseases of the eye and adnexa
H53.19	Other subjective visual disturbances	H53.19 - Other subjective visual disturbances	0.00643166	1.00645	0.405151	97	488	Diseases of the eye and adnexa
S82.409A	Unspecified fracture of shaft of unspecified fibula, initial encounter for closed fracture	S82.409A - Unspecified fracture of shaft of unspecified fibula, initial encounter for closed fracture	-0.00934718	0.990696	0.405274	54	272	Injury, poisoning and certain other consequences of external causes
H93.291	Other abnormal auditory perceptions, right ear	H93.291 - Other abnormal auditory perceptions, right ear	-0.00869465	0.991343	0.405321	62	309	Diseases of the ear and mastoid process
K65.2	Spontaneous bacterial peritonitis	K65.2 - Spontaneous bacterial peritonitis	-0.00820538	0.991828	0.405687	76	380	Diseases of the digestive system
G93.31	Postviral fatigue syndrome	G93.31 - Postviral fatigue syndrome	0.00501185	1.00502	0.405715	176	876	Diseases of the nervous system
D59.10	Autoimmune hemolytic anemia, unspecified	D59.10 - Autoimmune hemolytic anemia, unspecified	-0.0101008	0.98995	0.405827	56	265	Diseases of the blood and blood-forming organs and certain disorders involving the immune mechanism
S00.81XA	Abrasion of other part of head, initial encounter	S00.81XA - Abrasion of other part of head, initial encounter	-0.00826652	0.991768	0.406047	60	299	Injury, poisoning and certain other consequences of external causes
L04.9	Acute lymphadenitis, unspecified	L04.9 - Acute lymphadenitis, unspecified	0.00940493	1.00945	0.406093	53	264	Diseases of the skin and subcutaneous tissue
G56.01	Carpal tunnel syndrome, right upper limb	G56.01 - Carpal tunnel syndrome, right upper limb	-0.00213164	0.997871	0.406351	964	4342	Diseases of the nervous system
H61.20	Impacted cerumen, unspecified ear	H61.20 - Impacted cerumen, unspecified ear	-0.00193257	0.998069	0.407535	1198	5146	Diseases of the ear and mastoid process
A04.8	Other specified bacterial intestinal infections	A04.8 - Other specified bacterial intestinal infections	-0.00178375	0.998218	0.407998	1425	6056	Certain infectious and parasitic diseases
K80.00	Calculus of gallbladder with acute cholecystitis without obstruction	K80.00 - Calculus of gallbladder with acute cholecystitis without obstruction	0.00776671	1.0078	0.40837	80	396	Diseases of the digestive system
C61	Malignant neoplasm of prostate	C61 - Malignant neoplasm of prostate	0.00271019	1.00271	0.408609	1057	4744	Neoplasms
H35.033	Hypertensive retinopathy, bilateral	H35.033 - Hypertensive retinopathy, bilateral	0.00374475	1.00375	0.409545	329	1588	Diseases of the eye and adnexa
F90.0	Attention-deficit hyperactivity disorder, predominantly inattentive type	F90.0 - Attention-deficit hyperactivity disorder, predominantly inattentive type	-0.00506454	0.994948	0.409874	172	870	Mental, Behavioral and Neurodevelopmental disorders
N46.9	Male infertility, unspecified	N46.9 - Male infertility, unspecified	-0.00642969	0.993591	0.409913	152	732	Diseases of the genitourinary system
Z85.048	Personal history of other malignant neoplasm of rectum, rectosigmoid junction, and anus	Z85.048 - Personal history of other malignant neoplasm of rectum, rectosigmoid junction, and anus	-0.00879558	0.991243	0.41011	57	289	Factors influencing health status and contact with health services
M20.40	Other hammer toe(s) (acquired), unspecified foot	M20.40 - Other hammer toe(s) (acquired), unspecified foot	-0.00303488	0.99697	0.410232	501	2355	Diseases of the musculoskeletal system and connective tissue
E66.2	Morbid (severe) obesity with alveolar hypoventilation	E66.2 - Morbid (severe) obesity with alveolar hypoventilation	-0.00583897	0.994178	0.410444	149	724	Endocrine, nutritional and metabolic diseases
S99.912A	Unspecified injury of left ankle, initial encounter	S99.912A - Unspecified injury of left ankle, initial encounter	0.00849521	1.00853	0.411115	63	311	Injury, poisoning and certain other consequences of external causes
I77.89	Other specified disorders of arteries and arterioles	I77.89 - Other specified disorders of arteries and arterioles	0.00948505	1.00953	0.411771	53	259	Diseases of the circulatory system
K86.2	Cyst of pancreas	K86.2 - Cyst of pancreas	0.00318312	1.00319	0.412262	440	2125	Diseases of the digestive system
K59.04	Chronic idiopathic constipation	K59.04 - Chronic idiopathic constipation	0.00225017	1.00225	0.412328	825	3750	Diseases of the digestive system
E07.89	Other specified disorders of thyroid	E07.89 - Other specified disorders of thyroid	0.00557853	1.00559	0.412381	133	681	Endocrine, nutritional and metabolic diseases
R81	Glycosuria	R81 - Glycosuria	0.00671965	1.00674	0.412775	97	486	Symptoms, signs and abnormal clinical and laboratory findings, not elsewhere classified
R87.612	Low grade squamous intraepithelial lesion on cytologic smear of cervix (LGSIL)	R87.612 - Low grade squamous intraepithelial lesion on cytologic smear of cervix (LGSIL)	-0.00324201	0.996763	0.412977	443	2119	Symptoms, signs and abnormal clinical and laboratory findings, not elsewhere classified
M47.12	Other spondylosis with myelopathy, cervical region	M47.12 - Other spondylosis with myelopathy, cervical region	0.00287651	1.00288	0.413208	511	2428	Diseases of the musculoskeletal system and connective tissue
E83.19	Other disorders of iron metabolism	E83.19 - Other disorders of iron metabolism	0.00693547	1.00696	0.414834	95	473	Endocrine, nutritional and metabolic diseases
D12.4	Benign neoplasm of descending colon	D12.4 - Benign neoplasm of descending colon	0.0089504	1.00899	0.414915	60	299	Neoplasms
C43.9	Malignant melanoma of skin, unspecified	C43.9 - Malignant melanoma of skin, unspecified	-0.00593644	0.994081	0.415095	133	648	Neoplasms
T86.11	Kidney transplant rejection	T86.11 - Kidney transplant rejection	-0.00661385	0.993408	0.415366	100	517	Injury, poisoning and certain other consequences of external causes
R85.81	Anal high risk human papillomavirus (HPV) DNA test positive	R85.81 - Anal high risk human papillomavirus (HPV) DNA test positive	-0.00295321	0.997051	0.415558	516	2441	Symptoms, signs and abnormal clinical and laboratory findings, not elsewhere classified
R65.21	Severe sepsis with septic shock	R65.21 - Severe sepsis with septic shock	0.00527539	1.00529	0.415663	167	804	Symptoms, signs and abnormal clinical and laboratory findings, not elsewhere classified
F31.75	Bipolar disorder, in partial remission, most recent episode depressed	F31.75 - Bipolar disorder, in partial remission, most recent episode depressed	0.00834884	1.00838	0.416066	53	264	Mental, Behavioral and Neurodevelopmental disorders
H81.20	Vestibular neuronitis, unspecified ear	H81.20 - Vestibular neuronitis, unspecified ear	-0.00801375	0.992018	0.416233	62	301	Diseases of the ear and mastoid process
D21.9	Benign neoplasm of connective and other soft tissue, unspecified	D21.9 - Benign neoplasm of connective and other soft tissue, unspecified	-0.00199774	0.998004	0.416259	1194	5202	Neoplasms
M17.32	Unilateral post-traumatic osteoarthritis, left knee	M17.32 - Unilateral post-traumatic osteoarthritis, left knee	0.00799048	1.00802	0.416349	67	326	Diseases of the musculoskeletal system and connective tissue
R94.31	Abnormal electrocardiogram [ECG] [EKG]	R94.31 - Abnormal electrocardiogram [ECG] [EKG]	0.0011432	1.00114	0.416395	3240	11594	Symptoms, signs and abnormal clinical and laboratory findings, not elsewhere classified
R45.851	Suicidal ideations	R45.851 - Suicidal ideations	0.00512158	1.00513	0.416615	166	787	Symptoms, signs and abnormal clinical and laboratory findings, not elsewhere classified
N95.0	Postmenopausal bleeding	N95.0 - Postmenopausal bleeding	0.0018912	1.00189	0.417113	1357	5843	Diseases of the genitourinary system
E66.01	Morbid (severe) obesity due to excess calories	E66.01 - Morbid (severe) obesity due to excess calories	0.000919064	1.00092	0.417437	5534	15495	Endocrine, nutritional and metabolic diseases
K62.6	Ulcer of anus and rectum	K62.6 - Ulcer of anus and rectum	-0.0077564	0.992274	0.417712	74	358	Diseases of the digestive system
Z95.3	Presence of xenogenic heart valve	Z95.3 - Presence of xenogenic heart valve	0.00785813	1.00789	0.418322	74	353	Factors influencing health status and contact with health services
K72.90	Hepatic failure, unspecified without coma	K72.90 - Hepatic failure, unspecified without coma	-0.00704993	0.992975	0.418523	82	412	Diseases of the digestive system
W10.8XXA	Fall (on) (from) other stairs and steps, initial encounter	W10.8XXA - Fall (on) (from) other stairs and steps, initial encounter	-0.0082256	0.991808	0.418985	60	292	External causes of morbidity
S62.609A	Fracture of unspecified phalanx of unspecified finger, initial encounter for closed fracture	S62.609A - Fracture of unspecified phalanx of unspecified finger, initial encounter for closed fracture	0.00716621	1.00719	0.419041	75	364	Injury, poisoning and certain other consequences of external causes
D64.9	Anemia, unspecified	D64.9 - Anemia, unspecified	-0.000756893	0.999243	0.41925	9258	18076	Diseases of the blood and blood-forming organs and certain disorders involving the immune mechanism
N93.0	Postcoital and contact bleeding	N93.0 - Postcoital and contact bleeding	0.00638419	1.0064	0.419298	124	598	Diseases of the genitourinary system
R74.8	Abnormal levels of other serum enzymes	R74.8 - Abnormal levels of other serum enzymes	0.00107445	1.00108	0.41949	3512	12261	Symptoms, signs and abnormal clinical and laboratory findings, not elsewhere classified
H91.13	Presbycusis, bilateral	H91.13 - Presbycusis, bilateral	-0.00828441	0.99175	0.419807	79	395	Diseases of the ear and mastoid process
R23.4	Changes in skin texture	R23.4 - Changes in skin texture	-0.00343267	0.996573	0.420783	349	1636	Symptoms, signs and abnormal clinical and laboratory findings, not elsewhere classified
Z34.91	Encounter for supervision of normal pregnancy, unspecified, first trimester	Z34.91 - Encounter for supervision of normal pregnancy, unspecified, first trimester	0.0100006	1.01005	0.420827	70	348	Factors influencing health status and contact with health services
R14.0	Abdominal distension (gaseous)	R14.0 - Abdominal distension (gaseous)	-0.00120042	0.9988	0.42094	2843	10413	Symptoms, signs and abnormal clinical and laboratory findings, not elsewhere classified
N18.3	#N/A	#N/A	-0.00261631	0.997387	0.421061	683	3226	Diseases of the genitourinary system
E27.8	Other specified disorders of adrenal gland	E27.8 - Other specified disorders of adrenal gland	0.00361541	1.00362	0.421251	308	1477	Endocrine, nutritional and metabolic diseases
I48.91	Unspecified atrial fibrillation	I48.91 - Unspecified atrial fibrillation	-0.00150174	0.998499	0.421355	2173	8840	Diseases of the circulatory system
F41.0	Panic disorder [episodic paroxysmal anxiety]	F41.0 - Panic disorder [episodic paroxysmal anxiety]	-0.00190124	0.998101	0.421699	1052	4723	Mental, Behavioral and Neurodevelopmental disorders
R06.82	Tachypnea, not elsewhere classified	R06.82 - Tachypnea, not elsewhere classified	0.00889477	1.00893	0.422502	63	310	Symptoms, signs and abnormal clinical and laboratory findings, not elsewhere classified
H44.23	Degenerative myopia, bilateral	H44.23 - Degenerative myopia, bilateral	-0.00452816	0.995482	0.42253	200	974	Diseases of the eye and adnexa
O20.0	Threatened abortion	O20.0 - Threatened abortion	0.00413587	1.00414	0.423004	352	1687	Pregnancy, childbirth and the puerperium
J43.1	Panlobular emphysema	J43.1 - Panlobular emphysema	0.00566286	1.00568	0.423138	136	661	Diseases of the respiratory system
K12.2	Cellulitis and abscess of mouth	K12.2 - Cellulitis and abscess of mouth	0.00582627	1.00584	0.423534	129	668	Diseases of the digestive system
J98.01	Acute bronchospasm	J98.01 - Acute bronchospasm	-0.00382729	0.99618	0.423831	248	1178	Diseases of the respiratory system
Z87.74	Personal history of (corrected) congenital malformations of heart and circulatory system	Z87.74 - Personal history of (corrected) congenital malformations of heart and circulatory system	-0.006478	0.993543	0.42421	87	438	Factors influencing health status and contact with health services
M25.529	Pain in unspecified elbow	M25.529 - Pain in unspecified elbow	-0.0030876	0.996917	0.424375	395	1897	Diseases of the musculoskeletal system and connective tissue
M76.892	Other specified enthesopathies of left lower limb, excluding foot	M76.892 - Other specified enthesopathies of left lower limb, excluding foot	0.00489742	1.00491	0.424436	160	821	Diseases of the musculoskeletal system and connective tissue
Z01.818	Encounter for other preprocedural examination	Z01.818 - Encounter for other preprocedural examination	0.000671033	1.00067	0.425094	12287	18082	Factors influencing health status and contact with health services
S92.909A	Unspecified fracture of unspecified foot, initial encounter for closed fracture	S92.909A - Unspecified fracture of unspecified foot, initial encounter for closed fracture	-0.00755029	0.992478	0.425156	70	356	Injury, poisoning and certain other consequences of external causes
Z02.79	Encounter for issue of other medical certificate	Z02.79 - Encounter for issue of other medical certificate	0.00862492	1.00866	0.425517	66	326	Factors influencing health status and contact with health services
M79.651	Pain in right thigh	M79.651 - Pain in right thigh	0.00391393	1.00392	0.425543	254	1238	Diseases of the musculoskeletal system and connective tissue
H04.203	Unspecified epiphora, bilateral	H04.203 - Unspecified epiphora, bilateral	0.00393574	1.00394	0.425681	257	1253	Diseases of the eye and adnexa
H40.1132	Primary open-angle glaucoma, bilateral, moderate stage	H40.1132 - Primary open-angle glaucoma, bilateral, moderate stage	-0.00589833	0.994119	0.425736	165	835	Diseases of the eye and adnexa
M79.642	Pain in left hand	M79.642 - Pain in left hand	0.00169798	1.0017	0.425742	1416	6060	Diseases of the musculoskeletal system and connective tissue
K75.9	Inflammatory liver disease, unspecified	K75.9 - Inflammatory liver disease, unspecified	-0.00333836	0.996667	0.425804	332	1594	Diseases of the digestive system
S20.211A	Contusion of right front wall of thorax, initial encounter	S20.211A - Contusion of right front wall of thorax, initial encounter	-0.00602255	0.993996	0.426045	98	500	Injury, poisoning and certain other consequences of external causes
F45.41	Pain disorder exclusively related to psychological factors	F45.41 - Pain disorder exclusively related to psychological factors	0.00736351	1.00739	0.42618	82	394	Mental, Behavioral and Neurodevelopmental disorders
Z32.01	Encounter for pregnancy test, result positive	Z32.01 - Encounter for pregnancy test, result positive	0.00352143	1.00353	0.426329	531	2493	Factors influencing health status and contact with health services
H60.399	Other infective otitis externa, unspecified ear	H60.399 - Other infective otitis externa, unspecified ear	-0.00402228	0.995986	0.426384	234	1143	Diseases of the ear and mastoid process
I35.9	Nonrheumatic aortic valve disorder, unspecified	I35.9 - Nonrheumatic aortic valve disorder, unspecified	-0.00277344	0.99723	0.426521	581	2777	Diseases of the circulatory system
O32.1XX0	Maternal care for breech presentation, not applicable or unspecified	O32.1XX0 - Maternal care for breech presentation, not applicable or unspecified	0.00919958	1.00924	0.426785	70	359	Pregnancy, childbirth and the puerperium
M71.21	Synovial cyst of popliteal space [Baker], right knee	M71.21 - Synovial cyst of popliteal space [Baker], right knee	-0.0049326	0.99508	0.426952	153	745	Diseases of the musculoskeletal system and connective tissue
L03.319	Cellulitis of trunk, unspecified	L03.319 - Cellulitis of trunk, unspecified	0.00369246	1.0037	0.427142	299	1444	Diseases of the skin and subcutaneous tissue
E83.52	Hypercalcemia	E83.52 - Hypercalcemia	-0.00156912	0.998432	0.427437	1675	7018	Endocrine, nutritional and metabolic diseases
I26.09	Other pulmonary embolism with acute cor pulmonale	I26.09 - Other pulmonary embolism with acute cor pulmonale	-0.00708385	0.992941	0.427457	83	441	Diseases of the circulatory system
S82.891A	Other fracture of right lower leg, initial encounter for closed fracture	S82.891A - Other fracture of right lower leg, initial encounter for closed fracture	-0.00576995	0.994247	0.427767	112	556	Injury, poisoning and certain other consequences of external causes
H60.91	Unspecified otitis externa, right ear	H60.91 - Unspecified otitis externa, right ear	-0.0052571	0.994757	0.427882	129	639	Diseases of the ear and mastoid process
B86	Scabies	B86 - Scabies	-0.00344718	0.996559	0.427905	320	1558	Certain infectious and parasitic diseases
R35.0	Frequency of micturition	R35.0 - Frequency of micturition	0.000859019	1.00086	0.427932	5838	15957	Symptoms, signs and abnormal clinical and laboratory findings, not elsewhere classified
M85.88	Other specified disorders of bone density and structure, other site	M85.88 - Other specified disorders of bone density and structure, other site	-0.00302287	0.996982	0.428688	446	2126	Diseases of the musculoskeletal system and connective tissue
R68.89	Other general symptoms and signs	R68.89 - Other general symptoms and signs	-0.00123959	0.998761	0.42902	2492	9468	Symptoms, signs and abnormal clinical and laboratory findings, not elsewhere classified
K59.2	Neurogenic bowel, not elsewhere classified	K59.2 - Neurogenic bowel, not elsewhere classified	0.00593354	1.00595	0.429173	111	527	Diseases of the digestive system
M18.0	Bilateral primary osteoarthritis of first carpometacarpal joints	M18.0 - Bilateral primary osteoarthritis of first carpometacarpal joints	-0.00680311	0.99322	0.429545	85	433	Diseases of the musculoskeletal system and connective tissue
I70.25	Atherosclerosis of native arteries of other extremities with ulceration	I70.25 - Atherosclerosis of native arteries of other extremities with ulceration	-0.0106873	0.98937	0.42972	54	278	Diseases of the circulatory system
K59.9	Functional intestinal disorder, unspecified	K59.9 - Functional intestinal disorder, unspecified	0.00861897	1.00866	0.430012	55	268	Diseases of the digestive system
R05.1	Acute cough	R05.1 - Acute cough	-0.00282436	0.99718	0.430521	493	2318	Symptoms, signs and abnormal clinical and laboratory findings, not elsewhere classified
Z13.29	Encounter for screening for other suspected endocrine disorder	Z13.29 - Encounter for screening for other suspected endocrine disorder	-0.00205112	0.997951	0.430656	906	4022	Factors influencing health status and contact with health services
S72.009A	Fracture of unspecified part of neck of unspecified femur, initial encounter for closed fracture	S72.009A - Fracture of unspecified part of neck of unspecified femur, initial encounter for closed fracture	0.00774068	1.00777	0.431718	89	442	Injury, poisoning and certain other consequences of external causes
M25.642	Stiffness of left hand, not elsewhere classified	M25.642 - Stiffness of left hand, not elsewhere classified	0.00602899	1.00605	0.431992	99	514	Diseases of the musculoskeletal system and connective tissue
Z80.42	Family history of malignant neoplasm of prostate	Z80.42 - Family history of malignant neoplasm of prostate	0.00317073	1.00318	0.432071	389	1873	Factors influencing health status and contact with health services
J45.42	Moderate persistent asthma with status asthmaticus	J45.42 - Moderate persistent asthma with status asthmaticus	0.00816853	1.0082	0.432134	63	319	Diseases of the respiratory system
L83	Acanthosis nigricans	L83 - Acanthosis nigricans	0.00452089	1.00453	0.432293	260	1295	Diseases of the skin and subcutaneous tissue
R13.12	Dysphagia, oropharyngeal phase	R13.12 - Dysphagia, oropharyngeal phase	0.00261234	1.00262	0.433119	563	2666	Symptoms, signs and abnormal clinical and laboratory findings, not elsewhere classified
B18.1	Chronic viral hepatitis B without delta-agent	B18.1 - Chronic viral hepatitis B without delta-agent	0.0026125	1.00262	0.433133	703	3260	Certain infectious and parasitic diseases
K86.1	Other chronic pancreatitis	K86.1 - Other chronic pancreatitis	0.00436844	1.00438	0.433311	218	1078	Diseases of the digestive system
R20.0	Anesthesia of skin	R20.0 - Anesthesia of skin	0.00112875	1.00113	0.433415	3146	11172	Symptoms, signs and abnormal clinical and laboratory findings, not elsewhere classified
O13.9	Gestational [pregnancy-induced] hypertension without significant proteinuria, unspecified trimester	O13.9 - Gestational [pregnancy-induced] hypertension without significant proteinuria, unspecified trimester	-0.00817831	0.991855	0.43353	78	381	Pregnancy, childbirth and the puerperium
Z17.1	Estrogen receptor negative status [ER-]	Z17.1 - Estrogen receptor negative status [ER-]	0.00432789	1.00434	0.43419	207	1015	Factors influencing health status and contact with health services
F99	Mental disorder, not otherwise specified	F99 - Mental disorder, not otherwise specified	-0.00365965	0.996347	0.434357	274	1376	Mental, Behavioral and Neurodevelopmental disorders
H26.9	Unspecified cataract	H26.9 - Unspecified cataract	0.00126658	1.00127	0.43494	2962	10693	Diseases of the eye and adnexa
M79.672	Pain in left foot	M79.672 - Pain in left foot	-0.00106631	0.998934	0.435755	3508	11926	Diseases of the musculoskeletal system and connective tissue
Z33.2	Encounter for elective termination of pregnancy	Z33.2 - Encounter for elective termination of pregnancy	0.00501629	1.00503	0.435763	271	1297	Factors influencing health status and contact with health services
R26.81	Unsteadiness on feet	R26.81 - Unsteadiness on feet	0.00153116	1.00153	0.436118	2024	8128	Symptoms, signs and abnormal clinical and laboratory findings, not elsewhere classified
K92.0	Hematemesis	K92.0 - Hematemesis	0.00359222	1.0036	0.436277	293	1414	Diseases of the digestive system
Z14.8	Genetic carrier of other disease	Z14.8 - Genetic carrier of other disease	-0.00524053	0.994773	0.437245	174	856	Factors influencing health status and contact with health services
M47.812	Spondylosis without myelopathy or radiculopathy, cervical region	M47.812 - Spondylosis without myelopathy or radiculopathy, cervical region	-0.00142719	0.998574	0.437285	1790	7472	Diseases of the musculoskeletal system and connective tissue
H05.20	Unspecified exophthalmos	H05.20 - Unspecified exophthalmos	0.00730261	1.00733	0.437384	74	380	Diseases of the eye and adnexa
I80.8	Phlebitis and thrombophlebitis of other sites	I80.8 - Phlebitis and thrombophlebitis of other sites	-0.00825989	0.991774	0.437518	59	292	Diseases of the circulatory system
T50.Z95A	Adverse effect of other vaccines and biological substances, initial encounter	T50.Z95A - Adverse effect of other vaccines and biological substances, initial encounter	0.00679323	1.00682	0.43767	75	376	Injury, poisoning and certain other consequences of external causes
F50.9	Eating disorder, unspecified	F50.9 - Eating disorder, unspecified	0.00573726	1.00575	0.437901	115	575	Mental, Behavioral and Neurodevelopmental disorders
E46	Unspecified protein-calorie malnutrition	E46 - Unspecified protein-calorie malnutrition	-0.00538939	0.994625	0.438164	122	603	Endocrine, nutritional and metabolic diseases
O48.0	Post-term pregnancy	O48.0 - Post-term pregnancy	0.00547878	1.00549	0.438839	167	818	Pregnancy, childbirth and the puerperium
E11.9	Type 2 diabetes mellitus without complications	E11.9 - Type 2 diabetes mellitus without complications	-0.000723355	0.999277	0.438887	11006	19103	Endocrine, nutritional and metabolic diseases
K29.50	Unspecified chronic gastritis without bleeding	K29.50 - Unspecified chronic gastritis without bleeding	0.00292406	1.00293	0.439097	435	2096	Diseases of the digestive system
H93.8X3	Other specified disorders of ear, bilateral	H93.8X3 - Other specified disorders of ear, bilateral	-0.00438991	0.99562	0.439229	188	936	Diseases of the ear and mastoid process
M1A.0790	Idiopathic chronic gout, unspecified ankle and foot, without tophus (tophi)	M1A.0790 - Idiopathic chronic gout, unspecified ankle and foot, without tophus (tophi)	0.00766784	1.0077	0.439235	71	342	Diseases of the musculoskeletal system and connective tissue
R76.11	Nonspecific reaction to tuberculin skin test without active tuberculosis	R76.11 - Nonspecific reaction to tuberculin skin test without active tuberculosis	0.00170938	1.00171	0.440127	1376	5853	Symptoms, signs and abnormal clinical and laboratory findings, not elsewhere classified
K08.89	Other specified disorders of teeth and supporting structures	K08.89 - Other specified disorders of teeth and supporting structures	0.00195286	1.00195	0.440255	1058	4686	Diseases of the digestive system
F17.210	Nicotine dependence, cigarettes, uncomplicated	F17.210 - Nicotine dependence, cigarettes, uncomplicated	-0.00224635	0.997756	0.440805	737	3392	Mental, Behavioral and Neurodevelopmental disorders
S83.241D	Other tear of medial meniscus, current injury, right knee, subsequent encounter	S83.241D - Other tear of medial meniscus, current injury, right knee, subsequent encounter	0.00725507	1.00728	0.440916	79	387	Injury, poisoning and certain other consequences of external causes
N88.8	Other specified noninflammatory disorders of cervix uteri	N88.8 - Other specified noninflammatory disorders of cervix uteri	-0.00737524	0.992652	0.440988	79	387	Diseases of the genitourinary system
M75.02	Adhesive capsulitis of left shoulder	M75.02 - Adhesive capsulitis of left shoulder	-0.0030198	0.996985	0.441023	408	1994	Diseases of the musculoskeletal system and connective tissue
F14.90	Cocaine use, unspecified, uncomplicated	F14.90 - Cocaine use, unspecified, uncomplicated	0.00571476	1.00573	0.441585	127	630	Mental, Behavioral and Neurodevelopmental disorders
H93.299	Other abnormal auditory perceptions, unspecified ear	H93.299 - Other abnormal auditory perceptions, unspecified ear	0.00262133	1.00262	0.441932	517	2442	Diseases of the ear and mastoid process
R10.816	Epigastric abdominal tenderness	R10.816 - Epigastric abdominal tenderness	-0.0077221	0.992308	0.442023	62	311	Symptoms, signs and abnormal clinical and laboratory findings, not elsewhere classified
C44.311	Basal cell carcinoma of skin of nose	C44.311 - Basal cell carcinoma of skin of nose	0.00642626	1.00645	0.442316	103	509	Neoplasms
M67.449	Ganglion, unspecified hand	M67.449 - Ganglion, unspecified hand	0.00949389	1.00954	0.442539	51	257	Diseases of the musculoskeletal system and connective tissue
M54.31	Sciatica, right side	M54.31 - Sciatica, right side	-0.00205782	0.997944	0.442835	872	3982	Diseases of the musculoskeletal system and connective tissue
M25.441	Effusion, right hand	M25.441 - Effusion, right hand	-0.00888541	0.991154	0.442947	51	255	Diseases of the musculoskeletal system and connective tissue
M67.431	Ganglion, right wrist	M67.431 - Ganglion, right wrist	-0.00569437	0.994322	0.443067	111	542	Diseases of the musculoskeletal system and connective tissue
J45.902	Unspecified asthma with status asthmaticus	J45.902 - Unspecified asthma with status asthmaticus	0.00433755	1.00435	0.443311	211	1045	Diseases of the respiratory system
M65.321	Trigger finger, right index finger	M65.321 - Trigger finger, right index finger	-0.0054905	0.994525	0.443392	123	592	Diseases of the musculoskeletal system and connective tissue
L89.90	Pressure ulcer of unspecified site, unspecified stage	L89.90 - Pressure ulcer of unspecified site, unspecified stage	0.00522111	1.00523	0.44364	140	677	Diseases of the skin and subcutaneous tissue
M12.812	Other specific arthropathies, not elsewhere classified, left shoulder	M12.812 - Other specific arthropathies, not elsewhere classified, left shoulder	0.00544997	1.00546	0.444454	124	588	Diseases of the musculoskeletal system and connective tissue
R26.9	Unspecified abnormalities of gait and mobility	R26.9 - Unspecified abnormalities of gait and mobility	0.00104729	1.00105	0.445214	3939	13050	Symptoms, signs and abnormal clinical and laboratory findings, not elsewhere classified
B27.90	Infectious mononucleosis, unspecified without complication	B27.90 - Infectious mononucleosis, unspecified without complication	-0.00838267	0.991652	0.445626	53	272	Certain infectious and parasitic diseases
H60.93	Unspecified otitis externa, bilateral	H60.93 - Unspecified otitis externa, bilateral	-0.00693872	0.993085	0.445628	71	353	Diseases of the ear and mastoid process
B34.8	Other viral infections of unspecified site	B34.8 - Other viral infections of unspecified site	0.00606828	1.00609	0.445924	102	514	Certain infectious and parasitic diseases
F10.930	Alcohol use, unspecified with withdrawal, uncomplicated	F10.930 - Alcohol use, unspecified with withdrawal, uncomplicated	0.00648245	1.0065	0.44617	94	456	Mental, Behavioral and Neurodevelopmental disorders
L60.8	Other nail disorders	L60.8 - Other nail disorders	-0.00282103	0.997183	0.446305	495	2384	Diseases of the skin and subcutaneous tissue
L80	Vitiligo	L80 - Vitiligo	0.0038463	1.00385	0.44676	242	1180	Diseases of the skin and subcutaneous tissue
M18.11	Unilateral primary osteoarthritis of first carpometacarpal joint, right hand	M18.11 - Unilateral primary osteoarthritis of first carpometacarpal joint, right hand	-0.00498193	0.99503	0.447266	141	708	Diseases of the musculoskeletal system and connective tissue
B02.9	Zoster without complications	B02.9 - Zoster without complications	-0.00146182	0.998539	0.447566	1633	6823	Certain infectious and parasitic diseases
N19	Unspecified kidney failure	N19 - Unspecified kidney failure	-0.00270711	0.997297	0.447778	539	2547	Diseases of the genitourinary system
M87.9	Osteonecrosis, unspecified	M87.9 - Osteonecrosis, unspecified	0.00635853	1.00638	0.44807	97	478	Diseases of the musculoskeletal system and connective tissue
E08.21	Diabetes mellitus due to underlying condition with diabetic nephropathy	E08.21 - Diabetes mellitus due to underlying condition with diabetic nephropathy	0.00347726	1.00348	0.448099	297	1462	Endocrine, nutritional and metabolic diseases
L29.9	Pruritus, unspecified	L29.9 - Pruritus, unspecified	0.00111174	1.00111	0.448915	3124	11193	Diseases of the skin and subcutaneous tissue
R13.13	Dysphagia, pharyngeal phase	R13.13 - Dysphagia, pharyngeal phase	-0.00549805	0.994517	0.448933	119	600	Symptoms, signs and abnormal clinical and laboratory findings, not elsewhere classified
I83.029	Varicose veins of left lower extremity with ulcer of unspecified site	I83.029 - Varicose veins of left lower extremity with ulcer of unspecified site	0.0055828	1.0056	0.449035	117	575	Diseases of the circulatory system
O00.90	Unspecified ectopic pregnancy without intrauterine pregnancy	O00.90 - Unspecified ectopic pregnancy without intrauterine pregnancy	0.00909657	1.00914	0.449541	81	403	Pregnancy, childbirth and the puerperium
Z01.20	Encounter for dental examination and cleaning without abnormal findings	Z01.20 - Encounter for dental examination and cleaning without abnormal findings	0.00603016	1.00605	0.449651	118	572	Factors influencing health status and contact with health services
C54.9	Malignant neoplasm of corpus uteri, unspecified	C54.9 - Malignant neoplasm of corpus uteri, unspecified	-0.00981024	0.990238	0.449787	53	264	Neoplasms
R65.20	Severe sepsis without septic shock	R65.20 - Severe sepsis without septic shock	-0.00339232	0.996613	0.450281	295	1408	Symptoms, signs and abnormal clinical and laboratory findings, not elsewhere classified
Z98.42	Cataract extraction status, left eye	Z98.42 - Cataract extraction status, left eye	0.00615739	1.00618	0.450397	110	544	Factors influencing health status and contact with health services
J45.31	Mild persistent asthma with (acute) exacerbation	J45.31 - Mild persistent asthma with (acute) exacerbation	-0.0025126	0.997491	0.450581	579	2716	Diseases of the respiratory system
D12.6	Benign neoplasm of colon, unspecified	D12.6 - Benign neoplasm of colon, unspecified	-0.00164218	0.998359	0.45066	1331	5752	Neoplasms
Z02.9	Encounter for administrative examinations, unspecified	Z02.9 - Encounter for administrative examinations, unspecified	0.00287071	1.00287	0.450736	416	1999	Factors influencing health status and contact with health services
I27.89	Other specified pulmonary heart diseases	I27.89 - Other specified pulmonary heart diseases	-0.00749066	0.992537	0.451118	70	343	Diseases of the circulatory system
F32.9	Major depressive disorder, single episode, unspecified	F32.9 - Major depressive disorder, single episode, unspecified	0.001703	1.0017	0.451208	1224	5359	Mental, Behavioral and Neurodevelopmental disorders
M54.81	Occipital neuralgia	M54.81 - Occipital neuralgia	-0.00341406	0.996592	0.451278	280	1402	Diseases of the musculoskeletal system and connective tissue
G93.9	Disorder of brain, unspecified	G93.9 - Disorder of brain, unspecified	0.00536455	1.00538	0.451544	128	631	Diseases of the nervous system
Z02.83	Encounter for blood-alcohol and blood-drug test	Z02.83 - Encounter for blood-alcohol and blood-drug test	-0.00560168	0.994414	0.45199	113	560	Factors influencing health status and contact with health services
M77.51	Other enthesopathy of right foot and ankle	M77.51 - Other enthesopathy of right foot and ankle	-0.00419629	0.995812	0.452656	189	930	Diseases of the musculoskeletal system and connective tissue
Z23	Encounter for immunization	Z23 - Encounter for immunization	0.000755876	1.00076	0.452694	33054	5660	Factors influencing health status and contact with health services
I74.9	Embolism and thrombosis of unspecified artery	I74.9 - Embolism and thrombosis of unspecified artery	-0.00603831	0.99398	0.452865	100	478	Diseases of the circulatory system
Z79.52	Long term (current) use of systemic steroids	Z79.52 - Long term (current) use of systemic steroids	0.00332556	1.00333	0.453511	309	1513	Factors influencing health status and contact with health services
I06.0	Rheumatic aortic stenosis	I06.0 - Rheumatic aortic stenosis	0.00998142	1.01003	0.45429	54	258	Diseases of the circulatory system
B07.0	Plantar wart	B07.0 - Plantar wart	-0.00304167	0.996963	0.45443	361	1722	Certain infectious and parasitic diseases
J93.9	Pneumothorax, unspecified	J93.9 - Pneumothorax, unspecified	0.00593118	1.00595	0.454974	108	531	Diseases of the respiratory system
D17.71	Benign lipomatous neoplasm of kidney	D17.71 - Benign lipomatous neoplasm of kidney	0.00809514	1.00813	0.455002	62	320	Neoplasms
J68.3	Other acute and subacute respiratory conditions due to chemicals, gases, fumes and vapors	J68.3 - Other acute and subacute respiratory conditions due to chemicals, gases, fumes and vapors	-0.00449932	0.995511	0.455318	167	833	Diseases of the respiratory system
K83.9	Disease of biliary tract, unspecified	K83.9 - Disease of biliary tract, unspecified	0.00714133	1.00717	0.455345	68	335	Diseases of the digestive system
E11.649	Type 2 diabetes mellitus with hypoglycemia without coma	E11.649 - Type 2 diabetes mellitus with hypoglycemia without coma	-0.00414731	0.995861	0.4554	229	1115	Endocrine, nutritional and metabolic diseases
R30.9	Painful micturition, unspecified	R30.9 - Painful micturition, unspecified	-0.00592988	0.994088	0.455534	97	470	Symptoms, signs and abnormal clinical and laboratory findings, not elsewhere classified
O36.5930	Maternal care for other known or suspected poor fetal growth, third trimester, not applicable or unspecified	O36.5930 - Maternal care for other known or suspected poor fetal growth, third trimester, not applicable or unspecified	-0.00891665	0.991123	0.455879	57	288	Pregnancy, childbirth and the puerperium
Q66.6	Other congenital valgus deformities of feet	Q66.6 - Other congenital valgus deformities of feet	-0.00862286	0.991414	0.455999	51	258	Congenital malformations, deformations and chromosomal abnormalities
M70.72	Other bursitis of hip, left hip	M70.72 - Other bursitis of hip, left hip	0.00724999	1.00728	0.457112	73	359	Diseases of the musculoskeletal system and connective tissue
J36	Peritonsillar abscess	J36 - Peritonsillar abscess	-0.00767769	0.992352	0.457385	62	308	Diseases of the respiratory system
R53.82	Chronic fatigue, unspecified	R53.82 - Chronic fatigue, unspecified	-0.0015113	0.99849	0.457974	1418	6099	Symptoms, signs and abnormal clinical and laboratory findings, not elsewhere classified
I51.7	Cardiomegaly	I51.7 - Cardiomegaly	0.00231212	1.00231	0.458061	674	3134	Diseases of the circulatory system
H02.849	Edema of unspecified eye, unspecified eyelid	H02.849 - Edema of unspecified eye, unspecified eyelid	-0.0082433	0.991791	0.458168	53	260	Diseases of the eye and adnexa
K58.2	Mixed irritable bowel syndrome	K58.2 - Mixed irritable bowel syndrome	-0.00358741	0.996419	0.45823	273	1339	Diseases of the digestive system
J95.811	Postprocedural pneumothorax	J95.811 - Postprocedural pneumothorax	-0.00738033	0.992647	0.458301	67	349	Diseases of the respiratory system
R11.14	Bilious vomiting	R11.14 - Bilious vomiting	0.00549364	1.00551	0.458323	105	511	Symptoms, signs and abnormal clinical and laboratory findings, not elsewhere classified
R87.618	Other abnormal cytological findings on specimens from cervix uteri	R87.618 - Other abnormal cytological findings on specimens from cervix uteri	0.00453607	1.00455	0.458331	186	929	Symptoms, signs and abnormal clinical and laboratory findings, not elsewhere classified
M77.02	Medial epicondylitis, left elbow	M77.02 - Medial epicondylitis, left elbow	-0.00616315	0.993856	0.45883	88	436	Diseases of the musculoskeletal system and connective tissue
T86.40	Unspecified complication of liver transplant	T86.40 - Unspecified complication of liver transplant	-0.00451329	0.995497	0.459737	145	716	Injury, poisoning and certain other consequences of external causes
R43.2	Parageusia	R43.2 - Parageusia	0.00440502	1.00441	0.460354	154	768	Symptoms, signs and abnormal clinical and laboratory findings, not elsewhere classified
L25.9	Unspecified contact dermatitis, unspecified cause	L25.9 - Unspecified contact dermatitis, unspecified cause	-0.00196447	0.998037	0.461192	840	3869	Diseases of the skin and subcutaneous tissue
D05.91	Unspecified type of carcinoma in situ of right breast	D05.91 - Unspecified type of carcinoma in situ of right breast	0.00685986	1.00688	0.461863	75	361	Neoplasms
T78.01XA	Anaphylactic reaction due to peanuts, initial encounter	T78.01XA - Anaphylactic reaction due to peanuts, initial encounter	-0.0130052	0.987079	0.462006	100	536	Injury, poisoning and certain other consequences of external causes
I51.9	Heart disease, unspecified	I51.9 - Heart disease, unspecified	0.00271402	1.00272	0.462465	473	2246	Diseases of the circulatory system
T46.6X5A	Adverse effect of antihyperlipidemic and antiarteriosclerotic drugs, initial encounter	T46.6X5A - Adverse effect of antihyperlipidemic and antiarteriosclerotic drugs, initial encounter	-0.00408701	0.995921	0.462835	195	962	Injury, poisoning and certain other consequences of external causes
K64.8	Other hemorrhoids	K64.8 - Other hemorrhoids	0.00122996	1.00123	0.463998	2074	8336	Diseases of the digestive system
R53.83	Other fatigue	R53.83 - Other fatigue	-0.00064743	0.999353	0.465085	9381	18182	Symptoms, signs and abnormal clinical and laboratory findings, not elsewhere classified
N30.90	Cystitis, unspecified without hematuria	N30.90 - Cystitis, unspecified without hematuria	0.00215238	1.00215	0.465438	710	3276	Diseases of the genitourinary system
R76.12	Nonspecific reaction to cell mediated immunity measurement of gamma interferon antigen response without active tuberculosis	R76.12 - Nonspecific reaction to cell mediated immunity measurement of gamma interferon antigen response without active tuberculosis	0.00275035	1.00275	0.465511	442	2089	Symptoms, signs and abnormal clinical and laboratory findings, not elsewhere classified
F81.9	Developmental disorder of scholastic skills, unspecified	F81.9 - Developmental disorder of scholastic skills, unspecified	-0.00844262	0.991593	0.465844	60	304	Mental, Behavioral and Neurodevelopmental disorders
Z30.42	Encounter for surveillance of injectable contraceptive	Z30.42 - Encounter for surveillance of injectable contraceptive	0.00465809	1.00467	0.46651	280	1347	Factors influencing health status and contact with health services
L02.415	Cutaneous abscess of right lower limb	L02.415 - Cutaneous abscess of right lower limb	0.00600224	1.00602	0.467442	83	404	Diseases of the skin and subcutaneous tissue
E78.01	Familial hypercholesterolemia	E78.01 - Familial hypercholesterolemia	-0.00309214	0.996913	0.468064	326	1581	Endocrine, nutritional and metabolic diseases
Z79.60	Long term (current) use of unspecified immunomodulators and immunosuppressants	Z79.60 - Long term (current) use of unspecified immunomodulators and immunosuppressants	-0.00519635	0.994817	0.468087	112	555	Factors influencing health status and contact with health services
G57.90	Unspecified mononeuropathy of unspecified lower limb	G57.90 - Unspecified mononeuropathy of unspecified lower limb	0.00625765	1.00628	0.468255	86	423	Diseases of the nervous system
D23.5	Other benign neoplasm of skin of trunk	D23.5 - Other benign neoplasm of skin of trunk	-0.00270138	0.997302	0.468546	427	2053	Neoplasms
E87.0	Hyperosmolality and hypernatremia	E87.0 - Hyperosmolality and hypernatremia	-0.00415435	0.995854	0.468598	223	1109	Endocrine, nutritional and metabolic diseases
I61.9	Nontraumatic intracerebral hemorrhage, unspecified	I61.9 - Nontraumatic intracerebral hemorrhage, unspecified	0.00477659	1.00479	0.468821	150	745	Diseases of the circulatory system
K31.9	Disease of stomach and duodenum, unspecified	K31.9 - Disease of stomach and duodenum, unspecified	-0.0051559	0.994857	0.469111	126	626	Diseases of the digestive system
F12.90	Cannabis use, unspecified, uncomplicated	F12.90 - Cannabis use, unspecified, uncomplicated	0.00566074	1.00568	0.4692	131	658	Mental, Behavioral and Neurodevelopmental disorders
Z96.659	Presence of unspecified artificial knee joint	Z96.659 - Presence of unspecified artificial knee joint	-0.00408149	0.995927	0.469933	232	1131	Factors influencing health status and contact with health services
E08.65	Diabetes mellitus due to underlying condition with hyperglycemia	E08.65 - Diabetes mellitus due to underlying condition with hyperglycemia	-0.00470931	0.995302	0.470023	152	738	Endocrine, nutritional and metabolic diseases
L97.209	Non-pressure chronic ulcer of unspecified calf with unspecified severity	L97.209 - Non-pressure chronic ulcer of unspecified calf with unspecified severity	0.00497653	1.00499	0.470086	133	671	Diseases of the skin and subcutaneous tissue
M62.89	Other specified disorders of muscle	M62.89 - Other specified disorders of muscle	0.00219724	1.0022	0.470737	645	2987	Diseases of the musculoskeletal system and connective tissue
K85.80	Other acute pancreatitis without necrosis or infection	K85.80 - Other acute pancreatitis without necrosis or infection	-0.00646107	0.99356	0.471023	72	360	Diseases of the digestive system
J81.0	Acute pulmonary edema	J81.0 - Acute pulmonary edema	-0.00356192	0.996444	0.471184	291	1401	Diseases of the respiratory system
Z01.419	Encounter for gynecological examination (general) (routine) without abnormal findings	Z01.419 - Encounter for gynecological examination (general) (routine) without abnormal findings	-0.000752164	0.999248	0.471353	13088	16802	Factors influencing health status and contact with health services
G31.84	Mild cognitive impairment of uncertain or unknown etiology	G31.84 - Mild cognitive impairment of uncertain or unknown etiology	0.00251847	1.00252	0.471441	629	2967	Diseases of the nervous system
G43.111	Migraine with aura, intractable, with status migrainosus	G43.111 - Migraine with aura, intractable, with status migrainosus	-0.00769406	0.992335	0.471725	64	309	Diseases of the nervous system
H02.403	Unspecified ptosis of bilateral eyelids	H02.403 - Unspecified ptosis of bilateral eyelids	0.00422135	1.00423	0.471883	196	945	Diseases of the eye and adnexa
Z90.722	Acquired absence of ovaries, bilateral	Z90.722 - Acquired absence of ovaries, bilateral	-0.00676725	0.993256	0.471949	82	389	Factors influencing health status and contact with health services
I50.21	Acute systolic (congestive) heart failure	I50.21 - Acute systolic (congestive) heart failure	-0.00287213	0.997132	0.472331	442	2114	Diseases of the circulatory system
S72.002A	Fracture of unspecified part of neck of left femur, initial encounter for closed fracture	S72.002A - Fracture of unspecified part of neck of left femur, initial encounter for closed fracture	-0.00726368	0.992763	0.473289	80	401	Injury, poisoning and certain other consequences of external causes
N40.0	Benign prostatic hyperplasia without lower urinary tract symptoms	N40.0 - Benign prostatic hyperplasia without lower urinary tract symptoms	0.00156734	1.00157	0.473417	2511	9690	Diseases of the genitourinary system
R63.5	Abnormal weight gain	R63.5 - Abnormal weight gain	-0.00109603	0.998905	0.473626	2651	9941	Symptoms, signs and abnormal clinical and laboratory findings, not elsewhere classified
Z51.11	Encounter for antineoplastic chemotherapy	Z51.11 - Encounter for antineoplastic chemotherapy	-0.00166278	0.998339	0.47377	1135	5026	Factors influencing health status and contact with health services
I48.0	Paroxysmal atrial fibrillation	I48.0 - Paroxysmal atrial fibrillation	0.00137037	1.00137	0.475189	1958	8023	Diseases of the circulatory system
Z48.02	Encounter for removal of sutures	Z48.02 - Encounter for removal of sutures	-0.00199503	0.998007	0.475407	780	3603	Factors influencing health status and contact with health services
C56.9	Malignant neoplasm of unspecified ovary	C56.9 - Malignant neoplasm of unspecified ovary	0.00574493	1.00576	0.475493	102	513	Neoplasms
D36.10	Benign neoplasm of peripheral nerves and autonomic nervous system, unspecified	D36.10 - Benign neoplasm of peripheral nerves and autonomic nervous system, unspecified	0.00434334	1.00435	0.475721	170	808	Neoplasms
R05.9	Cough, unspecified	R05.9 - Cough, unspecified	0.000609819	1.00061	0.475952	11031	18064	Symptoms, signs and abnormal clinical and laboratory findings, not elsewhere classified
J96.01	Acute respiratory failure with hypoxia	J96.01 - Acute respiratory failure with hypoxia	-0.00247598	0.997527	0.475999	512	2436	Diseases of the respiratory system
N50.811	Right testicular pain	N50.811 - Right testicular pain	-0.00535129	0.994663	0.476226	142	676	Diseases of the genitourinary system
M25.532	Pain in left wrist	M25.532 - Pain in left wrist	0.00182925	1.00183	0.476285	969	4342	Diseases of the musculoskeletal system and connective tissue
H10.45	Other chronic allergic conjunctivitis	H10.45 - Other chronic allergic conjunctivitis	-0.00268612	0.997317	0.476532	438	2096	Diseases of the eye and adnexa
N87.0	Mild cervical dysplasia	N87.0 - Mild cervical dysplasia	0.00302134	1.00303	0.477266	418	2011	Diseases of the genitourinary system
M79.652	Pain in left thigh	M79.652 - Pain in left thigh	0.00373457	1.00374	0.477433	231	1120	Diseases of the musculoskeletal system and connective tissue
M76.891	Other specified enthesopathies of right lower limb, excluding foot	M76.891 - Other specified enthesopathies of right lower limb, excluding foot	0.00410204	1.00411	0.477907	178	871	Diseases of the musculoskeletal system and connective tissue
Z68.25	Body mass index [BMI] 25.0-25.9, adult	Z68.25 - Body mass index [BMI] 25.0-25.9, adult	0.00765181	1.00768	0.478557	51	270	Factors influencing health status and contact with health services
Z13.5	Encounter for screening for eye and ear disorders	Z13.5 - Encounter for screening for eye and ear disorders	-0.00272208	0.997282	0.478938	474	2246	Factors influencing health status and contact with health services
M65.342	Trigger finger, left ring finger	M65.342 - Trigger finger, left ring finger	-0.00426112	0.995748	0.479995	184	914	Diseases of the musculoskeletal system and connective tissue
I82.4Z9	Acute embolism and thrombosis of unspecified deep veins of unspecified distal lower extremity	I82.4Z9 - Acute embolism and thrombosis of unspecified deep veins of unspecified distal lower extremity	0.00887531	1.00891	0.480052	52	270	Diseases of the circulatory system
N48.6	Induration penis plastica	N48.6 - Induration penis plastica	-0.00577024	0.994246	0.480233	124	607	Diseases of the genitourinary system
M25.571	Pain in right ankle and joints of right foot	M25.571 - Pain in right ankle and joints of right foot	0.00138224	1.00138	0.480257	1617	6785	Diseases of the musculoskeletal system and connective tissue
M76.60	Achilles tendinitis, unspecified leg	M76.60 - Achilles tendinitis, unspecified leg	-0.00360716	0.996399	0.480307	241	1181	Diseases of the musculoskeletal system and connective tissue
G93.5	Compression of brain	G93.5 - Compression of brain	0.00668845	1.00671	0.480745	63	333	Diseases of the nervous system
N39.45	Continuous leakage	N39.45 - Continuous leakage	0.00553466	1.00555	0.480972	101	496	Diseases of the genitourinary system
H25.811	Combined forms of age-related cataract, right eye	H25.811 - Combined forms of age-related cataract, right eye	0.00634885	1.00637	0.481655	100	505	Diseases of the eye and adnexa
N73.9	Female pelvic inflammatory disease, unspecified	N73.9 - Female pelvic inflammatory disease, unspecified	0.00684959	1.00687	0.481972	102	510	Diseases of the genitourinary system
C25.0	Malignant neoplasm of head of pancreas	C25.0 - Malignant neoplasm of head of pancreas	0.00778556	1.00782	0.482216	61	295	Neoplasms
G54.2	Cervical root disorders, not elsewhere classified	G54.2 - Cervical root disorders, not elsewhere classified	0.00700888	1.00703	0.482381	68	329	Diseases of the nervous system
E61.1	Iron deficiency	E61.1 - Iron deficiency	0.00144889	1.00145	0.483065	1434	6190	Endocrine, nutritional and metabolic diseases
K58.0	Irritable bowel syndrome with diarrhea	K58.0 - Irritable bowel syndrome with diarrhea	0.00269334	1.0027	0.483109	389	1909	Diseases of the digestive system
H35.61	Retinal hemorrhage, right eye	H35.61 - Retinal hemorrhage, right eye	0.00842343	1.00846	0.483811	54	272	Diseases of the eye and adnexa
C79.52	Secondary malignant neoplasm of bone marrow	C79.52 - Secondary malignant neoplasm of bone marrow	0.00489929	1.00491	0.483926	116	558	Neoplasms
H65.90	Unspecified nonsuppurative otitis media, unspecified ear	H65.90 - Unspecified nonsuppurative otitis media, unspecified ear	0.00684296	1.00687	0.484078	67	337	Diseases of the ear and mastoid process
Z94.1	Heart transplant status	Z94.1 - Heart transplant status	0.00544206	1.00546	0.484121	109	534	Factors influencing health status and contact with health services
M19.011	Primary osteoarthritis, right shoulder	M19.011 - Primary osteoarthritis, right shoulder	-0.00242831	0.997575	0.484402	598	2784	Diseases of the musculoskeletal system and connective tissue
Z11.52	Encounter for screening for COVID-19	Z11.52 - Encounter for screening for COVID-19	0.00138028	1.00138	0.484634	1564	6670	Factors influencing health status and contact with health services
H91.90	Unspecified hearing loss, unspecified ear	H91.90 - Unspecified hearing loss, unspecified ear	-0.00155395	0.998447	0.485212	1358	5877	Diseases of the ear and mastoid process
E11.49	Type 2 diabetes mellitus with other diabetic neurological complication	E11.49 - Type 2 diabetes mellitus with other diabetic neurological complication	-0.00194832	0.998054	0.485508	864	3900	Endocrine, nutritional and metabolic diseases
R49.0	Dysphonia	R49.0 - Dysphonia	-0.00124972	0.998751	0.485733	1898	7844	Symptoms, signs and abnormal clinical and laboratory findings, not elsewhere classified
T84.84XA	Pain due to internal orthopedic prosthetic devices, implants and grafts, initial encounter	T84.84XA - Pain due to internal orthopedic prosthetic devices, implants and grafts, initial encounter	0.00647408	1.0065	0.485936	82	401	Injury, poisoning and certain other consequences of external causes
B16.9	Acute hepatitis B without delta-agent and without hepatic coma	B16.9 - Acute hepatitis B without delta-agent and without hepatic coma	-0.00859366	0.991443	0.486503	51	248	Certain infectious and parasitic diseases
K42.0	Umbilical hernia with obstruction, without gangrene	K42.0 - Umbilical hernia with obstruction, without gangrene	0.00670063	1.00672	0.486777	72	343	Diseases of the digestive system
R26.89	Other abnormalities of gait and mobility	R26.89 - Other abnormalities of gait and mobility	-0.00136352	0.998637	0.486913	1782	7284	Symptoms, signs and abnormal clinical and laboratory findings, not elsewhere classified
T86.19	Other complication of kidney transplant	T86.19 - Other complication of kidney transplant	0.00355882	1.00357	0.487304	246	1206	Injury, poisoning and certain other consequences of external causes
R27.8	Other lack of coordination	R27.8 - Other lack of coordination	0.0040906	1.0041	0.487332	191	949	Symptoms, signs and abnormal clinical and laboratory findings, not elsewhere classified
Z95.4	Presence of other heart-valve replacement	Z95.4 - Presence of other heart-valve replacement	0.00495677	1.00497	0.487934	120	605	Factors influencing health status and contact with health services
M05.741	Rheumatoid arthritis with rheumatoid factor of right hand without organ or systems involvement	M05.741 - Rheumatoid arthritis with rheumatoid factor of right hand without organ or systems involvement	0.0054151	1.00543	0.488319	123	614	Diseases of the musculoskeletal system and connective tissue
R13.19	Other dysphagia	R13.19 - Other dysphagia	0.00208156	1.00208	0.488332	668	3131	Symptoms, signs and abnormal clinical and laboratory findings, not elsewhere classified
H81.399	Other peripheral vertigo, unspecified ear	H81.399 - Other peripheral vertigo, unspecified ear	0.00344742	1.00345	0.488976	241	1150	Diseases of the ear and mastoid process
H02.823	Cysts of right eye, unspecified eyelid	H02.823 - Cysts of right eye, unspecified eyelid	0.00779283	1.00782	0.488997	53	266	Diseases of the eye and adnexa
L03.115	Cellulitis of right lower limb	L03.115 - Cellulitis of right lower limb	-0.00229245	0.99771	0.489283	562	2630	Diseases of the skin and subcutaneous tissue
D23.30	Other benign neoplasm of skin of unspecified part of face	D23.30 - Other benign neoplasm of skin of unspecified part of face	0.0065756	1.0066	0.489423	75	378	Neoplasms
H43.811	Vitreous degeneration, right eye	H43.811 - Vitreous degeneration, right eye	0.00318584	1.00319	0.48943	298	1431	Diseases of the eye and adnexa
J98.4	Other disorders of lung	J98.4 - Other disorders of lung	-0.00197164	0.99803	0.489538	767	3586	Diseases of the respiratory system
W57.XXXA	Bitten or stung by nonvenomous insect and other nonvenomous arthropods, initial encounter	W57.XXXA - Bitten or stung by nonvenomous insect and other nonvenomous arthropods, initial encounter	0.00152569	1.00153	0.489674	1195	5215	External causes of morbidity
M79.18	Myalgia, other site	M79.18 - Myalgia, other site	-0.0011263	0.998874	0.49001	2359	9203	Diseases of the musculoskeletal system and connective tissue
M65.312	Trigger thumb, left thumb	M65.312 - Trigger thumb, left thumb	-0.00390049	0.996107	0.490081	211	1037	Diseases of the musculoskeletal system and connective tissue
S90.31XA	Contusion of right foot, initial encounter	S90.31XA - Contusion of right foot, initial encounter	-0.00630165	0.993718	0.490565	68	350	Injury, poisoning and certain other consequences of external causes
Z83.42	Family history of familial hypercholesterolemia	Z83.42 - Family history of familial hypercholesterolemia	-0.00539072	0.994624	0.49062	116	577	Factors influencing health status and contact with health services
I47.20	Ventricular tachycardia, unspecified	I47.20 - Ventricular tachycardia, unspecified	0.00347327	1.00348	0.490801	257	1242	Diseases of the circulatory system
M20.22	Hallux rigidus, left foot	M20.22 - Hallux rigidus, left foot	-0.00447574	0.995534	0.491531	156	753	Diseases of the musculoskeletal system and connective tissue
K25.3	Acute gastric ulcer without hemorrhage or perforation	K25.3 - Acute gastric ulcer without hemorrhage or perforation	-0.00595282	0.994065	0.4917	94	466	Diseases of the digestive system
E10.319	Type 1 diabetes mellitus with unspecified diabetic retinopathy without macular edema	E10.319 - Type 1 diabetes mellitus with unspecified diabetic retinopathy without macular edema	0.00678623	1.00681	0.492003	55	274	Endocrine, nutritional and metabolic diseases
R33.8	Other retention of urine	R33.8 - Other retention of urine	-0.00439897	0.995611	0.492334	220	1055	Symptoms, signs and abnormal clinical and laboratory findings, not elsewhere classified
G58.8	Other specified mononeuropathies	G58.8 - Other specified mononeuropathies	-0.00585243	0.994165	0.492393	81	401	Diseases of the nervous system
M21.6X9	Other acquired deformities of unspecified foot	M21.6X9 - Other acquired deformities of unspecified foot	0.00390548	1.00391	0.4924	196	953	Diseases of the musculoskeletal system and connective tissue
Z90.12	Acquired absence of left breast and nipple	Z90.12 - Acquired absence of left breast and nipple	-0.00748172	0.992546	0.492788	62	306	Factors influencing health status and contact with health services
J22	Unspecified acute lower respiratory infection	J22 - Unspecified acute lower respiratory infection	-0.00400798	0.996	0.492889	192	925	Diseases of the respiratory system
N52.2	Drug-induced erectile dysfunction	N52.2 - Drug-induced erectile dysfunction	-0.00653679	0.993485	0.493577	104	508	Diseases of the genitourinary system
Z86.73	Personal history of transient ischemic attack (TIA), and cerebral infarction without residual deficits	Z86.73 - Personal history of transient ischemic attack (TIA), and cerebral infarction without residual deficits	-0.00200876	0.997993	0.493658	784	3658	Factors influencing health status and contact with health services
H90.0	Conductive hearing loss, bilateral	H90.0 - Conductive hearing loss, bilateral	-0.00368641	0.99632	0.494413	203	1006	Diseases of the ear and mastoid process
M19.071	Primary osteoarthritis, right ankle and foot	M19.071 - Primary osteoarthritis, right ankle and foot	0.00341727	1.00342	0.495106	247	1177	Diseases of the musculoskeletal system and connective tissue
Z83.79	Family history of other diseases of the digestive system	Z83.79 - Family history of other diseases of the digestive system	-0.00681311	0.99321	0.495106	67	331	Factors influencing health status and contact with health services
K22.89	Other specified disease of esophagus	K22.89 - Other specified disease of esophagus	0.00599517	1.00601	0.495392	78	403	Diseases of the digestive system
I50.40	Unspecified combined systolic (congestive) and diastolic (congestive) heart failure	I50.40 - Unspecified combined systolic (congestive) and diastolic (congestive) heart failure	0.00740438	1.00743	0.496088	56	264	Diseases of the circulatory system
M79.5	Residual foreign body in soft tissue	M79.5 - Residual foreign body in soft tissue	-0.00672177	0.993301	0.496529	70	343	Diseases of the musculoskeletal system and connective tissue
J96.00	Acute respiratory failure, unspecified whether with hypoxia or hypercapnia	J96.00 - Acute respiratory failure, unspecified whether with hypoxia or hypercapnia	-0.00358546	0.996421	0.496738	243	1174	Diseases of the respiratory system
M76.30	Iliotibial band syndrome, unspecified leg	M76.30 - Iliotibial band syndrome, unspecified leg	0.00652758	1.00655	0.496767	71	352	Diseases of the musculoskeletal system and connective tissue
J11.00	Influenza due to unidentified influenza virus with unspecified type of pneumonia	J11.00 - Influenza due to unidentified influenza virus with unspecified type of pneumonia	-0.00743041	0.992597	0.497092	56	291	Diseases of the respiratory system
F19.90	Other psychoactive substance use, unspecified, uncomplicated	F19.90 - Other psychoactive substance use, unspecified, uncomplicated	-0.0035321	0.996474	0.497173	233	1178	Mental, Behavioral and Neurodevelopmental disorders
T86.298	Other complications of heart transplant	T86.298 - Other complications of heart transplant	0.00697837	1.007	0.497779	66	323	Injury, poisoning and certain other consequences of external causes
M48.9	Spondylopathy, unspecified	M48.9 - Spondylopathy, unspecified	0.00616997	1.00619	0.497848	73	357	Diseases of the musculoskeletal system and connective tissue
H25.12	Age-related nuclear cataract, left eye	H25.12 - Age-related nuclear cataract, left eye	0.00302869	1.00303	0.498048	362	1742	Diseases of the eye and adnexa
S00.03XA	Contusion of scalp, initial encounter	S00.03XA - Contusion of scalp, initial encounter	0.0065776	1.0066	0.498171	78	397	Injury, poisoning and certain other consequences of external causes
H40.023	Open angle with borderline findings, high risk, bilateral	H40.023 - Open angle with borderline findings, high risk, bilateral	-0.00303754	0.996967	0.49829	330	1581	Diseases of the eye and adnexa
Z79.818	Long term (current) use of other agents affecting estrogen receptors and estrogen levels	Z79.818 - Long term (current) use of other agents affecting estrogen receptors and estrogen levels	0.00490519	1.00492	0.498343	129	654	Factors influencing health status and contact with health services
I77.1	Stricture of artery	I77.1 - Stricture of artery	-0.00389562	0.996112	0.498365	202	981	Diseases of the circulatory system
I69.90	Unspecified sequelae of unspecified cerebrovascular disease	I69.90 - Unspecified sequelae of unspecified cerebrovascular disease	0.00713575	1.00716	0.498637	65	349	Diseases of the circulatory system
R37	Sexual dysfunction, unspecified	R37 - Sexual dysfunction, unspecified	-0.00478861	0.995223	0.499101	126	640	Symptoms, signs and abnormal clinical and laboratory findings, not elsewhere classified
Z30.017	Encounter for initial prescription of implantable subdermal contraceptive	Z30.017 - Encounter for initial prescription of implantable subdermal contraceptive	-0.0054863	0.994529	0.499696	151	742	Factors influencing health status and contact with health services
M77.00	Medial epicondylitis, unspecified elbow	M77.00 - Medial epicondylitis, unspecified elbow	-0.00659576	0.993426	0.499809	62	311	Diseases of the musculoskeletal system and connective tissue
H65.91	Unspecified nonsuppurative otitis media, right ear	H65.91 - Unspecified nonsuppurative otitis media, right ear	-0.00627966	0.99374	0.500073	73	355	Diseases of the ear and mastoid process
E83.119	Hemochromatosis, unspecified	E83.119 - Hemochromatosis, unspecified	-0.00692739	0.993097	0.500399	67	329	Endocrine, nutritional and metabolic diseases
R46.89	Other symptoms and signs involving appearance and behavior	R46.89 - Other symptoms and signs involving appearance and behavior	-0.00438552	0.995624	0.501039	133	680	Symptoms, signs and abnormal clinical and laboratory findings, not elsewhere classified
I70.229	Atherosclerosis of native arteries of extremities with rest pain, unspecified extremity	I70.229 - Atherosclerosis of native arteries of extremities with rest pain, unspecified extremity	-0.0065553	0.993466	0.50106	77	394	Diseases of the circulatory system
R42	Dizziness and giddiness	R42 - Dizziness and giddiness	-0.000642787	0.999357	0.501555	8456	17739	Symptoms, signs and abnormal clinical and laboratory findings, not elsewhere classified
G51.0	Bell's palsy	G51.0 - Bell's palsy	0.00282061	1.00282	0.501776	349	1713	Diseases of the nervous system
E08.319	Diabetes mellitus due to underlying condition with unspecified diabetic retinopathy without macular edema	E08.319 - Diabetes mellitus due to underlying condition with unspecified diabetic retinopathy without macular edema	-0.00626333	0.993756	0.502058	85	412	Endocrine, nutritional and metabolic diseases
G47.61	Periodic limb movement disorder	G47.61 - Periodic limb movement disorder	0.00305978	1.00306	0.502104	280	1368	Diseases of the nervous system
I69.30	Unspecified sequelae of cerebral infarction	I69.30 - Unspecified sequelae of cerebral infarction	0.00466991	1.00468	0.502248	144	695	Diseases of the circulatory system
N45.3	Epididymo-orchitis	N45.3 - Epididymo-orchitis	0.00577383	1.00579	0.502668	129	625	Diseases of the genitourinary system
R93.7	Abnormal findings on diagnostic imaging of other parts of musculoskeletal system	R93.7 - Abnormal findings on diagnostic imaging of other parts of musculoskeletal system	-0.00356027	0.996446	0.503084	204	998	Symptoms, signs and abnormal clinical and laboratory findings, not elsewhere classified
H18.9	Unspecified disorder of cornea	H18.9 - Unspecified disorder of cornea	-0.00833854	0.991696	0.503195	56	267	Diseases of the eye and adnexa
H11.009	Unspecified pterygium of unspecified eye	H11.009 - Unspecified pterygium of unspecified eye	-0.00633493	0.993685	0.503385	68	343	Diseases of the eye and adnexa
O46.90	Antepartum hemorrhage, unspecified, unspecified trimester	O46.90 - Antepartum hemorrhage, unspecified, unspecified trimester	0.00733537	1.00736	0.503406	71	357	Pregnancy, childbirth and the puerperium
G47.00	Insomnia, unspecified	G47.00 - Insomnia, unspecified	0.000737088	1.00074	0.503794	5450	15353	Diseases of the nervous system
I51.3	Intracardiac thrombosis, not elsewhere classified	I51.3 - Intracardiac thrombosis, not elsewhere classified	-0.00635698	0.993663	0.504191	76	363	Diseases of the circulatory system
E43	Unspecified severe protein-calorie malnutrition	E43 - Unspecified severe protein-calorie malnutrition	0.0023634	1.00237	0.504571	483	2334	Endocrine, nutritional and metabolic diseases
Z74.09	Other reduced mobility	Z74.09 - Other reduced mobility	0.00170407	1.00171	0.504701	1010	4454	Factors influencing health status and contact with health services
H90.6	Mixed conductive and sensorineural hearing loss, bilateral	H90.6 - Mixed conductive and sensorineural hearing loss, bilateral	0.00380598	1.00381	0.504713	224	1108	Diseases of the ear and mastoid process
R79.0	Abnormal level of blood mineral	R79.0 - Abnormal level of blood mineral	0.00362279	1.00363	0.50505	220	1069	Symptoms, signs and abnormal clinical and laboratory findings, not elsewhere classified
N80.9	Endometriosis, unspecified	N80.9 - Endometriosis, unspecified	0.00372586	1.00373	0.505277	245	1176	Diseases of the genitourinary system
I63.30	Cerebral infarction due to thrombosis of unspecified cerebral artery	I63.30 - Cerebral infarction due to thrombosis of unspecified cerebral artery	0.00475415	1.00477	0.505659	136	659	Diseases of the circulatory system
K57.90	Diverticulosis of intestine, part unspecified, without perforation or abscess without bleeding	K57.90 - Diverticulosis of intestine, part unspecified, without perforation or abscess without bleeding	-0.00226062	0.997742	0.505777	581	2707	Diseases of the digestive system
T78.1XXD	Other adverse food reactions, not elsewhere classified, subsequent encounter	T78.1XXD - Other adverse food reactions, not elsewhere classified, subsequent encounter	0.00271881	1.00272	0.506373	731	3622	Injury, poisoning and certain other consequences of external causes
E10.49	Type 1 diabetes mellitus with other diabetic neurological complication	E10.49 - Type 1 diabetes mellitus with other diabetic neurological complication	0.00642654	1.00645	0.507537	78	391	Endocrine, nutritional and metabolic diseases
Z85.46	Personal history of malignant neoplasm of prostate	Z85.46 - Personal history of malignant neoplasm of prostate	0.00474215	1.00475	0.507665	219	1072	Factors influencing health status and contact with health services
Z81.0	Family history of intellectual disabilities	Z81.0 - Family history of intellectual disabilities	0.00937523	1.00942	0.507679	51	240	Factors influencing health status and contact with health services
F32.A	Depression, unspecified	F32.A - Depression, unspecified	0.000634888	1.00064	0.507754	7824	17497	Mental, Behavioral and Neurodevelopmental disorders
T78.40XS	Allergy, unspecified, sequela	T78.40XS - Allergy, unspecified, sequela	0.00415548	1.00416	0.507759	142	710	Injury, poisoning and certain other consequences of external causes
D69.1	Qualitative platelet defects	D69.1 - Qualitative platelet defects	-0.00607768	0.993941	0.508017	67	330	Diseases of the blood and blood-forming organs and certain disorders involving the immune mechanism
I49.3	Ventricular premature depolarization	I49.3 - Ventricular premature depolarization	0.00184693	1.00185	0.508079	814	3682	Diseases of the circulatory system
M86.171	Other acute osteomyelitis, right ankle and foot	M86.171 - Other acute osteomyelitis, right ankle and foot	-0.00693122	0.993093	0.508084	77	367	Diseases of the musculoskeletal system and connective tissue
E13.9	Other specified diabetes mellitus without complications	E13.9 - Other specified diabetes mellitus without complications	0.00338556	1.00339	0.509197	242	1176	Endocrine, nutritional and metabolic diseases
Z72.821	Inadequate sleep hygiene	Z72.821 - Inadequate sleep hygiene	0.00434805	1.00436	0.509244	142	691	Factors influencing health status and contact with health services
N83.299	Other ovarian cyst, unspecified side	N83.299 - Other ovarian cyst, unspecified side	0.00676781	1.00679	0.509436	66	327	Diseases of the genitourinary system
Z87.438	Personal history of other diseases of male genital organs	Z87.438 - Personal history of other diseases of male genital organs	-0.00813697	0.991896	0.509557	62	306	Factors influencing health status and contact with health services
L03.213	Periorbital cellulitis	L03.213 - Periorbital cellulitis	0.00361613	1.00362	0.509656	200	959	Diseases of the skin and subcutaneous tissue
R14.2	Eructation	R14.2 - Eructation	-0.00191161	0.99809	0.509704	740	3385	Symptoms, signs and abnormal clinical and laboratory findings, not elsewhere classified
H25.813	Combined forms of age-related cataract, bilateral	H25.813 - Combined forms of age-related cataract, bilateral	-0.00232522	0.997677	0.509974	569	2684	Diseases of the eye and adnexa
D24.1	Benign neoplasm of right breast	D24.1 - Benign neoplasm of right breast	0.00447544	1.00449	0.510107	146	707	Neoplasms
R23.3	Spontaneous ecchymoses	R23.3 - Spontaneous ecchymoses	-0.00210534	0.997897	0.510231	592	2808	Symptoms, signs and abnormal clinical and laboratory findings, not elsewhere classified
G50.0	Trigeminal neuralgia	G50.0 - Trigeminal neuralgia	-0.00319812	0.996807	0.510781	258	1223	Diseases of the nervous system
H53.149	Visual discomfort, unspecified	H53.149 - Visual discomfort, unspecified	-0.00198169	0.99802	0.511101	721	3342	Diseases of the eye and adnexa
S49.90XA	Unspecified injury of shoulder and upper arm, unspecified arm, initial encounter	S49.90XA - Unspecified injury of shoulder and upper arm, unspecified arm, initial encounter	-0.00694025	0.993084	0.511175	70	346	Injury, poisoning and certain other consequences of external causes
R92.1	Mammographic calcification found on diagnostic imaging of breast	R92.1 - Mammographic calcification found on diagnostic imaging of breast	-0.00342882	0.996577	0.511298	256	1260	Symptoms, signs and abnormal clinical and laboratory findings, not elsewhere classified
M99.03	Segmental and somatic dysfunction of lumbar region	M99.03 - Segmental and somatic dysfunction of lumbar region	0.00379644	1.0038	0.511395	157	766	Diseases of the musculoskeletal system and connective tissue
S46.011D	Strain of muscle(s) and tendon(s) of the rotator cuff of right shoulder, subsequent encounter	S46.011D - Strain of muscle(s) and tendon(s) of the rotator cuff of right shoulder, subsequent encounter	-0.00608613	0.993932	0.511581	64	337	Injury, poisoning and certain other consequences of external causes
N64.59	Other signs and symptoms in breast	N64.59 - Other signs and symptoms in breast	-0.00302928	0.996975	0.511892	310	1503	Diseases of the genitourinary system
Z63.79	Other stressful life events affecting family and household	Z63.79 - Other stressful life events affecting family and household	-0.0059899	0.994028	0.512034	73	357	Factors influencing health status and contact with health services
H25.012	Cortical age-related cataract, left eye	H25.012 - Cortical age-related cataract, left eye	-0.00606991	0.993948	0.512916	83	404	Diseases of the eye and adnexa
R09.81	Nasal congestion	R09.81 - Nasal congestion	0.000862274	1.00086	0.513104	3612	12243	Symptoms, signs and abnormal clinical and laboratory findings, not elsewhere classified
M33.90	Dermatopolymyositis, unspecified, organ involvement unspecified	M33.90 - Dermatopolymyositis, unspecified, organ involvement unspecified	-0.00576422	0.994252	0.513683	87	430	Diseases of the musculoskeletal system and connective tissue
M77.41	Metatarsalgia, right foot	M77.41 - Metatarsalgia, right foot	0.00265592	1.00266	0.513749	361	1800	Diseases of the musculoskeletal system and connective tissue
Z95.828	Presence of other vascular implants and grafts	Z95.828 - Presence of other vascular implants and grafts	0.00316233	1.00317	0.513756	262	1291	Factors influencing health status and contact with health services
I87.303	Chronic venous hypertension (idiopathic) without complications of bilateral lower extremity	I87.303 - Chronic venous hypertension (idiopathic) without complications of bilateral lower extremity	-0.00719908	0.992827	0.513983	59	282	Diseases of the circulatory system
S92.919A	Unspecified fracture of unspecified toe(s), initial encounter for closed fracture	S92.919A - Unspecified fracture of unspecified toe(s), initial encounter for closed fracture	0.00622451	1.00624	0.514981	78	379	Injury, poisoning and certain other consequences of external causes
Z68.29	Body mass index [BMI] 29.0-29.9, adult	Z68.29 - Body mass index [BMI] 29.0-29.9, adult	-0.00440933	0.9956	0.515243	139	694	Factors influencing health status and contact with health services
T82.898A	Other specified complication of vascular prosthetic devices, implants and grafts, initial encounter	T82.898A - Other specified complication of vascular prosthetic devices, implants and grafts, initial encounter	0.00337722	1.00338	0.515624	279	1364	Injury, poisoning and certain other consequences of external causes
I63.40	Cerebral infarction due to embolism of unspecified cerebral artery	I63.40 - Cerebral infarction due to embolism of unspecified cerebral artery	0.00622271	1.00624	0.515698	74	370	Diseases of the circulatory system
K52.1	Toxic gastroenteritis and colitis	K52.1 - Toxic gastroenteritis and colitis	0.00591614	1.00593	0.515943	81	407	Diseases of the digestive system
B00.89	Other herpesviral infection	B00.89 - Other herpesviral infection	0.00705333	1.00708	0.516988	51	262	Certain infectious and parasitic diseases
E10.29	Type 1 diabetes mellitus with other diabetic kidney complication	E10.29 - Type 1 diabetes mellitus with other diabetic kidney complication	-0.00671342	0.993309	0.516994	67	331	Endocrine, nutritional and metabolic diseases
L24.9	Irritant contact dermatitis, unspecified cause	L24.9 - Irritant contact dermatitis, unspecified cause	0.00366484	1.00367	0.517292	191	923	Diseases of the skin and subcutaneous tissue
K90.41	Non-celiac gluten sensitivity	K90.41 - Non-celiac gluten sensitivity	-0.00580021	0.994217	0.517343	79	386	Diseases of the digestive system
H52.203	Unspecified astigmatism, bilateral	H52.203 - Unspecified astigmatism, bilateral	-0.00184282	0.998159	0.517364	765	3468	Diseases of the eye and adnexa
Z82.62	Family history of osteoporosis	Z82.62 - Family history of osteoporosis	-0.00762215	0.992407	0.518445	54	265	Factors influencing health status and contact with health services
Z91.012	Allergy to eggs	Z91.012 - Allergy to eggs	-0.00732453	0.992702	0.518817	285	1567	Factors influencing health status and contact with health services
E11.59	Type 2 diabetes mellitus with other circulatory complications	E11.59 - Type 2 diabetes mellitus with other circulatory complications	0.00193315	1.00194	0.518969	793	3674	Endocrine, nutritional and metabolic diseases
M71.22	Synovial cyst of popliteal space [Baker], left knee	M71.22 - Synovial cyst of popliteal space [Baker], left knee	-0.00443654	0.995573	0.519368	139	703	Diseases of the musculoskeletal system and connective tissue
C34.90	Malignant neoplasm of unspecified part of unspecified bronchus or lung	C34.90 - Malignant neoplasm of unspecified part of unspecified bronchus or lung	0.00263583	1.00264	0.519585	410	1976	Neoplasms
L97.329	Non-pressure chronic ulcer of left ankle with unspecified severity	L97.329 - Non-pressure chronic ulcer of left ankle with unspecified severity	0.00651804	1.00654	0.519815	69	343	Diseases of the skin and subcutaneous tissue
N13.2	Hydronephrosis with renal and ureteral calculous obstruction	N13.2 - Hydronephrosis with renal and ureteral calculous obstruction	-0.00528105	0.994733	0.520147	94	448	Diseases of the genitourinary system
G91.9	Hydrocephalus, unspecified	G91.9 - Hydrocephalus, unspecified	0.00724227	1.00727	0.520229	57	274	Diseases of the nervous system
H04.129	Dry eye syndrome of unspecified lacrimal gland	H04.129 - Dry eye syndrome of unspecified lacrimal gland	0.00122142	1.00122	0.521224	1790	7317	Diseases of the eye and adnexa
Z90.11	Acquired absence of right breast and nipple	Z90.11 - Acquired absence of right breast and nipple	0.00668859	1.00671	0.521262	68	326	Factors influencing health status and contact with health services
K22.10	Ulcer of esophagus without bleeding	K22.10 - Ulcer of esophagus without bleeding	0.00471341	1.00472	0.521508	109	520	Diseases of the digestive system
S09.90XD	Unspecified injury of head, subsequent encounter	S09.90XD - Unspecified injury of head, subsequent encounter	-0.00592831	0.994089	0.521779	69	365	Injury, poisoning and certain other consequences of external causes
I25.10	Atherosclerotic heart disease of native coronary artery without angina pectoris	I25.10 - Atherosclerotic heart disease of native coronary artery without angina pectoris	0.000717253	1.00072	0.521897	7094	18143	Diseases of the circulatory system
S63.509A	Unspecified sprain of unspecified wrist, initial encounter	S63.509A - Unspecified sprain of unspecified wrist, initial encounter	0.00546885	1.00548	0.52209	73	357	Injury, poisoning and certain other consequences of external causes
S63.502A	Unspecified sprain of left wrist, initial encounter	S63.502A - Unspecified sprain of left wrist, initial encounter	0.00578904	1.00581	0.522588	84	447	Injury, poisoning and certain other consequences of external causes
G43.019	Migraine without aura, intractable, without status migrainosus	G43.019 - Migraine without aura, intractable, without status migrainosus	0.00382771	1.00384	0.522779	185	926	Diseases of the nervous system
J45.30	Mild persistent asthma, uncomplicated	J45.30 - Mild persistent asthma, uncomplicated	-0.00103835	0.998962	0.523575	2353	9180	Diseases of the respiratory system
L90.5	Scar conditions and fibrosis of skin	L90.5 - Scar conditions and fibrosis of skin	-0.00155029	0.998451	0.523658	979	4392	Diseases of the skin and subcutaneous tissue
S03.00XA	Dislocation of jaw, unspecified side, initial encounter	S03.00XA - Dislocation of jaw, unspecified side, initial encounter	-0.00484501	0.995167	0.523669	95	455	Injury, poisoning and certain other consequences of external causes
Z30.46	Encounter for surveillance of implantable subdermal contraceptive	Z30.46 - Encounter for surveillance of implantable subdermal contraceptive	0.00575	1.00577	0.523783	161	783	Factors influencing health status and contact with health services
L68.9	Hypertrichosis, unspecified	L68.9 - Hypertrichosis, unspecified	0.00687594	1.0069	0.523821	63	317	Diseases of the skin and subcutaneous tissue
M15.4	Erosive (osteo)arthritis	M15.4 - Erosive (osteo)arthritis	-0.00877592	0.991262	0.523875	51	252	Diseases of the musculoskeletal system and connective tissue
Z31.9	Encounter for procreative management, unspecified	Z31.9 - Encounter for procreative management, unspecified	0.0055776	1.00559	0.524102	109	538	Factors influencing health status and contact with health services
N23	Unspecified renal colic	N23 - Unspecified renal colic	0.00280515	1.00281	0.524481	314	1520	Diseases of the genitourinary system
Z34.82	Encounter for supervision of other normal pregnancy, second trimester	Z34.82 - Encounter for supervision of other normal pregnancy, second trimester	0.00339824	1.0034	0.524663	339	1647	Factors influencing health status and contact with health services
Z34.90	Encounter for supervision of normal pregnancy, unspecified, unspecified trimester	Z34.90 - Encounter for supervision of normal pregnancy, unspecified, unspecified trimester	-0.00245382	0.997549	0.524868	596	2778	Factors influencing health status and contact with health services
J03.90	Acute tonsillitis, unspecified	J03.90 - Acute tonsillitis, unspecified	0.00361241	1.00362	0.524892	198	943	Diseases of the respiratory system
G57.12	Meralgia paresthetica, left lower limb	G57.12 - Meralgia paresthetica, left lower limb	0.00523693	1.00525	0.525279	92	451	Diseases of the nervous system
A49.8	Other bacterial infections of unspecified site	A49.8 - Other bacterial infections of unspecified site	-0.0035546	0.996452	0.525472	197	995	Certain infectious and parasitic diseases
R26.2	Difficulty in walking, not elsewhere classified	R26.2 - Difficulty in walking, not elsewhere classified	-0.00211455	0.997888	0.526106	596	2796	Symptoms, signs and abnormal clinical and laboratory findings, not elsewhere classified
M77.01	Medial epicondylitis, right elbow	M77.01 - Medial epicondylitis, right elbow	0.00437599	1.00439	0.526215	128	625	Diseases of the musculoskeletal system and connective tissue
O99.810	Abnormal glucose complicating pregnancy	O99.810 - Abnormal glucose complicating pregnancy	0.00521936	1.00523	0.526281	128	656	Pregnancy, childbirth and the puerperium
R62.52	Short stature (child)	R62.52 - Short stature (child)	-0.00961669	0.990429	0.526501	69	417	Symptoms, signs and abnormal clinical and laboratory findings, not elsewhere classified
L02.211	Cutaneous abscess of abdominal wall	L02.211 - Cutaneous abscess of abdominal wall	0.0054469	1.00546	0.527054	84	412	Diseases of the skin and subcutaneous tissue
G43.001	Migraine without aura, not intractable, with status migrainosus	G43.001 - Migraine without aura, not intractable, with status migrainosus	0.0028454	1.00285	0.527475	297	1443	Diseases of the nervous system
H35.3131	Nonexudative age-related macular degeneration, bilateral, early dry stage	H35.3131 - Nonexudative age-related macular degeneration, bilateral, early dry stage	0.00435525	1.00436	0.527642	139	680	Diseases of the eye and adnexa
L57.8	Other skin changes due to chronic exposure to nonionizing radiation	L57.8 - Other skin changes due to chronic exposure to nonionizing radiation	0.00300225	1.00301	0.527801	305	1465	Diseases of the skin and subcutaneous tissue
K29.71	Gastritis, unspecified, with bleeding	K29.71 - Gastritis, unspecified, with bleeding	0.00670933	1.00673	0.528066	62	303	Diseases of the digestive system
F31.31	Bipolar disorder, current episode depressed, mild	F31.31 - Bipolar disorder, current episode depressed, mild	-0.0060765	0.993942	0.528089	69	353	Mental, Behavioral and Neurodevelopmental disorders
E34.0	Carcinoid syndrome	E34.0 - Carcinoid syndrome	-0.00464214	0.995369	0.528727	120	602	Endocrine, nutritional and metabolic diseases
K35.80	Unspecified acute appendicitis	K35.80 - Unspecified acute appendicitis	-0.00445935	0.995551	0.529296	127	608	Diseases of the digestive system
M76.821	Posterior tibial tendinitis, right leg	M76.821 - Posterior tibial tendinitis, right leg	0.00415702	1.00417	0.529572	143	710	Diseases of the musculoskeletal system and connective tissue
R77.2	Abnormality of alphafetoprotein	R77.2 - Abnormality of alphafetoprotein	0.00369833	1.00371	0.529707	195	953	Symptoms, signs and abnormal clinical and laboratory findings, not elsewhere classified
R13.10	Dysphagia, unspecified	R13.10 - Dysphagia, unspecified	0.000967362	1.00097	0.529829	2659	10109	Symptoms, signs and abnormal clinical and laboratory findings, not elsewhere classified
B37.49	Other urogenital candidiasis	B37.49 - Other urogenital candidiasis	-0.0065117	0.993509	0.529943	64	314	Certain infectious and parasitic diseases
N49.2	Inflammatory disorders of scrotum	N49.2 - Inflammatory disorders of scrotum	-0.00837027	0.991665	0.530386	64	315	Diseases of the genitourinary system
H57.10	Ocular pain, unspecified eye	H57.10 - Ocular pain, unspecified eye	0.00319438	1.0032	0.530614	261	1273	Diseases of the eye and adnexa
K22.719	Barrett's esophagus with dysplasia, unspecified	K22.719 - Barrett's esophagus with dysplasia, unspecified	0.00441516	1.00442	0.531111	133	650	Diseases of the digestive system
R68.82	Decreased libido	R68.82 - Decreased libido	0.00204708	1.00205	0.53118	581	2703	Symptoms, signs and abnormal clinical and laboratory findings, not elsewhere classified
L82.0	Inflamed seborrheic keratosis	L82.0 - Inflamed seborrheic keratosis	-0.00184203	0.99816	0.531251	740	3369	Diseases of the skin and subcutaneous tissue
D36.9	Benign neoplasm, unspecified site	D36.9 - Benign neoplasm, unspecified site	-0.00173903	0.998262	0.531277	787	3607	Neoplasms
G70.00	Myasthenia gravis without (acute) exacerbation	G70.00 - Myasthenia gravis without (acute) exacerbation	0.00486176	1.00487	0.531396	104	503	Diseases of the nervous system
Z94.0	Kidney transplant status	Z94.0 - Kidney transplant status	-0.00213022	0.997872	0.531415	574	2706	Factors influencing health status and contact with health services
C54.1	Malignant neoplasm of endometrium	C54.1 - Malignant neoplasm of endometrium	0.00369522	1.0037	0.53227	195	944	Neoplasms
J01.90	Acute sinusitis, unspecified	J01.90 - Acute sinusitis, unspecified	-0.00121968	0.998781	0.532529	1544	6552	Diseases of the respiratory system
H40.1130	Primary open-angle glaucoma, bilateral, stage unspecified	H40.1130 - Primary open-angle glaucoma, bilateral, stage unspecified	0.00631627	1.00634	0.532555	81	411	Diseases of the eye and adnexa
K56.609	Unspecified intestinal obstruction, unspecified as to partial versus complete obstruction	K56.609 - Unspecified intestinal obstruction, unspecified as to partial versus complete obstruction	-0.00201882	0.997983	0.532866	554	2621	Diseases of the digestive system
H25.13	Age-related nuclear cataract, bilateral	H25.13 - Age-related nuclear cataract, bilateral	-0.000903995	0.999096	0.533427	3410	11796	Diseases of the eye and adnexa
Z96.41	Presence of insulin pump (external) (internal)	Z96.41 - Presence of insulin pump (external) (internal)	-0.00432911	0.99568	0.533752	141	696	Factors influencing health status and contact with health services
M79.669	Pain in unspecified lower leg	M79.669 - Pain in unspecified lower leg	-0.00291756	0.997087	0.534041	277	1358	Diseases of the musculoskeletal system and connective tissue
M1A.9XX0	Chronic gout, unspecified, without tophus (tophi)	M1A.9XX0 - Chronic gout, unspecified, without tophus (tophi)	-0.00427416	0.995735	0.534182	158	772	Diseases of the musculoskeletal system and connective tissue
R10.13	Epigastric pain	R10.13 - Epigastric pain	-0.000661713	0.999339	0.534416	6241	16273	Symptoms, signs and abnormal clinical and laboratory findings, not elsewhere classified
M54.40	Lumbago with sciatica, unspecified side	M54.40 - Lumbago with sciatica, unspecified side	0.00117521	1.00118	0.534587	1825	7573	Diseases of the musculoskeletal system and connective tissue
M26.621	Arthralgia of right temporomandibular joint	M26.621 - Arthralgia of right temporomandibular joint	-0.00547419	0.994541	0.534589	83	411	Diseases of the musculoskeletal system and connective tissue
M47.26	Other spondylosis with radiculopathy, lumbar region	M47.26 - Other spondylosis with radiculopathy, lumbar region	0.00356855	1.00357	0.534736	219	1094	Diseases of the musculoskeletal system and connective tissue
J39.8	Other specified diseases of upper respiratory tract	J39.8 - Other specified diseases of upper respiratory tract	-0.00452206	0.995488	0.534902	119	580	Diseases of the respiratory system
K26.9	Duodenal ulcer, unspecified as acute or chronic, without hemorrhage or perforation	K26.9 - Duodenal ulcer, unspecified as acute or chronic, without hemorrhage or perforation	-0.00435421	0.995655	0.53492	126	620	Diseases of the digestive system
F02.818	Dementia in other diseases classified elsewhere, unspecified severity, with other behavioral disturbance	F02.818 - Dementia in other diseases classified elsewhere, unspecified severity, with other behavioral disturbance	-0.00374608	0.996261	0.535185	230	1149	Mental, Behavioral and Neurodevelopmental disorders
D62	Acute posthemorrhagic anemia	D62 - Acute posthemorrhagic anemia	-0.00132062	0.99868	0.53533	1336	5877	Diseases of the blood and blood-forming organs and certain disorders involving the immune mechanism
Z83.2	Family history of diseases of the blood and blood-forming organs and certain disorders involving the immune mechanism	Z83.2 - Family history of diseases of the blood and blood-forming organs and certain disorders involving the immune mechanism	-0.00497415	0.995038	0.535914	101	494	Factors influencing health status and contact with health services
Z30.41	Encounter for surveillance of contraceptive pills	Z30.41 - Encounter for surveillance of contraceptive pills	0.00301094	1.00302	0.535947	370	1828	Factors influencing health status and contact with health services
F43.20	Adjustment disorder, unspecified	F43.20 - Adjustment disorder, unspecified	0.00220743	1.00221	0.536024	470	2242	Mental, Behavioral and Neurodevelopmental disorders
H10.9	Unspecified conjunctivitis	H10.9 - Unspecified conjunctivitis	0.00149959	1.0015	0.536125	1018	4550	Diseases of the eye and adnexa
Z15.89	Genetic susceptibility to other disease	Z15.89 - Genetic susceptibility to other disease	-0.00311774	0.996887	0.536469	227	1125	Factors influencing health status and contact with health services
H43.12	Vitreous hemorrhage, left eye	H43.12 - Vitreous hemorrhage, left eye	-0.00536176	0.994653	0.536762	93	455	Diseases of the eye and adnexa
Z86.2	Personal history of diseases of the blood and blood-forming organs and certain disorders involving the immune mechanism	Z86.2 - Personal history of diseases of the blood and blood-forming organs and certain disorders involving the immune mechanism	0.00146838	1.00147	0.536822	1152	5052	Factors influencing health status and contact with health services
F63.9	Impulse disorder, unspecified	F63.9 - Impulse disorder, unspecified	-0.00713037	0.992895	0.536974	55	282	Mental, Behavioral and Neurodevelopmental disorders
Z93.2	Ileostomy status	Z93.2 - Ileostomy status	0.00572488	1.00574	0.537236	71	347	Factors influencing health status and contact with health services
I70.213	Atherosclerosis of native arteries of extremities with intermittent claudication, bilateral legs	I70.213 - Atherosclerosis of native arteries of extremities with intermittent claudication, bilateral legs	0.00365805	1.00366	0.537759	192	978	Diseases of the circulatory system
L52	Erythema nodosum	L52 - Erythema nodosum	-0.00637756	0.993643	0.537889	69	348	Diseases of the skin and subcutaneous tissue
Z68.30	Body mass index [BMI] 30.0-30.9, adult	Z68.30 - Body mass index [BMI] 30.0-30.9, adult	0.00190492	1.00191	0.538112	645	3016	Factors influencing health status and contact with health services
M25.522	Pain in left elbow	M25.522 - Pain in left elbow	-0.00179146	0.99821	0.538244	685	3183	Diseases of the musculoskeletal system and connective tissue
Z90.3	Acquired absence of stomach [part of]	Z90.3 - Acquired absence of stomach [part of]	0.00443161	1.00444	0.538449	137	656	Factors influencing health status and contact with health services
N25.0	Renal osteodystrophy	N25.0 - Renal osteodystrophy	-0.0055529	0.994462	0.538453	93	468	Diseases of the genitourinary system
S93.492A	Sprain of other ligament of left ankle, initial encounter	S93.492A - Sprain of other ligament of left ankle, initial encounter	-0.00516669	0.994847	0.539127	84	420	Injury, poisoning and certain other consequences of external causes
Z22.7	Latent tuberculosis	Z22.7 - Latent tuberculosis	0.00219562	1.0022	0.539204	519	2442	Factors influencing health status and contact with health services
Z86.19	Personal history of other infectious and parasitic diseases	Z86.19 - Personal history of other infectious and parasitic diseases	-0.00112687	0.998874	0.539258	1807	7504	Factors influencing health status and contact with health services
M67.439	Ganglion, unspecified wrist	M67.439 - Ganglion, unspecified wrist	-0.00632258	0.993697	0.540507	62	307	Diseases of the musculoskeletal system and connective tissue
R45.89	Other symptoms and signs involving emotional state	R45.89 - Other symptoms and signs involving emotional state	0.00207314	1.00208	0.540929	532	2517	Symptoms, signs and abnormal clinical and laboratory findings, not elsewhere classified
F43.0	Acute stress reaction	F43.0 - Acute stress reaction	0.00316709	1.00317	0.541394	223	1102	Mental, Behavioral and Neurodevelopmental disorders
W57.XXXS	Bitten or stung by nonvenomous insect and other nonvenomous arthropods, sequela	W57.XXXS - Bitten or stung by nonvenomous insect and other nonvenomous arthropods, sequela	0.00478747	1.0048	0.541525	89	441	External causes of morbidity
N13.30	Unspecified hydronephrosis	N13.30 - Unspecified hydronephrosis	0.00231478	1.00232	0.541622	449	2146	Diseases of the genitourinary system
Z68.28	Body mass index [BMI] 28.0-28.9, adult	Z68.28 - Body mass index [BMI] 28.0-28.9, adult	0.00387173	1.00388	0.541877	151	753	Factors influencing health status and contact with health services
Z88.9	Allergy status to unspecified drugs, medicaments and biological substances	Z88.9 - Allergy status to unspecified drugs, medicaments and biological substances	-0.00128147	0.998719	0.542177	1364	5981	Factors influencing health status and contact with health services
R16.1	Splenomegaly, not elsewhere classified	R16.1 - Splenomegaly, not elsewhere classified	-0.00354153	0.996465	0.542423	178	877	Symptoms, signs and abnormal clinical and laboratory findings, not elsewhere classified
I33.0	Acute and subacute infective endocarditis	I33.0 - Acute and subacute infective endocarditis	0.00613462	1.00615	0.542458	69	342	Diseases of the circulatory system
N83.202	Unspecified ovarian cyst, left side	N83.202 - Unspecified ovarian cyst, left side	-0.00213482	0.997867	0.542634	525	2448	Diseases of the genitourinary system
L57.0	Actinic keratosis	L57.0 - Actinic keratosis	-0.00153711	0.998464	0.542878	1195	5226	Diseases of the skin and subcutaneous tissue
G43.011	Migraine without aura, intractable, with status migrainosus	G43.011 - Migraine without aura, intractable, with status migrainosus	-0.00421885	0.99579	0.542903	134	668	Diseases of the nervous system
K80.50	Calculus of bile duct without cholangitis or cholecystitis without obstruction	K80.50 - Calculus of bile duct without cholangitis or cholecystitis without obstruction	0.00204486	1.00205	0.544446	538	2559	Diseases of the digestive system
A05.9	Bacterial foodborne intoxication, unspecified	A05.9 - Bacterial foodborne intoxication, unspecified	-0.00587669	0.994141	0.544582	70	336	Certain infectious and parasitic diseases
O09.91	Supervision of high risk pregnancy, unspecified, first trimester	O09.91 - Supervision of high risk pregnancy, unspecified, first trimester	0.00453921	1.00455	0.5447	154	762	Pregnancy, childbirth and the puerperium
S39.92XA	Unspecified injury of lower back, initial encounter	S39.92XA - Unspecified injury of lower back, initial encounter	-0.0057375	0.994279	0.544966	73	368	Injury, poisoning and certain other consequences of external causes
G47.01	Insomnia due to medical condition	G47.01 - Insomnia due to medical condition	-0.00300534	0.996999	0.545081	255	1215	Diseases of the nervous system
H52.00	Hypermetropia, unspecified eye	H52.00 - Hypermetropia, unspecified eye	0.00346255	1.00347	0.545612	193	949	Diseases of the eye and adnexa
R06.89	Other abnormalities of breathing	R06.89 - Other abnormalities of breathing	0.00210242	1.0021	0.545954	511	2447	Symptoms, signs and abnormal clinical and laboratory findings, not elsewhere classified
T82.590D	Other mechanical complication of surgically created arteriovenous fistula, subsequent encounter	T82.590D - Other mechanical complication of surgically created arteriovenous fistula, subsequent encounter	0.00616846	1.00619	0.545991	71	345	Injury, poisoning and certain other consequences of external causes
Q61.3	Polycystic kidney, unspecified	Q61.3 - Polycystic kidney, unspecified	-0.00454908	0.995461	0.547467	113	549	Congenital malformations, deformations and chromosomal abnormalities
S52.501A	Unspecified fracture of the lower end of right radius, initial encounter for closed fracture	S52.501A - Unspecified fracture of the lower end of right radius, initial encounter for closed fracture	-0.00711608	0.992909	0.54754	56	279	Injury, poisoning and certain other consequences of external causes
R11.0	Nausea	R11.0 - Nausea	0.00087722	1.00088	0.548887	2984	10787	Symptoms, signs and abnormal clinical and laboratory findings, not elsewhere classified
C81.90	Hodgkin lymphoma, unspecified, unspecified site	C81.90 - Hodgkin lymphoma, unspecified, unspecified site	-0.00536622	0.994648	0.549096	79	397	Neoplasms
N04.9	Nephrotic syndrome with unspecified morphologic changes	N04.9 - Nephrotic syndrome with unspecified morphologic changes	0.00352542	1.00353	0.549163	165	811	Diseases of the genitourinary system
R68.2	Dry mouth, unspecified	R68.2 - Dry mouth, unspecified	-0.0023666	0.997636	0.550188	392	1920	Symptoms, signs and abnormal clinical and laboratory findings, not elsewhere classified
L02.519	Cutaneous abscess of unspecified hand	L02.519 - Cutaneous abscess of unspecified hand	0.00359287	1.0036	0.551327	174	858	Diseases of the skin and subcutaneous tissue
F48.9	Nonpsychotic mental disorder, unspecified	F48.9 - Nonpsychotic mental disorder, unspecified	-0.00439631	0.995613	0.551328	112	535	Mental, Behavioral and Neurodevelopmental disorders
R97.20	Elevated prostate specific antigen [PSA]	R97.20 - Elevated prostate specific antigen [PSA]	0.00165661	1.00166	0.552505	1359	5894	Symptoms, signs and abnormal clinical and laboratory findings, not elsewhere classified
M20.5X2	Other deformities of toe(s) (acquired), left foot	M20.5X2 - Other deformities of toe(s) (acquired), left foot	0.00441268	1.00442	0.552724	117	572	Diseases of the musculoskeletal system and connective tissue
N60.02	Solitary cyst of left breast	N60.02 - Solitary cyst of left breast	-0.00323217	0.996773	0.552863	245	1191	Diseases of the genitourinary system
H25.043	Posterior subcapsular polar age-related cataract, bilateral	H25.043 - Posterior subcapsular polar age-related cataract, bilateral	-0.00630785	0.993712	0.552914	55	281	Diseases of the eye and adnexa
R10.11	Right upper quadrant pain	R10.11 - Right upper quadrant pain	0.000958014	1.00096	0.552945	2387	9203	Symptoms, signs and abnormal clinical and laboratory findings, not elsewhere classified
J98.6	Disorders of diaphragm	J98.6 - Disorders of diaphragm	-0.00630126	0.993719	0.553126	55	278	Diseases of the respiratory system
E11.3593	Type 2 diabetes mellitus with proliferative diabetic retinopathy without macular edema, bilateral	E11.3593 - Type 2 diabetes mellitus with proliferative diabetic retinopathy without macular edema, bilateral	0.00539803	1.00541	0.553453	90	437	Endocrine, nutritional and metabolic diseases
N61.1	Abscess of the breast and nipple	N61.1 - Abscess of the breast and nipple	-0.00372789	0.996279	0.553998	181	887	Diseases of the genitourinary system
L97.309	Non-pressure chronic ulcer of unspecified ankle with unspecified severity	L97.309 - Non-pressure chronic ulcer of unspecified ankle with unspecified severity	0.0039773	1.00399	0.554144	145	722	Diseases of the skin and subcutaneous tissue
I27.0	Primary pulmonary hypertension	I27.0 - Primary pulmonary hypertension	0.00370241	1.00371	0.554836	166	824	Diseases of the circulatory system
I67.9	Cerebrovascular disease, unspecified	I67.9 - Cerebrovascular disease, unspecified	0.004213	1.00422	0.554897	136	675	Diseases of the circulatory system
I71.00	Dissection of unspecified site of aorta	I71.00 - Dissection of unspecified site of aorta	-0.00587522	0.994142	0.555217	67	329	Diseases of the circulatory system
G89.21	Chronic pain due to trauma	G89.21 - Chronic pain due to trauma	0.00654673	1.00657	0.555632	57	279	Diseases of the nervous system
A63.0	Anogenital (venereal) warts	A63.0 - Anogenital (venereal) warts	-0.00136461	0.998636	0.555718	1232	5465	Certain infectious and parasitic diseases
D72.819	Decreased white blood cell count, unspecified	D72.819 - Decreased white blood cell count, unspecified	-0.00162651	0.998375	0.556658	790	3580	Diseases of the blood and blood-forming organs and certain disorders involving the immune mechanism
K08.109	Complete loss of teeth, unspecified cause, unspecified class	K08.109 - Complete loss of teeth, unspecified cause, unspecified class	0.00484569	1.00486	0.557032	108	547	Diseases of the digestive system
Z59.41	Food insecurity	Z59.41 - Food insecurity	-0.00576215	0.994254	0.557625	77	381	Factors influencing health status and contact with health services
Z37.9	Outcome of delivery, unspecified	Z37.9 - Outcome of delivery, unspecified	0.00598733	1.00601	0.557745	85	404	Factors influencing health status and contact with health services
L65.0	Telogen effluvium	L65.0 - Telogen effluvium	0.00320086	1.00321	0.557922	193	986	Diseases of the skin and subcutaneous tissue
R43.8	Other disturbances of smell and taste	R43.8 - Other disturbances of smell and taste	0.00429767	1.00431	0.558029	108	537	Symptoms, signs and abnormal clinical and laboratory findings, not elsewhere classified
J01.40	Acute pansinusitis, unspecified	J01.40 - Acute pansinusitis, unspecified	0.00632969	1.00635	0.558207	55	272	Diseases of the respiratory system
H10.10	Acute atopic conjunctivitis, unspecified eye	H10.10 - Acute atopic conjunctivitis, unspecified eye	0.00155272	1.00155	0.558292	854	3932	Diseases of the eye and adnexa
K85.00	Idiopathic acute pancreatitis without necrosis or infection	K85.00 - Idiopathic acute pancreatitis without necrosis or infection	0.0053996	1.00541	0.558498	70	359	Diseases of the digestive system
E86.1	Hypovolemia	E86.1 - Hypovolemia	0.00391941	1.00393	0.558628	155	736	Endocrine, nutritional and metabolic diseases
I47.9	Paroxysmal tachycardia, unspecified	I47.9 - Paroxysmal tachycardia, unspecified	-0.00416913	0.99584	0.559608	113	550	Diseases of the circulatory system
L91.0	Hypertrophic scar	L91.0 - Hypertrophic scar	0.00178125	1.00178	0.559774	659	3051	Diseases of the skin and subcutaneous tissue
E10.42	Type 1 diabetes mellitus with diabetic polyneuropathy	E10.42 - Type 1 diabetes mellitus with diabetic polyneuropathy	-0.00420926	0.9958	0.559962	114	566	Endocrine, nutritional and metabolic diseases
H31.003	Unspecified chorioretinal scars, bilateral	H31.003 - Unspecified chorioretinal scars, bilateral	-0.006033	0.993985	0.560009	60	291	Diseases of the eye and adnexa
M71.20	Synovial cyst of popliteal space [Baker], unspecified knee	M71.20 - Synovial cyst of popliteal space [Baker], unspecified knee	-0.00403932	0.995969	0.560769	150	725	Diseases of the musculoskeletal system and connective tissue
M79.662	Pain in left lower leg	M79.662 - Pain in left lower leg	-0.00185531	0.998146	0.560889	574	2679	Diseases of the musculoskeletal system and connective tissue
Z11.3	Encounter for screening for infections with a predominantly sexual mode of transmission	Z11.3 - Encounter for screening for infections with a predominantly sexual mode of transmission	0.000576515	1.00058	0.561156	8965	17657	Factors influencing health status and contact with health services
Z03.73	Encounter for suspected fetal anomaly ruled out	Z03.73 - Encounter for suspected fetal anomaly ruled out	0.00225125	1.00225	0.561515	678	3162	Factors influencing health status and contact with health services
K92.2	Gastrointestinal hemorrhage, unspecified	K92.2 - Gastrointestinal hemorrhage, unspecified	0.00137284	1.00137	0.56152	1214	5370	Diseases of the digestive system
T81.30XA	Disruption of wound, unspecified, initial encounter	T81.30XA - Disruption of wound, unspecified, initial encounter	-0.00413444	0.995874	0.561613	119	589	Injury, poisoning and certain other consequences of external causes
[truncated: 1,467 more rows]
