# Supplementary material for: Unveiling Novel Traits Associated with Ulcerative Colitis via Phenome-Wide Associations Enhanced by Polygenic Risk Statistics
Source: Genes (Basel). 2025 Nov 30;16(12):1431. doi: 10.3390/genes16121431 (PMC12732458; doi:10.3390/genes16121431)
Supplement: Supplementary file 1 [file genes-16-01431-s001.zip › Table_S13.xlsx]

## Sheet: Sheet1
Combined_info: the phenotype, related phecode and associated variant rsID used for plot
Beta: the beta effect in logistic regression
SE: The standard error for the beta coefficient
N_total: number of cases and controls
HWE_p: p value in Hardy-Weinberg equilibrium exact test
N_no_snp: the number of records with a missing predictor
Type: the type of regression model used
Variant-level PheWAS analysis results based on phecodes using Mount Sinai BioMe BioBank
Phecode	Disease	DiseaseGroup	Combined_info	SNP-GrCh38	RsID	SNP-GrCh37	Beta	SE	OR	P	N_total	N_cases	N_controls	HWE_p	Allele_freq	N_no_snp	Type
250.1	Type 1 diabetes	endocrine/metabolic	Type 1 diabetes (250.1) -- rs9271364	6:32619010:A:G	rs9271364	6:32586787:A:G	-0.671934	0.0636161	0.51072	4.46e-26	4422	737	3685	0.999937	0.39654	0	logistic
250.1	Type 1 diabetes	endocrine/metabolic	Type 1 diabetes (250.1) -- rs9270949	6:32605198:T:C	rs9270949	6:32572975:T:C	-0.648824	0.0823252	0.52266	3.24e-15	4421	736	3685	0.997717	0.210699	1	logistic
250.1	Type 1 diabetes	endocrine/metabolic	Type 1 diabetes (250.1) -- rs3828796	6:32668197:A:G	rs3828796	6:32635974:A:G	0.478246	0.0676681	1.61324	1.58e-12	4420	737	3683	0.999971	0.210973	2	logistic
555	Inflammatory bowel disease and other gastroenteritis and colitis	digestive	Inflammatory bowel disease and other gastroenteritis and colitis (555) -- rs145568234	6:32279268:T:G	rs145568234	6:32247045:T:G	1.2304	0.177477	3.4226	4.13e-12	7204	1198	6006	0.817081	0.0106191	13	logistic
250.1	Type 1 diabetes	endocrine/metabolic	Type 1 diabetes (250.1) -- rs3135344	6:32427259:C:T	rs3135344	6:32395036:C:T	-0.541846	0.0814669	0.581674	2.91e-11	4421	737	3684	0.993238	0.195883	1	logistic
555.2	Ulcerative colitis	digestive	Ulcerative colitis (555.2) -- rs145568234	6:32279268:T:G	rs145568234	6:32247045:T:G	1.58914	0.239132	4.89952	3.02e-11	3448	572	2876	0.982401	0.0113109	8	logistic
250.1	Type 1 diabetes	endocrine/metabolic	Type 1 diabetes (250.1) -- rs1967688	6:32372291:C:T	rs1967688	6:32340068:C:T	0.391575	0.059318	1.47931	4.08e-11	4334	722	3612	0.996763	0.409322	88	logistic
250.12	Type 1 diabetes with renal manifestations	endocrine/metabolic	Type 1 diabetes with renal manifestations (250.12) -- rs9271364	6:32619010:A:G	rs9271364	6:32586787:A:G	-1.11465	0.174154	0.328031	1.55e-10	756	126	630	0.999167	0.393519	0	logistic
555.2	Ulcerative colitis	digestive	Ulcerative colitis (555.2) -- rs148844907	6:31660620:T:A	rs148844907	6:31628397:T:A	2.05803	0.343622	7.83052	2.11e-09	3451	576	2875	0.267979	0.00579542	5	logistic
555.1	Regional enteritis	digestive	Regional enteritis (555.1) -- rs145568234	6:32279268:T:G	rs145568234	6:32247045:T:G	1.36997	0.252259	3.93523	5.61e-08	4301	715	3586	0.461874	0.00930016	7	logistic
555	Inflammatory bowel disease and other gastroenteritis and colitis	digestive	Inflammatory bowel disease and other gastroenteritis and colitis (555) -- rs144614916	6:32708532:A:C	rs144614916	6:32676309:A:C	0.852179	0.161588	2.34475	1.34e-07	7211	1200	6011	0.974076	0.013937	6	logistic
555.21	Ulcerative colitis (chronic)	digestive	Ulcerative colitis (chronic) (555.21) -- rs145568234	6:32279268:T:G	rs145568234	6:32247045:T:G	1.46769	0.291604	4.33921	4.82e-07	2192	364	1828	0.999998	0.0120894	4	logistic
555.2	Ulcerative colitis	digestive	Ulcerative colitis (555.2) -- rs9270949	6:32605198:T:C	rs9270949	6:32572975:T:C	0.364792	0.0733204	1.44021	6.51e-07	3456	576	2880	0.965058	0.244213	0	logistic
555	Inflammatory bowel disease and other gastroenteritis and colitis	digestive	Inflammatory bowel disease and other gastroenteritis and colitis (555) -- rs148844907	6:31660620:T:A	rs148844907	6:31628397:T:A	1.09638	0.224831	2.9933	1.08e-06	7202	1199	6003	0.438992	0.00680367	15	logistic
555	Inflammatory bowel disease and other gastroenteritis and colitis	digestive	Inflammatory bowel disease and other gastroenteritis and colitis (555) -- rs114969413	6:31957902:G:A	rs114969413	6:31925679:G:A	0.693344	0.143021	2.00039	1.25e-06	7217	1203	6014	0.997904	0.0180823	0	logistic
555.2	Ulcerative colitis	digestive	Ulcerative colitis (555.2) -- rs144614916	6:32708532:A:C	rs144614916	6:32676309:A:C	0.981041	0.208507	2.66723	2.54e-06	3451	573	2878	0.999996	0.0156476	5	logistic
250.1	Type 1 diabetes	endocrine/metabolic	Type 1 diabetes (250.1) -- rs9274700	6:32669403:A:G	rs9274700	6:32637180:A:G	0.283753	0.0611903	1.32811	3.53e-06	4422	737	3685	0.99862	0.304839	0	logistic
555.1	Regional enteritis	digestive	Regional enteritis (555.1) -- rs144614916	6:32708532:A:C	rs144614916	6:32676309:A:C	1.01971	0.228154	2.77238	7.85e-06	4306	717	3589	0.379598	0.0119601	2	logistic
555.21	Ulcerative colitis (chronic)	digestive	Ulcerative colitis (chronic) (555.21) -- rs9270949	6:32605198:T:C	rs9270949	6:32572975:T:C	0.410388	0.0925968	1.5074	9.34e-06	2196	366	1830	0.593283	0.246812	0	logistic
250.12	Type 1 diabetes with renal manifestations	endocrine/metabolic	Type 1 diabetes with renal manifestations (250.12) -- rs9270949	6:32605198:T:C	rs9270949	6:32572975:T:C	-0.961257	0.22667	0.382412	2.23e-05	756	126	630	0.984808	0.21164	0	logistic
250	Diabetes mellitus	endocrine/metabolic	Diabetes mellitus (250) -- rs3135344	6:32427259:C:T	rs3135344	6:32395036:C:T	-0.0869803	0.0208786	0.916695	3.1e-05	47168	11039	36129	1	0.211213	20	logistic
555.2	Ulcerative colitis	digestive	Ulcerative colitis (555.2) -- rs9271364	6:32619010:A:G	rs9271364	6:32586787:A:G	0.276638	0.0665501	1.31869	3.23e-05	3456	576	2880	0.97698	0.43967	0	logistic
555.2	Ulcerative colitis	digestive	Ulcerative colitis (555.2) -- rs114969413	6:31957902:G:A	rs114969413	6:31925679:G:A	0.795025	0.191696	2.2145	3.36e-05	3456	576	2880	0.979305	0.0198206	0	logistic
555.21	Ulcerative colitis (chronic)	digestive	Ulcerative colitis (chronic) (555.21) -- rs144614916	6:32708532:A:C	rs144614916	6:32676309:A:C	1.1509	0.278053	3.16104	3.49e-05	2191	363	1828	0.590555	0.014377	5	logistic
555.21	Ulcerative colitis (chronic)	digestive	Ulcerative colitis (chronic) (555.21) -- rs1967688	6:32372291:C:T	rs1967688	6:32340068:C:T	-0.377654	0.0914452	0.685468	3.63e-05	2148	358	1790	0.74725	0.375931	48	logistic
250.13	Type 1 diabetes with ophthalmic manifestations	endocrine/metabolic	Type 1 diabetes with ophthalmic manifestations (250.13) -- rs9271364	6:32619010:A:G	rs9271364	6:32586787:A:G	-0.988604	0.241345	0.372096	4.2e-05	402	67	335	0.113982	0.390547	0	logistic
555.2	Ulcerative colitis	digestive	Ulcerative colitis (555.2) -- rs9274700	6:32669403:A:G	rs9274700	6:32637180:A:G	-0.321749	0.0786691	0.72488	4.32e-05	3456	576	2880	0.997758	0.28776	0	logistic
250	Diabetes mellitus	endocrine/metabolic	Diabetes mellitus (250) -- rs9270949	6:32605198:T:C	rs9270949	6:32572975:T:C	-0.0827465	0.0205148	0.920584	5.5e-05	47186	11040	36146	0.999997	0.22441	2	logistic
250	Diabetes mellitus	endocrine/metabolic	Diabetes mellitus (250) -- rs9271364	6:32619010:A:G	rs9271364	6:32586787:A:G	-0.0686074	0.0171025	0.933693	6.03e-05	47185	11040	36145	1	0.429755	3	logistic
250.1	Type 1 diabetes	endocrine/metabolic	Type 1 diabetes (250.1) -- rs9268847	6:32461500:A:G	rs9268847	6:32429277:A:G	-0.253618	0.0640466	0.775988	7.5e-05	4403	735	3668	0.0775175	0.345787	19	logistic
555.1	Regional enteritis	digestive	Regional enteritis (555.1) -- rs148844907	6:31660620:T:A	rs148844907	6:31628397:T:A	1.23858	0.312878	3.45071	7.54e-05	4298	714	3584	0.310108	0.00604933	10	logistic
557.1	Celiac disease	digestive	Celiac disease (557.1) -- rs3135344	6:32427259:C:T	rs3135344	6:32395036:C:T	-0.838817	0.213729	0.432221	8.68e-05	857	142	715	0.975889	0.197783	1	logistic
527.7	Disturbance of salivary secretion	digestive	Disturbance of salivary secretion (527.7) -- rs144614916	6:32708532:A:C	rs144614916	6:32676309:A:C	1.84982	0.471978	6.3587	8.88e-05	876	146	730	0.30621	0.0131279	0	logistic
697	Sarcoidosis	dermatologic	Sarcoidosis (697) -- rs17208853	6:32408583:T:C	rs17208853	6:32376360:T:C	-0.908863	0.232524	0.402982	9.28e-05	4080	680	3400	0.391178	0.0377451	0	logistic
594	Urinary calculus	genitourinary	Urinary calculus (594) -- rs9271364	6:32619010:A:G	rs9271364	6:32586787:A:G	0.144128	0.037087	1.15503	0.000101824	10985	1831	9154	0.961101	0.430086	1	logistic
244.4	Hypothyroidism NOS	endocrine/metabolic	Hypothyroidism NOS (244.4) -- rs9271364	6:32619010:A:G	rs9271364	6:32586787:A:G	-0.0984611	0.0253863	0.906231	0.000105094	25016	4170	20846	0.999996	0.431824	3	logistic
242.1	Graves' disease	endocrine/metabolic	Graves' disease (242.1) -- rs9271364	6:32619010:A:G	rs9271364	6:32586787:A:G	-0.257188	0.0669453	0.773223	0.000122151	3786	631	3155	0.679056	0.418516	0	logistic
715	Other inflammatory spondylopathies	musculoskeletal	Other inflammatory spondylopathies (715) -- rs145568234	6:32279268:T:G	rs145568234	6:32247045:T:G	1.09301	0.285963	2.98323	0.000132268	3448	576	2872	0.393717	0.0087007	8	logistic
250.13	Type 1 diabetes with ophthalmic manifestations	endocrine/metabolic	Type 1 diabetes with ophthalmic manifestations (250.13) -- rs3828796	6:32668197:A:G	rs3828796	6:32635974:A:G	0.866994	0.2289	2.37975	0.000152073	401	67	334	0.910884	0.208229	1	logistic
555.1	Regional enteritis	digestive	Regional enteritis (555.1) -- rs114969413	6:31957902:G:A	rs114969413	6:31925679:G:A	0.715477	0.189877	2.04516	0.000164495	4308	718	3590	0.999124	0.0172934	0	logistic
574.3	Cholecystitis without cholelithiasis	digestive	Cholecystitis without cholelithiasis (574.3) -- rs4654925	1:19901230:G:C	rs4654925	1:20227723:G:C	0.375933	0.100236	1.45635	0.000176504	1564	263	1301	0.588381	0.453005	14	logistic
250.13	Type 1 diabetes with ophthalmic manifestations	endocrine/metabolic	Type 1 diabetes with ophthalmic manifestations (250.13) -- rs3135344	6:32427259:C:T	rs3135344	6:32395036:C:T	-1.31071	0.354648	0.269627	0.000219179	402	67	335	0.264484	0.199005	0	logistic
286.2	Encounter for long-term (current) use of anticoagulants	hematopoietic	Encounter for long-term (current) use of anticoagulants (286.2) -- rs144614916	6:32708532:A:C	rs144614916	6:32676309:A:C	0.979211	0.269058	2.66236	0.000273265	4169	694	3475	0.473528	0.00971456	1	logistic
245.21	Chronic lymphocytic thyroiditis	endocrine/metabolic	Chronic lymphocytic thyroiditis (245.21) -- rs9270949	6:32605198:T:C	rs9270949	6:32572975:T:C	-0.216546	0.0596981	0.805295	0.000286344	7662	1277	6385	0.577901	0.223636	0	logistic
555.2	Ulcerative colitis	digestive	Ulcerative colitis (555.2) -- rs1967688	6:32372291:C:T	rs1967688	6:32340068:C:T	-0.255981	0.0707795	0.774157	0.000298498	3385	561	2824	0.817828	0.380355	71	logistic
242.1	Graves' disease	endocrine/metabolic	Graves' disease (242.1) -- rs9274700	6:32669403:A:G	rs9274700	6:32637180:A:G	-0.268212	0.0742841	0.764746	0.00030546	3786	631	3155	0.982104	0.298996	0	logistic
555	Inflammatory bowel disease and other gastroenteritis and colitis	digestive	Inflammatory bowel disease and other gastroenteritis and colitis (555) -- rs9270949	6:32605198:T:C	rs9270949	6:32572975:T:C	0.191727	0.0531275	1.21134	0.0003076	7217	1203	6014	0.887292	0.233615	0	logistic
654.1	Abnormality of organs and soft tissues of pelvis complicating pregnancy	pregnancy complications	Abnormality of organs and soft tissues of pelvis complicating pregnancy (654.1) -- rs9270949	6:32605198:T:C	rs9270949	6:32572975:T:C	-0.750827	0.208855	0.471976	0.000324428	798	133	665	0.0802148	0.20802	0	logistic
371	Inflammation of the eye	sense organs	Inflammation of the eye (371) -- rs145568234	6:32279268:T:G	rs145568234	6:32247045:T:G	0.949454	0.264849	2.5843	0.000337226	6223	1037	5186	0.344538	0.0056243	11	logistic
650	Normal delivery	pregnancy complications	Normal delivery (650) -- rs17208853	6:32408583:T:C	rs17208853	6:32376360:T:C	-2.07322	0.580632	0.125781	0.00035614	750	125	625	0.236545	0.0466667	0	logistic
649.1	Diabetes or abnormal glucose tolerance complicating pregnancy	pregnancy complications	Diabetes or abnormal glucose tolerance complicating pregnancy (649.1) -- rs3828796	6:32668197:A:G	rs3828796	6:32635974:A:G	0.396307	0.11115	1.48633	0.000363133	1865	311	1554	0.999623	0.212601	1	logistic
558	Noninfectious gastroenteritis	digestive	Noninfectious gastroenteritis (558) -- rs148844907	6:31660620:T:A	rs148844907	6:31628397:T:A	0.971293	0.273384	2.64136	0.000381079	6267	1044	5223	0.315475	0.00510611	9	logistic
244.4	Hypothyroidism NOS	endocrine/metabolic	Hypothyroidism NOS (244.4) -- rs3135344	6:32427259:C:T	rs3135344	6:32395036:C:T	-0.113807	0.0320464	0.89243	0.000383287	25008	4170	20838	1	0.210153	11	logistic
371.21	Allergic conjunctivitis	sense organs	Allergic conjunctivitis (371.21) -- rs1048709	6:31947158:A:G	rs1048709	6:31914935:A:G	-0.90066	0.25382	0.406301	0.000387547	876	146	730	0.429555	0.122717	0	logistic
245	Thyroiditis	endocrine/metabolic	Thyroiditis (245) -- rs1967688	6:32372291:C:T	rs1967688	6:32340068:C:T	0.167541	0.0472296	1.18239	0.000389106	8040	1336	6704	0.729261	0.390734	156	logistic
555.21	Ulcerative colitis (chronic)	digestive	Ulcerative colitis (chronic) (555.21) -- rs9274700	6:32669403:A:G	rs9274700	6:32637180:A:G	-0.350027	0.0987919	0.704669	0.000395487	2196	366	1830	0.999974	0.282332	0	logistic
245.21	Chronic lymphocytic thyroiditis	endocrine/metabolic	Chronic lymphocytic thyroiditis (245.21) -- rs9271364	6:32619010:A:G	rs9271364	6:32586787:A:G	-0.17455	0.0492956	0.839835	0.000398808	7662	1277	6385	0.179481	0.430632	0	logistic
440.21	Atherosclerosis of native arteries of the extremities with ulceration or gangrene	circulatory system	Atherosclerosis of native arteries of the extremities with ulceration or gangrene (440.21) -- rs145568234	6:32279268:T:G	rs145568234	6:32247045:T:G	3.33639	0.94289	28.1173	0.000402456	436	72	364	0.153307	0.00917431	2	logistic
569	Other disorders of intestine	digestive	Other disorders of intestine (569) -- rs145568234	6:32279268:T:G	rs145568234	6:32247045:T:G	0.871628	0.247049	2.3908	0.000418462	5753	958	4795	0.82245	0.0070398	13	logistic
854	Complications of cardiac/vascular device, implant, and graft	injuries & poisonings	Complications of cardiac/vascular device, implant, and graft (854) -- rs144614916	6:32708532:A:C	rs144614916	6:32676309:A:C	2.17903	0.621597	8.83769	0.000455701	770	129	641	0.172511	0.00779221	3	logistic
250.14	Type 1 diabetes with neurological manifestations	endocrine/metabolic	Type 1 diabetes with neurological manifestations (250.14) -- rs9271364	6:32619010:A:G	rs9271364	6:32586787:A:G	-0.482834	0.138141	0.617032	0.000473656	918	153	765	0.868633	0.423747	0	logistic
250	Diabetes mellitus	endocrine/metabolic	Diabetes mellitus (250) -- rs1048709	6:31947158:A:G	rs1048709	6:31914935:A:G	-0.0969633	0.0277603	0.907589	0.000477846	47180	11041	36139	1	0.124438	8	logistic
150	Cancer of esophagus	neoplasms	Cancer of esophagus (150) -- rs9268847	6:32461500:A:G	rs9268847	6:32429277:A:G	-1.22438	0.350539	0.293941	0.000477905	246	41	205	0.366658	0.335366	0	logistic
428.1	Congestive heart failure (CHF) NOS	circulatory system	Congestive heart failure (CHF) NOS (428.1) -- rs9271364	6:32619010:A:G	rs9271364	6:32586787:A:G	-0.164147	0.0472272	0.848617	0.000509554	8178	1363	6815	0.948325	0.427978	0	logistic
250.12	Type 1 diabetes with renal manifestations	endocrine/metabolic	Type 1 diabetes with renal manifestations (250.12) -- rs3828796	6:32668197:A:G	rs3828796	6:32635974:A:G	0.606417	0.174643	1.83385	0.000515973	756	126	630	0.444187	0.218915	0	logistic
772	Symptoms of the muscles	symptoms	Symptoms of the muscles (772) -- rs3104411	6:32715876:G:A	rs3104411	6:32683653:G:A	0.370961	0.107159	1.44913	0.000536599	1843	308	1535	0.9032	0.2637	41	logistic
555	Inflammatory bowel disease and other gastroenteritis and colitis	digestive	Inflammatory bowel disease and other gastroenteritis and colitis (555) -- rs2836882	21:39094644:G:A	rs2836882	21:40466570:G:A	-0.197571	0.0571443	0.820722	0.000545415	7114	1193	5921	0.905342	0.233764	103	logistic
172.21	Basal cell carcinoma	neoplasms	Basal cell carcinoma (172.21) -- rs9274700	6:32669403:A:G	rs9274700	6:32637180:A:G	-0.363915	0.105439	0.694951	0.000557613	2292	382	1910	0.996765	0.295157	0	logistic
609	Male infertility and abnormal spermatozoa	genitourinary	Male infertility and abnormal spermatozoa (609) -- rs4654925	1:19901230:G:C	rs4654925	1:20227723:G:C	-0.527638	0.153054	0.589997	0.000566003	690	114	576	0.909261	0.43913	6	logistic
204.1	Lymphoid leukemia	neoplasms	Lymphoid leukemia (204.1) -- rs1048709	6:31947158:A:G	rs1048709	6:31914935:A:G	0.784254	0.228101	2.19077	0.000585628	648	108	540	0.995322	0.125	0	logistic
555.2	Ulcerative colitis	digestive	Ulcerative colitis (555.2) -- rs4654925	1:19901230:G:C	rs4654925	1:20227723:G:C	-0.237855	0.069388	0.788317	0.00060829	3424	571	2853	0.713484	0.423043	32	logistic
433	Cerebrovascular disease	circulatory system	Cerebrovascular disease (433) -- rs6869382	5:145942508:C:T	rs6869382	5:145322071:C:T	-0.107908	0.0315891	0.89771	0.000635511	17876	2986	14890	1	0.437794	63	logistic
557.1	Celiac disease	digestive	Celiac disease (557.1) -- rs9270949	6:32605198:T:C	rs9270949	6:32572975:T:C	-0.698418	0.204819	0.497371	0.000649804	858	143	715	0.499156	0.195804	0	logistic
558	Noninfectious gastroenteritis	digestive	Noninfectious gastroenteritis (558) -- rs145568234	6:32279268:T:G	rs145568234	6:32247045:T:G	0.75717	0.2223	2.13223	0.00065906	6263	1044	5219	0.62829	0.0082229	13	logistic
694.1	Vitiligo	dermatologic	Vitiligo (694.1) -- rs4654925	1:19901230:G:C	rs4654925	1:20227723:G:C	0.531048	0.156969	1.70071	0.000716627	639	106	533	0.587941	0.429577	3	logistic
276.5	Hypovolemia	endocrine/metabolic	Hypovolemia (276.5) -- rs9271364	6:32619010:A:G	rs9271364	6:32586787:A:G	-0.334623	0.0989203	0.715608	0.000717622	1643	274	1369	0.976629	0.426963	0	logistic
274.2	Crystal arthropathies	endocrine/metabolic	Crystal arthropathies (274.2) -- rs145568234	6:32279268:T:G	rs145568234	6:32247045:T:G	2.52812	0.747675	12.53	0.000721405	773	129	644	0.129325	0.00582147	1	logistic
250.3	Insulin pump user	endocrine/metabolic	Insulin pump user (250.3) -- rs3828796	6:32668197:A:G	rs3828796	6:32635974:A:G	0.133638	0.0395697	1.14298	0.00073207	17015	2836	14179	1	0.197767	6	logistic
458.1	Orthostatic hypotension	circulatory system	Orthostatic hypotension (458.1) -- rs144614916	6:32708532:A:C	rs144614916	6:32676309:A:C	1.30233	0.387713	3.67784	0.000782266	1416	236	1180	0.80973	0.0144774	0	logistic
245.2	Chronic thyroiditis	endocrine/metabolic	Chronic thyroiditis (245.2) -- rs9270949	6:32605198:T:C	rs9270949	6:32572975:T:C	-0.196349	0.0584926	0.821726	0.000788467	7662	1277	6385	0.9832	0.222918	0	logistic
555.21	Ulcerative colitis (chronic)	digestive	Ulcerative colitis (chronic) (555.21) -- rs4654925	1:19901230:G:C	rs4654925	1:20227723:G:C	-0.296076	0.0883411	0.743731	0.000803712	2179	363	1816	0.845998	0.432538	17	logistic
766	Neuralgia, neuritis, and radiculitis NOS	symptoms	Neuralgia, neuritis, and radiculitis NOS (766) -- rs2314757	1:19805278:C:T	rs2314757	1:20131771:C:T	0.204642	0.061085	1.22709	0.000807784	5492	959	4533	1	0.290878	520	logistic
497	Bronchitis	respiratory	Bronchitis (497) -- rs148844907	6:31660620:T:A	rs148844907	6:31628397:T:A	1.07742	0.32185	2.93709	0.000815186	5224	872	4352	0.266573	0.00468989	8	logistic
250.13	Type 1 diabetes with ophthalmic manifestations	endocrine/metabolic	Type 1 diabetes with ophthalmic manifestations (250.13) -- rs1967688	6:32372291:C:T	rs1967688	6:32340068:C:T	0.687259	0.205533	1.98826	0.000826445	398	67	331	0.878352	0.440955	4	logistic
215	Other benign neoplasm of connective and other soft tissue	neoplasms	Other benign neoplasm of connective and other soft tissue (215) -- rs1967688	6:32372291:C:T	rs1967688	6:32340068:C:T	0.22305	0.0667189	1.24988	0.000828373	3857	642	3215	0.623071	0.38644	79	logistic
277.4	Disorders of bilirubin excretion	endocrine/metabolic	Disorders of bilirubin excretion (277.4) -- rs9271364	6:32619010:A:G	rs9271364	6:32586787:A:G	0.456058	0.136812	1.57784	0.000857726	852	142	710	0.646565	0.428404	0	logistic
555.21	Ulcerative colitis (chronic)	digestive	Ulcerative colitis (chronic) (555.21) -- rs148844907	6:31660620:T:A	rs148844907	6:31628397:T:A	1.21613	0.365015	3.3741	0.000863116	2191	366	1825	0.293735	0.00798722	5	logistic
250.12	Type 1 diabetes with renal manifestations	endocrine/metabolic	Type 1 diabetes with renal manifestations (250.12) -- rs3135344	6:32427259:C:T	rs3135344	6:32395036:C:T	-0.701391	0.210665	0.495895	0.000870291	756	126	630	0.7963	0.184524	0	logistic
364.41	Keratoconus	sense organs	Keratoconus (364.41) -- rs17208853	6:32408583:T:C	rs17208853	6:32376360:T:C	2.42396	0.728486	11.2905	0.000876624	222	37	185	0.446949	0.0382883	0	logistic
529.1	Glossitis	digestive	Glossitis (529.1) -- rs3819720	6:32836793:G:A	rs3819720	6:32804570:G:A	1.87903	0.565832	6.54713	0.000897534	132	22	110	0.576268	0.257576	0	logistic
513.3	Hypoventilation	respiratory	Hypoventilation (513.3) -- rs2314757	1:19805278:C:T	rs2314757	1:20131771:C:T	0.584325	0.176175	1.79378	0.000910772	845	148	697	0.999933	0.276923	79	logistic
557.1	Celiac disease	digestive	Celiac disease (557.1) -- rs1967688	6:32372291:C:T	rs1967688	6:32340068:C:T	0.478698	0.144486	1.61397	0.000922693	845	138	707	0.63824	0.424852	13	logistic
250.6	Polyneuropathy in diabetes	endocrine/metabolic	Polyneuropathy in diabetes (250.6) -- rs9270949	6:32605198:T:C	rs9270949	6:32572975:T:C	-0.220444	0.0666476	0.802162	0.000940957	6323	1054	5269	0.297467	0.226949	0	logistic
528.12	Oral aphthae	digestive	Oral aphthae (528.12) -- rs4654925	1:19901230:G:C	rs4654925	1:20227723:G:C	-0.653383	0.197794	0.520283	0.000955394	460	77	383	0.641789	0.440217	2	logistic
611	Abnormal findings on mammogram or breast exam	genitourinary	Abnormal findings on mammogram or breast exam (611) -- rs2314757	1:19805278:C:T	rs2314757	1:20131771:C:T	0.134158	0.0407164	1.14357	0.0009844	14481	2503	11978	1	0.291485	1322	logistic
496.1	Emphysema	respiratory	Emphysema (496.1) -- rs148844907	6:31660620:T:A	rs148844907	6:31628397:T:A	0.966714	0.294163	2.62929	0.00101505	5585	931	4654	0.372211	0.00644584	7	logistic
245	Thyroiditis	endocrine/metabolic	Thyroiditis (245) -- rs9270949	6:32605198:T:C	rs9270949	6:32572975:T:C	-0.184806	0.056304	0.831265	0.00102967	8196	1366	6830	0.956123	0.224012	0	logistic
362.7	Hereditary retinal dystrophies	sense organs	Hereditary retinal dystrophies (362.7) -- rs2836882	21:39094644:G:A	rs2836882	21:40466570:G:A	-1.36781	0.417331	0.254664	0.00104725	277	45	232	0.753058	0.243682	5	logistic
781.2	Abnormal posture	symptoms	Abnormal posture (781.2) -- rs3135344	6:32427259:C:T	rs3135344	6:32395036:C:T	0.389502	0.118974	1.47625	0.00106094	1452	242	1210	0.796409	0.222107	0	logistic
655	Known or suspected fetal abnormality affecting management of mother	pregnancy complications	Known or suspected fetal abnormality affecting management of mother (655) -- rs1967688	6:32372291:C:T	rs1967688	6:32340068:C:T	0.526355	0.161022	1.69275	0.00107987	813	132	681	0.661847	0.396064	21	logistic
429.1	Heart transplant/surgery	circulatory system	Heart transplant/surgery (429.1) -- rs1967688	6:32372291:C:T	rs1967688	6:32340068:C:T	-0.467653	0.143595	0.626471	0.00112696	909	152	757	0.152019	0.407041	15	logistic
772.6	Facial weakness	symptoms	Facial weakness (772.6) -- rs145568234	6:32279268:T:G	rs145568234	6:32247045:T:G	5.28806	1.62404	197.96	0.00112948	228	38	190	0.0796539	0.00657895	0	logistic
381.2	Eustachian tube disorders	sense organs	Eustachian tube disorders (381.2) -- rs4654925	1:19901230:G:C	rs4654925	1:20227723:G:C	0.369717	0.113562	1.44733	0.00113136	1189	196	993	0.544591	0.43566	17	logistic
245.21	Chronic lymphocytic thyroiditis	endocrine/metabolic	Chronic lymphocytic thyroiditis (245.21) -- rs1967688	6:32372291:C:T	rs1967688	6:32340068:C:T	0.159912	0.0491866	1.17341	0.00114944	7510	1250	6260	0.401366	0.393542	152	logistic
172.3	Carcinoma in situ of skin	neoplasms	Carcinoma in situ of skin (172.3) -- rs17208853	6:32408583:T:C	rs17208853	6:32376360:T:C	1.85339	0.570357	6.38143	0.00115595	348	58	290	0.404855	0.0416667	0	logistic
527	Diseases of the salivary glands	digestive	Diseases of the salivary glands (527) -- rs9270949	6:32605198:T:C	rs9270949	6:32572975:T:C	0.327163	0.100705	1.38703	0.00115918	2070	345	1725	0.306841	0.222947	0	logistic
250.1	Type 1 diabetes	endocrine/metabolic	Type 1 diabetes (250.1) -- rs1048709	6:31947158:A:G	rs1048709	6:31914935:A:G	-0.329897	0.101936	0.718998	0.00121084	4420	737	3683	0.980853	0.121606	2	logistic
251.1	Hypoglycemia	endocrine/metabolic	Hypoglycemia (251.1) -- rs3135344	6:32427259:C:T	rs3135344	6:32395036:C:T	-0.313712	0.0973618	0.730729	0.00127241	2819	469	2350	0.879533	0.210004	1	logistic
428	Congestive heart failure; nonhypertensive	circulatory system	Congestive heart failure; nonhypertensive (428) -- rs9271364	6:32619010:A:G	rs9271364	6:32586787:A:G	-0.103684	0.032208	0.90151	0.00128553	17169	2861	14308	0.997869	0.429582	1	logistic
244	Hypothyroidism	endocrine/metabolic	Hypothyroidism (244) -- rs3135344	6:32427259:C:T	rs3135344	6:32395036:C:T	-0.0908672	0.0283525	0.913139	0.00135106	31999	5334	26665	1	0.210116	15	logistic
244	Hypothyroidism	endocrine/metabolic	Hypothyroidism (244) -- rs9271364	6:32619010:A:G	rs9271364	6:32586787:A:G	-0.0715087	0.0223709	0.930988	0.00139103	32013	5334	26679	1	0.429732	1	logistic
335	Multiple sclerosis	neurological	Multiple sclerosis (335) -- rs1048709	6:31947158:A:G	rs1048709	6:31914935:A:G	0.35661	0.111719	1.42848	0.00141279	2610	435	2175	0.962149	0.135057	0	logistic
728	Disorders of muscle, ligament, and fascia	musculoskeletal	Disorders of muscle, ligament, and fascia (728) -- rs144614916	6:32708532:A:C	rs144614916	6:32676309:A:C	3.94241	1.23567	51.5427	0.00142021	294	49	245	0.140309	0.0102041	0	logistic
681.3	Cellulitis and abscess of arm/hand	dermatologic	Cellulitis and abscess of arm/hand (681.3) -- rs9271364	6:32619010:A:G	rs9271364	6:32586787:A:G	0.405726	0.127213	1.50039	0.00142597	894	149	745	0.99299	0.446309	0	logistic
555.2	Ulcerative colitis	digestive	Ulcerative colitis (555.2) -- rs3819720	6:32836793:G:A	rs3819720	6:32804570:G:A	-0.253496	0.0799538	0.776083	0.00152162	3447	575	2872	0.296172	0.250218	9	logistic
443.9	Peripheral vascular disease, unspecified	circulatory system	Peripheral vascular disease, unspecified (443.9) -- rs9271364	6:32619010:A:G	rs9271364	6:32586787:A:G	-0.105478	0.0332783	0.899894	0.00152659	16199	2700	13499	0.999863	0.432125	0	logistic
555.2	Ulcerative colitis	digestive	Ulcerative colitis (555.2) -- rs3828796	6:32668197:A:G	rs3828796	6:32635974:A:G	-0.295982	0.0934734	0.743801	0.00154294	3455	576	2879	0.997774	0.189725	1	logistic
573.4	Acute and subacute necrosis of liver	digestive	Acute and subacute necrosis of liver (573.4) -- rs6869382	5:145942508:C:T	rs6869382	5:145322071:C:T	-1.14486	0.361967	0.318269	0.00156219	185	31	154	0.959735	0.42973	1	logistic
690	Erythematosquamous dermatosis	dermatologic	Erythematosquamous dermatosis (690) -- rs148844907	6:31660620:T:A	rs148844907	6:31628397:T:A	1.07127	0.3397	2.91907	0.00161288	5166	861	4305	0.214634	0.00377468	12	logistic
244.4	Hypothyroidism NOS	endocrine/metabolic	Hypothyroidism NOS (244.4) -- rs9270949	6:32605198:T:C	rs9270949	6:32572975:T:C	-0.0958068	0.0305265	0.90864	0.00169829	25018	4170	20848	0.997507	0.225957	1	logistic
585	Renal failure	genitourinary	Renal failure (585) -- rs3104411	6:32715876:G:A	rs3104411	6:32683653:G:A	0.093826	0.0299177	1.09837	0.0017119	27648	4629	23019	1	0.261484	521	logistic
411.8	Other chronic ischemic heart disease, unspecified	circulatory system	Other chronic ischemic heart disease, unspecified (411.8) -- rs3828796	6:32668197:A:G	rs3828796	6:32635974:A:G	0.35415	0.112951	1.42497	0.00171598	2302	384	1918	0.99801	0.184839	2	logistic
313.1	Attention deficit hyperactivity disorder	mental disorders	Attention deficit hyperactivity disorder (313.1) -- rs6869382	5:145942508:C:T	rs6869382	5:145322071:C:T	-0.317315	0.101228	0.728101	0.00172045	2025	338	1687	0.535493	0.423951	3	logistic
571.51	Cirrhosis of liver without mention of alcohol	digestive	Cirrhosis of liver without mention of alcohol (571.51) -- rs17208853	6:32408583:T:C	rs17208853	6:32376360:T:C	-0.340842	0.108782	0.711172	0.00172886	9762	1627	8135	1	0.0425118	4	logistic
250.2	Type 2 diabetes	endocrine/metabolic	Type 2 diabetes (250.2) -- rs1048709	6:31947158:A:G	rs1048709	6:31914935:A:G	-0.0882461	0.0282718	0.915536	0.00180029	46915	10776	36139	1	0.124544	8	logistic
697	Sarcoidosis	dermatologic	Sarcoidosis (697) -- rs9270949	6:32605198:T:C	rs9270949	6:32572975:T:C	-0.237685	0.0761889	0.788451	0.00181048	4079	680	3399	0.803517	0.223462	1	logistic
960.2	Allergy/adverse effect of penicillin	injuries & poisonings	Allergy/adverse effect of penicillin (960.2) -- rs17208853	6:32408583:T:C	rs17208853	6:32376360:T:C	0.597563	0.191795	1.81768	0.00183554	1842	307	1535	0.999536	0.0409881	0	logistic
292	Neurological disorders	mental disorders	Neurological disorders (292) -- rs17208853	6:32408583:T:C	rs17208853	6:32376360:T:C	0.255473	0.0820244	1.29107	0.00184197	14864	2478	12386	0.975841	0.0411397	4	logistic
278.3	Localized adiposity	endocrine/metabolic	Localized adiposity (278.3) -- rs1967688	6:32372291:C:T	rs1967688	6:32340068:C:T	0.523669	0.168198	1.68821	0.00184936	606	102	504	0.633779	0.429043	12	logistic
458.1	Orthostatic hypotension	circulatory system	Orthostatic hypotension (458.1) -- rs145568234	6:32279268:T:G	rs145568234	6:32247045:T:G	1.35623	0.436472	3.88152	0.00188839	1415	236	1179	0.332957	0.0113074	1	logistic
791	Gangrene	symptoms	Gangrene (791) -- rs17208853	6:32408583:T:C	rs17208853	6:32376360:T:C	1.01709	0.327905	2.76513	0.00192366	882	147	735	0.959716	0.0419501	0	logistic
218.1	Uterine leiomyoma	neoplasms	Uterine leiomyoma (218.1) -- rs6869382	5:145942508:C:T	rs6869382	5:145322071:C:T	0.152671	0.0492427	1.16494	0.00193278	6598	1100	5498	0.999634	0.450212	26	logistic
365.2	Primary angle-closure glaucoma	sense organs	Primary angle-closure glaucoma (365.2) -- rs17208853	6:32408583:T:C	rs17208853	6:32376360:T:C	0.89349	0.288284	2.44364	0.00193953	1296	216	1080	0.0659133	0.0381944	0	logistic
272.1	Hyperlipidemia	endocrine/metabolic	Hyperlipidemia (272.1) -- rs1048709	6:31947158:A:G	rs1048709	6:31914935:A:G	-0.0725483	0.0234451	0.930021	0.00197215	49240	18629	30611	1	0.124381	8	logistic
555	Inflammatory bowel disease and other gastroenteritis and colitis	digestive	Inflammatory bowel disease and other gastroenteritis and colitis (555) -- rs9271364	6:32619010:A:G	rs9271364	6:32586787:A:G	0.142276	0.0461135	1.15289	0.00203319	7217	1203	6014	0.998929	0.442081	0	logistic
335	Multiple sclerosis	neurological	Multiple sclerosis (335) -- rs9270949	6:32605198:T:C	rs9270949	6:32572975:T:C	0.269813	0.0875906	1.30972	0.00206735	2610	435	2175	0.0781861	0.23659	0	logistic
555.21	Ulcerative colitis (chronic)	digestive	Ulcerative colitis (chronic) (555.21) -- rs114969413	6:31957902:G:A	rs114969413	6:31925679:G:A	0.779556	0.253446	2.1805	0.00209923	2196	366	1830	0.997299	0.0170765	0	logistic
568	Other disorders of peritoneum	digestive	Other disorders of peritoneum (568) -- rs3135344	6:32427259:C:T	rs3135344	6:32395036:C:T	-1.4253	0.463628	0.240436	0.00211042	215	36	179	0.85613	0.223256	1	logistic
250.11	Type 1 diabetes with ketoacidosis	endocrine/metabolic	Type 1 diabetes with ketoacidosis (250.11) -- rs1967688	6:32372291:C:T	rs1967688	6:32340068:C:T	1.02465	0.333478	2.78611	0.00212194	214	35	179	0.872052	0.413551	2	logistic
427.61	Supraventricular premature beats	circulatory system	Supraventricular premature beats (427.61) -- rs3819720	6:32836793:G:A	rs3819720	6:32804570:G:A	-0.54412	0.177213	0.580352	0.00213751	840	140	700	0.331218	0.26369	0	logistic
496	Chronic airway obstruction	respiratory	Chronic airway obstruction (496) -- rs148844907	6:31660620:T:A	rs148844907	6:31628397:T:A	0.577959	0.188491	1.7824	0.0021676	16716	2785	13931	0.532925	0.00559344	29	logistic
272	Disorders of lipoid metabolism	endocrine/metabolic	Disorders of lipoid metabolism (272) -- rs1048709	6:31947158:A:G	rs1048709	6:31914935:A:G	-0.0714083	0.0233559	0.931082	0.00223267	49479	18868	30611	1	0.124416	8	logistic
274	Gout and other crystal arthropathies	endocrine/metabolic	Gout and other crystal arthropathies (274) -- rs9274700	6:32669403:A:G	rs9274700	6:32637180:A:G	-0.166735	0.0545367	0.846424	0.00223348	7313	1219	6094	0.983318	0.295911	1	logistic
447.1	Stricture of artery	circulatory system	Stricture of artery (447.1) -- rs6869382	5:145942508:C:T	rs6869382	5:145322071:C:T	-0.663216	0.217021	0.515192	0.00224311	497	83	414	0.165833	0.427565	1	logistic
245.2	Chronic thyroiditis	endocrine/metabolic	Chronic thyroiditis (245.2) -- rs1967688	6:32372291:C:T	rs1967688	6:32340068:C:T	0.14801	0.0484993	1.15952	0.00227473	7499	1250	6249	0.986415	0.395986	163	logistic
687.3	Changes in skin texture	dermatologic	Changes in skin texture (687.3) -- rs3819720	6:32836793:G:A	rs3819720	6:32804570:G:A	0.647598	0.212656	1.91094	0.00232458	468	78	390	0.737381	0.246795	0	logistic
278.3	Localized adiposity	endocrine/metabolic	Localized adiposity (278.3) -- rs9274700	6:32669403:A:G	rs9274700	6:32637180:A:G	0.506419	0.166628	1.65934	0.00237191	617	103	514	0.950904	0.303079	1	logistic
695.42	Systemic lupus erythematosus	dermatologic	Systemic lupus erythematosus (695.42) -- rs9274700	6:32669403:A:G	rs9274700	6:32637180:A:G	-0.234191	0.0771284	0.791211	0.00239441	3672	612	3060	0.739927	0.296024	0	logistic
585.34	Chronic Kidney Disease, Stage IV	genitourinary	Chronic Kidney Disease, Stage IV (585.34) -- rs3104411	6:32715876:G:A	rs3104411	6:32683653:G:A	0.164474	0.0542422	1.17877	0.00242766	8220	1375	6845	1	0.261192	138	logistic
276.5	Hypovolemia	endocrine/metabolic	Hypovolemia (276.5) -- rs3135344	6:32427259:C:T	rs3135344	6:32395036:C:T	-0.395502	0.13058	0.673342	0.00245512	1641	274	1367	0.614	0.206886	2	logistic
610.1	Cystic mastopathy	genitourinary	Cystic mastopathy (610.1) -- rs3819720	6:32836793:G:A	rs3819720	6:32804570:G:A	-0.279225	0.0922611	0.75637	0.00247436	2623	436	2187	0.209346	0.264392	5	logistic
287.32	Secondary thrombocytopenia	hematopoietic	Secondary thrombocytopenia (287.32) -- rs3828796	6:32668197:A:G	rs3828796	6:32635974:A:G	-1.64245	0.542758	0.193505	0.00247709	210	35	175	0.675627	0.22381	0	logistic
433	Cerebrovascular disease	circulatory system	Cerebrovascular disease (433) -- rs3135344	6:32427259:C:T	rs3135344	6:32395036:C:T	0.110262	0.0364597	1.11657	0.00249288	17933	2990	14943	1	0.214047	6	logistic
712	Infective connective tissue disorders	musculoskeletal	Infective connective tissue disorders (712) -- rs3819720	6:32836793:G:A	rs3819720	6:32804570:G:A	1.1869	0.392923	3.27691	0.00252191	185	31	154	0.326243	0.243243	1	logistic
250.2	Type 2 diabetes	endocrine/metabolic	Type 2 diabetes (250.2) -- rs3135344	6:32427259:C:T	rs3135344	6:32395036:C:T	-0.0639415	0.0211764	0.93806	0.00253214	46903	10774	36129	1	0.211841	20	logistic
915	Superficial injury without mention of infection	injuries & poisonings	Superficial injury without mention of infection (915) -- rs9271364	6:32619010:A:G	rs9271364	6:32586787:A:G	0.707443	0.234397	2.0288	0.00254327	306	51	255	0.561588	0.415033	0	logistic
715	Other inflammatory spondylopathies	musculoskeletal	Other inflammatory spondylopathies (715) -- rs114969413	6:31957902:G:A	rs114969413	6:31925679:G:A	0.667922	0.22138	1.95018	0.00255219	3456	576	2880	0.0500825	0.0164931	0	logistic
395.1	Nonrheumatic mitral valve disorders	circulatory system	Nonrheumatic mitral valve disorders (395.1) -- rs3135344	6:32427259:C:T	rs3135344	6:32395036:C:T	0.167734	0.055659	1.18262	0.00258167	7471	1245	6226	0.998215	0.217976	5	logistic
274.11	Gouty arthropathy	endocrine/metabolic	Gouty arthropathy (274.11) -- rs9274700	6:32669403:A:G	rs9274700	6:32637180:A:G	-0.27084	0.0899156	0.762739	0.00259403	2898	483	2415	0.466288	0.297792	0	logistic
709	Diffuse diseases of connective tissue	dermatologic	Diffuse diseases of connective tissue (709) -- rs145568234	6:32279268:T:G	rs145568234	6:32247045:T:G	1.02314	0.339771	2.78193	0.00260154	4112	686	3426	0.29343	0.00583658	3	logistic
348	Other conditions of brain	neurological	Other conditions of brain (348) -- rs1967688	6:32372291:C:T	rs1967688	6:32340068:C:T	-0.298052	0.0989942	0.742263	0.00260561	1720	286	1434	0.62721	0.379942	43	logistic
859	Complication due to other implant and internal device	injuries & poisonings	Complication due to other implant and internal device (859) -- rs6869382	5:145942508:C:T	rs6869382	5:145322071:C:T	1.59332	0.529783	4.92004	0.00263413	126	21	105	0.376752	0.468254	0	logistic
245.2	Chronic thyroiditis	endocrine/metabolic	Chronic thyroiditis (245.2) -- rs9271364	6:32619010:A:G	rs9271364	6:32586787:A:G	-0.146685	0.0487898	0.863566	0.00264297	7662	1277	6385	0.276798	0.428282	0	logistic
516.1	Hemoptysis	respiratory	Hemoptysis (516.1) -- rs144614916	6:32708532:A:C	rs144614916	6:32676309:A:C	1.54498	0.51401	4.68786	0.00264942	1313	219	1094	0.197483	0.00685453	1	logistic
726.2	Synoviopathy	musculoskeletal	Synoviopathy (726.2) -- rs148844907	6:31660620:T:A	rs148844907	6:31628397:T:A	2.36917	0.790188	10.6885	0.00271549	750	125	625	0.102168	0.00466667	0	logistic
256.4	Polycystic ovaries	endocrine/metabolic	Polycystic ovaries (256.4) -- rs6869382	5:145942508:C:T	rs6869382	5:145322071:C:T	-0.230089	0.0767702	0.794463	0.00272551	3354	557	2797	0.910801	0.442159	18	logistic
528.5	Diseases of lips	digestive	Diseases of lips (528.5) -- rs1048709	6:31947158:A:G	rs1048709	6:31914935:A:G	-0.807471	0.269445	0.445985	0.00272838	726	121	605	0.979107	0.13292	0	logistic
769	Nonallopathic lesions NEC	symptoms	Nonallopathic lesions NEC (769) -- rs148844907	6:31660620:T:A	rs148844907	6:31628397:T:A	1.65559	0.553808	5.23618	0.00279462	1029	172	857	0.198453	0.00777454	3	logistic
250.11	Type 1 diabetes with ketoacidosis	endocrine/metabolic	Type 1 diabetes with ketoacidosis (250.11) -- rs9271364	6:32619010:A:G	rs9271364	6:32586787:A:G	-1.08506	0.363029	0.337881	0.0027997	216	36	180	0.729595	0.342593	0	logistic
411	Ischemic Heart Disease	circulatory system	Ischemic Heart Disease (411) -- rs144614916	6:32708532:A:C	rs144614916	6:32676309:A:C	-0.337622	0.113097	0.713465	0.00283359	38037	6342	31695	0.999987	0.0104766	31	logistic
555.2	Ulcerative colitis	digestive	Ulcerative colitis (555.2) -- rs17208853	6:32408583:T:C	rs17208853	6:32376360:T:C	0.407452	0.136778	1.50298	0.00289262	3456	576	2880	0.999916	0.0470197	0	logistic
250.22	Type 2 diabetes with renal manifestations	endocrine/metabolic	Type 2 diabetes with renal manifestations (250.22) -- rs2836882	21:39094644:G:A	rs2836882	21:40466570:G:A	0.122054	0.0409874	1.12981	0.00290296	15622	2620	13002	0.999955	0.232045	218	logistic
495	Asthma	respiratory	Asthma (495) -- rs9270949	6:32605198:T:C	rs9270949	6:32572975:T:C	-0.0690436	0.0232298	0.933286	0.00295672	42349	7058	35291	0.99985	0.223406	2	logistic
339	Other headache syndromes	neurological	Other headache syndromes (339) -- rs4654925	1:19901230:G:C	rs4654925	1:20227723:G:C	-0.106354	0.0358281	0.899106	0.00299293	12108	2024	10084	0.99924	0.449125	119	logistic
365.2	Primary angle-closure glaucoma	sense organs	Primary angle-closure glaucoma (365.2) -- rs9270949	6:32605198:T:C	rs9270949	6:32572975:T:C	0.384339	0.12975	1.46864	0.00305486	1296	216	1080	0.867252	0.224923	0	logistic
78	Viral warts & HPV	infectious diseases	Viral warts & HPV (78) -- rs3828796	6:32668197:A:G	rs3828796	6:32635974:A:G	0.151763	0.0512377	1.16388	0.0030571	9056	1509	7547	1	0.196168	4	logistic
716.9	Arthropathy NOS	musculoskeletal	Arthropathy NOS (716.9) -- rs144614916	6:32708532:A:C	rs144614916	6:32676309:A:C	1.39612	0.47159	4.03948	0.00307192	1336	223	1113	0.249028	0.00860778	2	logistic
654	Other and unspecified complications of birth; puerperium affecting management of mother	pregnancy complications	Other and unspecified complications of birth; puerperium affecting management of mother (654) -- rs144614916	6:32708532:A:C	rs144614916	6:32676309:A:C	0.828511	0.279863	2.28991	0.00307228	4094	682	3412	0.741745	0.00915975	4	logistic
496.1	Emphysema	respiratory	Emphysema (496.1) -- rs3828796	6:32668197:A:G	rs3828796	6:32635974:A:G	0.207843	0.0702372	1.23102	0.00308487	5591	932	4659	0.999993	0.196119	1	logistic
79.2	Infectious mononucleosis	infectious diseases	Infectious mononucleosis (79.2) -- rs9274700	6:32669403:A:G	rs9274700	6:32637180:A:G	1.56305	0.528367	4.77336	0.00309372	132	22	110	0.309988	0.287879	0	logistic
573	Other disorders of liver	digestive	Other disorders of liver (573) -- rs3828796	6:32668197:A:G	rs3828796	6:32635974:A:G	0.224849	0.0760771	1.25213	0.00312119	3750	625	3125	0.981928	0.204267	0	logistic
275.1	Disorders of iron metabolism	hematopoietic	Disorders of iron metabolism (275.1) -- rs1048709	6:31947158:A:G	rs1048709	6:31914935:A:G	0.619522	0.209614	1.85804	0.00312134	624	104	520	0.974947	0.130609	0	logistic
338.1	Acute pain	neurological	Acute pain (338.1) -- rs9268847	6:32461500:A:G	rs9268847	6:32429277:A:G	-0.146139	0.0495346	0.864038	0.00317532	7256	1207	6049	0.999209	0.346127	33	logistic
333.1	Essential tremor	neurological	Essential tremor (333.1) -- rs9274700	6:32669403:A:G	rs9274700	6:32637180:A:G	-0.312243	0.105878	0.731803	0.00318729	1913	319	1594	0.802996	0.300836	0	logistic
635	Hemorrhage during pregnancy; childbirth and postpartum	pregnancy complications	Hemorrhage during pregnancy; childbirth and postpartum (635) -- rs3828796	6:32668197:A:G	rs3828796	6:32635974:A:G	-0.775324	0.263088	0.460555	0.0032086	546	91	455	0.966307	0.208791	0	logistic
696.3	Pityriasis	dermatologic	Pityriasis (696.3) -- rs3819720	6:32836793:G:A	rs3819720	6:32804570:G:A	1.00848	0.342747	2.74142	0.00325753	222	37	185	0.374439	0.254505	0	logistic
585.32	End stage renal disease	genitourinary	End stage renal disease (585.32) -- rs3104411	6:32715876:G:A	rs3104411	6:32683653:G:A	0.15486	0.0526457	1.16749	0.00326577	8911	1494	7417	1	0.259286	154	logistic
301.2	Antisocial/borderline personality disorder	mental disorders	Antisocial/borderline personality disorder (301.2) -- rs3819720	6:32836793:G:A	rs3819720	6:32804570:G:A	0.388718	0.132149	1.47509	0.00326614	1229	205	1024	0.288612	0.266884	1	logistic
374	Other disorders of eyelids	sense organs	Other disorders of eyelids (374) -- rs3819720	6:32836793:G:A	rs3819720	6:32804570:G:A	-0.231927	0.0788596	0.793004	0.00327144	3530	590	2940	0.938821	0.258924	10	logistic
426.23	Second degree AV block	circulatory system	Second degree AV block (426.23) -- rs4654925	1:19901230:G:C	rs4654925	1:20227723:G:C	-0.65793	0.22391	0.517923	0.00329941	463	78	385	0.123996	0.425486	4	logistic
697	Sarcoidosis	dermatologic	Sarcoidosis (697) -- rs9271364	6:32619010:A:G	rs9271364	6:32586787:A:G	-0.183657	0.0627312	0.832221	0.00341503	4080	680	3400	0.836565	0.420466	0	logistic
411.2	Myocardial infarction	circulatory system	Myocardial infarction (411.2) -- rs4654925	1:19901230:G:C	rs4654925	1:20227723:G:C	0.184067	0.0628743	1.2021	0.00341656	4412	736	3676	0.914268	0.442996	40	logistic
250	Diabetes mellitus	endocrine/metabolic	Diabetes mellitus (250) -- rs1967688	6:32372291:C:T	rs1967688	6:32340068:C:T	0.0512641	0.0175222	1.0526	0.00343721	46300	10857	35443	0.999999	0.39365	888	logistic
624.1	Dystrophy of female genital tract	genitourinary	Dystrophy of female genital tract (624.1) -- rs3135344	6:32427259:C:T	rs3135344	6:32395036:C:T	-2.43116	0.831028	0.0879348	0.00343921	120	20	100	0.627395	0.2375	0	logistic
292	Neurological disorders	mental disorders	Neurological disorders (292) -- rs148844907	6:31660620:T:A	rs148844907	6:31628397:T:A	0.631918	0.216076	1.88122	0.0034499	14839	2477	12362	0.458483	0.00498686	29	logistic
594.1	Calculus of kidney	genitourinary	Calculus of kidney (594.1) -- rs9271364	6:32619010:A:G	rs9271364	6:32586787:A:G	0.111421	0.038152	1.11787	0.00349521	10206	1701	8505	0.999146	0.436116	0	logistic
516.1	Hemoptysis	respiratory	Hemoptysis (516.1) -- rs17208853	6:32408583:T:C	rs17208853	6:32376360:T:C	0.739563	0.253319	2.09502	0.00350604	1314	219	1095	0.012123	0.0388128	0	logistic
649.1	Diabetes or abnormal glucose tolerance complicating pregnancy	pregnancy complications	Diabetes or abnormal glucose tolerance complicating pregnancy (649.1) -- rs2836882	21:39094644:G:A	rs2836882	21:40466570:G:A	0.333802	0.114546	1.39627	0.00356663	1842	304	1538	0.989263	0.230185	24	logistic
567	Peritonitis and retroperitoneal infections	digestive	Peritonitis and retroperitoneal infections (567) -- rs114969413	6:31957902:G:A	rs114969413	6:31925679:G:A	0.951767	0.326765	2.59028	0.00358324	1320	220	1100	0.615179	0.0181818	0	logistic
381.3	Mastoiditis & related conditions	sense organs	Mastoiditis & related conditions (381.3) -- rs2836882	21:39094644:G:A	rs2836882	21:40466570:G:A	1.37394	0.471893	3.95091	0.00359629	125	20	105	0.259265	0.212	1	logistic
418	Nonspecific chest pain	circulatory system	Nonspecific chest pain (418) -- rs17208853	6:32408583:T:C	rs17208853	6:32376360:T:C	0.144185	0.0495719	1.1551	0.0036305	41734	6955	34779	1	0.0412374	5	logistic
426.23	Second degree AV block	circulatory system	Second degree AV block (426.23) -- rs9268847	6:32461500:A:G	rs9268847	6:32429277:A:G	-0.699392	0.240545	0.496887	0.0036429	466	77	389	0.12266	0.341202	1	logistic
250.3	Insulin pump user	endocrine/metabolic	Insulin pump user (250.3) -- rs9274700	6:32669403:A:G	rs9274700	6:32637180:A:G	0.0993926	0.0341905	1.1045	0.00364888	17020	2837	14183	0.999808	0.301439	1	logistic
292.3	Memory loss	mental disorders	Memory loss (292.3) -- rs17208853	6:32408583:T:C	rs17208853	6:32376360:T:C	0.307331	0.105782	1.35979	0.00366855	8789	1465	7324	0.996888	0.0443168	1	logistic
245	Thyroiditis	endocrine/metabolic	Thyroiditis (245) -- rs17208853	6:32408583:T:C	rs17208853	6:32376360:T:C	-0.337362	0.116126	0.71365	0.00367087	8192	1365	6827	0.999999	0.0426025	4	logistic
609	Male infertility and abnormal spermatozoa	genitourinary	Male infertility and abnormal spermatozoa (609) -- rs2314757	1:19805278:C:T	rs2314757	1:20131771:C:T	0.533148	0.183619	1.70429	0.00368951	635	106	529	0.735692	0.329134	61	logistic
250.13	Type 1 diabetes with ophthalmic manifestations	endocrine/metabolic	Type 1 diabetes with ophthalmic manifestations (250.13) -- rs4654925	1:19901230:G:C	rs4654925	1:20227723:G:C	0.642619	0.221484	1.90145	0.00371466	396	65	331	0.881139	0.445707	6	logistic
871	Open wounds of extremities	injuries & poisonings	Open wounds of extremities (871) -- rs3819720	6:32836793:G:A	rs3819720	6:32804570:G:A	0.301864	0.104086	1.35238	0.00372983	1749	292	1457	0.963375	0.248142	2	logistic
446.9	Arteritis NOS	circulatory system	Arteritis NOS (446.9) -- rs148844907	6:31660620:T:A	rs148844907	6:31628397:T:A	2.26026	0.779689	9.58556	0.00374448	702	117	585	0.120683	0.00569801	0	logistic
573	Other disorders of liver	digestive	Other disorders of liver (573) -- rs9268847	6:32461500:A:G	rs9268847	6:32429277:A:G	-0.19791	0.0683757	0.820444	0.00379822	3733	623	3110	0.824585	0.346906	17	logistic
250.2	Type 2 diabetes	endocrine/metabolic	Type 2 diabetes (250.2) -- rs9270949	6:32605198:T:C	rs9270949	6:32572975:T:C	-0.0600862	0.0208187	0.941683	0.00389959	46921	10775	36146	0.999996	0.225038	2	logistic
611.1	Abnormal mammogram	genitourinary	Abnormal mammogram (611.1) -- rs2314757	1:19805278:C:T	rs2314757	1:20131771:C:T	0.136955	0.0475593	1.14678	0.00398097	11050	1910	9140	1	0.293529	1004	logistic
286	Coagulation defects	hematopoietic	Coagulation defects (286) -- rs9270949	6:32605198:T:C	rs9270949	6:32572975:T:C	0.176436	0.0612974	1.19296	0.00399747	5357	893	4464	0.797388	0.225219	0	logistic
371	Inflammation of the eye	sense organs	Inflammation of the eye (371) -- rs17208853	6:32408583:T:C	rs17208853	6:32376360:T:C	0.334184	0.116308	1.3968	0.0040625	6232	1037	5195	0.633181	0.0405167	2	logistic
695.4	Lupus (localized and systemic)	dermatologic	Lupus (localized and systemic) (695.4) -- rs9274700	6:32669403:A:G	rs9274700	6:32637180:A:G	-0.208703	0.0727301	0.811636	0.00411048	3996	666	3330	0.93553	0.297047	0	logistic
276.41	Acidosis	endocrine/metabolic	Acidosis (276.41) -- rs3135344	6:32427259:C:T	rs3135344	6:32395036:C:T	0.331426	0.11557	1.39295	0.00413409	1601	267	1334	0.750074	0.202374	1	logistic
347	Cataplexy and narcolepsy	neurological	Cataplexy and narcolepsy (347) -- rs3104411	6:32715876:G:A	rs3104411	6:32683653:G:A	0.951661	0.331869	2.59001	0.00413628	199	33	166	0.862925	0.281407	5	logistic
281.12	Other vitamin B12 deficiency anemia	hematopoietic	Other vitamin B12 deficiency anemia (281.12) -- rs9268847	6:32461500:A:G	rs9268847	6:32429277:A:G	0.489971	0.170886	1.63227	0.00414065	603	100	503	0.842767	0.3267	3	logistic
371.2	Conjunctivitis, noninfectious	sense organs	Conjunctivitis, noninfectious (371.2) -- rs1048709	6:31947158:A:G	rs1048709	6:31914935:A:G	-0.691682	0.241256	0.500733	0.00414372	936	156	780	0.986137	0.11485	0	logistic
353.2	Nerve root lesions	neurological	Nerve root lesions (353.2) -- rs9268847	6:32461500:A:G	rs9268847	6:32429277:A:G	1.27664	0.445402	3.58457	0.00415358	144	24	120	0.470625	0.329861	0	logistic
735.21	Hammer toe (acquired)	musculoskeletal	Hammer toe (acquired) (735.21) -- rs1967688	6:32372291:C:T	rs1967688	6:32340068:C:T	0.20671	0.0721264	1.22963	0.00415779	3168	532	2636	0.539394	0.392519	54	logistic
696	Psoriasis and related disorders	dermatologic	Psoriasis and related disorders (696) -- rs9271364	6:32619010:A:G	rs9271364	6:32586787:A:G	0.146436	0.0511404	1.1577	0.00419102	5790	965	4825	0.387638	0.440501	0	logistic
277.4	Disorders of bilirubin excretion	endocrine/metabolic	Disorders of bilirubin excretion (277.4) -- rs9270949	6:32605198:T:C	rs9270949	6:32572975:T:C	0.435087	0.15214	1.5451	0.00423928	852	142	710	0.278007	0.2277	0	logistic
250	Diabetes mellitus	endocrine/metabolic	Diabetes mellitus (250) -- rs9274700	6:32669403:A:G	rs9274700	6:32637180:A:G	0.0530279	0.0185444	1.05446	0.00424294	47184	11041	36143	1	0.299604	4	logistic
302.1	Decreased libido	mental disorders	Decreased libido (302.1) -- rs6869382	5:145942508:C:T	rs6869382	5:145322071:C:T	0.329541	0.115258	1.39033	0.00424769	1282	214	1068	0.354972	0.429017	2	logistic
242.1	Graves' disease	endocrine/metabolic	Graves' disease (242.1) -- rs9268847	6:32461500:A:G	rs9268847	6:32429277:A:G	0.190818	0.0668233	1.21024	0.00429606	3774	629	3145	0.95175	0.345522	12	logistic
368	Visual disturbances	sense organs	Visual disturbances (368) -- rs17208853	6:32408583:T:C	rs17208853	6:32376360:T:C	0.280666	0.0983907	1.32401	0.00433676	9185	1531	7654	0.923158	0.0408819	1	logistic
801	Fracture of ankle and foot	injuries & poisonings	Fracture of ankle and foot (801) -- rs9270949	6:32605198:T:C	rs9270949	6:32572975:T:C	0.320626	0.11245	1.37799	0.00435422	1566	261	1305	0.951021	0.233078	0	logistic
276	Disorders of fluid, electrolyte, and acid-base balance	endocrine/metabolic	Disorders of fluid, electrolyte, and acid-base balance (276) -- rs9271364	6:32619010:A:G	rs9271364	6:32586787:A:G	-0.0798356	0.0280153	0.923268	0.00437589	21087	3514	17573	0.997778	0.430502	1	logistic
585	Renal failure	genitourinary	Renal failure (585) -- rs9274700	6:32669403:A:G	rs9274700	6:32637180:A:G	-0.0779507	0.027355	0.92501	0.00437748	28168	4695	23473	1	0.295743	1	logistic
282.5	Sickle cell anemia	hematopoietic	Sickle cell anemia (282.5) -- rs3104411	6:32715876:G:A	rs3104411	6:32683653:G:A	-0.613015	0.215326	0.541715	0.0044145	1162	196	966	0.998938	0.249139	20	logistic
711	Arthropathy associated with infections	musculoskeletal	Arthropathy associated with infections (711) -- rs145568234	6:32279268:T:G	rs145568234	6:32247045:T:G	2.25103	0.790811	9.49753	0.00442045	514	86	428	0.141133	0.0077821	2	logistic
558	Noninfectious gastroenteritis	digestive	Noninfectious gastroenteritis (558) -- rs144614916	6:32708532:A:C	rs144614916	6:32676309:A:C	0.550261	0.19349	1.73371	0.00445697	6269	1044	5225	0.141663	0.0115648	7	logistic
647	Infectious and parasitic complications affecting pregnancy	pregnancy complications	Infectious and parasitic complications affecting pregnancy (647) -- rs9271364	6:32619010:A:G	rs9271364	6:32586787:A:G	-0.751544	0.264354	0.471638	0.00446992	354	59	295	0.321463	0.444915	0	logistic
425.2	Secondary/extrinsic cardiomyopathies	circulatory system	Secondary/extrinsic cardiomyopathies (425.2) -- rs17208853	6:32408583:T:C	rs17208853	6:32376360:T:C	0.994874	0.350079	2.70438	0.0044852	768	128	640	0.0738818	0.0345052	0	logistic
535	Gastritis and duodenitis	digestive	Gastritis and duodenitis (535) -- rs4654925	1:19901230:G:C	rs4654925	1:20227723:G:C	-0.124286	0.0437396	0.883127	0.00449014	8506	1419	7087	0.881477	0.446979	86	logistic
368.91	Psychophysical visual disturbances	sense organs	Psychophysical visual disturbances (368.91) -- rs144614916	6:32708532:A:C	rs144614916	6:32676309:A:C	4.44005	1.56259	84.7794	0.00449062	144	24	120	0.999872	0.0208333	0	logistic
272.12	Hyperglyceridemia	endocrine/metabolic	Hyperglyceridemia (272.12) -- rs3819720	6:32836793:G:A	rs3819720	6:32804570:G:A	-0.155439	0.0547306	0.85604	0.00451039	7506	1249	6257	0.328775	0.257327	18	logistic
286.3	Coagulation defects complicating pregnancy or postpartum	hematopoietic	Coagulation defects complicating pregnancy or postpartum (286.3) -- rs1048709	6:31947158:A:G	rs1048709	6:31914935:A:G	-3.62349	1.27613	0.0266893	0.00451921	174	29	145	0.176234	0.114943	0	logistic
782.3	Edema	symptoms	Edema (782.3) -- rs148844907	6:31660620:T:A	rs148844907	6:31628397:T:A	0.621954	0.219049	1.86256	0.00452078	17559	2930	14629	0.422476	0.00418589	32	logistic
70.2	Viral hepatitis B	infectious diseases	Viral hepatitis B (70.2) -- rs3828796	6:32668197:A:G	rs3828796	6:32635974:A:G	-0.249664	0.0879965	0.779063	0.00455106	4354	725	3629	0.999231	0.189251	2	logistic
696.4	Psoriasis	dermatologic	Psoriasis (696.4) -- rs9271364	6:32619010:A:G	rs9271364	6:32586787:A:G	0.147222	0.0519064	1.15861	0.00456412	5556	926	4630	0.733704	0.441415	0	logistic
302	Sexual and gender identity disorders	mental disorders	Sexual and gender identity disorders (302) -- rs6869382	5:145942508:C:T	rs6869382	5:145322071:C:T	0.228751	0.0807771	1.25703	0.00462748	2521	421	2100	0.981762	0.436731	11	logistic
369.2	Eye infection, viral	sense organs	Eye infection, viral (369.2) -- rs2314757	1:19805278:C:T	rs2314757	1:20131771:C:T	0.508345	0.179512	1.66254	0.00462842	669	116	553	0.406579	0.309417	57	logistic
204.22	Myeloid leukemia, chronic	neoplasms	Myeloid leukemia, chronic (204.22) -- rs3828796	6:32668197:A:G	rs3828796	6:32635974:A:G	-2.36286	0.83531	0.0941509	0.00467349	144	24	120	0.100518	0.208333	0	logistic
599.8	Other symptoms involving urinary system	genitourinary	Other symptoms involving urinary system (599.8) -- rs9268847	6:32461500:A:G	rs9268847	6:32429277:A:G	0.244065	0.0863078	1.27643	0.00468635	2357	392	1965	0.991832	0.355325	13	logistic
379.1	Scleritis and episcleritis	sense organs	Scleritis and episcleritis (379.1) -- rs1967688	6:32372291:C:T	rs1967688	6:32340068:C:T	-0.701498	0.248105	0.495842	0.0046924	377	63	314	0.997903	0.367374	7	logistic
444.1	Arterial embolism and thrombosis of lower extremity artery	circulatory system	Arterial embolism and thrombosis of lower extremity artery (444.1) -- rs3828796	6:32668197:A:G	rs3828796	6:32635974:A:G	-0.96526	0.341677	0.380884	0.00472706	384	64	320	0.0821453	0.208333	0	logistic
250.13	Type 1 diabetes with ophthalmic manifestations	endocrine/metabolic	Type 1 diabetes with ophthalmic manifestations (250.13) -- rs9274700	6:32669403:A:G	rs9274700	6:32637180:A:G	0.607995	0.215571	1.83674	0.00479658	402	67	335	0.460798	0.288557	0	logistic
585.33	Chronic Kidney Disease, Stage III	genitourinary	Chronic Kidney Disease, Stage III (585.33) -- rs9274700	6:32669403:A:G	rs9274700	6:32637180:A:G	-0.285648	0.101462	0.751527	0.00487289	2340	390	1950	0.12279	0.315812	0	logistic
614	Inflammatory diseases of female pelvic organs	genitourinary	Inflammatory diseases of female pelvic organs (614) -- rs6869382	5:145942508:C:T	rs6869382	5:145322071:C:T	0.13542	0.0481459	1.14502	0.00491283	7158	1194	5964	0.998267	0.449986	36	logistic
151	Cancer of stomach	neoplasms	Cancer of stomach (151) -- rs3828796	6:32668197:A:G	rs3828796	6:32635974:A:G	0.907281	0.322912	2.47758	0.00495908	366	61	305	0.202701	0.178962	0	logistic
578.1	Hematemesis	digestive	Hematemesis (578.1) -- rs3819720	6:32836793:G:A	rs3819720	6:32804570:G:A	-0.568667	0.202551	0.56628	0.00499234	605	101	504	0.601388	0.260331	1	logistic
557.1	Celiac disease	digestive	Celiac disease (557.1) -- rs9268847	6:32461500:A:G	rs9268847	6:32429277:A:G	-0.467452	0.166573	0.626597	0.00501157	854	142	712	0.0244147	0.338407	4	logistic
527	Diseases of the salivary glands	digestive	Diseases of the salivary glands (527) -- rs144614916	6:32708532:A:C	rs144614916	6:32676309:A:C	0.909356	0.324269	2.48272	0.00504215	2068	345	1723	0.414393	0.0118472	2	logistic
634	Miscarriage; stillbirth	pregnancy complications	Miscarriage; stillbirth (634) -- rs9274700	6:32669403:A:G	rs9274700	6:32637180:A:G	0.279052	0.0996485	1.32188	0.00510446	1980	330	1650	0.999749	0.301263	0	logistic
696.41	Psoriasis vulgaris	dermatologic	Psoriasis vulgaris (696.41) -- rs9271364	6:32619010:A:G	rs9271364	6:32586787:A:G	0.152623	0.0545316	1.16489	0.00512936	5003	834	4169	0.971101	0.438037	1	logistic
727.4	Ganglion and cyst of synovium, tendon, and bursa	musculoskeletal	Ganglion and cyst of synovium, tendon, and bursa (727.4) -- rs9274700	6:32669403:A:G	rs9274700	6:32637180:A:G	-0.345882	0.123669	0.707596	0.00516062	1379	230	1149	0.125502	0.306744	1	logistic
611	Abnormal findings on mammogram or breast exam	genitourinary	Abnormal findings on mammogram or breast exam (611) -- rs3135344	6:32427259:C:T	rs3135344	6:32395036:C:T	-0.117513	0.0420205	0.889129	0.00516471	15796	2634	13162	0.999995	0.210401	7	logistic
250.6	Polyneuropathy in diabetes	endocrine/metabolic	Polyneuropathy in diabetes (250.6) -- rs9274700	6:32669403:A:G	rs9274700	6:32637180:A:G	0.16109	0.0577037	1.17479	0.00524364	6323	1054	5269	0.992176	0.301676	0	logistic
415	Pulmonary heart disease	circulatory system	Pulmonary heart disease (415) -- rs9274700	6:32669403:A:G	rs9274700	6:32637180:A:G	-0.164816	0.0590687	0.848049	0.00526676	5711	952	4759	0.983095	0.30485	0	logistic
250.14	Type 1 diabetes with neurological manifestations	endocrine/metabolic	Type 1 diabetes with neurological manifestations (250.14) -- rs9270949	6:32605198:T:C	rs9270949	6:32572975:T:C	-0.503157	0.180464	0.604619	0.00530131	918	153	765	0.142476	0.216231	0	logistic
687	Symptoms affecting skin	dermatologic	Symptoms affecting skin (687) -- rs144614916	6:32708532:A:C	rs144614916	6:32676309:A:C	-1.29569	0.465284	0.27371	0.00535731	4725	788	3937	0.965548	0.0103704	3	logistic
752	Nervous system congenital anomalies	congenital anomalies	Nervous system congenital anomalies (752) -- rs3135344	6:32427259:C:T	rs3135344	6:32395036:C:T	0.561563	0.201776	1.75341	0.00538429	533	88	445	0.0195237	0.22045	1	logistic
446.9	Arteritis NOS	circulatory system	Arteritis NOS (446.9) -- rs145568234	6:32279268:T:G	rs145568234	6:32247045:T:G	1.80449	0.64895	6.07689	0.00542524	698	116	582	0.166201	0.00787966	4	logistic
555.2	Ulcerative colitis	digestive	Ulcerative colitis (555.2) -- rs9268847	6:32461500:A:G	rs9268847	6:32429277:A:G	0.187653	0.0675357	1.20642	0.00545968	3441	572	2869	0.99984	0.360796	15	logistic
736.2	Acquired deformities of finger	musculoskeletal	Acquired deformities of finger (736.2) -- rs114969413	6:31957902:G:A	rs114969413	6:31925679:G:A	2.57831	0.928281	13.1749	0.00547763	348	58	290	0.128864	0.00862069	0	logistic
377	Disorders of optic nerve and visual pathways	sense organs	Disorders of optic nerve and visual pathways (377) -- rs1967688	6:32372291:C:T	rs1967688	6:32340068:C:T	-0.246193	0.088639	0.781771	0.00547814	2134	353	1781	0.253489	0.394096	32	logistic
555	Inflammatory bowel disease and other gastroenteritis and colitis	digestive	Inflammatory bowel disease and other gastroenteritis and colitis (555) -- rs17208853	6:32408583:T:C	rs17208853	6:32376360:T:C	0.285458	0.102858	1.33037	0.0055159	7216	1203	6013	0.99933	0.0438609	1	logistic
496.2	Chronic bronchitis	respiratory	Chronic bronchitis (496.2) -- rs3135344	6:32427259:C:T	rs3135344	6:32395036:C:T	0.167336	0.0603424	1.18215	0.00555239	6284	1048	5236	0.99676	0.212922	3	logistic
272.13	Mixed hyperlipidemia	endocrine/metabolic	Mixed hyperlipidemia (272.13) -- rs114969413	6:31957902:G:A	rs114969413	6:31925679:G:A	-0.276593	0.099778	0.758363	0.00556983	32674	5446	27228	0.999381	0.015318	0	logistic
580.31	Nephritis and nephropathy in diseases classified elsewhere	genitourinary	Nephritis and nephropathy in diseases classified elsewhere (580.31) -- rs1967688	6:32372291:C:T	rs1967688	6:32340068:C:T	0.390311	0.140851	1.47744	0.00558704	880	147	733	0.462947	0.401136	8	logistic
276.5	Hypovolemia	endocrine/metabolic	Hypovolemia (276.5) -- rs9270949	6:32605198:T:C	rs9270949	6:32572975:T:C	-0.343887	0.124173	0.709009	0.00561572	1643	274	1369	0.246563	0.225806	0	logistic
274	Gout and other crystal arthropathies	endocrine/metabolic	Gout and other crystal arthropathies (274) -- rs1967688	6:32372291:C:T	rs1967688	6:32340068:C:T	-0.139565	0.0504534	0.869736	0.00567094	7192	1201	5991	0.933162	0.385567	122	logistic
496.3	Bronchiectasis	respiratory	Bronchiectasis (496.3) -- rs9268847	6:32461500:A:G	rs9268847	6:32429277:A:G	0.247541	0.0895842	1.28087	0.00572332	2351	392	1959	0.991181	0.347086	7	logistic
356	Hereditary and idiopathic peripheral neuropathy	neurological	Hereditary and idiopathic peripheral neuropathy (356) -- rs6869382	5:145942508:C:T	rs6869382	5:145322071:C:T	-0.190412	0.0689114	0.826619	0.00572485	3626	606	3020	0.382415	0.432295	10	logistic
701.3	Circumscribed scleroderma	dermatologic	Circumscribed scleroderma (701.3) -- rs9270949	6:32605198:T:C	rs9270949	6:32572975:T:C	-0.657696	0.238795	0.518043	0.00588313	540	90	450	0.810749	0.251852	0	logistic
496.1	Emphysema	respiratory	Emphysema (496.1) -- rs145568234	6:32279268:T:G	rs145568234	6:32247045:T:G	0.760889	0.276477	2.14018	0.00592171	5585	932	4653	0.725449	0.00796777	7	logistic
459.1	Hemorrhage NOS	circulatory system	Hemorrhage NOS (459.1) -- rs6869382	5:145942508:C:T	rs6869382	5:145322071:C:T	0.438601	0.159532	1.55054	0.00597228	641	107	534	0.783756	0.443838	1	logistic
361.1	Retinal detachment with retinal defect	sense organs	Retinal detachment with retinal defect (361.1) -- rs1967688	6:32372291:C:T	rs1967688	6:32340068:C:T	-0.837629	0.304862	0.432735	0.00600395	267	45	222	0.322399	0.353933	3	logistic
245.2	Chronic thyroiditis	endocrine/metabolic	Chronic thyroiditis (245.2) -- rs3819720	6:32836793:G:A	rs3819720	6:32804570:G:A	0.145896	0.0531528	1.15708	0.006054	7647	1273	6374	0.89523	0.259448	15	logistic
690	Erythematosquamous dermatosis	dermatologic	Erythematosquamous dermatosis (690) -- rs2836882	21:39094644:G:A	rs2836882	21:40466570:G:A	-0.180954	0.0659358	0.834474	0.00606232	5102	856	4246	0.871233	0.2353	76	logistic
250.24	Type 2 diabetes with neurological manifestations	endocrine/metabolic	Type 2 diabetes with neurological manifestations (250.24) -- rs9270949	6:32605198:T:C	rs9270949	6:32572975:T:C	-0.128368	0.0468052	0.87953	0.00609546	12119	2020	10099	0.993649	0.227494	0	logistic
751.2	Congenital anomalies of urinary system	congenital anomalies	Congenital anomalies of urinary system (751.2) -- rs1048709	6:31947158:A:G	rs1048709	6:31914935:A:G	0.439256	0.160309	1.55155	0.006143	1212	202	1010	0.792467	0.128713	0	logistic
519.8	Other diseases of respiratory system, NEC	respiratory	Other diseases of respiratory system, NEC (519.8) -- rs1048709	6:31947158:A:G	rs1048709	6:31914935:A:G	0.391545	0.142928	1.47926	0.00615428	1464	244	1220	0.856776	0.132172	0	logistic
256	Ovarian dysfunction	endocrine/metabolic	Ovarian dysfunction (256) -- rs148844907	6:31660620:T:A	rs148844907	6:31628397:T:A	1.14683	0.419018	3.14818	0.00620141	3519	588	2931	0.246107	0.00525718	9	logistic
620	Dysplasia of female genital organs	genitourinary	Dysplasia of female genital organs (620) -- rs3819720	6:32836793:G:A	rs3819720	6:32804570:G:A	0.567344	0.207337	1.76358	0.00621274	418	70	348	0.516967	0.264354	2	logistic
729	Other disorders of soft tissues	musculoskeletal	Other disorders of soft tissues (729) -- rs3104411	6:32715876:G:A	rs3104411	6:32683653:G:A	-0.139286	0.0509206	0.869979	0.0062313	9821	1647	8174	1	0.26703	157	logistic
474.2	Chronic tonsillitis and adenoiditis	respiratory	Chronic tonsillitis and adenoiditis (474.2) -- rs2836882	21:39094644:G:A	rs2836882	21:40466570:G:A	0.412933	0.151134	1.51124	0.00629084	909	151	758	0.823644	0.231573	9	logistic
609.2	Abnormal spermatozoa	genitourinary	Abnormal spermatozoa (609.2) -- rs4654925	1:19901230:G:C	rs4654925	1:20227723:G:C	-0.620491	0.227144	0.537681	0.00630081	320	54	266	0.667619	0.453125	4	logistic
727	Other disorders of synovium, tendon, and bursa	musculoskeletal	Other disorders of synovium, tendon, and bursa (727) -- rs2314757	1:19805278:C:T	rs2314757	1:20131771:C:T	0.121458	0.0444641	1.12914	0.00630298	10709	1876	8833	1	0.300962	1063	logistic
557.1	Celiac disease	digestive	Celiac disease (557.1) -- rs9271364	6:32619010:A:G	rs9271364	6:32586787:A:G	-0.414995	0.151942	0.660344	0.00630902	858	143	715	0.0597323	0.397436	0	logistic
609.1	Infertility, male	genitourinary	Infertility, male (609.1) -- rs2314757	1:19805278:C:T	rs2314757	1:20131771:C:T	0.695803	0.25484	2.00532	0.00632657	344	56	288	0.995155	0.329942	40	logistic
585.31	Renal dialysis	genitourinary	Renal dialysis (585.31) -- rs3104411	6:32715876:G:A	rs3104411	6:32683653:G:A	0.173661	0.0636751	1.18965	0.00638553	6162	1035	5127	0.999999	0.260549	119	logistic
579	Other symptoms involving abdomen and pelvis	digestive	Other symptoms involving abdomen and pelvis (579) -- rs1967688	6:32372291:C:T	rs1967688	6:32340068:C:T	0.22002	0.0806793	1.2461	0.00638954	2374	402	1972	0.876092	0.391112	49	logistic
854	Complications of cardiac/vascular device, implant, and graft	injuries & poisonings	Complications of cardiac/vascular device, implant, and graft (854) -- rs3104411	6:32715876:G:A	rs3104411	6:32683653:G:A	0.502863	0.184976	1.65345	0.00655735	758	128	630	0.955622	0.235488	15	logistic
646	Other complications of pregnancy NEC	pregnancy complications	Other complications of pregnancy NEC (646) -- rs3819720	6:32836793:G:A	rs3819720	6:32804570:G:A	0.433009	0.159425	1.54189	0.00660644	971	161	810	0.883909	0.250257	1	logistic
557.1	Celiac disease	digestive	Celiac disease (557.1) -- rs3819720	6:32836793:G:A	rs3819720	6:32804570:G:A	0.395423	0.145596	1.48501	0.00660965	857	143	714	0.99324	0.277713	1	logistic
253.4	Anterior pituitary disorders	endocrine/metabolic	Anterior pituitary disorders (253.4) -- rs1967688	6:32372291:C:T	rs1967688	6:32340068:C:T	-0.494429	0.182217	0.609919	0.00665935	755	126	629	0.334315	0.393377	7	logistic
619	Noninflammatory female genital disorders	genitourinary	Noninflammatory female genital disorders (619) -- rs6869382	5:145942508:C:T	rs6869382	5:145322071:C:T	0.0893391	0.032928	1.09345	0.00666437	15096	2515	12581	0.999999	0.445813	66	logistic
301.2	Antisocial/borderline personality disorder	mental disorders	Antisocial/borderline personality disorder (301.2) -- rs3104411	6:32715876:G:A	rs3104411	6:32683653:G:A	0.364155	0.134249	1.4393	0.00667701	1203	202	1001	0.999737	0.267664	27	logistic
250.3	Insulin pump user	endocrine/metabolic	Insulin pump user (250.3) -- rs1967688	6:32372291:C:T	rs1967688	6:32340068:C:T	0.0874129	0.032271	1.09135	0.00675447	16704	2796	13908	0.99985	0.396701	317	logistic
443	Peripheral vascular disease	circulatory system	Peripheral vascular disease (443) -- rs1048709	6:31947158:A:G	rs1048709	6:31914935:A:G	-0.126235	0.0466097	0.881408	0.00676216	21725	3622	18103	1	0.123222	4	logistic
288.11	Neutropenia	hematopoietic	Neutropenia (288.11) -- rs3104411	6:32715876:G:A	rs3104411	6:32683653:G:A	-0.266587	0.0985076	0.765989	0.00680464	2408	407	2001	0.999999	0.272425	51	logistic
596	Other disorders of bladder	genitourinary	Other disorders of bladder (596) -- rs1967688	6:32372291:C:T	rs1967688	6:32340068:C:T	-0.155454	0.0575398	0.856027	0.00689913	4897	823	4074	0.969408	0.389524	83	logistic
211	Benign neoplasm of other parts of digestive system	neoplasms	Benign neoplasm of other parts of digestive system (211) -- rs3104411	6:32715876:G:A	rs3104411	6:32683653:G:A	0.44562	0.164953	1.56146	0.00690284	780	129	651	0.91755	0.245513	18	logistic
335	Multiple sclerosis	neurological	Multiple sclerosis (335) -- rs148844907	6:31660620:T:A	rs148844907	6:31628397:T:A	1.08137	0.400443	2.94872	0.00692486	2607	434	2173	0.232372	0.00575374	3	logistic
300.4	Dysthymic disorder	mental disorders	Dysthymic disorder (300.4) -- rs9274700	6:32669403:A:G	rs9274700	6:32637180:A:G	-0.177052	0.0655956	0.837737	0.00695192	4709	785	3924	0.983265	0.280633	1	logistic
575	Other biliary tract disease	digestive	Other biliary tract disease (575) -- rs1967688	6:32372291:C:T	rs1967688	6:32340068:C:T	-0.190572	0.0706407	0.826486	0.00698075	3229	538	2691	0.835468	0.403221	53	logistic
453	Chronic venous hypertension	circulatory system	Chronic venous hypertension (453) -- rs6869382	5:145942508:C:T	rs6869382	5:145322071:C:T	-0.394803	0.146467	0.673813	0.00702811	832	138	694	0.840034	0.445312	2	logistic
619.4	Noninflammatory disorders of vagina	genitourinary	Noninflammatory disorders of vagina (619.4) -- rs6869382	5:145942508:C:T	rs6869382	5:145322071:C:T	0.120793	0.0448296	1.12839	0.0070497	8212	1368	6844	0.998791	0.445324	38	logistic
338	Pain	neurological	Pain (338) -- rs2314757	1:19805278:C:T	rs2314757	1:20131771:C:T	0.0565308	0.0210103	1.05816	0.00713175	43448	8816	34632	1	0.297482	4203	logistic
250.1	Type 1 diabetes	endocrine/metabolic	Type 1 diabetes (250.1) -- rs3819720	6:32836793:G:A	rs3819720	6:32804570:G:A	0.174216	0.0648104	1.19031	0.00718638	4415	735	3680	0.51086	0.26795	7	logistic
70.3	Viral hepatitis C	infectious diseases	Viral hepatitis C (70.3) -- rs3104411	6:32715876:G:A	rs3104411	6:32683653:G:A	-0.0918379	0.0342221	0.912253	0.00728376	20006	3349	16657	1	0.263146	361	logistic
611.1	Abnormal mammogram	genitourinary	Abnormal mammogram (611.1) -- rs9271364	6:32619010:A:G	rs9271364	6:32586787:A:G	-0.10429	0.0389089	0.900964	0.00735448	12053	2008	10045	0.98867	0.435659	1	logistic
711	Arthropathy associated with infections	musculoskeletal	Arthropathy associated with infections (711) -- rs3828796	6:32668197:A:G	rs3828796	6:32635974:A:G	-0.684402	0.255631	0.504392	0.00742173	516	86	430	0.99185	0.194767	0	logistic
367.4	Presbyopia	sense organs	Presbyopia (367.4) -- rs145568234	6:32279268:T:G	rs145568234	6:32247045:T:G	0.822423	0.307422	2.27601	0.0074678	4489	749	3740	0.941204	0.00646024	5	logistic
197	Chemotherapy	neoplasms	Chemotherapy (197) -- rs1967688	6:32372291:C:T	rs1967688	6:32340068:C:T	0.0966296	0.0361479	1.10145	0.00751379	11963	1999	9964	0.95829	0.393338	239	logistic
279.7	Other immunological findings	endocrine/metabolic	Other immunological findings (279.7) -- rs148844907	6:31660620:T:A	rs148844907	6:31628397:T:A	-1.04862	0.392408	0.35042	0.00753383	12519	2084	10435	0.384858	0.0044732	20	logistic
70.3	Viral hepatitis C	infectious diseases	Viral hepatitis C (70.3) -- rs17208853	6:32408583:T:C	rs17208853	6:32376360:T:C	-0.20328	0.07614	0.816049	0.0075891	20364	3394	16970	1	0.0404881	3	logistic
736.1	Acquired deformities of forearm	musculoskeletal	Acquired deformities of forearm (736.1) -- rs9274700	6:32669403:A:G	rs9274700	6:32637180:A:G	-1.15299	0.432074	0.315691	0.00761904	174	29	145	0.704853	0.275862	0	logistic
695.3	Rosacea	dermatologic	Rosacea (695.3) -- rs3135344	6:32427259:C:T	rs3135344	6:32395036:C:T	0.246445	0.0923624	1.27947	0.00762492	2697	450	2247	0.997294	0.205228	2	logistic
627.5	Premature menopause and other ovarian failure	genitourinary	Premature menopause and other ovarian failure (627.5) -- rs145568234	6:32279268:T:G	rs145568234	6:32247045:T:G	2.75329	1.03214	15.6942	0.00764032	624	104	520	0.0800389	0.00400641	0	logistic
292.6	Hallucinations	mental disorders	Hallucinations (292.6) -- rs9274700	6:32669403:A:G	rs9274700	6:32637180:A:G	-0.724132	0.271491	0.484745	0.00764768	402	67	335	0.896165	0.307214	0	logistic
530.13	Barrett's esophagus	digestive	Barrett's esophagus (530.13) -- rs3104411	6:32715876:G:A	rs3104411	6:32683653:G:A	-0.241609	0.0906611	0.785363	0.00769956	2373	397	1976	1	0.29056	51	logistic
274.21	Chondrocalcinosis	endocrine/metabolic	Chondrocalcinosis (274.21) -- rs145568234	6:32279268:T:G	rs145568234	6:32247045:T:G	1.82041	0.683217	6.1744	0.00771093	666	111	555	0.185488	0.00900901	0	logistic
426.32	Left bundle branch block	circulatory system	Left bundle branch block (426.32) -- rs9271364	6:32619010:A:G	rs9271364	6:32586787:A:G	0.354617	0.133267	1.42563	0.00779205	1098	183	915	0.470009	0.429872	0	logistic
292.5	Transient alteration of awareness	mental disorders	Transient alteration of awareness (292.5) -- rs3104411	6:32715876:G:A	rs3104411	6:32683653:G:A	0.822494	0.309109	2.27617	0.00779428	248	41	207	0.996325	0.288306	4	logistic
1011	Complications of surgical and medical procedures	injuries & poisonings	Complications of surgical and medical procedures (1011) -- rs2314757	1:19805278:C:T	rs2314757	1:20131771:C:T	0.575468	0.216376	1.77796	0.00782402	546	91	455	0.592624	0.290293	48	logistic
594	Urinary calculus	genitourinary	Urinary calculus (594) -- rs148844907	6:31660620:T:A	rs148844907	6:31628397:T:A	-1.04817	0.394175	0.350577	0.00783362	10969	1827	9142	0.860373	0.0048318	17	logistic
202.21	Nodular lymphoma	neoplasms	Nodular lymphoma (202.21) -- rs9274700	6:32669403:A:G	rs9274700	6:32637180:A:G	0.727561	0.273705	2.07002	0.00785619	270	45	225	0.83978	0.268519	0	logistic
245	Thyroiditis	endocrine/metabolic	Thyroiditis (245) -- rs9271364	6:32619010:A:G	rs9271364	6:32586787:A:G	-0.124296	0.0467768	0.883118	0.0078788	8196	1366	6830	0.607589	0.427526	0	logistic
690.1	Seborrheic dermatitis	dermatologic	Seborrheic dermatitis (690.1) -- rs148844907	6:31660620:T:A	rs148844907	6:31628397:T:A	0.887326	0.334007	2.42863	0.0078931	5166	861	4305	0.230758	0.00406504	12	logistic
624.1	Dystrophy of female genital tract	genitourinary	Dystrophy of female genital tract (624.1) -- rs9270949	6:32605198:T:C	rs9270949	6:32572975:T:C	-1.98913	0.748867	0.136814	0.00790303	120	20	100	0.371789	0.225	0	logistic
577.2	Chronic pancreatitis	digestive	Chronic pancreatitis (577.2) -- rs9270949	6:32605198:T:C	rs9270949	6:32572975:T:C	0.404015	0.152141	1.49783	0.00791817	858	143	715	0.48878	0.225524	0	logistic
695.81	Erythema nodosum	dermatologic	Erythema nodosum (695.81) -- rs1048709	6:31947158:A:G	rs1048709	6:31914935:A:G	1.28015	0.482254	3.59718	0.00794231	216	36	180	0.949262	0.118056	0	logistic
303.4	Somatoform disorder	mental disorders	Somatoform disorder (303.4) -- rs9271364	6:32619010:A:G	rs9271364	6:32586787:A:G	0.42737	0.161135	1.53322	0.00799569	612	102	510	0.965941	0.428105	0	logistic
531.2	Gastric ulcer	digestive	Gastric ulcer (531.2) -- rs2836882	21:39094644:G:A	rs2836882	21:40466570:G:A	-0.369301	0.139261	0.691217	0.00800503	1276	214	1062	0.800768	0.243339	14	logistic
569.2	Gastrointestinal complications	digestive	Gastrointestinal complications (569.2) -- rs4654925	1:19901230:G:C	rs4654925	1:20227723:G:C	-0.194544	0.073367	0.82321	0.0080098	2916	487	2429	0.891933	0.445816	24	logistic
495	Asthma	respiratory	Asthma (495) -- rs9271364	6:32619010:A:G	rs9271364	6:32586787:A:G	-0.0509229	0.0192079	0.950352	0.00802198	42348	7059	35289	0.999999	0.430268	3	logistic
149.1	Cancer of oropharynx	neoplasms	Cancer of oropharynx (149.1) -- rs1048709	6:31947158:A:G	rs1048709	6:31914935:A:G	1.11025	0.418855	3.03512	0.00803292	276	46	230	0.4255	0.13587	0	logistic
729.3	Panniculitis	musculoskeletal	Panniculitis (729.3) -- rs145568234	6:32279268:T:G	rs145568234	6:32247045:T:G	2.66086	1.00406	14.3085	0.00804706	162	27	135	0.221334	0.0216049	0	logistic
381.1	Otitis media	sense organs	Otitis media (381.1) -- rs148844907	6:31660620:T:A	rs148844907	6:31628397:T:A	1.3411	0.506571	3.82323	0.00811135	1970	328	1642	0.152522	0.00431472	4	logistic
555.2	Ulcerative colitis	digestive	Ulcerative colitis (555.2) -- rs1048709	6:31947158:A:G	rs1048709	6:31914935:A:G	0.263463	0.0995498	1.30143	0.00813177	3455	576	2879	0.999534	0.126483	1	logistic
735.23	Hallux rigidus	musculoskeletal	Hallux rigidus (735.23) -- rs9271364	6:32619010:A:G	rs9271364	6:32586787:A:G	0.42516	0.160699	1.52984	0.00815238	606	101	505	0.478998	0.422442	0	logistic
915	Superficial injury without mention of infection	injuries & poisonings	Superficial injury without mention of infection (915) -- rs9270949	6:32605198:T:C	rs9270949	6:32572975:T:C	0.732584	0.276915	2.08045	0.00815663	306	51	255	0.288	0.220588	0	logistic
555.21	Ulcerative colitis (chronic)	digestive	Ulcerative colitis (chronic) (555.21) -- rs3819720	6:32836793:G:A	rs3819720	6:32804570:G:A	-0.261978	0.099059	0.769528	0.00817722	2191	365	1826	0.952651	0.25833	5	logistic
614.3	Pelvic inflammatory disease (PID)	genitourinary	Pelvic inflammatory disease (PID) (614.3) -- rs148844907	6:31660620:T:A	rs148844907	6:31628397:T:A	2.09736	0.793275	8.14464	0.00819507	623	104	519	0.144104	0.00722311	1	logistic
430	Intracranial hemorrhage	circulatory system	Intracranial hemorrhage (430) -- rs2836882	21:39094644:G:A	rs2836882	21:40466570:G:A	-0.320169	0.121099	0.726026	0.00819651	1704	286	1418	0.99448	0.227113	18	logistic
415.11	Pulmonary embolism and infarction, acute	circulatory system	Pulmonary embolism and infarction, acute (415.11) -- rs9274700	6:32669403:A:G	rs9274700	6:32637180:A:G	-0.174755	0.0661244	0.839663	0.00822179	4530	755	3775	0.998035	0.296247	0	logistic
647	Infectious and parasitic complications affecting pregnancy	pregnancy complications	Infectious and parasitic complications affecting pregnancy (647) -- rs3819720	6:32836793:G:A	rs3819720	6:32804570:G:A	0.726719	0.275032	2.06828	0.00823429	352	57	295	0.636689	0.269886	2	logistic
723.1	Torticollis	musculoskeletal	Torticollis (723.1) -- rs9271364	6:32619010:A:G	rs9271364	6:32586787:A:G	-0.433018	0.163888	0.648549	0.00823815	630	105	525	0.762453	0.407937	0	logistic
585	Renal failure	genitourinary	Renal failure (585) -- rs9271364	6:32619010:A:G	rs9271364	6:32586787:A:G	-0.0652305	0.0247006	0.936851	0.00826986	28167	4694	23473	0.999962	0.43219	2	logistic
531.2	Gastric ulcer	digestive	Gastric ulcer (531.2) -- rs3135344	6:32427259:C:T	rs3135344	6:32395036:C:T	-0.379255	0.143613	0.684371	0.00827088	1290	215	1075	0.89249	0.214341	0	logistic
592	Cystitis and urethritis	genitourinary	Cystitis and urethritis (592) -- rs3135344	6:32427259:C:T	rs3135344	6:32395036:C:T	0.155572	0.0589775	1.16833	0.0083439	6725	1121	5604	0.999804	0.205204	1	logistic
185	Cancer of prostate	neoplasms	Cancer of prostate (185) -- rs6869382	5:145942508:C:T	rs6869382	5:145322071:C:T	-0.166792	0.0632661	0.846376	0.00838018	5198	866	4332	0.999841	0.424683	27	logistic
627.5	Premature menopause and other ovarian failure	genitourinary	Premature menopause and other ovarian failure (627.5) -- rs3104411	6:32715876:G:A	rs3104411	6:32683653:G:A	0.519402	0.197107	1.68102	0.00841049	618	101	517	0.936305	0.249191	6	logistic
368.91	Psychophysical visual disturbances	sense organs	Psychophysical visual disturbances (368.91) -- rs17208853	6:32408583:T:C	rs17208853	6:32376360:T:C	3.11582	1.18384	22.5519	0.00848927	144	24	120	1	0.03125	0	logistic
709.2	Sicca syndrome	dermatologic	Sicca syndrome (709.2) -- rs9274700	6:32669403:A:G	rs9274700	6:32637180:A:G	-0.27278	0.103672	0.76126	0.00850912	1961	327	1634	0.630985	0.281999	1	logistic
695.41	Cutaneous lupus erythematosus	dermatologic	Cutaneous lupus erythematosus (695.41) -- rs1048709	6:31947158:A:G	rs1048709	6:31914935:A:G	0.489366	0.185996	1.63128	0.00851195	1056	176	880	1	0.12642	0	logistic
539	Bariatric surgery	digestive	Bariatric surgery (539) -- rs144614916	6:32708532:A:C	rs144614916	6:32676309:A:C	-1.56865	0.59649	0.208327	0.00854368	5158	861	4297	0.989098	0.00882125	8	logistic
686.3	Pilonidal cyst	dermatologic	Pilonidal cyst (686.3) -- rs148844907	6:31660620:T:A	rs148844907	6:31628397:T:A	2.24902	0.8557	9.47848	0.0085816	474	79	395	0.146998	0.00843882	0	logistic
425.2	Secondary/extrinsic cardiomyopathies	circulatory system	Secondary/extrinsic cardiomyopathies (425.2) -- rs3104411	6:32715876:G:A	rs3104411	6:32683653:G:A	0.432457	0.164597	1.54104	0.00860488	753	128	625	0.995376	0.255644	15	logistic
1008	Crushing or internal injury to organs	injuries & poisonings	Crushing or internal injury to organs (1008) -- rs3104411	6:32715876:G:A	rs3104411	6:32683653:G:A	1.25426	0.477553	3.50524	0.00862858	117	20	97	0.998725	0.264957	3	logistic
751.21	Cystic kidney disease	congenital anomalies	Cystic kidney disease (751.21) -- rs9274700	6:32669403:A:G	rs9274700	6:32637180:A:G	-0.422767	0.161121	0.655231	0.00869263	846	141	705	0.804683	0.290189	0	logistic
172.3	Carcinoma in situ of skin	neoplasms	Carcinoma in situ of skin (172.3) -- rs144614916	6:32708532:A:C	rs144614916	6:32676309:A:C	2.73509	1.04258	15.4111	0.00870591	348	58	290	0.171726	0.0114943	0	logistic
189.21	Malignant neoplasm of bladder	neoplasms	Malignant neoplasm of bladder (189.21) -- rs9268847	6:32461500:A:G	rs9268847	6:32429277:A:G	0.365659	0.139441	1.44146	0.00873329	1126	187	939	0.123353	0.348579	2	logistic
596	Other disorders of bladder	genitourinary	Other disorders of bladder (596) -- rs9270949	6:32605198:T:C	rs9270949	6:32572975:T:C	0.169757	0.0647926	1.18502	0.00879272	4980	830	4150	0.756326	0.224799	0	logistic
70	Viral hepatitis	infectious diseases	Viral hepatitis (70) -- rs17208853	6:32408583:T:C	rs17208853	6:32376360:T:C	-0.181999	0.0694658	0.833602	0.00879342	24223	4037	20186	0.999996	0.0402304	4	logistic
451	Phlebitis and thrombophlebitis	circulatory system	Phlebitis and thrombophlebitis (451) -- rs145568234	6:32279268:T:G	rs145568234	6:32247045:T:G	2.1046	0.803412	8.20386	0.00880368	510	85	425	0.141688	0.00784314	0	logistic
716.9	Arthropathy NOS	musculoskeletal	Arthropathy NOS (716.9) -- rs145568234	6:32279268:T:G	rs145568234	6:32247045:T:G	1.2567	0.479873	3.51382	0.00882319	1335	223	1112	0.24912	0.00861423	3	logistic
516.1	Hemoptysis	respiratory	Hemoptysis (516.1) -- rs145568234	6:32279268:T:G	rs145568234	6:32247045:T:G	1.31779	0.503524	3.73514	0.00886736	1314	219	1095	0.999656	0.00722983	0	logistic
302.1	Decreased libido	mental disorders	Decreased libido (302.1) -- rs1048709	6:31947158:A:G	rs1048709	6:31914935:A:G	-0.548811	0.20983	0.577636	0.00890976	1284	214	1070	0.598379	0.114875	0	logistic
733	Other disorders of bone and cartilage	musculoskeletal	Other disorders of bone and cartilage (733) -- rs6869382	5:145942508:C:T	rs6869382	5:145322071:C:T	-0.0864175	0.0330518	0.917211	0.00893301	17671	2952	14719	1	0.432658	69	logistic
709	Diffuse diseases of connective tissue	dermatologic	Diffuse diseases of connective tissue (709) -- rs144614916	6:32708532:A:C	rs144614916	6:32676309:A:C	0.683069	0.261254	1.97994	0.00893388	4111	685	3426	0.486794	0.0100949	4	logistic
70	Viral hepatitis	infectious diseases	Viral hepatitis (70) -- rs3104411	6:32715876:G:A	rs3104411	6:32683653:G:A	-0.0820245	0.0314016	0.921249	0.00899847	23764	3967	19797	1	0.263592	463	logistic
649.1	Diabetes or abnormal glucose tolerance complicating pregnancy	pregnancy complications	Diabetes or abnormal glucose tolerance complicating pregnancy (649.1) -- rs9271364	6:32619010:A:G	rs9271364	6:32586787:A:G	-0.26564	0.101758	0.766715	0.00904077	1866	311	1555	0.568366	0.4097	0	logistic
276.13	Hyperpotassemia	endocrine/metabolic	Hyperpotassemia (276.13) -- rs9271364	6:32619010:A:G	rs9271364	6:32586787:A:G	-0.105162	0.0402989	0.900179	0.00906618	10493	1748	8745	0.93837	0.433622	1	logistic
197	Chemotherapy	neoplasms	Chemotherapy (197) -- rs148844907	6:31660620:T:A	rs148844907	6:31628397:T:A	0.585349	0.224512	1.79562	0.00912843	12183	2031	10152	0.396128	0.00467865	19	logistic
70.2	Viral hepatitis B	infectious diseases	Viral hepatitis B (70.2) -- rs1967688	6:32372291:C:T	rs1967688	6:32340068:C:T	0.171459	0.0657727	1.18704	0.00913813	4281	711	3570	0.999929	0.380168	75	logistic
292.6	Hallucinations	mental disorders	Hallucinations (292.6) -- rs3828796	6:32668197:A:G	rs3828796	6:32635974:A:G	-0.874569	0.335507	0.417042	0.00914176	402	67	335	0.119297	0.196517	0	logistic
447	Other disorders of arteries and arterioles	circulatory system	Other disorders of arteries and arterioles (447) -- rs2314757	1:19805278:C:T	rs2314757	1:20131771:C:T	0.195749	0.0750966	1.21622	0.0091437	3731	637	3094	1	0.295631	343	logistic
245	Thyroiditis	endocrine/metabolic	Thyroiditis (245) -- rs3135344	6:32427259:C:T	rs3135344	6:32395036:C:T	-0.155236	0.0596239	0.856213	0.00922551	8196	1366	6830	0.998659	0.214495	0	logistic
627.1	Postmenopausal bleeding	genitourinary	Postmenopausal bleeding (627.1) -- rs17208853	6:32408583:T:C	rs17208853	6:32376360:T:C	-0.485185	0.186587	0.615583	0.00931368	4487	748	3739	0.984266	0.0392244	1	logistic
261.2	Vitamin B-complex deficiencies	endocrine/metabolic	Vitamin B-complex deficiencies (261.2) -- rs3819720	6:32836793:G:A	rs3819720	6:32804570:G:A	-0.0991617	0.0381565	0.905596	0.00935467	14381	2397	11984	0.908442	0.259857	37	logistic
365.2	Primary angle-closure glaucoma	sense organs	Primary angle-closure glaucoma (365.2) -- rs1967688	6:32372291:C:T	rs1967688	6:32340068:C:T	-0.317858	0.122379	0.727706	0.00939524	1271	212	1059	0.62273	0.394178	25	logistic
362.9	Retinal edema	sense organs	Retinal edema (362.9) -- rs9270949	6:32605198:T:C	rs9270949	6:32572975:T:C	0.24673	0.0950316	1.27983	0.00942359	2418	403	2015	0.838837	0.230769	0	logistic
277.4	Disorders of bilirubin excretion	endocrine/metabolic	Disorders of bilirubin excretion (277.4) -- rs3135344	6:32427259:C:T	rs3135344	6:32395036:C:T	0.406642	0.156698	1.50177	0.00945745	851	142	709	0.876862	0.207403	1	logistic
571.51	Cirrhosis of liver without mention of alcohol	digestive	Cirrhosis of liver without mention of alcohol (571.51) -- rs9268847	6:32461500:A:G	rs9268847	6:32429277:A:G	-0.112521	0.0433748	0.893579	0.00948224	9742	1622	8120	0.917616	0.348337	24	logistic
532	Dysphagia	digestive	Dysphagia (532) -- rs148844907	6:31660620:T:A	rs148844907	6:31628397:T:A	0.645787	0.249	1.90749	0.0094999	9251	1543	7708	0.395135	0.00535077	18	logistic
440.22	Atherosclerosis of native arteries of the extremities with intermittent claudication	circulatory system	Atherosclerosis of native arteries of the extremities with intermittent claudication (440.22) -- rs9270949	6:32605198:T:C	rs9270949	6:32572975:T:C	0.300819	0.115995	1.35097	0.00950403	1734	289	1445	0.99999	0.218281	0	logistic
737	Curvature of spine	musculoskeletal	Curvature of spine (737) -- rs9268847	6:32461500:A:G	rs9268847	6:32429277:A:G	-0.219006	0.0844488	0.803317	0.0095044	2511	419	2092	0.504577	0.344086	8	logistic
250.3	Insulin pump user	endocrine/metabolic	Insulin pump user (250.3) -- rs1048709	6:31947158:A:G	rs1048709	6:31914935:A:G	-0.13584	0.0524247	0.872982	0.00956561	17019	2837	14182	1	0.125007	2	logistic
585.31	Renal dialysis	genitourinary	Renal dialysis (585.31) -- rs9274700	6:32669403:A:G	rs9274700	6:32637180:A:G	-0.149912	0.0578571	0.860783	0.00956749	6281	1047	5234	0.963289	0.298679	0	logistic
531	Peptic ulcer (excl. esophageal)	digestive	Peptic ulcer (excl. esophageal) (531) -- rs9270949	6:32605198:T:C	rs9270949	6:32572975:T:C	-0.196269	0.0757639	0.821791	0.00958268	4194	699	3495	0.695706	0.22711	0	logistic
728	Disorders of muscle, ligament, and fascia	musculoskeletal	Disorders of muscle, ligament, and fascia (728) -- rs17208853	6:32408583:T:C	rs17208853	6:32376360:T:C	1.33576	0.515949	3.80289	0.00962715	294	49	245	0.659352	0.037415	0	logistic
702.1	Actinic keratosis	dermatologic	Actinic keratosis (702.1) -- rs3104411	6:32715876:G:A	rs3104411	6:32683653:G:A	0.207294	0.0800781	1.23034	0.00963531	3406	571	2835	0.999998	0.281856	61	logistic
420	Carditis	circulatory system	Carditis (420) -- rs2314757	1:19805278:C:T	rs2314757	1:20131771:C:T	0.230236	0.0889794	1.2589	0.00966693	2519	438	2081	1	0.297737	199	logistic
994	Sepsis and SIRS	injuries & poisonings	Sepsis and SIRS (994) -- rs3104411	6:32715876:G:A	rs3104411	6:32683653:G:A	0.255235	0.0986852	1.29076	0.00969969	2293	383	1910	0.925474	0.238552	47	logistic
740.2	Osteoarthrosis, generalized	musculoskeletal	Osteoarthrosis, generalized (740.2) -- rs3819720	6:32836793:G:A	rs3819720	6:32804570:G:A	0.318116	0.123005	1.37454	0.00970409	1735	289	1446	0.1693	0.252161	5	logistic
681.6	Cellulitis and abscess of foot, toe	dermatologic	Cellulitis and abscess of foot, toe (681.6) -- rs3135344	6:32427259:C:T	rs3135344	6:32395036:C:T	0.449287	0.173866	1.5672	0.00976326	756	126	630	0.243093	0.207011	0	logistic
803.3	Fracture of clavicle or scapula	injuries & poisonings	Fracture of clavicle or scapula (803.3) -- rs9270949	6:32605198:T:C	rs9270949	6:32572975:T:C	0.971763	0.376073	2.6426	0.00976692	198	33	165	0.317014	0.224747	0	logistic
474.2	Chronic tonsillitis and adenoiditis	respiratory	Chronic tonsillitis and adenoiditis (474.2) -- rs144614916	6:32708532:A:C	rs144614916	6:32676309:A:C	1.53651	0.594884	4.64835	0.00979801	918	153	765	0.197085	0.00816993	0	logistic
711.2	Reiter's disease	musculoskeletal	Reiter's disease (711.2) -- rs9268847	6:32461500:A:G	rs9268847	6:32429277:A:G	1.25412	0.48596	3.50476	0.00985977	126	21	105	0.711766	0.337302	0	logistic
250.1	Type 1 diabetes	endocrine/metabolic	Type 1 diabetes (250.1) -- rs3104411	6:32715876:G:A	rs3104411	6:32683653:G:A	-0.177195	0.0686777	0.837616	0.00987723	4329	730	3599	1	0.269577	93	logistic
345.1	Epilepsy	neurological	Epilepsy (345.1) -- rs3135344	6:32427259:C:T	rs3135344	6:32395036:C:T	0.291854	0.11318	1.33891	0.00991817	1722	287	1435	0.257491	0.205575	0	logistic
771.1	Swelling of limb	symptoms	Swelling of limb (771.1) -- rs9271364	6:32619010:A:G	rs9271364	6:32586787:A:G	-0.105953	0.0410883	0.899467	0.00991827	9828	1638	8190	0.932253	0.430403	0	logistic
465.4	Acute laryngitis and tracheitis	respiratory	Acute laryngitis and tracheitis (465.4) -- rs9268847	6:32461500:A:G	rs9268847	6:32429277:A:G	-0.639323	0.248241	0.52765	0.0100122	411	69	342	0.247079	0.350365	3	logistic
598	Abnormal findings on examination of urine	genitourinary	Abnormal findings on examination of urine (598) -- rs9268847	6:32461500:A:G	rs9268847	6:32429277:A:G	0.198249	0.0770258	1.21927	0.0100588	3218	537	2681	0.801785	0.333437	10	logistic
446	Polyarteritis nodosa and allied conditions	circulatory system	Polyarteritis nodosa and allied conditions (446) -- rs148844907	6:31660620:T:A	rs148844907	6:31628397:T:A	1.52816	0.59383	4.6097	0.0100705	1490	249	1241	0.144575	0.00469799	4	logistic
250.12	Type 1 diabetes with renal manifestations	endocrine/metabolic	Type 1 diabetes with renal manifestations (250.12) -- rs1967688	6:32372291:C:T	rs1967688	6:32340068:C:T	0.376183	0.146201	1.45671	0.0100804	740	124	616	0.881556	0.412162	16	logistic
647	Infectious and parasitic complications affecting pregnancy	pregnancy complications	Infectious and parasitic complications affecting pregnancy (647) -- rs3135344	6:32427259:C:T	rs3135344	6:32395036:C:T	-0.874841	0.340015	0.416928	0.0100837	354	59	295	0.236206	0.218927	0	logistic
474.1	Acute tonsillitis	respiratory	Acute tonsillitis (474.1) -- rs9274700	6:32669403:A:G	rs9274700	6:32637180:A:G	0.945716	0.367715	2.57466	0.010115	246	41	205	0.560954	0.288618	0	logistic
601.4	Balanoposthitis	genitourinary	Balanoposthitis (601.4) -- rs4654925	1:19901230:G:C	rs4654925	1:20227723:G:C	0.414046	0.160997	1.51293	0.0101182	593	99	494	0.964305	0.457841	7	logistic
180.3	Cervical intraepithelial neoplasia [CIN] [Cervical dysplasia]	neoplasms	Cervical intraepithelial neoplasia [CIN] [Cervical dysplasia] (180.3) -- rs2314757	1:19805278:C:T	rs2314757	1:20131771:C:T	0.237716	0.0924668	1.26835	0.0101456	2647	455	2192	1	0.282017	221	logistic
379.1	Scleritis and episcleritis	sense organs	Scleritis and episcleritis (379.1) -- rs9270949	6:32605198:T:C	rs9270949	6:32572975:T:C	0.568832	0.221342	1.7662	0.0101722	384	64	320	0.106949	0.252604	0	logistic
110.12	Althete's foot	infectious diseases	Althete's foot (110.12) -- rs3828796	6:32668197:A:G	rs3828796	6:32635974:A:G	0.155875	0.0606636	1.16868	0.0101844	6940	1157	5783	0.99696	0.19928	2	logistic
353.2	Nerve root lesions	neurological	Nerve root lesions (353.2) -- rs9274700	6:32669403:A:G	rs9274700	6:32637180:A:G	-1.10647	0.430695	0.330725	0.0101983	144	24	120	0.969473	0.354167	0	logistic
277.4	Disorders of bilirubin excretion	endocrine/metabolic	Disorders of bilirubin excretion (277.4) -- rs17208853	6:32408583:T:C	rs17208853	6:32376360:T:C	0.705637	0.274816	2.02514	0.0102383	852	142	710	0.927305	0.0451878	0	logistic
327.31	Central/nonobstroctive sleep apnea	neurological	Central/nonobstroctive sleep apnea (327.31) -- rs3135344	6:32427259:C:T	rs3135344	6:32395036:C:T	0.500292	0.194891	1.6492	0.0102574	617	103	514	0.173712	0.201783	0	logistic
706.1	Acne	dermatologic	Acne (706.1) -- rs3104411	6:32715876:G:A	rs3104411	6:32683653:G:A	-0.158274	0.0616759	0.853616	0.0102813	6638	1113	5525	1	0.260545	112	logistic
743.13	Other specified osteoporosis	musculoskeletal	Other specified osteoporosis (743.13) -- rs9274700	6:32669403:A:G	rs9274700	6:32637180:A:G	-0.24115	0.0940335	0.785724	0.0103322	2520	420	2100	0.995332	0.302778	0	logistic
697	Sarcoidosis	dermatologic	Sarcoidosis (697) -- rs144614916	6:32708532:A:C	rs144614916	6:32676309:A:C	-1.3232	0.515983	0.266283	0.0103349	4078	680	3398	0.63084	0.0101766	2	logistic
519	Other diseases of respiratory system, not elsewhere classified	respiratory	Other diseases of respiratory system, not elsewhere classified (519) -- rs1048709	6:31947158:A:G	rs1048709	6:31914935:A:G	0.274567	0.107164	1.31596	0.0104039	2686	448	2238	0.993363	0.130864	2	logistic
386.21	Central origin vertigo	sense organs	Central origin vertigo (386.21) -- rs3104411	6:32715876:G:A	rs3104411	6:32683653:G:A	-1.13089	0.441424	0.322745	0.0104095	184	31	153	0.664803	0.271739	2	logistic
200	Myeloproliferative disease	neoplasms	Myeloproliferative disease (200) -- rs3828796	6:32668197:A:G	rs3828796	6:32635974:A:G	0.392444	0.153242	1.4806	0.0104389	1104	184	920	0.657186	0.19067	0	logistic
697	Sarcoidosis	dermatologic	Sarcoidosis (697) -- rs3135344	6:32427259:C:T	rs3135344	6:32395036:C:T	0.183922	0.0719467	1.20192	0.0105771	4078	680	3398	0.19138	0.217754	2	logistic
851	Complications of transplants and reattached limbs	injuries & poisonings	Complications of transplants and reattached limbs (851) -- rs1967688	6:32372291:C:T	rs1967688	6:32340068:C:T	0.559499	0.218962	1.7498	0.0106114	354	59	295	0.315271	0.422316	6	logistic
300.3	Obsessive-compulsive disorders	mental disorders	Obsessive-compulsive disorders (300.3) -- rs145568234	6:32279268:T:G	rs145568234	6:32247045:T:G	1.83507	0.718272	6.26559	0.0106236	632	106	526	0.14307	0.00712025	4	logistic
250.1	Type 1 diabetes	endocrine/metabolic	Type 1 diabetes (250.1) -- rs17208853	6:32408583:T:C	rs17208853	6:32376360:T:C	-0.436741	0.171046	0.646139	0.0106691	4420	737	3683	0.0150316	0.0399321	2	logistic
253.1	Pituitary hyperfunction	endocrine/metabolic	Pituitary hyperfunction (253.1) -- rs1048709	6:31947158:A:G	rs1048709	6:31914935:A:G	0.492111	0.192745	1.63577	0.0106746	1068	178	890	0.926361	0.107678	0	logistic
261.41	Rickets or osteomalacia	endocrine/metabolic	Rickets or osteomalacia (261.41) -- rs9270949	6:32605198:T:C	rs9270949	6:32572975:T:C	0.823837	0.322714	2.27923	0.0106849	288	48	240	0.812209	0.210069	0	logistic
242	Thyrotoxicosis with or without goiter	endocrine/metabolic	Thyrotoxicosis with or without goiter (242) -- rs9271364	6:32619010:A:G	rs9271364	6:32586787:A:G	-0.120182	0.0471087	0.886759	0.0107362	7331	1222	6109	0.854697	0.423135	1	logistic
726.3	Bursitis	musculoskeletal	Bursitis (726.3) -- rs1967688	6:32372291:C:T	rs1967688	6:32340068:C:T	-0.2211	0.0866935	0.801636	0.0107608	2119	354	1765	0.989069	0.403964	35	logistic
496	Chronic airway obstruction	respiratory	Chronic airway obstruction (496) -- rs145568234	6:32279268:T:G	rs145568234	6:32247045:T:G	0.416895	0.163536	1.51724	0.0107953	16726	2790	13936	0.0450044	0.00795169	19	logistic
603.1	Hydrocele	genitourinary	Hydrocele (603.1) -- rs4654925	1:19901230:G:C	rs4654925	1:20227723:G:C	-0.40546	0.159092	0.66667	0.0108161	668	112	556	0.310479	0.433383	4	logistic
8.5	Bacterial enteritis	infectious diseases	Bacterial enteritis (8.5) -- rs17208853	6:32408583:T:C	rs17208853	6:32376360:T:C	0.366983	0.144036	1.44337	0.0108385	5052	842	4210	0.487778	0.0380048	0	logistic
323.8	Encephalitis, non-infectious	neurological	Encephalitis, non-infectious (323.8) -- rs4654925	1:19901230:G:C	rs4654925	1:20227723:G:C	0.866083	0.34001	2.37758	0.0108582	171	28	143	0.417297	0.447368	3	logistic
180	Cervical cancer and dysplasia	neoplasms	Cervical cancer and dysplasia (180) -- rs2314757	1:19805278:C:T	rs2314757	1:20131771:C:T	0.221249	0.0869143	1.24763	0.0109089	2981	516	2465	1	0.281114	259	logistic
772.6	Facial weakness	symptoms	Facial weakness (772.6) -- rs17208853	6:32408583:T:C	rs17208853	6:32376360:T:C	1.7484	0.687338	5.74543	0.0109675	228	38	190	0.488502	0.0416667	0	logistic
716	Other arthropathies	musculoskeletal	Other arthropathies (716) -- rs145568234	6:32279268:T:G	rs145568234	6:32247045:T:G	1.01281	0.398224	2.75332	0.0109807	1720	287	1433	0.988656	0.00843023	2	logistic
860	Bone marrow or stem cell transplant	neoplasms	Bone marrow or stem cell transplant (860) -- rs2314757	1:19805278:C:T	rs2314757	1:20131771:C:T	-0.690436	0.271561	0.501357	0.0110073	408	68	340	0.945877	0.296569	42	logistic
411.1	Unstable angina (intermediate coronary syndrome)	circulatory system	Unstable angina (intermediate coronary syndrome) (411.1) -- rs9274700	6:32669403:A:G	rs9274700	6:32637180:A:G	-0.29693	0.116825	0.743096	0.0110327	1571	262	1309	0.90841	0.308721	0	logistic
244	Hypothyroidism	endocrine/metabolic	Hypothyroidism (244) -- rs9270949	6:32605198:T:C	rs9270949	6:32572975:T:C	-0.0681853	0.0268454	0.934087	0.0110876	32014	5334	26680	0.999872	0.224511	0	logistic
695.22	Pemphigus and pemphigoid	dermatologic	Pemphigus and pemphigoid (695.22) -- rs3819720	6:32836793:G:A	rs3819720	6:32804570:G:A	0.732072	0.288353	2.07938	0.0111232	252	42	210	0.495919	0.251984	0	logistic
337	Disorders of the autonomic nervous system	neurological	Disorders of the autonomic nervous system (337) -- rs6869382	5:145942508:C:T	rs6869382	5:145322071:C:T	-0.332018	0.130799	0.717474	0.0111363	1017	169	848	0.67883	0.433628	9	logistic
687.4	Disturbance of skin sensation	dermatologic	Disturbance of skin sensation (687.4) -- rs3819720	6:32836793:G:A	rs3819720	6:32804570:G:A	-0.101099	0.0398461	0.903844	0.0111731	13128	2189	10939	0.633788	0.258341	29	logistic
260.6	Anorexia	endocrine/metabolic	Anorexia (260.6) -- rs1967688	6:32372291:C:T	rs1967688	6:32340068:C:T	-0.20598	0.0812025	0.81385	0.0111929	2794	467	2327	0.737472	0.394059	56	logistic
599.3	Dysuria	genitourinary	Dysuria (599.3) -- rs3135344	6:32427259:C:T	rs3135344	6:32395036:C:T	0.100762	0.0397433	1.10601	0.0112347	14733	2456	12277	0.997017	0.209292	2	logistic
292.6	Hallucinations	mental disorders	Hallucinations (292.6) -- rs17208853	6:32408583:T:C	rs17208853	6:32376360:T:C	1.09314	0.431198	2.98362	0.0112409	402	67	335	0.0466229	0.0485075	0	logistic
509.8	Dependence on respirator [Ventilator] or supplemental oxygen	respiratory	Dependence on respirator [Ventilator] or supplemental oxygen (509.8) -- rs3819720	6:32836793:G:A	rs3819720	6:32804570:G:A	0.587869	0.232364	1.80015	0.0114078	376	63	313	0.988756	0.25133	2	logistic
174.11	Malignant neoplasm of female breast	neoplasms	Malignant neoplasm of female breast (174.11) -- rs3828796	6:32668197:A:G	rs3828796	6:32635974:A:G	-0.141988	0.0561443	0.867632	0.0114396	8680	1447	7233	0.999306	0.196486	2	logistic
443.9	Peripheral vascular disease, unspecified	circulatory system	Peripheral vascular disease, unspecified (443.9) -- rs1048709	6:31947158:A:G	rs1048709	6:31914935:A:G	-0.140878	0.0557085	0.868595	0.0114441	16197	2700	13497	1	0.122801	2	logistic
327.32	Obstructive sleep apnea	neurological	Obstructive sleep apnea (327.32) -- rs9270949	6:32605198:T:C	rs9270949	6:32572975:T:C	-0.0823225	0.0325563	0.920975	0.0114511	20997	3500	17497	0.979921	0.225651	1	logistic
695.2	Bullous dermatoses	dermatologic	Bullous dermatoses (695.2) -- rs9271364	6:32619010:A:G	rs9271364	6:32586787:A:G	-0.674275	0.266702	0.509526	0.0114651	312	52	260	0.988705	0.442308	0	logistic
300.13	Phobia	mental disorders	Phobia (300.13) -- rs9271364	6:32619010:A:G	rs9271364	6:32586787:A:G	-0.404899	0.160256	0.667044	0.0115179	672	112	560	0.214244	0.456845	0	logistic
535.2	Atrophic gastritis	digestive	Atrophic gastritis (535.2) -- rs2836882	21:39094644:G:A	rs2836882	21:40466570:G:A	-0.314142	0.124384	0.730416	0.0115505	1650	277	1373	0.215518	0.234848	18	logistic
496.3	Bronchiectasis	respiratory	Bronchiectasis (496.3) -- rs9274700	6:32669403:A:G	rs9274700	6:32637180:A:G	-0.243805	0.0965483	0.783641	0.011563	2358	393	1965	0.995725	0.29771	0	logistic
274.2	Crystal arthropathies	endocrine/metabolic	Crystal arthropathies (274.2) -- rs17208853	6:32408583:T:C	rs17208853	6:32376360:T:C	0.926775	0.367224	2.52635	0.0116116	774	129	645	0.784649	0.0426357	0	logistic
740.9	Osteoarthrosis NOS	musculoskeletal	Osteoarthrosis NOS (740.9) -- rs2314757	1:19805278:C:T	rs2314757	1:20131771:C:T	0.0927754	0.0367798	1.09722	0.0116539	18700	3214	15486	1	0.294225	1824	logistic
803.1	Fracture of humerus	injuries & poisonings	Fracture of humerus (803.1) -- rs145568234	6:32279268:T:G	rs145568234	6:32247045:T:G	2.05835	0.816591	7.83305	0.0117134	671	112	559	0.12345	0.00596125	1	logistic
385.3	Cholesteatoma	sense organs	Cholesteatoma (385.3) -- rs3819720	6:32836793:G:A	rs3819720	6:32804570:G:A	0.869183	0.344928	2.38496	0.0117389	204	34	170	0.542182	0.252451	0	logistic
733.9	Chondromalacia	musculoskeletal	Chondromalacia (733.9) -- rs4654925	1:19901230:G:C	rs4654925	1:20227723:G:C	-0.529625	0.210203	0.588826	0.0117491	405	66	339	0.28068	0.466667	9	logistic
737	Curvature of spine	musculoskeletal	Curvature of spine (737) -- rs4654925	1:19901230:G:C	rs4654925	1:20227723:G:C	-0.195561	0.077617	0.822373	0.0117501	2487	415	2072	0.795807	0.448532	32	logistic
286.1	Congenital coagulation defects	hematopoietic	Congenital coagulation defects (286.1) -- rs6869382	5:145942508:C:T	rs6869382	5:145322071:C:T	0.439387	0.174494	1.55176	0.0118	576	96	480	0.924896	0.434028	0	logistic
575.2	Obstruction of bile duct	digestive	Obstruction of bile duct (575.2) -- rs9271364	6:32619010:A:G	rs9271364	6:32586787:A:G	0.356841	0.14189	1.42881	0.0119059	786	131	655	0.44451	0.433842	0	logistic
335	Multiple sclerosis	neurological	Multiple sclerosis (335) -- rs3135344	6:32427259:C:T	rs3135344	6:32395036:C:T	0.222509	0.0885052	1.24921	0.0119343	2610	435	2175	0.997935	0.219732	0	logistic
695.4	Lupus (localized and systemic)	dermatologic	Lupus (localized and systemic) (695.4) -- rs9270949	6:32605198:T:C	rs9270949	6:32572975:T:C	0.187382	0.0745374	1.20609	0.0119394	3995	665	3330	0.694728	0.221402	1	logistic
394.1	Mitral valve stenosis and aortic valve stenosis	circulatory system	Mitral valve stenosis and aortic valve stenosis (394.1) -- rs2314757	1:19805278:C:T	rs2314757	1:20131771:C:T	0.956425	0.380487	2.60238	0.0119476	227	39	188	0.191254	0.323789	19	logistic
536.7	Complications of gastrostomy, colostomy and enterostomy	digestive	Complications of gastrostomy, colostomy and enterostomy (536.7) -- rs9268847	6:32461500:A:G	rs9268847	6:32429277:A:G	0.823893	0.327826	2.27936	0.011964	168	28	140	0.903469	0.354167	0	logistic
751.2	Congenital anomalies of urinary system	congenital anomalies	Congenital anomalies of urinary system (751.2) -- rs9274700	6:32669403:A:G	rs9274700	6:32637180:A:G	-0.321428	0.127939	0.725113	0.0119932	1212	202	1010	0.900867	0.295792	0	logistic
317	Alcohol-related disorders	mental disorders	Alcohol-related disorders (317) -- rs3104411	6:32715876:G:A	rs3104411	6:32683653:G:A	0.145083	0.0577676	1.15614	0.012022	6985	1176	5809	1	0.261847	125	logistic
204	Leukemia	neoplasms	Leukemia (204) -- rs1048709	6:31947158:A:G	rs1048709	6:31914935:A:G	0.31637	0.126013	1.37214	0.0120519	2586	431	2155	0.999407	0.116396	0	logistic
274.11	Gouty arthropathy	endocrine/metabolic	Gouty arthropathy (274.11) -- rs1967688	6:32372291:C:T	rs1967688	6:32340068:C:T	-0.203	0.0809043	0.816279	0.0121028	2843	475	2368	0.334351	0.39184	55	logistic
603.1	Hydrocele	genitourinary	Hydrocele (603.1) -- rs9271364	6:32619010:A:G	rs9271364	6:32586787:A:G	-0.416838	0.16619	0.659128	0.0121348	672	112	560	0.569299	0.427827	0	logistic
338.2	Chronic pain	neurological	Chronic pain (338.2) -- rs2314757	1:19805278:C:T	rs2314757	1:20131771:C:T	0.0540758	0.0215601	1.05556	0.0121368	42924	8292	34632	1	0.297538	4167	logistic
288	Diseases of white blood cells	hematopoietic	Diseases of white blood cells (288) -- rs3104411	6:32715876:G:A	rs3104411	6:32683653:G:A	0.17692	0.0705548	1.19354	0.0121568	3967	661	3306	0.999959	0.262793	83	logistic
282.9	Other hereditary hemolytic anemias	hematopoietic	Other hereditary hemolytic anemias (282.9) -- rs2836882	21:39094644:G:A	rs2836882	21:40466570:G:A	0.892976	0.35628	2.44239	0.0121973	196	33	163	0.524898	0.234694	2	logistic
555.21	Ulcerative colitis (chronic)	digestive	Ulcerative colitis (chronic) (555.21) -- rs9271364	6:32619010:A:G	rs9271364	6:32586787:A:G	0.214126	0.0855673	1.23878	0.0123346	2196	366	1830	0.165807	0.447404	0	logistic
292.6	Hallucinations	mental disorders	Hallucinations (292.6) -- rs9268847	6:32461500:A:G	rs9268847	6:32429277:A:G	0.54939	0.219708	1.7322	0.0124	399	67	332	0.0315949	0.354637	3	logistic
585.32	End stage renal disease	genitourinary	End stage renal disease (585.32) -- rs9274700	6:32669403:A:G	rs9274700	6:32637180:A:G	-0.119556	0.0478131	0.887314	0.0124022	9064	1511	7553	0.999047	0.30075	1	logistic
614	Inflammatory diseases of female pelvic organs	genitourinary	Inflammatory diseases of female pelvic organs (614) -- rs148844907	6:31660620:T:A	rs148844907	6:31628397:T:A	0.75164	0.300681	2.12047	0.0124266	7183	1196	5987	0.304325	0.00459418	11	logistic
567	Peritonitis and retroperitoneal infections	digestive	Peritonitis and retroperitoneal infections (567) -- rs9268847	6:32461500:A:G	rs9268847	6:32429277:A:G	0.280428	0.112195	1.3237	0.0124382	1318	220	1098	0.789199	0.35129	2	logistic
555.21	Ulcerative colitis (chronic)	digestive	Ulcerative colitis (chronic) (555.21) -- rs9268847	6:32461500:A:G	rs9268847	6:32429277:A:G	0.215097	0.0860652	1.23998	0.0124463	2191	365	1826	0.998685	0.361479	5	logistic
184.11	Malignant neoplasm of ovary	neoplasms	Malignant neoplasm of ovary (184.11) -- rs3104411	6:32715876:G:A	rs3104411	6:32683653:G:A	0.50147	0.200682	1.65115	0.0124605	520	88	432	0.755178	0.251923	8	logistic
634	Miscarriage; stillbirth	pregnancy complications	Miscarriage; stillbirth (634) -- rs9271364	6:32619010:A:G	rs9271364	6:32586787:A:G	0.238152	0.0953105	1.2689	0.0124652	1980	330	1650	0.755342	0.427778	0	logistic
110	Dermatophytosis / Dermatomycosis	infectious diseases	Dermatophytosis / Dermatomycosis (110) -- rs3828796	6:32668197:A:G	rs3828796	6:32635974:A:G	0.0807589	0.0323398	1.08411	0.0125179	23406	3902	19504	1	0.197257	4	logistic
172.2	Other non-epithelial cancer of skin	neoplasms	Other non-epithelial cancer of skin (172.2) -- rs3828796	6:32668197:A:G	rs3828796	6:32635974:A:G	-0.222783	0.0892144	0.800288	0.0125191	4518	753	3765	0.999366	0.194555	0	logistic
355	Complex regional/central pain syndrome	neurological	Complex regional/central pain syndrome (355) -- rs3819720	6:32836793:G:A	rs3819720	6:32804570:G:A	-0.432906	0.173473	0.648621	0.0125771	839	140	699	0.679298	0.252682	1	logistic
496	Chronic airway obstruction	respiratory	Chronic airway obstruction (496) -- rs3135344	6:32427259:C:T	rs3135344	6:32395036:C:T	0.0933591	0.0374391	1.09786	0.0126447	16735	2790	13945	1	0.211802	10	logistic
960.2	Allergy/adverse effect of penicillin	injuries & poisonings	Allergy/adverse effect of penicillin (960.2) -- rs145568234	6:32279268:T:G	rs145568234	6:32247045:T:G	0.910245	0.365075	2.48493	0.0126559	1840	307	1533	0.34553	0.0103261	2	logistic
363	Chorioretinal inflammations, scars, and other disorders of choroid	sense organs	Chorioretinal inflammations, scars, and other disorders of choroid (363) -- rs9270949	6:32605198:T:C	rs9270949	6:32572975:T:C	0.312858	0.125483	1.36733	0.0126587	1254	209	1045	0.778341	0.231659	0	logistic
429.2	Abnormal function study of cardiovascular system	circulatory system	Abnormal function study of cardiovascular system (429.2) -- rs145568234	6:32279268:T:G	rs145568234	6:32247045:T:G	-1.86366	0.748252	0.155105	0.0127499	3157	527	2630	0.965297	0.00712702	5	logistic
272.9	Unspecified disorder of lipoid metabolism	endocrine/metabolic	Unspecified disorder of lipoid metabolism (272.9) -- rs17208853	6:32408583:T:C	rs17208853	6:32376360:T:C	-0.458223	0.183981	0.632406	0.0127528	4024	671	3353	0.992355	0.0401342	2	logistic
654.1	Abnormality of organs and soft tissues of pelvis complicating pregnancy, childbirth, or the puerperium	pregnancy complications	Abnormality of organs and soft tissues of pelvis complicating pregnancy, childbirth, or the puerperium (654.1) -- rs1967688	6:32372291:C:T	rs1967688	6:32340068:C:T	0.365445	0.1468	1.44116	0.0127957	783	131	652	0.919175	0.409323	15	logistic
53	Herpes zoster	infectious diseases	Herpes zoster (53) -- rs9271364	6:32619010:A:G	rs9271364	6:32586787:A:G	0.136774	0.0549499	1.14657	0.0128079	5004	834	4170	0.998447	0.428357	0	logistic
496.3	Bronchiectasis	respiratory	Bronchiectasis (496.3) -- rs9271364	6:32619010:A:G	rs9271364	6:32586787:A:G	-0.22231	0.0893218	0.800667	0.012815	2358	393	1965	0.0832282	0.429389	0	logistic
704.12	Telogen effluvium	dermatologic	Telogen effluvium (704.12) -- rs4654925	1:19901230:G:C	rs4654925	1:20227723:G:C	0.690284	0.277388	1.99428	0.0128278	242	40	202	0.695243	0.493802	4	logistic
276.14	Hypopotassemia	endocrine/metabolic	Hypopotassemia (276.14) -- rs2836882	21:39094644:G:A	rs2836882	21:40466570:G:A	0.149306	0.060002	1.16103	0.012834	6614	1108	5506	0.99838	0.231479	76	logistic
428.4	Heart failure with preserved EF [Diastolic heart failure]	circulatory system	Heart failure with preserved EF [Diastolic heart failure] (428.4) -- rs9274700	6:32669403:A:G	rs9274700	6:32637180:A:G	-0.149471	0.0600702	0.861164	0.0128368	6407	1068	5339	0.998612	0.299906	1	logistic
284.1	Pancytopenia	hematopoietic	Pancytopenia (284.1) -- rs145568234	6:32279268:T:G	rs145568234	6:32247045:T:G	1.12268	0.451418	3.07307	0.0128824	2385	398	1987	0.203057	0.00524109	3	logistic
197	Chemotherapy	neoplasms	Chemotherapy (197) -- rs145568234	6:32279268:T:G	rs145568234	6:32247045:T:G	0.442816	0.178118	1.55709	0.0129157	12187	2029	10158	0.206298	0.0079593	15	logistic
285.2	Anemia of chronic disease	hematopoietic	Anemia of chronic disease (285.2) -- rs9274700	6:32669403:A:G	rs9274700	6:32637180:A:G	-0.141062	0.0567545	0.868436	0.0129378	6306	1051	5255	0.99845	0.305027	0	logistic
1012	#N/A	#N/A	#N/A	6:32427259:C:T	rs3135344	6:32395036:C:T	-1.19101	0.479349	0.303914	0.012968	192	32	160	0.836794	0.213542	0	logistic
790	Nonspecific findings on examination of blood	symptoms	Nonspecific findings on examination of blood (790) -- rs3828796	6:32668197:A:G	rs3828796	6:32635974:A:G	0.304349	0.122522	1.35574	0.01299	1650	275	1375	0.983998	0.189091	0	logistic
601.12	Chronic prostatitis	genitourinary	Chronic prostatitis (601.12) -- rs9271364	6:32619010:A:G	rs9271364	6:32586787:A:G	-0.510996	0.20574	0.599898	0.0130025	420	70	350	0.531479	0.455952	0	logistic
272	Disorders of lipoid metabolism	endocrine/metabolic	Disorders of lipoid metabolism (272) -- rs114969413	6:31957902:G:A	rs114969413	6:31925679:G:A	-0.154633	0.0623911	0.85673	0.0131956	49487	18870	30617	0.999991	0.0146907	0	logistic
427.7	Tachycardia NOS	circulatory system	Tachycardia NOS (427.7) -- rs17208853	6:32408583:T:C	rs17208853	6:32376360:T:C	0.317227	0.128044	1.37331	0.0132316	5352	892	4460	0.918873	0.0391442	0	logistic
571.51	Cirrhosis of liver without mention of alcohol	digestive	Cirrhosis of liver without mention of alcohol (571.51) -- rs3135344	6:32427259:C:T	rs3135344	6:32395036:C:T	-0.122481	0.04947	0.884723	0.0132917	9761	1625	8136	0.999983	0.215449	5	logistic
272.12	Hyperglyceridemia	endocrine/metabolic	Hyperglyceridemia (272.12) -- rs1048709	6:31947158:A:G	rs1048709	6:31914935:A:G	-0.174318	0.0704186	0.84003	0.0133066	7522	1253	6269	0.999695	0.129753	2	logistic
727.1	Synovitis and tenosynovitis	musculoskeletal	Synovitis and tenosynovitis (727.1) -- rs2314757	1:19805278:C:T	rs2314757	1:20131771:C:T	0.147244	0.0595004	1.15864	0.0133358	6059	1059	5000	1	0.304341	587	logistic
41.8	H. pylori	infectious diseases	H. pylori (41.8) -- rs3828796	6:32668197:A:G	rs3828796	6:32635974:A:G	0.272617	0.110259	1.3134	0.0134166	2015	336	1679	0.9988	0.196774	1	logistic
378.1	Strabismus (not specified as paralytic)	sense organs	Strabismus (not specified as paralytic) (378.1) -- rs145568234	6:32279268:T:G	rs145568234	6:32247045:T:G	1.64395	0.664922	5.17558	0.0134211	672	112	560	0.154079	0.00744048	0	logistic
433.2	Occlusion of cerebral arteries	circulatory system	Occlusion of cerebral arteries (433.2) -- rs9270949	6:32605198:T:C	rs9270949	6:32572975:T:C	0.12975	0.0524818	1.13854	0.0134254	8860	1477	7383	0.931913	0.216648	1	logistic
733.4	Aseptic necrosis of bone	musculoskeletal	Aseptic necrosis of bone (733.4) -- rs9270949	6:32605198:T:C	rs9270949	6:32572975:T:C	-0.342915	0.138729	0.709699	0.0134424	1326	221	1105	0.776854	0.223605	0	logistic
292	Neurological disorders	mental disorders	Neurological disorders (292) -- rs3104411	6:32715876:G:A	rs3104411	6:32683653:G:A	0.0982725	0.0397673	1.10326	0.0134665	14620	2452	12168	1	0.262722	248	logistic
500	Lung disease due to external agents	respiratory	Lung disease due to external agents (500) -- rs9270949	6:32605198:T:C	rs9270949	6:32572975:T:C	0.370925	0.150103	1.44907	0.0134682	960	160	800	0.228629	0.210417	0	logistic
433.8	Late effects of cerebrovascular disease	circulatory system	Late effects of cerebrovascular disease (433.8) -- rs2314757	1:19805278:C:T	rs2314757	1:20131771:C:T	0.313912	0.127061	1.36877	0.01349	1548	270	1278	0.997063	0.306202	132	logistic
290.11	Alzheimer's disease	mental disorders	Alzheimer's disease (290.11) -- rs3104411	6:32715876:G:A	rs3104411	6:32683653:G:A	-0.426213	0.172595	0.652977	0.0135324	1481	249	1232	0.833974	0.258271	31	logistic
642	Hypertension complicating pregnancy, childbirth, and the puerperium	pregnancy complications	Hypertension complicating pregnancy, childbirth, and the puerperium (642) -- rs9271364	6:32619010:A:G	rs9271364	6:32586787:A:G	-0.304834	0.123477	0.737246	0.0135585	1314	219	1095	0.874591	0.419711	0	logistic
363.3	Chorioretinal scars	sense organs	Chorioretinal scars (363.3) -- rs9270949	6:32605198:T:C	rs9270949	6:32572975:T:C	0.341543	0.138351	1.40712	0.0135614	1086	181	905	0.299109	0.237569	0	logistic
674	Other complications of the puerperium NEC	pregnancy complications	Other complications of the puerperium NEC (674) -- rs9271364	6:32619010:A:G	rs9271364	6:32586787:A:G	-1.02806	0.416482	0.357701	0.0135707	186	31	155	0.466834	0.408602	0	logistic
704.12	Telogen effluvium	dermatologic	Telogen effluvium (704.12) -- rs1048709	6:31947158:A:G	rs1048709	6:31914935:A:G	0.952995	0.386367	2.59346	0.0136422	246	41	205	0.418974	0.128049	0	logistic
700	Corns and callosities	dermatologic	Corns and callosities (700) -- rs1048709	6:31947158:A:G	rs1048709	6:31914935:A:G	-0.310411	0.125975	0.733146	0.0137369	3294	549	2745	0.999972	0.123254	0	logistic
185	Cancer of prostate	neoplasms	Cancer of prostate (185) -- rs1967688	6:32372291:C:T	rs1967688	6:32340068:C:T	0.155946	0.063297	1.16876	0.0137505	5139	860	4279	0.663272	0.3885	86	logistic
338.2	Chronic pain	neurological	Chronic pain (338.2) -- rs9270949	6:32605198:T:C	rs9270949	6:32572975:T:C	0.0517188	0.0209954	1.05308	0.0137648	47089	8648	38441	0.999905	0.225711	2	logistic
536.8	Dyspepsia and other specified disorders of function of stomach	digestive	Dyspepsia and other specified disorders of function of stomach (536.8) -- rs9274700	6:32669403:A:G	rs9274700	6:32637180:A:G	-0.348434	0.141457	0.705793	0.0137712	1044	174	870	0.904018	0.302682	0	logistic
938.2	Chronic dermatitis due to solar radiation	dermatologic	Chronic dermatitis due to solar radiation (938.2) -- rs9268847	6:32461500:A:G	rs9268847	6:32429277:A:G	-0.378086	0.153568	0.685172	0.0138163	1009	169	840	0.578587	0.358771	5	logistic
715.2	Ankylosing spondylitis	musculoskeletal	Ankylosing spondylitis (715.2) -- rs6869382	5:145942508:C:T	rs6869382	5:145322071:C:T	-0.435724	0.177074	0.646796	0.0138671	557	93	464	0.968238	0.410233	1	logistic
614.54	Abscess or ulceration of vulva	genitourinary	Abscess or ulceration of vulva (614.54) -- rs1967688	6:32372291:C:T	rs1967688	6:32340068:C:T	0.642519	0.26124	1.90126	0.0139133	277	45	232	0.0107866	0.384477	5	logistic
260	Protein-calorie malnutrition	endocrine/metabolic	Protein-calorie malnutrition (260) -- rs145568234	6:32279268:T:G	rs145568234	6:32247045:T:G	0.6493	0.264282	1.9142	0.0140161	5399	901	4498	0.708233	0.00824227	13	logistic
459.7	Blood vessel replaced	circulatory system	Blood vessel replaced (459.7) -- rs6869382	5:145942508:C:T	rs6869382	5:145322071:C:T	-0.2729	0.111122	0.761169	0.0140549	1480	247	1233	0.404958	0.436486	2	logistic
771.1	Swelling of limb	symptoms	Swelling of limb (771.1) -- rs1048709	6:31947158:A:G	rs1048709	6:31914935:A:G	-0.172722	0.0703596	0.841372	0.0140946	9827	1638	8189	1	0.123181	1	logistic
523.1	Gingivitis	digestive	Gingivitis (523.1) -- rs4654925	1:19901230:G:C	rs4654925	1:20227723:G:C	-0.742728	0.30261	0.475814	0.0141119	205	34	171	0.178807	0.431707	5	logistic
343	Infantile cerebral palsy	neurological	Infantile cerebral palsy (343) -- rs3104411	6:32715876:G:A	rs3104411	6:32683653:G:A	-1.20076	0.48944	0.300966	0.0141541	207	34	173	0.480335	0.28744	3	logistic
364.9	Cornea replaced by transplant	sense organs	Cornea replaced by transplant (364.9) -- rs3819720	6:32836793:G:A	rs3819720	6:32804570:G:A	-1.20879	0.492778	0.298557	0.0141661	143	24	119	0.433866	0.307692	1	logistic
204	Leukemia	neoplasms	Leukemia (204) -- rs9270949	6:32605198:T:C	rs9270949	6:32572975:T:C	0.222731	0.0908125	1.24948	0.0141807	2586	431	2155	0.913518	0.221578	0	logistic
751.21	Cystic kidney disease	congenital anomalies	Cystic kidney disease (751.21) -- rs1048709	6:31947158:A:G	rs1048709	6:31914935:A:G	0.470213	0.191774	1.60034	0.0142101	846	141	705	0.991196	0.122931	0	logistic
557.1	Celiac disease	digestive	Celiac disease (557.1) -- rs1048709	6:31947158:A:G	rs1048709	6:31914935:A:G	-0.670294	0.273399	0.511558	0.014218	858	143	715	0.483824	0.10373	0	logistic
395.1	Nonrheumatic mitral valve disorders	circulatory system	Nonrheumatic mitral valve disorders (395.1) -- rs2314757	1:19805278:C:T	rs2314757	1:20131771:C:T	-0.134573	0.0549022	0.874089	0.0142405	6851	1148	5703	1	0.307838	625	logistic
315.1	Learning disorder	mental disorders	Learning disorder (315.1) -- rs2314757	1:19805278:C:T	rs2314757	1:20131771:C:T	1.13022	0.461291	3.09634	0.0142805	193	29	164	0.981699	0.290155	17	logistic
250.23	Type 2 diabetes with ophthalmic manifestations	endocrine/metabolic	Type 2 diabetes with ophthalmic manifestations (250.23) -- rs2836882	21:39094644:G:A	rs2836882	21:40466570:G:A	0.176446	0.0720156	1.19297	0.0142816	4939	825	4114	0.953168	0.232537	71	logistic
585.1	Acute renal failure	genitourinary	Acute renal failure (585.1) -- rs3104411	6:32715876:G:A	rs3104411	6:32683653:G:A	0.111495	0.0455229	1.11795	0.014317	11892	1986	9906	1	0.267995	210	logistic
514.1	Abnormal results of function study of pulmonary system	respiratory	Abnormal results of function study of pulmonary system (514.1) -- rs17208853	6:32408583:T:C	rs17208853	6:32376360:T:C	0.720547	0.294238	2.05556	0.0143309	810	135	675	0.999458	0.0395062	0	logistic
355	Complex regional/central pain syndrome	neurological	Complex regional/central pain syndrome (355) -- rs6869382	5:145942508:C:T	rs6869382	5:145322071:C:T	0.347602	0.141972	1.41567	0.0143501	836	140	696	0.70088	0.456938	4	logistic
303.4	Somatoform disorder	mental disorders	Somatoform disorder (303.4) -- rs6869382	5:145942508:C:T	rs6869382	5:145322071:C:T	0.412268	0.168401	1.51024	0.0143601	606	102	504	0.22055	0.445545	6	logistic
741.1	Ankylosis of joint	musculoskeletal	Ankylosis of joint (741.1) -- rs6869382	5:145942508:C:T	rs6869382	5:145322071:C:T	0.757105	0.30929	2.1321	0.0143698	203	34	169	0.170012	0.450739	1	logistic
654.1	Abnormality of organs and soft tissues of pelvis complicating pregnancy, childbirth, or the puerperium	pregnancy complications	Abnormality of organs and soft tissues of pelvis complicating pregnancy, childbirth, or the puerperium (654.1) -- rs9268847	6:32461500:A:G	rs9268847	6:32429277:A:G	-0.405146	0.165511	0.666879	0.0143713	796	132	664	0.776912	0.352387	2	logistic
276.4	Acid-base balance disorder	endocrine/metabolic	Acid-base balance disorder (276.4) -- rs9268847	6:32461500:A:G	rs9268847	6:32429277:A:G	0.246023	0.100607	1.27893	0.0144695	1657	277	1380	0.0703066	0.352746	5	logistic
367.8	Hypermetropia	sense organs	Hypermetropia (367.8) -- rs9274700	6:32669403:A:G	rs9274700	6:32637180:A:G	-0.37879	0.154935	0.684689	0.0144922	881	147	734	0.669584	0.313848	1	logistic
696.4	Psoriasis	dermatologic	Psoriasis (696.4) -- rs4654925	1:19901230:G:C	rs4654925	1:20227723:G:C	0.129303	0.0528885	1.13804	0.0144923	5501	915	4586	0.105455	0.438466	55	logistic
535.6	Duodenitis	digestive	Duodenitis (535.6) -- rs3104411	6:32715876:G:A	rs3104411	6:32683653:G:A	0.985223	0.403096	2.67841	0.0145197	155	26	129	0.878634	0.3	1	logistic
197	Chemotherapy	neoplasms	Chemotherapy (197) -- rs17208853	6:32408583:T:C	rs17208853	6:32376360:T:C	0.20651	0.0844967	1.22938	0.0145252	12201	2033	10168	0.999957	0.0422097	1	logistic
743.1	Osteoporosis	musculoskeletal	Osteoporosis (743.1) -- rs17208853	6:32408583:T:C	rs17208853	6:32376360:T:C	0.187196	0.0766093	1.20586	0.0145449	20091	3348	16743	1	0.0403414	1	logistic
270.33	Amyloidosis	endocrine/metabolic	Amyloidosis (270.33) -- rs17208853	6:32408583:T:C	rs17208853	6:32376360:T:C	0.90853	0.371868	2.48067	0.0145595	564	94	470	0.126594	0.0390071	0	logistic
535.9	Gastritis and duodenitis, NOS	digestive	Gastritis and duodenitis, NOS (535.9) -- rs4654925	1:19901230:G:C	rs4654925	1:20227723:G:C	-0.126166	0.0516589	0.881469	0.0145948	6115	1023	5092	0.819703	0.445953	52	logistic
556.1	Ulceration of intestine	digestive	Ulceration of intestine (556.1) -- rs1967688	6:32372291:C:T	rs1967688	6:32340068:C:T	-0.86605	0.354893	0.42061	0.0146745	208	36	172	0.343946	0.413462	8	logistic
371.21	Allergic conjunctivitis	sense organs	Allergic conjunctivitis (371.21) -- rs4654925	1:19901230:G:C	rs4654925	1:20227723:G:C	-0.325578	0.13345	0.72211	0.0146994	868	145	723	0.749847	0.464862	8	logistic
696.41	Psoriasis vulgaris	dermatologic	Psoriasis vulgaris (696.41) -- rs1967688	6:32372291:C:T	rs1967688	6:32340068:C:T	-0.136847	0.0560975	0.872103	0.0147094	4907	820	4087	0.999825	0.405441	97	logistic
189.21	Malignant neoplasm of bladder	neoplasms	Malignant neoplasm of bladder (189.21) -- rs1967688	6:32372291:C:T	rs1967688	6:32340068:C:T	-0.335856	0.137689	0.714726	0.0147187	1116	187	929	0.526512	0.401882	12	logistic
523.1	Gingivitis	digestive	Gingivitis (523.1) -- rs3135344	6:32427259:C:T	rs3135344	6:32395036:C:T	-1.06463	0.436527	0.344854	0.0147333	210	35	175	0.135373	0.202381	0	logistic
557.1	Celiac disease	digestive	Celiac disease (557.1) -- rs17208853	6:32408583:T:C	rs17208853	6:32376360:T:C	-1.1997	0.492173	0.301283	0.0147865	858	143	715	0.133739	0.0314685	0	logistic
711.2	Reiter's disease	musculoskeletal	Reiter's disease (711.2) -- rs3104411	6:32715876:G:A	rs3104411	6:32683653:G:A	1.12031	0.459736	3.06581	0.0148154	125	21	104	0.358757	0.268	1	logistic
333.1	Essential tremor	neurological	Essential tremor (333.1) -- rs3828796	6:32668197:A:G	rs3828796	6:32635974:A:G	-0.304382	0.124942	0.737579	0.014843	1913	319	1594	0.946683	0.199948	0	logistic
290.12	Dementia with cerebral degenerations	mental disorders	Dementia with cerebral degenerations (290.12) -- rs3104411	6:32715876:G:A	rs3104411	6:32683653:G:A	-1.06494	0.437506	0.344749	0.0149283	202	34	168	0.427286	0.284653	2	logistic
278.3	Localized adiposity	endocrine/metabolic	Localized adiposity (278.3) -- rs9270949	6:32605198:T:C	rs9270949	6:32572975:T:C	-0.521208	0.21427	0.593803	0.0149958	618	103	515	0.955038	0.218447	0	logistic
270.31	Polyclonal hypergammaglobulinemia	endocrine/metabolic	Polyclonal hypergammaglobulinemia (270.31) -- rs3135344	6:32427259:C:T	rs3135344	6:32395036:C:T	1.34864	0.554638	3.85219	0.0150335	138	23	115	0.081363	0.166667	0	logistic
458.1	Orthostatic hypotension	circulatory system	Orthostatic hypotension (458.1) -- rs17208853	6:32408583:T:C	rs17208853	6:32376360:T:C	0.580844	0.238952	1.78755	0.0150656	1416	236	1180	0.483745	0.0455508	0	logistic
704.8	Other specified diseases of hair and hair follicles	dermatologic	Other specified diseases of hair and hair follicles (704.8) -- rs6869382	5:145942508:C:T	rs6869382	5:145322071:C:T	0.337025	0.138653	1.40077	0.0150694	817	136	681	0.942291	0.440636	5	logistic
728	Disorders of muscle, ligament, and fascia	musculoskeletal	Disorders of muscle, ligament, and fascia (728) -- rs145568234	6:32279268:T:G	rs145568234	6:32247045:T:G	3.11392	1.2814	22.5092	0.0150951	294	49	245	0.0934896	0.00680272	0	logistic
367.2	Astigmatism	sense organs	Astigmatism (367.2) -- rs145568234	6:32279268:T:G	rs145568234	6:32247045:T:G	0.953126	0.392247	2.59381	0.0151023	1937	323	1614	0.294662	0.00851833	6	logistic
444.1	Arterial embolism and thrombosis of lower extremity artery	circulatory system	Arterial embolism and thrombosis of lower extremity artery (444.1) -- rs9268847	6:32461500:A:G	rs9268847	6:32429277:A:G	0.585976	0.241195	1.79674	0.015121	384	64	320	0.933257	0.334635	0	logistic
755.6	Other congenital anomalies of lower limb, including pelvic girdle	congenital anomalies	Other congenital anomalies of lower limb, including pelvic girdle (755.6) -- rs9270949	6:32605198:T:C	rs9270949	6:32572975:T:C	-1.53875	0.633532	0.214649	0.0151468	144	24	120	0.788972	0.239583	0	logistic
443.9	Peripheral vascular disease, unspecified	circulatory system	Peripheral vascular disease, unspecified (443.9) -- rs9270949	6:32605198:T:C	rs9270949	6:32572975:T:C	-0.0974853	0.0401481	0.907116	0.0151765	16199	2700	13499	0.998863	0.224427	0	logistic
528.1	Stomatitis and mucositis	digestive	Stomatitis and mucositis (528.1) -- rs4654925	1:19901230:G:C	rs4654925	1:20227723:G:C	-0.326488	0.134505	0.721453	0.0152108	923	155	768	0.437702	0.446912	7	logistic
561.1	Diarrhea	digestive	Diarrhea (561.1) -- rs17208853	6:32408583:T:C	rs17208853	6:32376360:T:C	0.170439	0.0702178	1.18583	0.0152122	18024	3003	15021	0.986516	0.0396693	5	logistic
473.3	Paralysis/spasm of vocal cords or larynx	respiratory	Paralysis/spasm of vocal cords or larynx (473.3) -- rs3828796	6:32668197:A:G	rs3828796	6:32635974:A:G	-0.44618	0.183827	0.640069	0.0152173	936	156	780	0.997504	0.1875	0	logistic
573.9	Abnormal serum enzyme levels	digestive	Abnormal serum enzyme levels (573.9) -- rs144614916	6:32708532:A:C	rs144614916	6:32676309:A:C	0.38835	0.160045	1.47455	0.0152449	10972	1827	9145	0.999036	0.0108458	14	logistic
474	Acute and chronic tonsillitis	respiratory	Acute and chronic tonsillitis (474) -- rs4654925	1:19901230:G:C	rs4654925	1:20227723:G:C	-0.285044	0.117579	0.751981	0.0153387	1197	200	997	0.869006	0.451546	15	logistic
281.1	Megaloblastic anemia	hematopoietic	Megaloblastic anemia (281.1) -- rs6869382	5:145942508:C:T	rs6869382	5:145322071:C:T	-0.247295	0.102036	0.78091	0.0153673	1712	286	1426	0.576317	0.444217	10	logistic
297	Suicidal ideation or attempt	mental disorders	Suicidal ideation or attempt (297) -- rs9268847	6:32461500:A:G	rs9268847	6:32429277:A:G	-0.735458	0.303533	0.479286	0.0153932	258	43	215	0.591616	0.341085	0	logistic
555.21	Ulcerative colitis (chronic)	digestive	Ulcerative colitis (chronic) (555.21) -- rs1048709	6:31947158:A:G	rs1048709	6:31914935:A:G	0.303315	0.125291	1.35434	0.0154832	2195	366	1829	0.990321	0.122551	1	logistic
430	Intracranial hemorrhage	circulatory system	Intracranial hemorrhage (430) -- rs3819720	6:32836793:G:A	rs3819720	6:32804570:G:A	0.268227	0.110803	1.30764	0.0154883	1715	285	1430	0.0207831	0.259184	7	logistic
172.22	Squamous cell carcinoma	neoplasms	Squamous cell carcinoma (172.22) -- rs3828796	6:32668197:A:G	rs3828796	6:32635974:A:G	-0.397963	0.164418	0.671687	0.0155019	1356	226	1130	0.957011	0.198009	0	logistic
272.1	Hyperlipidemia	endocrine/metabolic	Hyperlipidemia (272.1) -- rs114969413	6:31957902:G:A	rs114969413	6:31925679:G:A	-0.151752	0.0626987	0.859202	0.0155064	49248	18631	30617	0.999969	0.014691	0	logistic
527.8	Other specified diseases of the salivary glands	digestive	Other specified diseases of the salivary glands (527.8) -- rs9270949	6:32605198:T:C	rs9270949	6:32572975:T:C	0.444151	0.18358	1.55917	0.0155468	576	96	480	0.0204782	0.236111	0	logistic
215	Other benign neoplasm of connective and other soft tissue	neoplasms	Other benign neoplasm of connective and other soft tissue (215) -- rs3104411	6:32715876:G:A	rs3104411	6:32683653:G:A	-0.197691	0.0817176	0.820623	0.0155546	3870	648	3222	1	0.258269	66	logistic
555.2	Ulcerative colitis	digestive	Ulcerative colitis (555.2) -- rs2836882	21:39094644:G:A	rs2836882	21:40466570:G:A	-0.19925	0.0824002	0.819345	0.0156027	3408	574	2834	0.532525	0.226232	48	logistic
695.7	Prurigo and Lichen	dermatologic	Prurigo and Lichen (695.7) -- rs9274700	6:32669403:A:G	rs9274700	6:32637180:A:G	-0.215281	0.08904	0.806315	0.0156148	2538	423	2115	0.971751	0.300236	0	logistic
442	Other aneurysm	circulatory system	Other aneurysm (442) -- rs3135344	6:32427259:C:T	rs3135344	6:32395036:C:T	0.145013	0.060031	1.15605	0.0157081	7772	1296	6476	0.999959	0.215196	2	logistic
711.1	Pyogenic arthritis	musculoskeletal	Pyogenic arthritis (711.1) -- rs9274700	6:32669403:A:G	rs9274700	6:32637180:A:G	-0.663272	0.274642	0.515163	0.0157334	312	52	260	0.980416	0.301282	0	logistic
184.1	Malignant neoplasm of ovary and other uterine adnexa	neoplasms	Malignant neoplasm of ovary and other uterine adnexa (184.1) -- rs4654925	1:19901230:G:C	rs4654925	1:20227723:G:C	-0.405779	0.168037	0.666457	0.0157428	610	103	507	0.290146	0.432787	8	logistic
728.7	Fasciitis	musculoskeletal	Fasciitis (728.7) -- rs2314757	1:19805278:C:T	rs2314757	1:20131771:C:T	0.139458	0.0577674	1.14965	0.0157727	6119	1059	5060	1	0.294738	613	logistic
345.11	Generalized convulsive epilepsy	neurological	Generalized convulsive epilepsy (345.11) -- rs1048709	6:31947158:A:G	rs1048709	6:31914935:A:G	0.686846	0.284606	1.98744	0.0158078	456	76	380	0.643891	0.122807	0	logistic
415.11	Pulmonary embolism and infarction, acute	circulatory system	Pulmonary embolism and infarction, acute (415.11) -- rs9270949	6:32605198:T:C	rs9270949	6:32572975:T:C	0.163591	0.0677978	1.17773	0.0158254	4530	755	3775	0.927786	0.222406	0	logistic
250.11	Type 1 diabetes with ketoacidosis	endocrine/metabolic	Type 1 diabetes with ketoacidosis (250.11) -- rs9268847	6:32461500:A:G	rs9268847	6:32429277:A:G	-0.842579	0.34924	0.430598	0.0158388	213	36	177	0.926598	0.349765	3	logistic
458.1	Orthostatic hypotension	circulatory system	Orthostatic hypotension (458.1) -- rs114969413	6:31957902:G:A	rs114969413	6:31925679:G:A	0.824107	0.341661	2.27984	0.0158626	1416	236	1180	0.979409	0.0180085	0	logistic
870.2	Open wound of ear	injuries & poisonings	Open wound of ear (870.2) -- rs3819720	6:32836793:G:A	rs3819720	6:32804570:G:A	1.07832	0.447356	2.93973	0.0159339	174	29	145	0.349121	0.264368	0	logistic
702.1	Actinic keratosis	dermatologic	Actinic keratosis (702.1) -- rs9274700	6:32669403:A:G	rs9274700	6:32637180:A:G	-0.209119	0.0867622	0.811299	0.0159413	3467	578	2889	0.972281	0.294202	0	logistic
274	Gout and other crystal arthropathies	endocrine/metabolic	Gout and other crystal arthropathies (274) -- rs3828796	6:32668197:A:G	rs3828796	6:32635974:A:G	-0.155752	0.064641	0.855772	0.0159749	7312	1219	6093	0.999636	0.195364	2	logistic
751	Genitourinary congenital anomalies	congenital anomalies	Genitourinary congenital anomalies (751) -- rs1048709	6:31947158:A:G	rs1048709	6:31914935:A:G	0.337438	0.140136	1.40135	0.0160429	1548	258	1290	0.975375	0.131783	0	logistic
172.3	Carcinoma in situ of skin	neoplasms	Carcinoma in situ of skin (172.3) -- rs145568234	6:32279268:T:G	rs145568234	6:32247045:T:G	3.61675	1.50226	37.2164	0.0160602	348	58	290	0.0858702	0.00574713	0	logistic
70.9	Hepatitis NOS	infectious diseases	Hepatitis NOS (70.9) -- rs3819720	6:32836793:G:A	rs3819720	6:32804570:G:A	-0.353496	0.146886	0.702229	0.0161013	966	161	805	0.935781	0.272257	0	logistic
371.1	Uveitis, noninfectious or NOS	sense organs	Uveitis, noninfectious or NOS (371.1) -- rs17208853	6:32408583:T:C	rs17208853	6:32376360:T:C	0.502909	0.208974	1.65353	0.0161032	1619	269	1350	0.921104	0.0481779	1	logistic
495.2	Asthma with exacerbation	respiratory	Asthma with exacerbation (495.2) -- rs144614916	6:32708532:A:C	rs144614916	6:32676309:A:C	-0.505549	0.210089	0.603174	0.0161126	10719	1787	8932	1	0.0108219	14	logistic
649.1	Diabetes or abnormal glucose tolerance complicating pregnancy	pregnancy complications	Diabetes or abnormal glucose tolerance complicating pregnancy (649.1) -- rs9274700	6:32669403:A:G	rs9274700	6:32637180:A:G	0.243634	0.101255	1.27588	0.0161221	1865	310	1555	0.954136	0.315282	1	logistic
350	Abnormal movement	neurological	Abnormal movement (350) -- rs3819720	6:32836793:G:A	rs3819720	6:32804570:G:A	0.0685569	0.0285188	1.07096	0.0162205	26402	4408	21994	0.988835	0.255795	52	logistic
696.41	Psoriasis vulgaris	dermatologic	Psoriasis vulgaris (696.41) -- rs9270949	6:32605198:T:C	rs9270949	6:32572975:T:C	0.154079	0.0641031	1.16658	0.0162338	5004	834	4170	0.778892	0.226119	0	logistic
411.9	Other acute and subacute forms of ischemic heart disease	circulatory system	Other acute and subacute forms of ischemic heart disease (411.9) -- rs3135344	6:32427259:C:T	rs3135344	6:32395036:C:T	0.738364	0.307211	2.09251	0.0162414	282	47	235	0.500489	0.207447	0	logistic
798	Malaise and fatigue	symptoms	Malaise and fatigue (798) -- rs3135344	6:32427259:C:T	rs3135344	6:32395036:C:T	0.0617368	0.0256948	1.06368	0.0162748	33885	5650	28235	1	0.210152	14	logistic
427.22	Atrial flutter	circulatory system	Atrial flutter (427.22) -- rs4654925	1:19901230:G:C	rs4654925	1:20227723:G:C	0.19274	0.0802401	1.21257	0.0163038	2804	470	2334	0.0887034	0.449893	28	logistic
564.8	Abnormal findings on exam of gastrointestinal tract/ abdominal area	digestive	Abnormal findings on exam of gastrointestinal tract/ abdominal area (564.8) -- rs6869382	5:145942508:C:T	rs6869382	5:145322071:C:T	0.244387	0.101771	1.27684	0.0163351	1509	252	1257	0.911766	0.452949	9	logistic
370.1	Corneal ulcer	sense organs	Corneal ulcer (370.1) -- rs9268847	6:32461500:A:G	rs9268847	6:32429277:A:G	-0.804646	0.335123	0.447246	0.0163483	204	34	170	0.913328	0.352941	0	logistic
250.11	Type 1 diabetes with ketoacidosis	endocrine/metabolic	Type 1 diabetes with ketoacidosis (250.11) -- rs9270949	6:32605198:T:C	rs9270949	6:32572975:T:C	-1.36321	0.56804	0.255839	0.0164019	216	36	180	0.743873	0.196759	0	logistic
635.2	Antepartum hemorrhage, abruptio placentae, and placenta previa	pregnancy complications	Antepartum hemorrhage, abruptio placentae, and placenta previa (635.2) -- rs3135344	6:32427259:C:T	rs3135344	6:32395036:C:T	-0.609794	0.254298	0.543463	0.0164872	534	89	445	0.170574	0.220037	0	logistic
556	Ulceration of the lower GI tract	digestive	Ulceration of the lower GI tract (556) -- rs17208853	6:32408583:T:C	rs17208853	6:32376360:T:C	1.1469	0.478316	3.14843	0.0164941	336	56	280	0.656175	0.0491071	0	logistic
795.81	Elevated carcinoembryonic antigen [CEA]	symptoms	Elevated carcinoembryonic antigen [CEA] (795.81) -- rs4654925	1:19901230:G:C	rs4654925	1:20227723:G:C	1.11766	0.466221	3.0577	0.0165171	120	20	100	0.566056	0.466667	0	logistic
110.2	Dermatomycoses	infectious diseases	Dermatomycoses (110.2) -- rs9270949	6:32605198:T:C	rs9270949	6:32572975:T:C	-0.234781	0.0979646	0.790744	0.0165483	2412	402	2010	0.821898	0.228856	0	logistic
170.2	Cancer of connective tissue	neoplasms	Cancer of connective tissue (170.2) -- rs3135344	6:32427259:C:T	rs3135344	6:32395036:C:T	0.738874	0.308456	2.09358	0.0166024	240	40	200	0.219683	0.216667	0	logistic
536	Disorders of function of stomach	digestive	Disorders of function of stomach (536) -- rs9274700	6:32669403:A:G	rs9274700	6:32637180:A:G	-0.183402	0.0766152	0.832434	0.0166746	3330	555	2775	0.94223	0.302102	0	logistic
250.2	Type 2 diabetes	endocrine/metabolic	Type 2 diabetes (250.2) -- rs9271364	6:32619010:A:G	rs9271364	6:32586787:A:G	-0.0415949	0.0173871	0.959258	0.0167438	46920	10775	36145	1	0.430786	3	logistic
594.2	Calculus of lower urinary tract	genitourinary	Calculus of lower urinary tract (594.2) -- rs3819720	6:32836793:G:A	rs3819720	6:32804570:G:A	-0.641843	0.268337	0.526322	0.0167602	437	73	364	0.110174	0.241419	1	logistic
316	Substance addiction and disorders	mental disorders	Substance addiction and disorders (316) -- rs3819720	6:32836793:G:A	rs3819720	6:32804570:G:A	0.105063	0.0439281	1.11078	0.0167709	11040	1843	9197	0.991404	0.249864	28	logistic
204.1	Lymphoid leukemia	neoplasms	Lymphoid leukemia (204.1) -- rs114969413	6:31957902:G:A	rs114969413	6:31925679:G:A	1.09839	0.459361	2.99933	0.0167968	648	108	540	0.860348	0.0200617	0	logistic
791	Gangrene	symptoms	Gangrene (791) -- rs145568234	6:32279268:T:G	rs145568234	6:32247045:T:G	1.48447	0.620843	4.41261	0.0168004	879	146	733	0.214618	0.00910125	3	logistic
428.3	Heart failure with reduced EF [Systolic or combined heart failure]	circulatory system	Heart failure with reduced EF [Systolic or combined heart failure] (428.3) -- rs3104411	6:32715876:G:A	rs3104411	6:32683653:G:A	0.118887	0.0497445	1.12624	0.0168508	9919	1665	8254	1	0.259653	167	logistic
274.1	Gout	endocrine/metabolic	Gout (274.1) -- rs6869382	5:145942508:C:T	rs6869382	5:145322071:C:T	0.122985	0.0514795	1.13087	0.0168944	6727	1126	5601	0.986829	0.445444	29	logistic
255.1	Adrenal hyperfunction	endocrine/metabolic	Adrenal hyperfunction (255.1) -- rs3819720	6:32836793:G:A	rs3819720	6:32804570:G:A	-0.337388	0.14133	0.713632	0.0169755	1150	192	958	0.553654	0.256957	1	logistic
333.2	Myoclonus	neurological	Myoclonus (333.2) -- rs9274700	6:32669403:A:G	rs9274700	6:32637180:A:G	-0.724044	0.303369	0.484788	0.0170012	306	51	255	0.251955	0.261438	0	logistic
803.2	Fracture of radius and ulna	injuries & poisonings	Fracture of radius and ulna (803.2) -- rs3819720	6:32836793:G:A	rs3819720	6:32804570:G:A	0.381573	0.159883	1.46459	0.017006	808	135	673	0.0798284	0.257426	2	logistic
550.1	Inguinal hernia	digestive	Inguinal hernia (550.1) -- rs9268847	6:32461500:A:G	rs9268847	6:32429277:A:G	-0.139219	0.0583417	0.870038	0.0170205	5747	959	4788	0.998677	0.346964	13	logistic
174.1	Breast cancer [female]	neoplasms	Breast cancer [female] (174.1) -- rs144614916	6:32708532:A:C	rs144614916	6:32676309:A:C	-0.580524	0.24332	0.559605	0.0170397	9566	1595	7971	0.999986	0.00972193	10	logistic
180.1	Cervical cancer	neoplasms	Cervical cancer (180.1) -- rs3819720	6:32836793:G:A	rs3819720	6:32804570:G:A	0.562814	0.236049	1.75561	0.0171112	394	65	329	0.80406	0.266497	2	logistic
300.11	Generalized anxiety disorder	mental disorders	Generalized anxiety disorder (300.11) -- rs9271364	6:32619010:A:G	rs9271364	6:32586787:A:G	0.0947455	0.039739	1.09938	0.0171165	9552	1592	7960	0.998098	0.432108	0	logistic
803	Fracture of upper limb	injuries & poisonings	Fracture of upper limb (803) -- rs17208853	6:32408583:T:C	rs17208853	6:32376360:T:C	0.344622	0.144571	1.41146	0.0171371	3449	575	2874	0.999812	0.0421861	1	logistic
79.2	Infectious mononucleosis	infectious diseases	Infectious mononucleosis (79.2) -- rs9270949	6:32605198:T:C	rs9270949	6:32572975:T:C	-1.6368	0.686976	0.194602	0.0171901	132	22	110	0.220238	0.204545	0	logistic
555	Inflammatory bowel disease and other gastroenteritis and colitis	digestive	Inflammatory bowel disease and other gastroenteritis and colitis (555) -- rs3819720	6:32836793:G:A	rs3819720	6:32804570:G:A	-0.12782	0.0536479	0.880012	0.0171925	7198	1201	5997	0.940914	0.26042	19	logistic
131	Protozoan infection	infectious diseases	Protozoan infection (131) -- rs6869382	5:145942508:C:T	rs6869382	5:145322071:C:T	-0.513232	0.215445	0.598558	0.01721	474	79	395	0.661499	0.474684	0	logistic
204.22	Myeloid leukemia, chronic	neoplasms	Myeloid leukemia, chronic (204.22) -- rs9274700	6:32669403:A:G	rs9274700	6:32637180:A:G	-1.41176	0.592888	0.243715	0.0172585	144	24	120	0.506543	0.284722	0	logistic
733.4	Aseptic necrosis of bone	musculoskeletal	Aseptic necrosis of bone (733.4) -- rs9271364	6:32619010:A:G	rs9271364	6:32586787:A:G	-0.271991	0.114274	0.761861	0.0173053	1326	221	1105	0.591746	0.421569	0	logistic
287.32	Secondary thrombocytopenia	hematopoietic	Secondary thrombocytopenia (287.32) -- rs3104411	6:32715876:G:A	rs3104411	6:32683653:G:A	-0.99185	0.416788	0.37089	0.0173244	209	35	174	0.212089	0.291866	1	logistic
733.6	Costochondritis	musculoskeletal	Costochondritis (733.6) -- rs3819720	6:32836793:G:A	rs3819720	6:32804570:G:A	-0.452666	0.190221	0.635931	0.0173273	737	123	614	0.782852	0.251696	1	logistic
277.4	Disorders of bilirubin excretion	endocrine/metabolic	Disorders of bilirubin excretion (277.4) -- rs1967688	6:32372291:C:T	rs1967688	6:32340068:C:T	-0.343321	0.144273	0.70941	0.0173282	833	140	693	0.792387	0.37395	19	logistic
535.1	Acute gastritis	digestive	Acute gastritis (535.1) -- rs2836882	21:39094644:G:A	rs2836882	21:40466570:G:A	0.31941	0.134232	1.37632	0.0173346	1230	206	1024	0.630717	0.248374	12	logistic
272.14	Hyperchylomicronemia	endocrine/metabolic	Hyperchylomicronemia (272.14) -- rs9268847	6:32461500:A:G	rs9268847	6:32429277:A:G	-1.1729	0.493069	0.309468	0.0173703	138	23	115	0.412147	0.413043	0	logistic
213	Benign neoplasm of bone and articular cartilage	neoplasms	Benign neoplasm of bone and articular cartilage (213) -- rs3135344	6:32427259:C:T	rs3135344	6:32395036:C:T	0.738229	0.310349	2.09223	0.0173734	246	41	205	0.287716	0.229675	0	logistic
366.2	Senile cataract	sense organs	Senile cataract (366.2) -- rs4654925	1:19901230:G:C	rs4654925	1:20227723:G:C	0.0771287	0.0324392	1.08018	0.0174237	16209	2700	13509	0.990144	0.44355	165	logistic
339	Other headache syndromes	neurological	Other headache syndromes (339) -- rs9268847	6:32461500:A:G	rs9268847	6:32429277:A:G	0.0902439	0.0379783	1.09444	0.0174921	12185	2031	10154	0.775226	0.349282	42	logistic
443.7	Peripheral angiopathy in diseases classified elsewhere	circulatory system	Peripheral angiopathy in diseases classified elsewhere (443.7) -- rs6869382	5:145942508:C:T	rs6869382	5:145322071:C:T	-0.118999	0.0501211	0.887808	0.0175852	7356	1228	6128	0.999382	0.440389	30	logistic
427.3	Other specified cardiac dysrhythmias	circulatory system	Other specified cardiac dysrhythmias (427.3) -- rs3135344	6:32427259:C:T	rs3135344	6:32395036:C:T	0.174752	0.0736565	1.19095	0.017667	4412	736	3676	0.960237	0.209882	3	logistic
38	Septicemia	infectious diseases	Septicemia (38) -- rs9268847	6:32461500:A:G	rs9268847	6:32429277:A:G	0.177934	0.0750161	1.19475	0.0176949	3002	501	2501	0.486128	0.345769	10	logistic
555.21	Ulcerative colitis (chronic)	digestive	Ulcerative colitis (chronic) (555.21) -- rs17208853	6:32408583:T:C	rs17208853	6:32376360:T:C	0.410571	0.173153	1.50768	0.0177326	2195	366	1829	0.999742	0.0455581	1	logistic
573.9	Abnormal serum enzyme levels	digestive	Abnormal serum enzyme levels (573.9) -- rs2314757	1:19805278:C:T	rs2314757	1:20131771:C:T	0.104489	0.0440714	1.11014	0.0177447	10076	1724	8352	1	0.294264	910	logistic
182	Malignant neoplasm of uterus	neoplasms	Malignant neoplasm of uterus (182) -- rs3819720	6:32836793:G:A	rs3819720	6:32804570:G:A	0.279528	0.117911	1.32251	0.0177554	1354	225	1129	0.498124	0.26514	2	logistic
250.22	Type 2 diabetes with renal manifestations	endocrine/metabolic	Type 2 diabetes with renal manifestations (250.22) -- rs1048709	6:31947158:A:G	rs1048709	6:31914935:A:G	-0.137262	0.0579063	0.871742	0.0177682	15837	2640	13197	0.999997	0.123256	3	logistic
601.3	Orchitis and epididymitis	genitourinary	Orchitis and epididymitis (601.3) -- rs3104411	6:32715876:G:A	rs3104411	6:32683653:G:A	-0.490139	0.206779	0.612541	0.0177711	722	121	601	0.864584	0.234765	10	logistic
204.12	Lymphoid leukemia, chronic	neoplasms	Lymphoid leukemia, chronic (204.12) -- rs1048709	6:31947158:A:G	rs1048709	6:31914935:A:G	0.679237	0.28657	1.97237	0.017777	498	83	415	0.974656	0.157631	0	logistic
250.2	Type 2 diabetes	endocrine/metabolic	Type 2 diabetes (250.2) -- rs114969413	6:31957902:G:A	rs114969413	6:31925679:G:A	-0.187814	0.0792567	0.828769	0.0178032	46923	10776	36147	0.999111	0.0149074	0	logistic
465	Acute upper respiratory infections of multiple or unspecified sites	respiratory	Acute upper respiratory infections of multiple or unspecified sites (465) -- rs114969413	6:31957902:G:A	rs114969413	6:31925679:G:A	-0.248469	0.104856	0.779994	0.0178067	30755	5126	25629	0.999939	0.0148106	0	logistic
588.1	Renal osteodystrophy	genitourinary	Renal osteodystrophy (588.1) -- rs3828796	6:32668197:A:G	rs3828796	6:32635974:A:G	0.882968	0.372628	2.41807	0.0178088	204	34	170	0.467947	0.215686	0	logistic
229	Benign neoplasm of unspecified sites	neoplasms	Benign neoplasm of unspecified sites (229) -- rs2836882	21:39094644:G:A	rs2836882	21:40466570:G:A	0.240402	0.101492	1.27176	0.017852	2060	345	1715	0.990171	0.224272	28	logistic
502	Postinflammatory pulmonary fibrosis	respiratory	Postinflammatory pulmonary fibrosis (502) -- rs3828796	6:32668197:A:G	rs3828796	6:32635974:A:G	0.309627	0.130751	1.36292	0.0178815	1499	250	1249	0.990868	0.192128	1	logistic
288.2	Elevated white blood cell count	hematopoietic	Elevated white blood cell count (288.2) -- rs3135344	6:32427259:C:T	rs3135344	6:32395036:C:T	-0.189251	0.0799403	0.827579	0.0179132	3717	620	3097	0.981278	0.211999	3	logistic
556	Ulceration of the lower GI tract	digestive	Ulceration of the lower GI tract (556) -- rs114969413	6:31957902:G:A	rs114969413	6:31925679:G:A	1.69831	0.717432	5.46469	0.0179231	336	56	280	0.239666	0.016369	0	logistic
805	Fracture of vertebral column without mention of spinal cord injury	injuries & poisonings	Fracture of vertebral column without mention of spinal cord injury (805) -- rs9270949	6:32605198:T:C	rs9270949	6:32572975:T:C	0.339484	0.143437	1.40422	0.0179436	1200	200	1000	0.852658	0.21875	0	logistic
519.8	Other diseases of respiratory system, NEC	respiratory	Other diseases of respiratory system, NEC (519.8) -- rs9274700	6:32669403:A:G	rs9274700	6:32637180:A:G	-0.268416	0.113415	0.76459	0.0179495	1464	244	1220	0.645776	0.305328	0	logistic
327.4	Insomnia	neurological	Insomnia (327.4) -- rs9274700	6:32669403:A:G	rs9274700	6:32637180:A:G	-0.063971	0.0270325	0.938032	0.0179596	25347	4225	21122	1	0.298122	2	logistic
426.7	Abnormal electrocardiogram [ECG] [EKG]	circulatory system	Abnormal electrocardiogram [ECG] [EKG] (426.7) -- rs148844907	6:31660620:T:A	rs148844907	6:31628397:T:A	0.657793	0.278146	1.93053	0.0180342	7977	1328	6649	0.339198	0.00488906	15	logistic
690.1	Seborrheic dermatitis	dermatologic	Seborrheic dermatitis (690.1) -- rs4654925	1:19901230:G:C	rs4654925	1:20227723:G:C	0.126808	0.0536263	1.1352	0.0180471	5128	856	4272	0.857643	0.442278	50	logistic
803.21	Colles' fracture	injuries & poisonings	Colles' fracture (803.21) -- rs17208853	6:32408583:T:C	rs17208853	6:32376360:T:C	2.21524	0.937398	9.16364	0.0181186	120	20	100	0.566056	0.0666667	0	logistic
195.3	Malignant neoplasm of head, face, and neck	neoplasms	Malignant neoplasm of head, face, and neck (195.3) -- rs4654925	1:19901230:G:C	rs4654925	1:20227723:G:C	0.490345	0.207509	1.63288	0.0181275	452	75	377	0.724083	0.446903	4	logistic
703.1	Ingrowing nail	dermatologic	Ingrowing nail (703.1) -- rs6869382	5:145942508:C:T	rs6869382	5:145322071:C:T	-0.20612	0.0872492	0.813736	0.0181558	2128	356	1772	0.998932	0.43938	8	logistic
250.11	Type 1 diabetes with ketoacidosis	endocrine/metabolic	Type 1 diabetes with ketoacidosis (250.11) -- rs3828796	6:32668197:A:G	rs3828796	6:32635974:A:G	0.887749	0.375884	2.42965	0.0181883	216	36	180	0.452855	0.231481	0	logistic
442.11	Abdominal aortic aneurysm	circulatory system	Abdominal aortic aneurysm (442.11) -- rs6869382	5:145942508:C:T	rs6869382	5:145322071:C:T	0.201111	0.0851887	1.22276	0.0182373	3946	658	3288	0.960791	0.439179	8	logistic
714.1	Rheumatoid arthritis	musculoskeletal	Rheumatoid arthritis (714.1) -- rs3819720	6:32836793:G:A	rs3819720	6:32804570:G:A	0.137816	0.0583851	1.14776	0.0182519	6126	1023	5103	0.173369	0.258162	12	logistic
189.11	Malignant neoplasm of kidney, except pelvis	neoplasms	Malignant neoplasm of kidney, except pelvis (189.11) -- rs1967688	6:32372291:C:T	rs1967688	6:32340068:C:T	0.282546	0.119752	1.3265	0.018303	1247	210	1037	0.306992	0.386929	19	logistic
711	Arthropathy associated with infections	musculoskeletal	Arthropathy associated with infections (711) -- rs9268847	6:32461500:A:G	rs9268847	6:32429277:A:G	0.44627	0.189244	1.56247	0.0183651	513	85	428	0.183041	0.349903	3	logistic
158	Neoplasm of unspecified nature of digestive system	neoplasms	Neoplasm of unspecified nature of digestive system (158) -- rs9271364	6:32619010:A:G	rs9271364	6:32586787:A:G	-0.278135	0.118009	0.757194	0.0184282	1170	195	975	0.811299	0.431624	0	logistic
272.11	Hypercholesterolemia	endocrine/metabolic	Hypercholesterolemia (272.11) -- rs4654925	1:19901230:G:C	rs4654925	1:20227723:G:C	0.0491638	0.0208606	1.05039	0.0184342	37022	6716	30306	0.999966	0.442561	381	logistic
212	Benign neoplasm of respiratory and intrathoracic organs	neoplasms	Benign neoplasm of respiratory and intrathoracic organs (212) -- rs3104411	6:32715876:G:A	rs3104411	6:32683653:G:A	-0.562428	0.23869	0.569824	0.0184572	485	80	405	0.994791	0.227835	7	logistic
173	Neoplasm of uncertain behavior of skin	neoplasms	Neoplasm of uncertain behavior of skin (173) -- rs3104411	6:32715876:G:A	rs3104411	6:32683653:G:A	0.149861	0.0636137	1.16167	0.0184829	4612	772	3840	1	0.270924	86	logistic
555	Inflammatory bowel disease and other gastroenteritis and colitis	digestive	Inflammatory bowel disease and other gastroenteritis and colitis (555) -- rs1967688	6:32372291:C:T	rs1967688	6:32340068:C:T	-0.114768	0.0487229	0.891573	0.0184961	7077	1175	5902	0.840508	0.391338	140	logistic
433.31	Transient cerebral ischemia	circulatory system	Transient cerebral ischemia (433.31) -- rs17208853	6:32408583:T:C	rs17208853	6:32376360:T:C	0.316243	0.134282	1.37196	0.0185193	5470	911	4559	0.406877	0.0435101	2	logistic
110.2	Dermatomycoses	infectious diseases	Dermatomycoses (110.2) -- rs9271364	6:32619010:A:G	rs9271364	6:32586787:A:G	-0.189229	0.0804063	0.827597	0.0186024	2411	402	2009	0.811785	0.429697	1	logistic
283	Acquired hemolytic anemias	hematopoietic	Acquired hemolytic anemias (283) -- rs3104411	6:32715876:G:A	rs3104411	6:32683653:G:A	0.555336	0.236139	1.74253	0.0186863	371	62	309	0.759146	0.262803	7	logistic
306	Other mental disorder	mental disorders	Other mental disorder (306) -- rs9268847	6:32461500:A:G	rs9268847	6:32429277:A:G	0.121065	0.051495	1.1287	0.0187229	6533	1091	5442	0.255271	0.345324	19	logistic
371	Inflammation of the eye	sense organs	Inflammation of the eye (371) -- rs114969413	6:31957902:G:A	rs114969413	6:31925679:G:A	0.453311	0.192825	1.57351	0.0187288	6234	1039	5195	0.0413147	0.0129933	0	logistic
394.1	Mitral valve stenosis and aortic valve stenosis	circulatory system	Mitral valve stenosis and aortic valve stenosis (394.1) -- rs9271364	6:32619010:A:G	rs9271364	6:32586787:A:G	-0.693215	0.294977	0.499966	0.0187702	246	41	205	0.368531	0.477642	0	logistic
573.9	Abnormal serum enzyme levels	digestive	Abnormal serum enzyme levels (573.9) -- rs114969413	6:31957902:G:A	rs114969413	6:31925679:G:A	0.322534	0.137289	1.38062	0.0188083	10986	1831	9155	0.817488	0.0159749	0	logistic
573	Other disorders of liver	digestive	Other disorders of liver (573) -- rs9274700	6:32669403:A:G	rs9274700	6:32637180:A:G	0.15835	0.0674295	1.17158	0.0188549	3750	625	3125	0.906873	0.310267	0	logistic
191	Manlignant and unknown neoplasms of brain and nervous system	neoplasms	Manlignant and unknown neoplasms of brain and nervous system (191) -- rs3104411	6:32715876:G:A	rs3104411	6:32683653:G:A	0.436283	0.185809	1.54695	0.0188739	575	98	477	0.852246	0.245217	13	logistic
338	Pain	neurological	Pain (338) -- rs9270949	6:32605198:T:C	rs9270949	6:32572975:T:C	0.0480898	0.0204822	1.04926	0.0188808	47649	9208	38441	0.999884	0.22564	2	logistic
250.11	Type 1 diabetes with ketoacidosis	endocrine/metabolic	Type 1 diabetes with ketoacidosis (250.11) -- rs4654925	1:19901230:G:C	rs4654925	1:20227723:G:C	0.767232	0.326941	2.1538	0.0189405	215	36	179	0.460152	0.430233	1	logistic
617	Disorders secondary to childbirth, surgery, trauma	genitourinary	Disorders secondary to childbirth, surgery, trauma (617) -- rs6869382	5:145942508:C:T	rs6869382	5:145322071:C:T	0.11152	0.0475386	1.11798	0.0189821	8379	1394	6985	0.998118	0.44892	26	logistic
851	Complications of transplants and reattached limbs	injuries & poisonings	Complications of transplants and reattached limbs (851) -- rs9271364	6:32619010:A:G	rs9271364	6:32586787:A:G	-0.513648	0.218992	0.598309	0.0190008	360	60	300	0.823031	0.420833	0	logistic
619.3	Noninflammatory disorders of cervix	genitourinary	Noninflammatory disorders of cervix (619.3) -- rs9268847	6:32461500:A:G	rs9268847	6:32429277:A:G	-0.565932	0.241304	0.56783	0.0190112	394	66	328	0.773932	0.323604	2	logistic
245.2	Chronic thyroiditis	endocrine/metabolic	Chronic thyroiditis (245.2) -- rs17208853	6:32408583:T:C	rs17208853	6:32376360:T:C	-0.287842	0.122738	0.74988	0.0190178	7658	1276	6382	0.999982	0.04035	4	logistic
339	Other headache syndromes	neurological	Other headache syndromes (339) -- rs3828796	6:32668197:A:G	rs3828796	6:32635974:A:G	-0.110027	0.0469379	0.89581	0.0190733	12221	2038	10183	1	0.191392	6	logistic
726.3	Bursitis	musculoskeletal	Bursitis (726.3) -- rs3819720	6:32836793:G:A	rs3819720	6:32804570:G:A	-0.241814	0.10318	0.785202	0.0190981	2152	358	1794	0.640037	0.252323	2	logistic
259.2	Carcinoid syndrome	endocrine/metabolic	Carcinoid syndrome (259.2) -- rs3819720	6:32836793:G:A	rs3819720	6:32804570:G:A	-0.475056	0.202753	0.62185	0.0191281	593	99	494	0.59475	0.272344	1	logistic
381	Otitis media and Eustachian tube disorders	sense organs	Otitis media and Eustachian tube disorders (381) -- rs4654925	1:19901230:G:C	rs4654925	1:20227723:G:C	0.159331	0.0680424	1.17273	0.0191993	3183	528	2655	0.925367	0.445649	33	logistic
433.31	Transient cerebral ischemia	circulatory system	Transient cerebral ischemia (433.31) -- rs9268847	6:32461500:A:G	rs9268847	6:32429277:A:G	0.135004	0.0576593	1.14454	0.0192109	5455	910	4545	0.977671	0.350871	17	logistic
41.21	Rheumatic fever / chorea	infectious diseases	Rheumatic fever / chorea (41.21) -- rs9271364	6:32619010:A:G	rs9271364	6:32586787:A:G	0.664329	0.283802	1.94319	0.0192417	234	39	195	0.243747	0.429487	0	logistic
355.1	Chronic pain syndrome	neurological	Chronic pain syndrome (355.1) -- rs148844907	6:31660620:T:A	rs148844907	6:31628397:T:A	0.769073	0.328613	2.15777	0.0192651	5100	849	4251	0.285589	0.00509804	6	logistic
278.3	Localized adiposity	endocrine/metabolic	Localized adiposity (278.3) -- rs3828796	6:32668197:A:G	rs3828796	6:32635974:A:G	0.450769	0.19269	1.56952	0.0193173	618	103	515	0.916373	0.201456	0	logistic
371.1	Uveitis, noninfectious or NOS	sense organs	Uveitis, noninfectious or NOS (371.1) -- rs145568234	6:32279268:T:G	rs145568234	6:32247045:T:G	0.989903	0.423405	2.69097	0.0193896	1618	269	1349	0.283946	0.00896168	2	logistic
212	Benign neoplasm of respiratory and intrathoracic organs	neoplasms	Benign neoplasm of respiratory and intrathoracic organs (212) -- rs1967688	6:32372291:C:T	rs1967688	6:32340068:C:T	0.420334	0.17979	1.52247	0.0193914	484	79	405	0.870595	0.403926	8	logistic
686.3	Pilonidal cyst	dermatologic	Pilonidal cyst (686.3) -- rs9268847	6:32461500:A:G	rs9268847	6:32429277:A:G	0.500663	0.214164	1.64981	0.0194002	473	79	394	0.0961114	0.317125	1	logistic
540.11	Acute appendicitis	digestive	Acute appendicitis (540.11) -- rs6869382	5:145942508:C:T	rs6869382	5:145322071:C:T	-0.671527	0.287326	0.510928	0.019431	251	42	209	0.675355	0.424303	1	logistic
362.9	Retinal edema	sense organs	Retinal edema (362.9) -- rs3135344	6:32427259:C:T	rs3135344	6:32395036:C:T	-0.231831	0.0991968	0.79308	0.019435	2418	403	2015	0.998403	0.223739	0	logistic
165.1	Cancer of bronchus; lung	neoplasms	Cancer of bronchus; lung (165.1) -- rs148844907	6:31660620:T:A	rs148844907	6:31628397:T:A	1.15652	0.494911	3.17886	0.0194481	2648	441	2207	0.207982	0.00509819	4	logistic
285.22	Anemia in neoplastic disease	hematopoietic	Anemia in neoplastic disease (285.22) -- rs2314757	1:19805278:C:T	rs2314757	1:20131771:C:T	0.375464	0.160721	1.45567	0.0194846	833	141	692	0.999526	0.294118	79	logistic
290.11	Alzheimer's disease	mental disorders	Alzheimer's disease (290.11) -- rs9274700	6:32669403:A:G	rs9274700	6:32637180:A:G	0.356146	0.152452	1.42782	0.0194846	1512	252	1260	0.942235	0.302579	0	logistic
204	Leukemia	neoplasms	Leukemia (204) -- rs114969413	6:31957902:G:A	rs114969413	6:31925679:G:A	0.686356	0.293842	1.98646	0.0195015	2586	431	2155	0.981412	0.0131477	0	logistic
292.4	Altered mental status	mental disorders	Altered mental status (292.4) -- rs1967688	6:32372291:C:T	rs1967688	6:32340068:C:T	-0.200856	0.0859968	0.81803	0.0195111	2456	411	2045	0.95943	0.412256	40	logistic
369	Infection of the eye	sense organs	Infection of the eye (369) -- rs145568234	6:32279268:T:G	rs145568234	6:32247045:T:G	0.581733	0.249105	1.78914	0.0195284	7149	1193	5956	0.448503	0.00699399	9	logistic
707	Chronic ulcer of skin	dermatologic	Chronic ulcer of skin (707) -- rs3819720	6:32836793:G:A	rs3819720	6:32804570:G:A	0.124074	0.0531446	1.1321	0.0195614	7171	1197	5974	0.999404	0.255125	17	logistic
327.3	Sleep apnea	neurological	Sleep apnea (327.3) -- rs2314757	1:19805278:C:T	rs2314757	1:20131771:C:T	0.0729733	0.0312643	1.0757	0.0195917	20938	3608	17330	1	0.295181	1986	logistic
381.11	Suppurative and unspecified otitis media	sense organs	Suppurative and unspecified otitis media (381.11) -- rs6869382	5:145942508:C:T	rs6869382	5:145322071:C:T	0.236469	0.101383	1.26677	0.0196778	1480	247	1233	0.999314	0.443243	8	logistic
389.1	Sensorineural hearing loss	sense organs	Sensorineural hearing loss (389.1) -- rs3828796	6:32668197:A:G	rs3828796	6:32635974:A:G	-0.11821	0.0506838	0.88851	0.0196852	10485	1748	8737	1	0.1969	3	logistic
602	Other disorders of prostate	genitourinary	Other disorders of prostate (602) -- rs114969413	6:31957902:G:A	rs114969413	6:31925679:G:A	1.36414	0.584929	3.91236	0.019693	624	104	520	0.331007	0.0168269	0	logistic
172.3	Carcinoma in situ of skin	neoplasms	Carcinoma in situ of skin (172.3) -- rs148844907	6:31660620:T:A	rs148844907	6:31628397:T:A	3.56183	1.5275	35.2277	0.0197109	348	58	290	0.0858702	0.00574713	0	logistic
242.1	Graves' disease	endocrine/metabolic	Graves' disease (242.1) -- rs3135344	6:32427259:C:T	rs3135344	6:32395036:C:T	-0.197887	0.0849032	0.820463	0.0197674	3784	631	3153	0.650215	0.210359	2	logistic
53.1	Herpes zoster with nervous system complications	infectious diseases	Herpes zoster with nervous system complications (53.1) -- rs3135344	6:32427259:C:T	rs3135344	6:32395036:C:T	0.288395	0.12375	1.33428	0.0197818	1476	246	1230	0.420569	0.209011	0	logistic
478	Throat pain	respiratory	Throat pain (478) -- rs148844907	6:31660620:T:A	rs148844907	6:31628397:T:A	1.42002	0.609372	4.13719	0.0197907	1379	230	1149	0.139601	0.00471356	7	logistic
562.1	Diverticulosis	digestive	Diverticulosis (562.1) -- rs3135344	6:32427259:C:T	rs3135344	6:32395036:C:T	0.181068	0.0777026	1.1985	0.0197922	4013	669	3344	0.965884	0.212684	1	logistic
303.3	Psychogenic disorder	mental disorders	Psychogenic disorder (303.3) -- rs9268847	6:32461500:A:G	rs9268847	6:32429277:A:G	-0.753936	0.323685	0.470511	0.0198468	239	40	199	0.637159	0.330544	1	logistic
361.1	Retinal detachment with retinal defect	sense organs	Retinal detachment with retinal defect (361.1) -- rs3104411	6:32715876:G:A	rs3104411	6:32683653:G:A	0.740387	0.317894	2.09675	0.0198571	267	45	222	0.868803	0.254682	3	logistic
433.3	Cerebral ischemia	circulatory system	Cerebral ischemia (433.3) -- rs9268847	6:32461500:A:G	rs9268847	6:32429277:A:G	0.131156	0.0563361	1.14015	0.0199071	5621	938	4683	0.995576	0.351717	19	logistic
272.9	Unspecified disorder of lipoid metabolism	endocrine/metabolic	Unspecified disorder of lipoid metabolism (272.9) -- rs144614916	6:32708532:A:C	rs144614916	6:32676309:A:C	-0.842764	0.362046	0.430519	0.0199236	4021	671	3350	0.999807	0.0108182	5	logistic
315.2	Speech and language disorder	mental disorders	Speech and language disorder (315.2) -- rs4654925	1:19901230:G:C	rs4654925	1:20227723:G:C	-1.16488	0.500451	0.311959	0.0199298	138	23	115	0.260592	0.442029	0	logistic
395.4	Nonrheumatic pulmonary valve disorders	circulatory system	Nonrheumatic pulmonary valve disorders (395.4) -- rs3135344	6:32427259:C:T	rs3135344	6:32395036:C:T	0.788011	0.338556	2.19902	0.0199352	228	38	190	0.970059	0.214912	0	logistic
250	Diabetes mellitus	endocrine/metabolic	Diabetes mellitus (250) -- rs3828796	6:32668197:A:G	rs3828796	6:32635974:A:G	0.050177	0.0215629	1.05146	0.0199651	47177	11039	36138	1	0.196939	11	logistic
596.1	Bladder neck obstruction	genitourinary	Bladder neck obstruction (596.1) -- rs4654925	1:19901230:G:C	rs4654925	1:20227723:G:C	-0.690705	0.29685	0.501223	0.0199771	338	57	281	0.539133	0.449704	4	logistic
277	Other disorders of metabolism	endocrine/metabolic	Other disorders of metabolism (277) -- rs9274700	6:32669403:A:G	rs9274700	6:32637180:A:G	-0.131492	0.0565309	0.876786	0.0200176	5885	981	4904	0.978304	0.302039	1	logistic
458.9	Hypotension NOS	circulatory system	Hypotension NOS (458.9) -- rs3135344	6:32427259:C:T	rs3135344	6:32395036:C:T	0.228128	0.0980777	1.25625	0.0200188	2297	383	1914	0.99665	0.209404	0	logistic
332	Parkinson's disease	neurological	Parkinson's disease (332) -- rs9271364	6:32619010:A:G	rs9271364	6:32586787:A:G	0.207848	0.0895399	1.23103	0.0202712	2340	390	1950	0.0843085	0.438889	0	logistic
911	Blister	injuries & poisonings	Blister (911) -- rs9274700	6:32669403:A:G	rs9274700	6:32637180:A:G	1.03066	0.444382	2.80292	0.020378	120	20	100	0.657347	0.258333	0	logistic
614.5	Inflammatory disease of cervix, vagina, and vulva	genitourinary	Inflammatory disease of cervix, vagina, and vulva (614.5) -- rs6869382	5:145942508:C:T	rs6869382	5:145322071:C:T	0.115261	0.0497504	1.12217	0.0205155	6617	1102	5515	0.999987	0.454889	25	logistic
760	Back pain	symptoms	Back pain (760) -- rs4654925	1:19901230:G:C	rs4654925	1:20227723:G:C	-0.0606879	0.0262055	0.941117	0.020567	22789	3819	18970	0.962366	0.445281	219	logistic
733.6	Costochondritis	musculoskeletal	Costochondritis (733.6) -- rs2836882	21:39094644:G:A	rs2836882	21:40466570:G:A	0.41594	0.179661	1.5158	0.0206056	717	120	597	0.356363	0.226639	21	logistic
292.11	Aphasia	mental disorders	Aphasia (292.11) -- rs9274700	6:32669403:A:G	rs9274700	6:32637180:A:G	-0.525783	0.227131	0.591092	0.0206191	456	76	380	0.611749	0.289474	0	logistic
242.1	Graves' disease	endocrine/metabolic	Graves' disease (242.1) -- rs3828796	6:32668197:A:G	rs3828796	6:32635974:A:G	-0.196852	0.0850604	0.821312	0.0206536	3784	631	3153	0.998818	0.198599	2	logistic
701.3	Circumscribed scleroderma	dermatologic	Circumscribed scleroderma (701.3) -- rs17208853	6:32408583:T:C	rs17208853	6:32376360:T:C	-1.45608	0.62922	0.233148	0.0206617	540	90	450	0.605775	0.0592593	0	logistic
286.1	Congenital coagulation defects	hematopoietic	Congenital coagulation defects (286.1) -- rs114969413	6:31957902:G:A	rs114969413	6:31925679:G:A	1.12761	0.487291	3.08828	0.0206653	576	96	480	0.98009	0.015625	0	logistic
278	Overweight, obesity and other hyperalimentation	endocrine/metabolic	Overweight, obesity and other hyperalimentation (278) -- rs3135344	6:32427259:C:T	rs3135344	6:32395036:C:T	-0.0440124	0.0190288	0.956942	0.020726	47739	12072	35667	1	0.210342	21	logistic
71	Human immunodeficiency virus [HIV] disease	infectious diseases	Human immunodeficiency virus [HIV] disease (71) -- rs1048709	6:31947158:A:G	rs1048709	6:31914935:A:G	-0.104072	0.0450091	0.90116	0.0207639	21333	3555	17778	1	0.123096	1	logistic
279.1	Immunity deficiency	endocrine/metabolic	Immunity deficiency (279.1) -- rs3135344	6:32427259:C:T	rs3135344	6:32395036:C:T	-0.260769	0.112824	0.770459	0.0208173	2010	335	1675	0.894234	0.206965	0	logistic
296.1	Bipolar	mental disorders	Bipolar (296.1) -- rs9271364	6:32619010:A:G	rs9271364	6:32586787:A:G	0.111293	0.0481797	1.11772	0.0208906	6461	1076	5385	0.970453	0.432054	1	logistic
253	Disorders of the pituitary gland and its hypothalamic control	endocrine/metabolic	Disorders of the pituitary gland and its hypothalamic control (253) -- rs1967688	6:32372291:C:T	rs1967688	6:32340068:C:T	-0.166538	0.0720974	0.846591	0.0208935	3195	533	2662	0.455207	0.389671	69	logistic
627.2	Symptomatic menopause	genitourinary	Symptomatic menopause (627.2) -- rs9268847	6:32461500:A:G	rs9268847	6:32429277:A:G	-0.135784	0.0587848	0.873031	0.0208965	5032	840	4192	0.337344	0.343005	20	logistic
367.9	Blindness and low vision	sense organs	Blindness and low vision (367.9) -- rs1048709	6:31947158:A:G	rs1048709	6:31914935:A:G	0.282969	0.122506	1.32706	0.0208977	2454	409	2045	0.923955	0.126528	0	logistic
715.2	Ankylosing spondylitis	musculoskeletal	Ankylosing spondylitis (715.2) -- rs145568234	6:32279268:T:G	rs145568234	6:32247045:T:G	1.0983	0.476026	2.99906	0.0210424	556	93	463	0.965597	0.0170863	2	logistic
427.42	Cardiac arrest	circulatory system	Cardiac arrest (427.42) -- rs3104411	6:32715876:G:A	rs3104411	6:32683653:G:A	-0.930626	0.403458	0.394307	0.0210757	235	40	195	0.98557	0.244681	5	logistic
871.2	Open wound of finger(s)	injuries & poisonings	Open wound of finger(s) (871.2) -- rs1967688	6:32372291:C:T	rs1967688	6:32340068:C:T	0.625655	0.271347	1.86947	0.0211255	256	43	213	0.158692	0.378906	2	logistic
276.1	Electrolyte imbalance	endocrine/metabolic	Electrolyte imbalance (276.1) -- rs145568234	6:32279268:T:G	rs145568234	6:32247045:T:G	0.371139	0.160999	1.44938	0.0211536	19570	3265	16305	0.0102899	0.00710271	30	logistic
374.3	Ptosis of eyelid	sense organs	Ptosis of eyelid (374.3) -- rs6869382	5:145942508:C:T	rs6869382	5:145322071:C:T	0.263283	0.114271	1.3012	0.0212217	1250	209	1041	0.307107	0.4396	4	logistic
532	Dysphagia	digestive	Dysphagia (532) -- rs3819720	6:32836793:G:A	rs3819720	6:32804570:G:A	-0.111819	0.0485357	0.894206	0.0212305	9245	1543	7702	0.660643	0.260898	24	logistic
947	Urticaria	dermatologic	Urticaria (947) -- rs9271364	6:32619010:A:G	rs9271364	6:32586787:A:G	-0.145825	0.0632985	0.864309	0.0212356	3905	651	3254	0.978151	0.429065	0	logistic
619.1	Noninflammatory disorders of ovary, fallopian tube, and broad ligament	genitourinary	Noninflammatory disorders of ovary, fallopian tube, and broad ligament (619.1) -- rs2836882	21:39094644:G:A	rs2836882	21:40466570:G:A	0.348315	0.151226	1.41668	0.0212636	822	137	685	0.993498	0.226886	12	logistic
165	Cancer within the respiratory system	neoplasms	Cancer within the respiratory system (165) -- rs17208853	6:32408583:T:C	rs17208853	6:32376360:T:C	0.429996	0.186734	1.53725	0.0212947	2667	445	2222	0.899191	0.0416198	3	logistic
691	Congenital anomalies of skin	dermatologic	Congenital anomalies of skin (691) -- rs1048709	6:31947158:A:G	rs1048709	6:31914935:A:G	0.728373	0.316345	2.07171	0.0213093	414	69	345	0.217369	0.144928	0	logistic
707	Chronic ulcer of skin	dermatologic	Chronic ulcer of skin (707) -- rs148844907	6:31660620:T:A	rs148844907	6:31628397:T:A	-1.2086	0.525221	0.298616	0.0213849	7179	1198	5981	0.339301	0.00515392	9	logistic
510	Other diseases of lung	respiratory	Other diseases of lung (510) -- rs1967688	6:32372291:C:T	rs1967688	6:32340068:C:T	0.193936	0.084293	1.21402	0.0214065	2347	394	1953	0.798968	0.38432	29	logistic
502	Postinflammatory pulmonary fibrosis	respiratory	Postinflammatory pulmonary fibrosis (502) -- rs9271364	6:32619010:A:G	rs9271364	6:32586787:A:G	-0.242933	0.105614	0.784324	0.021437	1500	250	1250	0.936254	0.437667	0	logistic
364.9	Cornea replaced by transplant	sense organs	Cornea replaced by transplant (364.9) -- rs17208853	6:32408583:T:C	rs17208853	6:32376360:T:C	1.86395	0.81067	6.44919	0.0214892	144	24	120	0.268294	0.0277778	0	logistic
426.91	Cardiac pacemaker in situ	circulatory system	Cardiac pacemaker in situ (426.91) -- rs6869382	5:145942508:C:T	rs6869382	5:145322071:C:T	-0.175406	0.0762937	0.839116	0.0215	3828	640	3188	0.899389	0.43848	17	logistic
244.2	Acquired hypothyroidism	endocrine/metabolic	Acquired hypothyroidism (244.2) -- rs9271364	6:32619010:A:G	rs9271364	6:32586787:A:G	-0.0960519	0.041779	0.908417	0.0215021	9372	1562	7810	0.617746	0.431285	0	logistic
618.2	Uterine/Uterovaginal prolapse	genitourinary	Uterine/Uterovaginal prolapse (618.2) -- rs9268847	6:32461500:A:G	rs9268847	6:32429277:A:G	-0.246914	0.10741	0.781208	0.0215161	1633	273	1360	0.965368	0.348745	5	logistic
245.2	Chronic thyroiditis	endocrine/metabolic	Chronic thyroiditis (245.2) -- rs3135344	6:32427259:C:T	rs3135344	6:32395036:C:T	-0.142914	0.0621909	0.866829	0.0215625	7662	1277	6385	0.999105	0.210846	0	logistic
367.2	Astigmatism	sense organs	Astigmatism (367.2) -- rs148844907	6:31660620:T:A	rs148844907	6:31628397:T:A	1.08526	0.472314	2.96022	0.0215754	1939	323	1616	0.198365	0.00567303	4	logistic
428.3	Heart failure with reduced EF [Systolic or combined heart failure]	circulatory system	Heart failure with reduced EF [Systolic or combined heart failure] (428.3) -- rs9271364	6:32619010:A:G	rs9271364	6:32586787:A:G	-0.0961257	0.0418391	0.90835	0.0215899	10085	1680	8405	0.940444	0.425483	1	logistic
358	Myoneural disorders	neurological	Myoneural disorders (358) -- rs9268847	6:32461500:A:G	rs9268847	6:32429277:A:G	-0.428813	0.186693	0.651282	0.0216253	508	85	423	0.998304	0.33563	2	logistic
174	Breast cancer	neoplasms	Breast cancer (174) -- rs144614916	6:32708532:A:C	rs144614916	6:32676309:A:C	-0.577578	0.251467	0.561256	0.021628	9877	1647	8230	0.956159	0.0100739	11	logistic
180	Cervical cancer and dysplasia	neoplasms	Cervical cancer and dysplasia (180) -- rs3104411	6:32715876:G:A	rs3104411	6:32683653:G:A	0.193295	0.0841836	1.21324	0.0216694	3173	533	2640	1	0.24283	67	logistic
686.2	Impetigo	dermatologic	Impetigo (686.2) -- rs3819720	6:32836793:G:A	rs3819720	6:32804570:G:A	-0.649699	0.282965	0.522203	0.0216736	341	57	284	0.185447	0.243402	1	logistic
278.4	Abnormal weight gain	endocrine/metabolic	Abnormal weight gain (278.4) -- rs145568234	6:32279268:T:G	rs145568234	6:32247045:T:G	0.630239	0.274671	1.87806	0.0217605	5189	866	4323	0.404869	0.00732318	7	logistic
327.72	Sleep related leg cramps	neurological	Sleep related leg cramps (327.72) -- rs6869382	5:145942508:C:T	rs6869382	5:145322071:C:T	-0.47283	0.206281	0.623236	0.0218964	513	86	427	0.963034	0.444444	3	logistic
790	Nonspecific findings on examination of blood	symptoms	Nonspecific findings on examination of blood (790) -- rs9270949	6:32605198:T:C	rs9270949	6:32572975:T:C	-0.285162	0.124485	0.751892	0.0219786	1650	275	1375	0.372412	0.234242	0	logistic
418	Nonspecific chest pain	circulatory system	Nonspecific chest pain (418) -- rs2314757	1:19805278:C:T	rs2314757	1:20131771:C:T	0.0543221	0.0237172	1.05582	0.0219976	38090	6635	31455	1	0.298162	3649	logistic
599.7	Urethral discharge	genitourinary	Urethral discharge (599.7) -- rs4654925	1:19901230:G:C	rs4654925	1:20227723:G:C	0.582191	0.254258	1.78996	0.022035	351	59	292	0.0258949	0.458689	3	logistic
599.7	Urethral discharge	genitourinary	Urethral discharge (599.7) -- rs3828796	6:32668197:A:G	rs3828796	6:32635974:A:G	-0.826827	0.361294	0.437435	0.0221074	354	59	295	0.0851339	0.186441	0	logistic
327.32	Obstructive sleep apnea	neurological	Obstructive sleep apnea (327.32) -- rs2314757	1:19805278:C:T	rs2314757	1:20131771:C:T	0.0741719	0.032411	1.07699	0.0221096	19197	3308	15889	1	0.29403	1801	logistic
289.9	Abnormality of red blood cells	hematopoietic	Abnormality of red blood cells (289.9) -- rs6869382	5:145942508:C:T	rs6869382	5:145322071:C:T	0.364684	0.159459	1.44006	0.0221957	640	107	533	0.977438	0.457031	2	logistic
201	Hodgkin's disease	neoplasms	Hodgkin's disease (201) -- rs3828796	6:32668197:A:G	rs3828796	6:32635974:A:G	-0.559275	0.244549	0.571623	0.0221978	515	85	430	0.991084	0.207767	1	logistic
691	Congenital anomalies of skin	dermatologic	Congenital anomalies of skin (691) -- rs114969413	6:31957902:G:A	rs114969413	6:31925679:G:A	1.49694	0.654658	4.468	0.0222192	414	69	345	0.273622	0.0169082	0	logistic
728	Disorders of muscle, ligament, and fascia	musculoskeletal	Disorders of muscle, ligament, and fascia (728) -- rs114969413	6:31957902:G:A	rs114969413	6:31925679:G:A	1.95534	0.855474	7.0663	0.0222732	294	49	245	0.163665	0.0119048	0	logistic
701.1	Keratoderma, acquired	dermatologic	Keratoderma, acquired (701.1) -- rs3819720	6:32836793:G:A	rs3819720	6:32804570:G:A	0.625722	0.273809	1.8696	0.0222982	335	56	279	0.636031	0.244776	1	logistic
272.14	Hyperchylomicronemia	endocrine/metabolic	Hyperchylomicronemia (272.14) -- rs9270949	6:32605198:T:C	rs9270949	6:32572975:T:C	1.10044	0.481634	3.00549	0.0223241	138	23	115	0.561206	0.293478	0	logistic
732	Osteochondropathies	musculoskeletal	Osteochondropathies (732) -- rs2836882	21:39094644:G:A	rs2836882	21:40466570:G:A	-0.886359	0.388032	0.412154	0.0223574	190	31	159	0.0592472	0.292105	2	logistic
370	Keratitis	sense organs	Keratitis (370) -- rs3135344	6:32427259:C:T	rs3135344	6:32395036:C:T	0.254685	0.111533	1.29005	0.0224017	1745	291	1454	0.997836	0.209742	1	logistic
715.2	Ankylosing spondylitis	musculoskeletal	Ankylosing spondylitis (715.2) -- rs17208853	6:32408583:T:C	rs17208853	6:32376360:T:C	0.671067	0.293911	1.95632	0.0224168	558	93	465	0.896095	0.0582437	0	logistic
378.1	Strabismus (not specified as paralytic)	sense organs	Strabismus (not specified as paralytic) (378.1) -- rs9268847	6:32461500:A:G	rs9268847	6:32429277:A:G	0.366578	0.160605	1.44279	0.022461	670	111	559	0.538228	0.34403	2	logistic
726.4	Calcaneal spur; Exostosis NOS	musculoskeletal	Calcaneal spur; Exostosis NOS (726.4) -- rs9274700	6:32669403:A:G	rs9274700	6:32637180:A:G	0.30817	0.13509	1.36093	0.0225349	966	161	805	0.995414	0.31677	0	logistic
250.14	Type 1 diabetes with neurological manifestations	endocrine/metabolic	Type 1 diabetes with neurological manifestations (250.14) -- rs3135344	6:32427259:C:T	rs3135344	6:32395036:C:T	-0.390136	0.171041	0.676964	0.0225508	918	153	765	0.994039	0.206972	0	logistic
315.1	Learning disorder	mental disorders	Learning disorder (315.1) -- rs9268847	6:32461500:A:G	rs9268847	6:32429277:A:G	0.909282	0.398677	2.48254	0.0225632	208	35	173	0.918654	0.372596	2	logistic
624.1	Dystrophy of female genital tract	genitourinary	Dystrophy of female genital tract (624.1) -- rs2314757	1:19805278:C:T	rs2314757	1:20131771:C:T	1.17651	0.515876	3.24304	0.0225717	108	20	88	0.891866	0.324074	12	logistic
433.2	Occlusion of cerebral arteries	circulatory system	Occlusion of cerebral arteries (433.2) -- rs9274700	6:32669403:A:G	rs9274700	6:32637180:A:G	-0.111846	0.0490713	0.894182	0.0226518	8861	1477	7384	0.99731	0.30132	0	logistic
327.41	Organic or persistent insomnia	neurological	Organic or persistent insomnia (327.41) -- rs9274700	6:32669403:A:G	rs9274700	6:32637180:A:G	-0.142013	0.06233	0.86761	0.0227023	5080	847	4233	0.926779	0.296752	2	logistic
507	Pleurisy; pleural effusion	respiratory	Pleurisy; pleural effusion (507) -- rs3828796	6:32668197:A:G	rs3828796	6:32635974:A:G	-0.244959	0.107528	0.782737	0.0227212	2477	413	2064	0.98797	0.205491	1	logistic
288.11	Neutropenia	hematopoietic	Neutropenia (288.11) -- rs1967688	6:32372291:C:T	rs1967688	6:32340068:C:T	0.182353	0.0800478	1.20004	0.0227237	2408	403	2005	0.997332	0.394518	51	logistic
301	Personality disorders	mental disorders	Personality disorders (301) -- rs3819720	6:32836793:G:A	rs3819720	6:32804570:G:A	0.205264	0.0901276	1.22785	0.0227578	2562	428	2134	0.535895	0.259953	6	logistic
344	Other paralytic syndromes	neurological	Other paralytic syndromes (344) -- rs2836882	21:39094644:G:A	rs2836882	21:40466570:G:A	-0.305601	0.134237	0.736681	0.0228119	1568	261	1307	0.857399	0.214605	22	logistic
362.6	Peripheral retinal degenerations	sense organs	Peripheral retinal degenerations (362.6) -- rs2314757	1:19805278:C:T	rs2314757	1:20131771:C:T	-0.264758	0.116298	0.767392	0.0228131	1549	263	1286	1	0.309877	154	logistic
585.32	End stage renal disease	genitourinary	End stage renal disease (585.32) -- rs9271364	6:32619010:A:G	rs9271364	6:32586787:A:G	-0.0989592	0.0434713	0.90578	0.0228204	9062	1510	7552	0.862702	0.430865	3	logistic
227.1	Benign neoplasm of adrenal gland	neoplasms	Benign neoplasm of adrenal gland (227.1) -- rs148844907	6:31660620:T:A	rs148844907	6:31628397:T:A	1.81649	0.798194	6.15025	0.0228609	875	146	729	0.0945636	0.004	1	logistic
285.21	Anemia in chronic kidney disease	hematopoietic	Anemia in chronic kidney disease (285.21) -- rs3104411	6:32715876:G:A	rs3104411	6:32683653:G:A	0.167263	0.0735133	1.18206	0.0228896	4231	708	3523	0.999983	0.263886	89	logistic
741.1	Ankylosis of joint	musculoskeletal	Ankylosis of joint (741.1) -- rs1967688	6:32372291:C:T	rs1967688	6:32340068:C:T	-0.687205	0.302076	0.50298	0.0229094	201	34	167	0.447382	0.422886	3	logistic
573.9	Abnormal serum enzyme levels	digestive	Abnormal serum enzyme levels (573.9) -- rs145568234	6:32279268:T:G	rs145568234	6:32247045:T:G	0.42134	0.185275	1.524	0.0229579	10970	1827	9143	0.846607	0.00834093	16	logistic
443	Peripheral vascular disease	circulatory system	Peripheral vascular disease (443) -- rs6869382	5:145942508:C:T	rs6869382	5:145322071:C:T	-0.065281	0.0287115	0.936804	0.0229848	21650	3616	18034	1	0.438337	79	logistic
172.21	Basal cell carcinoma	neoplasms	Basal cell carcinoma (172.21) -- rs3828796	6:32668197:A:G	rs3828796	6:32635974:A:G	-0.279846	0.123155	0.7559	0.0230678	2292	382	1910	0.998597	0.197862	0	logistic
803.3	Fracture of clavicle or scapula	injuries & poisonings	Fracture of clavicle or scapula (803.3) -- rs9274700	6:32669403:A:G	rs9274700	6:32637180:A:G	-0.904006	0.397858	0.404944	0.0230754	198	33	165	0.0323482	0.300505	0	logistic
224.1	Benign neoplasm of eye, uveal	neoplasms	Benign neoplasm of eye, uveal (224.1) -- rs3828796	6:32668197:A:G	rs3828796	6:32635974:A:G	0.43522	0.191544	1.5453	0.0230765	702	117	585	0.436369	0.183761	0	logistic
593	Hematuria	genitourinary	Hematuria (593) -- rs2836882	21:39094644:G:A	rs2836882	21:40466570:G:A	0.109184	0.0480639	1.11537	0.023108	9394	1571	7823	0.998868	0.231371	139	logistic
379.3	Aphakia and other disorders of lens	sense organs	Aphakia and other disorders of lens (379.3) -- rs148844907	6:31660620:T:A	rs148844907	6:31628397:T:A	3.45967	1.52315	31.8064	0.0231238	174	29	145	0.0913199	0.00862069	0	logistic
312.3	Impulse control disorder	mental disorders	Impulse control disorder (312.3) -- rs9268847	6:32461500:A:G	rs9268847	6:32429277:A:G	0.635005	0.279672	1.88703	0.0231752	258	43	215	0.700951	0.358527	0	logistic
197	Chemotherapy	neoplasms	Chemotherapy (197) -- rs9271364	6:32619010:A:G	rs9271364	6:32586787:A:G	0.0798957	0.0352034	1.08317	0.0232354	12202	2034	10168	0.933396	0.436527	0	logistic
654.2	Rhesus isoimmunization in pregnancy	pregnancy complications	Rhesus isoimmunization in pregnancy (654.2) -- rs6869382	5:145942508:C:T	rs6869382	5:145322071:C:T	1.14194	0.503667	3.13284	0.0233748	131	22	109	0.893393	0.465649	1	logistic
291.4	Specific nonpsychotic mental disorders due to brain damage	mental disorders	Specific nonpsychotic mental disorders due to brain damage (291.4) -- rs4654925	1:19901230:G:C	rs4654925	1:20227723:G:C	-0.233013	0.102802	0.792144	0.0234135	1543	259	1284	0.801752	0.45431	17	logistic
358.1	Myasthenia gravis	neurological	Myasthenia gravis (358.1) -- rs2836882	21:39094644:G:A	rs2836882	21:40466570:G:A	-0.559861	0.247113	0.571289	0.0234754	456	76	380	0.773923	0.235746	6	logistic
803.1	Fracture of humerus	injuries & poisonings	Fracture of humerus (803.1) -- rs17208853	6:32408583:T:C	rs17208853	6:32376360:T:C	0.734369	0.324171	2.08417	0.0234896	672	112	560	0.280332	0.0483631	0	logistic
747.2	Congenital anomalies of peripheral vascular system	congenital anomalies	Congenital anomalies of peripheral vascular system (747.2) -- rs4654925	1:19901230:G:C	rs4654925	1:20227723:G:C	0.493214	0.217762	1.63757	0.0235172	356	59	297	0.594762	0.44382	4	logistic
362.31	Separation of retinal layers	sense organs	Separation of retinal layers (362.31) -- rs9268847	6:32461500:A:G	rs9268847	6:32429277:A:G	0.531131	0.234517	1.70085	0.023526	290	49	241	0.949287	0.344828	4	logistic
687.3	Changes in skin texture	dermatologic	Changes in skin texture (687.3) -- rs3104411	6:32715876:G:A	rs3104411	6:32683653:G:A	-0.548443	0.2423	0.577849	0.0236054	463	78	385	0.754844	0.263499	5	logistic
793	#N/A	#N/A	#N/A	6:32619010:A:G	rs9271364	6:32586787:A:G	0.519539	0.229607	1.68125	0.0236523	312	52	260	0.475632	0.405449	0	logistic
362.2	Degeneration of macula and posterior pole of retina	sense organs	Degeneration of macula and posterior pole of retina (362.2) -- rs148844907	6:31660620:T:A	rs148844907	6:31628397:T:A	-2.30298	1.01789	0.0999601	0.0236656	5802	966	4836	0.327295	0.00551534	6	logistic
851	Complications of transplants and reattached limbs	injuries & poisonings	Complications of transplants and reattached limbs (851) -- rs9268847	6:32461500:A:G	rs9268847	6:32429277:A:G	-0.543541	0.240362	0.580688	0.0237377	358	60	298	0.416068	0.349162	2	logistic
363.3	Chorioretinal scars	sense organs	Chorioretinal scars (363.3) -- rs1967688	6:32372291:C:T	rs1967688	6:32340068:C:T	-0.297307	0.131506	0.742816	0.0237726	1065	179	886	0.389262	0.374178	21	logistic
378.1	Strabismus (not specified as paralytic)	sense organs	Strabismus (not specified as paralytic) (378.1) -- rs9274700	6:32669403:A:G	rs9274700	6:32637180:A:G	-0.406308	0.179746	0.666105	0.0237931	672	112	560	0.111218	0.304315	0	logistic
601.11	Acute prostatitis	genitourinary	Acute prostatitis (601.11) -- rs4654925	1:19901230:G:C	rs4654925	1:20227723:G:C	0.753328	0.333334	2.12406	0.0238228	206	34	172	0.908928	0.40534	4	logistic
1000	Burns	injuries & poisonings	Burns (1000) -- rs1967688	6:32372291:C:T	rs1967688	6:32340068:C:T	-0.387953	0.171712	0.678444	0.0238636	601	102	499	0.0481047	0.396839	10	logistic
472	Chronic pharyngitis and nasopharyngitis	respiratory	Chronic pharyngitis and nasopharyngitis (472) -- rs9274700	6:32669403:A:G	rs9274700	6:32637180:A:G	-0.0889901	0.0393927	0.914855	0.0238802	11639	1940	9699	0.999974	0.297792	1	logistic
701.5	Abnormal granulation tissue	dermatologic	Abnormal granulation tissue (701.5) -- rs3819720	6:32836793:G:A	rs3819720	6:32804570:G:A	0.654355	0.289691	1.9239	0.0238953	216	36	180	0.566025	0.261574	0	logistic
429	Ill-defined descriptions and complications of heart disease	circulatory system	Ill-defined descriptions and complications of heart disease (429) -- rs1048709	6:31947158:A:G	rs1048709	6:31914935:A:G	-0.170584	0.0755344	0.843172	0.0239229	7788	1298	6490	0.999992	0.126477	0	logistic
601.1	Prostatitis	genitourinary	Prostatitis (601.1) -- rs1048709	6:31947158:A:G	rs1048709	6:31914935:A:G	0.355567	0.157465	1.42699	0.0239411	1356	226	1130	0.664563	0.12205	0	logistic
911	Blister	injuries & poisonings	Blister (911) -- rs3828796	6:32668197:A:G	rs3828796	6:32635974:A:G	1.05298	0.466334	2.86619	0.0239454	120	20	100	0.858459	0.175	0	logistic
350.1	Abnormal involuntary movements	neurological	Abnormal involuntary movements (350.1) -- rs1967688	6:32372291:C:T	rs1967688	6:32340068:C:T	-0.110115	0.0487724	0.895731	0.0239629	7025	1178	5847	0.916659	0.392527	133	logistic
414	Other forms of chronic heart disease	circulatory system	Other forms of chronic heart disease (414) -- rs9274700	6:32669403:A:G	rs9274700	6:32637180:A:G	-0.158048	0.0700105	0.853809	0.0239776	4146	691	3455	0.998337	0.298963	0	logistic
803	Fracture of upper limb	injuries & poisonings	Fracture of upper limb (803) -- rs3135344	6:32427259:C:T	rs3135344	6:32395036:C:T	0.182946	0.0810832	1.20075	0.024053	3449	575	2874	0.901859	0.209191	1	logistic
281.12	Other vitamin B12 deficiency anemia	hematopoietic	Other vitamin B12 deficiency anemia (281.12) -- rs148844907	6:31660620:T:A	rs148844907	6:31628397:T:A	2.24912	0.9971	9.47937	0.024092	605	101	504	0.0975565	0.00495868	1	logistic
180.1	Cervical cancer	neoplasms	Cervical cancer (180.1) -- rs3104411	6:32715876:G:A	rs3104411	6:32683653:G:A	0.620617	0.275171	1.86008	0.024109	388	65	323	0.317325	0.246134	8	logistic
704.8	Other specified diseases of hair and hair follicles	dermatologic	Other specified diseases of hair and hair follicles (704.8) -- rs3135344	6:32427259:C:T	rs3135344	6:32395036:C:T	-0.421703	0.187111	0.655929	0.0242115	821	137	684	0.313589	0.197929	1	logistic
562	Diverticulosis and diverticulitis	digestive	Diverticulosis and diverticulitis (562) -- rs1048709	6:31947158:A:G	rs1048709	6:31914935:A:G	-0.19279	0.0855456	0.824655	0.0242182	6257	1042	5215	0.921093	0.117628	0	logistic
610.8	Other specified benign mammary dysplasias	genitourinary	Other specified benign mammary dysplasias (610.8) -- rs1967688	6:32372291:C:T	rs1967688	6:32340068:C:T	-0.296904	0.131802	0.743115	0.0242809	945	157	788	0.671082	0.399471	15	logistic
721.1	Spondylosis without myelopathy	musculoskeletal	Spondylosis without myelopathy (721.1) -- rs3819720	6:32836793:G:A	rs3819720	6:32804570:G:A	-0.0772876	0.0343138	0.925624	0.0242986	17769	2962	14807	0.910869	0.256036	44	logistic
446.3	Hypersensitivity angiitis	circulatory system	Hypersensitivity angiitis (446.3) -- rs114969413	6:31957902:G:A	rs114969413	6:31925679:G:A	3.15676	1.40167	23.4943	0.0243136	168	28	140	0.124095	0.0119048	0	logistic
371.2	Conjunctivitis, noninfectious	sense organs	Conjunctivitis, noninfectious (371.2) -- rs4654925	1:19901230:G:C	rs4654925	1:20227723:G:C	-0.293869	0.130549	0.745374	0.0243842	928	155	773	0.544055	0.449353	8	logistic
411.4	Coronary atherosclerosis	circulatory system	Coronary atherosclerosis (411.4) -- rs114969413	6:31957902:G:A	rs114969413	6:31925679:G:A	-0.223436	0.0992644	0.799766	0.0243907	34966	5828	29138	0.998468	0.0146142	0	logistic
292	Neurological disorders	mental disorders	Neurological disorders (292) -- rs114969413	6:31957902:G:A	rs114969413	6:31925679:G:A	0.300099	0.133337	1.34999	0.0244056	14868	2478	12390	0.345001	0.014696	0	logistic
952	Spinal cord injury without evidence of spinal bone injury	injuries & poisonings	Spinal cord injury without evidence of spinal bone injury (952) -- rs3104411	6:32715876:G:A	rs3104411	6:32683653:G:A	1.09058	0.484674	2.97601	0.0244402	138	23	115	0.910052	0.304348	6	logistic
603	Other disorders of testis	genitourinary	Other disorders of testis (603) -- rs9271364	6:32619010:A:G	rs9271364	6:32586787:A:G	-0.3086	0.137175	0.734474	0.0244694	930	155	775	0.173144	0.413978	0	logistic
250.12	Type 1 diabetes with renal manifestations	endocrine/metabolic	Type 1 diabetes with renal manifestations (250.12) -- rs17208853	6:32408583:T:C	rs17208853	6:32376360:T:C	-1.66219	0.739314	0.189724	0.0245582	756	126	630	0.652955	0.0330688	0	logistic
528.11	Stomatitis and mucositis (ulcerative)	digestive	Stomatitis and mucositis (ulcerative) (528.11) -- rs3135344	6:32427259:C:T	rs3135344	6:32395036:C:T	-0.63249	0.281332	0.531268	0.0245635	347	58	289	0.998978	0.207493	1	logistic
614.3	Pelvic inflammatory disease (PID)	genitourinary	Pelvic inflammatory disease (PID) (614.3) -- rs145568234	6:32279268:T:G	rs145568234	6:32247045:T:G	1.82506	0.812278	6.20318	0.0246501	622	103	519	0.160166	0.00803858	2	logistic
791	Gangrene	symptoms	Gangrene (791) -- rs3104411	6:32715876:G:A	rs3104411	6:32683653:G:A	0.376708	0.16769	1.45748	0.0246744	870	146	724	0.992401	0.270115	12	logistic
345.3	Convulsions	neurological	Convulsions (345.3) -- rs3828796	6:32668197:A:G	rs3828796	6:32635974:A:G	-0.162425	0.0723192	0.85008	0.0247074	4907	818	4089	0.989355	0.206236	0	logistic
703	Diseases of nail, NOS	dermatologic	Diseases of nail, NOS (703) -- rs2836882	21:39094644:G:A	rs2836882	21:40466570:G:A	-0.241993	0.10777	0.785062	0.0247393	2262	378	1884	0.0971003	0.225464	36	logistic
323	Encephalitis	neurological	Encephalitis (323) -- rs6869382	5:145942508:C:T	rs6869382	5:145322071:C:T	0.465037	0.207113	1.59207	0.0247472	358	60	298	0.826901	0.431564	2	logistic
735	Acquired foot deformities	musculoskeletal	Acquired foot deformities (735) -- rs17208853	6:32408583:T:C	rs17208853	6:32376360:T:C	0.276092	0.122963	1.31797	0.0247474	7298	1217	6081	0.195393	0.0384352	3	logistic
696.4	Psoriasis	dermatologic	Psoriasis (696.4) -- rs9268847	6:32461500:A:G	rs9268847	6:32429277:A:G	-0.126432	0.0563442	0.881235	0.024838	5541	923	4618	0.393807	0.351922	15	logistic
411	Ischemic Heart Disease	circulatory system	Ischemic Heart Disease (411) -- rs114969413	6:31957902:G:A	rs114969413	6:31925679:G:A	-0.212315	0.0946448	0.80871	0.0248789	38068	6345	31723	0.999972	0.0146711	0	logistic
860	Bone marrow or stem cell transplant	neoplasms	Bone marrow or stem cell transplant (860) -- rs3828796	6:32668197:A:G	rs3828796	6:32635974:A:G	0.481256	0.214534	1.61811	0.0248796	450	75	375	0.985915	0.207778	0	logistic
614.5	Inflammatory disease of cervix, vagina, and vulva	genitourinary	Inflammatory disease of cervix, vagina, and vulva (614.5) -- rs2314757	1:19805278:C:T	rs2314757	1:20131771:C:T	0.141156	0.0629463	1.1516	0.0249305	6129	1055	5074	1	0.271822	513	logistic
624.1	Dystrophy of female genital tract	genitourinary	Dystrophy of female genital tract (624.1) -- rs3828796	6:32668197:A:G	rs3828796	6:32635974:A:G	1.22343	0.545585	3.39882	0.0249345	120	20	100	0.248814	0.2125	0	logistic
180.1	Cervical cancer	neoplasms	Cervical cancer (180.1) -- rs1967688	6:32372291:C:T	rs1967688	6:32340068:C:T	0.472502	0.210728	1.604	0.0249465	388	64	324	0.770761	0.387887	8	logistic
709.2	Sicca syndrome	dermatologic	Sicca syndrome (709.2) -- rs3828796	6:32668197:A:G	rs3828796	6:32635974:A:G	-0.279147	0.124639	0.756428	0.0251133	1962	327	1635	0.874428	0.184506	0	logistic
795	Other and nonspecific abnormal cytological, histological and immunological findings	symptoms	Other and nonspecific abnormal cytological, histological and immunological findings (795) -- rs9271364	6:32619010:A:G	rs9271364	6:32586787:A:G	0.305807	0.136544	1.35772	0.0251153	929	155	774	0.894026	0.421421	1	logistic
585.1	Acute renal failure	genitourinary	Acute renal failure (585.1) -- rs6869382	5:145942508:C:T	rs6869382	5:145322071:C:T	-0.0855873	0.0382318	0.917973	0.0251794	12052	2012	10040	0.999996	0.440217	50	logistic
735.21	Hammer toe (acquired)	musculoskeletal	Hammer toe (acquired) (735.21) -- rs2836882	21:39094644:G:A	rs2836882	21:40466570:G:A	0.193872	0.0866178	1.21394	0.0252046	3185	531	2654	0.652362	0.222606	37	logistic
339	Other headache syndromes	neurological	Other headache syndromes (339) -- rs9274700	6:32669403:A:G	rs9274700	6:32637180:A:G	-0.0890171	0.0397738	0.91483	0.0252155	12227	2038	10189	0.999882	0.294921	0	logistic
573.9	Abnormal serum enzyme levels	digestive	Abnormal serum enzyme levels (573.9) -- rs17208853	6:32408583:T:C	rs17208853	6:32376360:T:C	0.201416	0.0899979	1.22313	0.025221	10985	1830	9155	0.989602	0.0426946	1	logistic
340.1	Migrain with aura	neurological	Migrain with aura (340.1) -- rs144614916	6:32708532:A:C	rs144614916	6:32676309:A:C	0.59649	0.266566	1.81573	0.0252418	3010	502	2508	0.502149	0.0131229	2	logistic
574.1	Cholelithiasis	digestive	Cholelithiasis (574.1) -- rs2836882	21:39094644:G:A	rs2836882	21:40466570:G:A	-0.140584	0.062862	0.86885	0.0253258	5728	954	4774	0.971422	0.233153	86	logistic
696	Psoriasis and related disorders	dermatologic	Psoriasis and related disorders (696) -- rs9270949	6:32605198:T:C	rs9270949	6:32572975:T:C	0.131736	0.0589099	1.14081	0.0253362	5790	965	4825	0.804459	0.229361	0	logistic
245.21	Chronic lymphocytic thyroiditis	endocrine/metabolic	Chronic lymphocytic thyroiditis (245.21) -- rs17208853	6:32408583:T:C	rs17208853	6:32376360:T:C	-0.274671	0.122835	0.759822	0.0253453	7660	1276	6384	0.951489	0.0388381	2	logistic
743	Osteoporosis, osteopenia and pathological fracture	musculoskeletal	Osteoporosis, osteopenia and pathological fracture (743) -- rs3819720	6:32836793:G:A	rs3819720	6:32804570:G:A	0.0750138	0.0335581	1.0779	0.025395	21959	3659	18300	0.999434	0.25518	47	logistic
313	Pervasive developmental disorders	mental disorders	Pervasive developmental disorders (313) -- rs2836882	21:39094644:G:A	rs2836882	21:40466570:G:A	-0.211674	0.0947031	0.809228	0.0254086	2654	445	2209	0.962163	0.245667	34	logistic
512.2	Painful respiration	respiratory	Painful respiration (512.2) -- rs9274700	6:32669403:A:G	rs9274700	6:32637180:A:G	0.195777	0.0876089	1.21626	0.0254388	2346	391	1955	0.485662	0.307119	0	logistic
357	Inflammatory and toxic neuropathy	neurological	Inflammatory and toxic neuropathy (357) -- rs9268847	6:32461500:A:G	rs9268847	6:32429277:A:G	0.0962695	0.0430908	1.10106	0.0254759	9120	1516	7604	0.99606	0.349561	28	logistic
771	Musculoskeletal symptoms referable to limbs	symptoms	Musculoskeletal symptoms referable to limbs (771) -- rs114969413	6:31957902:G:A	rs114969413	6:31925679:G:A	-0.403931	0.181	0.66769	0.0256375	10816	1803	9013	0.999998	0.0153014	0	logistic
729.3	Panniculitis	musculoskeletal	Panniculitis (729.3) -- rs144614916	6:32708532:A:C	rs144614916	6:32676309:A:C	2.46642	1.10544	11.7802	0.0256706	162	27	135	0.158126	0.0154321	0	logistic
352.1	Trigeminal nerve disorders [CN5]	neurological	Trigeminal nerve disorders [CN5] (352.1) -- rs1048709	6:31947158:A:G	rs1048709	6:31914935:A:G	0.371677	0.166585	1.45016	0.0256709	1074	179	895	0.986286	0.126164	0	logistic
530.9	Heartburn	digestive	Heartburn (530.9) -- rs9268847	6:32461500:A:G	rs9268847	6:32429277:A:G	0.164613	0.0737905	1.17894	0.0256938	3139	523	2616	0.999659	0.345014	10	logistic
709.6	Other specified diffuse diseases of connective tissue	dermatologic	Other specified diffuse diseases of connective tissue (709.6) -- rs145568234	6:32279268:T:G	rs145568234	6:32247045:T:G	2.20042	0.986676	9.02879	0.0257386	450	75	375	0.094336	0.00555556	0	logistic
801	Fracture of ankle and foot	injuries & poisonings	Fracture of ankle and foot (801) -- rs114969413	6:31957902:G:A	rs114969413	6:31925679:G:A	0.880211	0.394726	2.41141	0.0257522	1566	261	1305	0.409341	0.01341	0	logistic
567	Peritonitis and retroperitoneal infections	digestive	Peritonitis and retroperitoneal infections (567) -- rs145568234	6:32279268:T:G	rs145568234	6:32247045:T:G	0.895184	0.401534	2.44779	0.0257865	1320	220	1100	0.34425	0.0121212	0	logistic
753.2	Congenital anomalies of posterior segment of eye	congenital anomalies	Congenital anomalies of posterior segment of eye (753.2) -- rs3819720	6:32836793:G:A	rs3819720	6:32804570:G:A	-0.801788	0.359787	0.448526	0.0258465	234	39	195	0.0363672	0.245726	0	logistic
790	Nonspecific findings on examination of blood	symptoms	Nonspecific findings on examination of blood (790) -- rs9268847	6:32461500:A:G	rs9268847	6:32429277:A:G	-0.239225	0.107357	0.787238	0.0258605	1642	275	1367	0.479734	0.359318	8	logistic
536	Disorders of function of stomach	digestive	Disorders of function of stomach (536) -- rs114969413	6:31957902:G:A	rs114969413	6:31925679:G:A	-0.888041	0.398534	0.411461	0.0258625	3330	555	2775	0.838681	0.0153153	0	logistic
427.7	Tachycardia NOS	circulatory system	Tachycardia NOS (427.7) -- rs114969413	6:31957902:G:A	rs114969413	6:31925679:G:A	0.458631	0.205835	1.58191	0.0258706	5352	892	4460	0.711244	0.0142937	0	logistic
561	Symptoms involving digestive system	digestive	Symptoms involving digestive system (561) -- rs145568234	6:32279268:T:G	rs145568234	6:32247045:T:G	0.295745	0.132763	1.34413	0.0259064	27839	4639	23200	0.989744	0.00657351	37	logistic
184.11	Malignant neoplasm of ovary	neoplasms	Malignant neoplasm of ovary (184.11) -- rs4654925	1:19901230:G:C	rs4654925	1:20227723:G:C	-0.409836	0.184104	0.663759	0.0260062	519	88	431	0.36987	0.424855	9	logistic
737.1	Kyphosis (acquired)	musculoskeletal	Kyphosis (acquired) (737.1) -- rs4654925	1:19901230:G:C	rs4654925	1:20227723:G:C	-0.560563	0.251868	0.570888	0.0260394	297	50	247	0.021895	0.410774	3	logistic
523	Gingival and periodontal diseases	digestive	Gingival and periodontal diseases (523) -- rs3135344	6:32427259:C:T	rs3135344	6:32395036:C:T	-0.501544	0.225351	0.605595	0.0260403	618	103	515	0.629648	0.194984	0	logistic
733.6	Costochondritis	musculoskeletal	Costochondritis (733.6) -- rs6869382	5:145942508:C:T	rs6869382	5:145322071:C:T	0.357588	0.160678	1.42988	0.0260486	734	122	612	0.681359	0.434605	4	logistic
255.21	Glucocorticoid deficiency	endocrine/metabolic	Glucocorticoid deficiency (255.21) -- rs9274700	6:32669403:A:G	rs9274700	6:32637180:A:G	-0.219902	0.0988759	0.802597	0.026147	1872	312	1560	0.936223	0.307425	0	logistic
530.3	Stricture and stenosis of esophagus	digestive	Stricture and stenosis of esophagus (530.3) -- rs145568234	6:32279268:T:G	rs145568234	6:32247045:T:G	2.13084	0.958485	8.42196	0.0262066	508	84	424	0.106514	0.00590551	2	logistic
698	Pruritus and related conditions	dermatologic	Pruritus and related conditions (698) -- rs9270949	6:32605198:T:C	rs9270949	6:32572975:T:C	-0.112339	0.050537	0.893741	0.0262217	9282	1547	7735	0.959236	0.223766	0	logistic
686.5	Pyoderma	dermatologic	Pyoderma (686.5) -- rs3819720	6:32836793:G:A	rs3819720	6:32804570:G:A	-1.07396	0.483263	0.341653	0.0262625	168	28	140	0.906117	0.244048	0	logistic
523.1	Gingivitis	digestive	Gingivitis (523.1) -- rs1967688	6:32372291:C:T	rs1967688	6:32340068:C:T	0.624098	0.280858	1.86656	0.0262757	205	35	170	0.90094	0.431707	5	logistic
131	Protozoan infection	infectious diseases	Protozoan infection (131) -- rs114969413	6:31957902:G:A	rs114969413	6:31925679:G:A	2.07561	0.934121	7.96944	0.0262834	474	79	395	0.146998	0.00843882	0	logistic
425.2	Secondary/extrinsic cardiomyopathies	circulatory system	Secondary/extrinsic cardiomyopathies (425.2) -- rs9268847	6:32461500:A:G	rs9268847	6:32429277:A:G	0.324381	0.146016	1.38317	0.0263135	761	127	634	0.667714	0.356767	7	logistic
327.31	Central/nonobstroctive sleep apnea	neurological	Central/nonobstroctive sleep apnea (327.31) -- rs1967688	6:32372291:C:T	rs1967688	6:32340068:C:T	-0.385817	0.173702	0.679895	0.0263417	608	102	506	0.94391	0.386513	9	logistic
577	Diseases of pancreas	digestive	Diseases of pancreas (577) -- rs3828796	6:32668197:A:G	rs3828796	6:32635974:A:G	0.182587	0.0822334	1.20032	0.0263951	3726	621	3105	0.983619	0.193908	0	logistic
578.1	Hematemesis	digestive	Hematemesis (578.1) -- rs6869382	5:145942508:C:T	rs6869382	5:145322071:C:T	0.373775	0.168436	1.45321	0.0264803	602	100	502	0.285461	0.464286	4	logistic
261	Vitamin deficiency	endocrine/metabolic	Vitamin deficiency (261) -- rs144614916	6:32708532:A:C	rs144614916	6:32676309:A:C	-0.16995	0.0765879	0.843707	0.0264857	46891	13425	33466	0.999663	0.0103645	40	logistic
442.8	Aneurysm of other specified artery	circulatory system	Aneurysm of other specified artery (442.8) -- rs3135344	6:32427259:C:T	rs3135344	6:32395036:C:T	0.426319	0.192127	1.53161	0.02649	594	99	495	0.831517	0.199495	0	logistic
721.2	Spondylosis with myelopathy	musculoskeletal	Spondylosis with myelopathy (721.2) -- rs9270949	6:32605198:T:C	rs9270949	6:32572975:T:C	0.229897	0.103614	1.25847	0.0265005	1986	331	1655	0.906282	0.216767	0	logistic
627.4	Premenopausal menorrhagia	genitourinary	Premenopausal menorrhagia (627.4) -- rs3828796	6:32668197:A:G	rs3828796	6:32635974:A:G	0.571072	0.257483	1.77016	0.0265615	384	64	320	0.758122	0.205729	0	logistic
276.4	Acid-base balance disorder	endocrine/metabolic	Acid-base balance disorder (276.4) -- rs1967688	6:32372291:C:T	rs1967688	6:32340068:C:T	-0.223835	0.100933	0.799447	0.0265779	1640	274	1366	0.143607	0.394512	22	logistic
649.1	Diabetes or abnormal glucose tolerance complicating pregnancy	pregnancy complications	Diabetes or abnormal glucose tolerance complicating pregnancy (649.1) -- rs9270949	6:32605198:T:C	rs9270949	6:32572975:T:C	-0.279226	0.125953	0.756369	0.0266297	1866	311	1555	0.269069	0.203912	0	logistic
447	Other disorders of arteries and arterioles	circulatory system	Other disorders of arteries and arterioles (447) -- rs6869382	5:145942508:C:T	rs6869382	5:145322071:C:T	-0.148231	0.0668771	0.862232	0.0266597	4063	677	3386	0.928543	0.427024	11	logistic
614.5	Inflammatory disease of cervix, vagina, and vulva	genitourinary	Inflammatory disease of cervix, vagina, and vulva (614.5) -- rs3104411	6:32715876:G:A	rs3104411	6:32683653:G:A	0.135486	0.061128	1.14509	0.0266618	6519	1084	5435	1	0.245513	123	logistic
747.2	Congenital anomalies of peripheral vascular system	congenital anomalies	Congenital anomalies of peripheral vascular system (747.2) -- rs2314757	1:19805278:C:T	rs2314757	1:20131771:C:T	0.574544	0.25929	1.77632	0.0267027	317	55	262	0.982529	0.307571	43	logistic
655	Known or suspected fetal abnormality affecting management of mother	pregnancy complications	Known or suspected fetal abnormality affecting management of mother (655) -- rs9271364	6:32619010:A:G	rs9271364	6:32586787:A:G	-0.329624	0.148769	0.719194	0.0267141	834	139	695	0.778534	0.447842	0	logistic
729	Other disorders of soft tissues	musculoskeletal	Other disorders of soft tissues (729) -- rs1048709	6:31947158:A:G	rs1048709	6:31914935:A:G	-0.156147	0.0704922	0.855433	0.0267532	9976	1663	8313	0.999755	0.124298	2	logistic
8.5	Bacterial enteritis	infectious diseases	Bacterial enteritis (8.5) -- rs9271364	6:32619010:A:G	rs9271364	6:32586787:A:G	0.127305	0.0575148	1.13576	0.0268683	5051	842	4209	0.444643	0.429618	1	logistic
272.9	Unspecified disorder of lipoid metabolism	endocrine/metabolic	Unspecified disorder of lipoid metabolism (272.9) -- rs9270949	6:32605198:T:C	rs9270949	6:32572975:T:C	-0.180161	0.0814397	0.835136	0.0269525	4026	671	3355	0.599056	0.231371	0	logistic
735.3	Hallux valgus (Bunion)	musculoskeletal	Hallux valgus (Bunion) (735.3) -- rs144614916	6:32708532:A:C	rs144614916	6:32676309:A:C	0.895346	0.404746	2.44818	0.0269584	1852	307	1545	0.31858	0.00944924	2	logistic
378.1	Strabismus (not specified as paralytic)	sense organs	Strabismus (not specified as paralytic) (378.1) -- rs148844907	6:31660620:T:A	rs148844907	6:31628397:T:A	1.63926	0.741137	5.15134	0.0269796	669	111	558	0.123635	0.00597907	3	logistic
443.9	Peripheral vascular disease, unspecified	circulatory system	Peripheral vascular disease, unspecified (443.9) -- rs6869382	5:145942508:C:T	rs6869382	5:145322071:C:T	-0.0755993	0.0341817	0.927188	0.0269883	16149	2698	13451	0.999996	0.442535	50	logistic
250.24	Type 2 diabetes with neurological manifestations	endocrine/metabolic	Type 2 diabetes with neurological manifestations (250.24) -- rs4654925	1:19901230:G:C	rs4654925	1:20227723:G:C	-0.0858035	0.038808	0.917775	0.0270376	11988	2000	9988	0.991176	0.442776	131	logistic
204.21	Myeloid leukemia, acute	neoplasms	Myeloid leukemia, acute (204.21) -- rs9270949	6:32605198:T:C	rs9270949	6:32572975:T:C	0.82532	0.373284	2.28261	0.0270379	216	36	180	0.917023	0.206019	0	logistic
327.4	Insomnia	neurological	Insomnia (327.4) -- rs9271364	6:32619010:A:G	rs9271364	6:32586787:A:G	-0.0542427	0.0245339	0.947202	0.0270409	25347	4225	21122	0.999999	0.431057	2	logistic
977	Personal history of allergy to medicinal agents	injuries & poisonings	Personal history of allergy to medicinal agents (977) -- rs3135344	6:32427259:C:T	rs3135344	6:32395036:C:T	0.129113	0.0584291	1.13782	0.0271239	6273	1045	5228	0.996039	0.211621	1	logistic
454.11	Varicose veins of lower extremity, symptomtic	circulatory system	Varicose veins of lower extremity, symptomtic (454.11) -- rs114969413	6:31957902:G:A	rs114969413	6:31925679:G:A	-0.42017	0.190155	0.656935	0.0271315	9748	1625	8123	0.922814	0.0154904	0	logistic
159.3	Malignant neoplasm of gallbladder and extrahepatic bile ducts	neoplasms	Malignant neoplasm of gallbladder and extrahepatic bile ducts (159.3) -- rs2314757	1:19805278:C:T	rs2314757	1:20131771:C:T	-1.26303	0.571675	0.282796	0.0271504	146	26	120	0.718484	0.30137	16	logistic
201	Hodgkin's disease	neoplasms	Hodgkin's disease (201) -- rs9274700	6:32669403:A:G	rs9274700	6:32637180:A:G	-0.438105	0.198315	0.645258	0.0271652	516	86	430	0.646277	0.321705	0	logistic
318	Tobacco use disorder	mental disorders	Tobacco use disorder (318) -- rs148844907	6:31660620:T:A	rs148844907	6:31628397:T:A	0.343512	0.155504	1.40989	0.0271731	29968	4998	24970	0.34869	0.0046216	42	logistic
514.2	Solitary pulmonary nodule	respiratory	Solitary pulmonary nodule (514.2) -- rs2836882	21:39094644:G:A	rs2836882	21:40466570:G:A	0.101572	0.0459886	1.10691	0.0271996	10457	1747	8710	0.996363	0.23501	145	logistic
288	Diseases of white blood cells	hematopoietic	Diseases of white blood cells (288) -- rs3828796	6:32668197:A:G	rs3828796	6:32635974:A:G	0.165738	0.0750496	1.18026	0.027218	4048	675	3373	0.999773	0.202569	2	logistic
368.9	Subjective visual disturbances	sense organs	Subjective visual disturbances (368.9) -- rs17208853	6:32408583:T:C	rs17208853	6:32376360:T:C	0.46908	0.212414	1.59852	0.027221	1907	318	1589	0.620096	0.0424751	0	logistic
851	Complications of transplants and reattached limbs	injuries & poisonings	Complications of transplants and reattached limbs (851) -- rs9270949	6:32605198:T:C	rs9270949	6:32572975:T:C	-0.657366	0.297693	0.518214	0.0272299	360	60	300	0.161862	0.219444	0	logistic
580	Nephritis; nephrosis; renal sclerosis	genitourinary	Nephritis; nephrosis; renal sclerosis (580) -- rs9274700	6:32669403:A:G	rs9274700	6:32637180:A:G	-0.125919	0.0570502	0.881686	0.0273025	5814	969	4845	0.943209	0.300912	0	logistic
949	Allergies, other	injuries & poisonings	Allergies, other (949) -- rs145568234	6:32279268:T:G	rs145568234	6:32247045:T:G	-0.733865	0.332575	0.48005	0.027341	7740	1290	6450	0.411382	0.00872093	12	logistic
796	Elevated prostate specific antigen [PSA]	genitourinary	Elevated prostate specific antigen [PSA] (796) -- rs2836882	21:39094644:G:A	rs2836882	21:40466570:G:A	-0.149232	0.06763	0.861369	0.0273419	5607	940	4667	0.996097	0.233726	93	logistic
612	Breast conditions, congenital or relating to hormones	genitourinary	Breast conditions, congenital or relating to hormones (612) -- rs4654925	1:19901230:G:C	rs4654925	1:20227723:G:C	0.167329	0.0758424	1.18214	0.0273647	2682	447	2235	0.501982	0.44258	30	logistic
465.2	Acute pharyngitis	respiratory	Acute pharyngitis (465.2) -- rs9270949	6:32605198:T:C	rs9270949	6:32572975:T:C	-0.106661	0.0483474	0.89883	0.0273743	10026	1671	8355	0.0662827	0.22676	0	logistic
427.9	Palpitations	circulatory system	Palpitations (427.9) -- rs6869382	5:145942508:C:T	rs6869382	5:145322071:C:T	-0.0618243	0.0280343	0.940048	0.0274323	20456	3416	17040	1	0.437182	87	logistic
426.4	Anomalous atrioventricular excitation	circulatory system	Anomalous atrioventricular excitation (426.4) -- rs3104411	6:32715876:G:A	rs3104411	6:32683653:G:A	0.669656	0.303712	1.95357	0.0274605	214	36	178	0.918386	0.257009	2	logistic
594	Urinary calculus	genitourinary	Urinary calculus (594) -- rs3819720	6:32836793:G:A	rs3819720	6:32804570:G:A	-0.0954916	0.0433235	0.908926	0.0275136	10959	1827	9132	0.687597	0.25381	27	logistic
202.2	Non-Hodgkins lymphoma	neoplasms	Non-Hodgkins lymphoma (202.2) -- rs145568234	6:32279268:T:G	rs145568234	6:32247045:T:G	1.05752	0.479905	2.87922	0.0275525	1911	319	1592	0.235379	0.00680272	3	logistic
555	Inflammatory bowel disease and other gastroenteritis and colitis	digestive	Inflammatory bowel disease and other gastroenteritis and colitis (555) -- rs9274700	6:32669403:A:G	rs9274700	6:32637180:A:G	-0.114239	0.0518442	0.892045	0.0275588	7217	1203	6014	0.999315	0.297492	0	logistic
483	Acute bronchitis and bronchiolitis	respiratory	Acute bronchitis and bronchiolitis (483) -- rs2314757	1:19805278:C:T	rs2314757	1:20131771:C:T	0.171904	0.078017	1.18756	0.0275649	3156	550	2606	0.999998	0.295786	294	logistic
726.3	Bursitis	musculoskeletal	Bursitis (726.3) -- rs9268847	6:32461500:A:G	rs9268847	6:32429277:A:G	-0.207897	0.0943583	0.812291	0.0275755	2151	358	1793	0.682823	0.335658	3	logistic
170.2	Cancer of connective tissue	neoplasms	Cancer of connective tissue (170.2) -- rs1048709	6:31947158:A:G	rs1048709	6:31914935:A:G	0.6895	0.313197	1.99272	0.0277016	240	40	200	0.997977	0.135417	0	logistic
556.1	Ulceration of intestine	digestive	Ulceration of intestine (556.1) -- rs3104411	6:32715876:G:A	rs3104411	6:32683653:G:A	0.786101	0.357201	2.19482	0.0277556	212	35	177	0.0364055	0.273585	4	logistic
228.1	Hemangioma of skin and subcutaneous tissue	neoplasms	Hemangioma of skin and subcutaneous tissue (228.1) -- rs17208853	6:32408583:T:C	rs17208853	6:32376360:T:C	-0.357208	0.162382	0.699627	0.0278207	4079	679	3400	0.985667	0.0388576	1	logistic
531.1	Hemorrhage from gastrointestinal ulcer	digestive	Hemorrhage from gastrointestinal ulcer (531.1) -- rs3135344	6:32427259:C:T	rs3135344	6:32395036:C:T	-0.661937	0.300929	0.515851	0.027832	371	62	309	0.331254	0.22372	1	logistic
696.42	Psoriatic arthropathy	dermatologic	Psoriatic arthropathy (696.42) -- rs2836882	21:39094644:G:A	rs2836882	21:40466570:G:A	0.259881	0.118167	1.29678	0.0278593	1434	239	1195	0.242029	0.245119	17	logistic
671	Venous/cerebrovascular complications embolism in pregnancy and the puerperium	pregnancy complications	Venous/cerebrovascular complications embolism in pregnancy and the puerperium (671) -- rs9270949	6:32605198:T:C	rs9270949	6:32572975:T:C	0.720731	0.32772	2.05594	0.0278616	198	33	165	0.795992	0.252525	0	logistic
371	Inflammation of the eye	sense organs	Inflammation of the eye (371) -- rs148844907	6:31660620:T:A	rs148844907	6:31628397:T:A	0.677052	0.307862	1.96807	0.0278631	6219	1038	5181	0.283441	0.00458273	15	logistic
458.1	Orthostatic hypotension	circulatory system	Orthostatic hypotension (458.1) -- rs1048709	6:31947158:A:G	rs1048709	6:31914935:A:G	0.350267	0.159282	1.41945	0.0278756	1416	236	1180	0.834391	0.13524	0	logistic
628	Ovarian cyst	genitourinary	Ovarian cyst (628) -- rs9271364	6:32619010:A:G	rs9271364	6:32586787:A:G	0.163037	0.0741523	1.17708	0.0279011	2790	465	2325	0.822414	0.437276	0	logistic
340	Migraine	neurological	Migraine (340) -- rs4654925	1:19901230:G:C	rs4654925	1:20227723:G:C	-0.0741539	0.0337504	0.928529	0.0280114	13864	2309	11555	0.99912	0.448608	134	logistic
368.9	Subjective visual disturbances	sense organs	Subjective visual disturbances (368.9) -- rs2836882	21:39094644:G:A	rs2836882	21:40466570:G:A	0.235349	0.107122	1.26535	0.0280189	1880	313	1567	0.808114	0.242553	27	logistic
536.3	Gastroparesis	digestive	Gastroparesis (536.3) -- rs1048709	6:31947158:A:G	rs1048709	6:31914935:A:G	-0.333813	0.151946	0.716187	0.0280262	2201	367	1834	0.496307	0.116311	1	logistic
10	Tuberculosis	infectious diseases	Tuberculosis (10) -- rs4654925	1:19901230:G:C	rs4654925	1:20227723:G:C	-0.349381	0.159065	0.705125	0.028059	726	122	604	0.663727	0.429063	6	logistic
378.5	Paralytic strabismus	sense organs	Paralytic strabismus (378.5) -- rs3135344	6:32427259:C:T	rs3135344	6:32395036:C:T	0.549453	0.250163	1.73231	0.0280647	402	67	335	0.744207	0.212687	0	logistic
442	Other aneurysm	circulatory system	Other aneurysm (442) -- rs17208853	6:32408583:T:C	rs17208853	6:32376360:T:C	0.251286	0.114416	1.28568	0.0280742	7774	1296	6478	0.859633	0.0433496	0	logistic
433.8	Late effects of cerebrovascular disease	circulatory system	Late effects of cerebrovascular disease (433.8) -- rs3135344	6:32427259:C:T	rs3135344	6:32395036:C:T	0.256483	0.11679	1.29238	0.0280848	1680	280	1400	0.615791	0.229762	0	logistic
458	Hypotension	circulatory system	Hypotension (458) -- rs144614916	6:32708532:A:C	rs144614916	6:32676309:A:C	0.586551	0.267096	1.79778	0.0280901	3707	618	3089	0.557828	0.0113299	1	logistic
278.1	Obesity	endocrine/metabolic	Obesity (278.1) -- rs148844907	6:31660620:T:A	rs148844907	6:31628397:T:A	0.262369	0.119479	1.30001	0.0280965	45034	9417	35617	0.0686305	0.00491851	79	logistic
287.31	Primary thrombocytopenia	hematopoietic	Primary thrombocytopenia (287.31) -- rs2836882	21:39094644:G:A	rs2836882	21:40466570:G:A	0.369782	0.16842	1.44742	0.028121	668	111	557	0.973696	0.237275	10	logistic
360.2	Progressive myopia	sense organs	Progressive myopia (360.2) -- rs3104411	6:32715876:G:A	rs3104411	6:32683653:G:A	-0.383381	0.174622	0.681553	0.0281286	839	139	700	0.928047	0.275328	13	logistic
687.3	Changes in skin texture	dermatologic	Changes in skin texture (687.3) -- rs3135344	6:32427259:C:T	rs3135344	6:32395036:C:T	0.472689	0.215321	1.6043	0.0281439	468	78	390	0.0127569	0.211538	0	logistic
225	Benign neoplasm of brain and other parts of nervous system	neoplasms	Benign neoplasm of brain and other parts of nervous system (225) -- rs3104411	6:32715876:G:A	rs3104411	6:32683653:G:A	0.264409	0.120461	1.30266	0.028165	1441	240	1201	0.99643	0.261624	35	logistic
671	Venous/cerebrovascular complications embolism in pregnancy and the puerperium	pregnancy complications	Venous/cerebrovascular complications embolism in pregnancy and the puerperium (671) -- rs9274700	6:32669403:A:G	rs9274700	6:32637180:A:G	-0.778341	0.354603	0.459167	0.0281662	198	33	165	0.153495	0.313131	0	logistic
747.2	Congenital anomalies of peripheral vascular system	congenital anomalies	Congenital anomalies of peripheral vascular system (747.2) -- rs1048709	6:31947158:A:G	rs1048709	6:31914935:A:G	-1.11773	0.509383	0.327021	0.028215	360	60	300	0.466884	0.120833	0	logistic
599.3	Dysuria	genitourinary	Dysuria (599.3) -- rs9271364	6:32619010:A:G	rs9271364	6:32586787:A:G	0.07184	0.0327444	1.07448	0.0282382	14733	2456	12277	0.997257	0.431786	2	logistic
696.41	Psoriasis vulgaris	dermatologic	Psoriasis vulgaris (696.41) -- rs4654925	1:19901230:G:C	rs4654925	1:20227723:G:C	0.121275	0.0552827	1.12893	0.0282558	4950	824	4126	0.567706	0.446162	54	logistic
228.1	Hemangioma of skin and subcutaneous tissue	neoplasms	Hemangioma of skin and subcutaneous tissue (228.1) -- rs114969413	6:31957902:G:A	rs114969413	6:31925679:G:A	-0.554293	0.252675	0.574479	0.028257	4080	680	3400	0.0283105	0.0159314	0	logistic
496	Chronic airway obstruction	respiratory	Chronic airway obstruction (496) -- rs144614916	6:32708532:A:C	rs144614916	6:32676309:A:C	0.307149	0.140045	1.35954	0.0282915	16731	2790	13941	0.530471	0.0109079	14	logistic
378	Strabismus and other disorders of binocular eye movements	sense organs	Strabismus and other disorders of binocular eye movements (378) -- rs1967688	6:32372291:C:T	rs1967688	6:32340068:C:T	-0.228719	0.104287	0.795552	0.0282948	1490	252	1238	0.788674	0.391611	40	logistic
217.1	Nevus, non-neoplastic	neoplasms	Nevus, non-neoplastic (217.1) -- rs17208853	6:32408583:T:C	rs17208853	6:32376360:T:C	0.891132	0.406464	2.43789	0.0283505	504	84	420	0.580651	0.0347222	0	logistic
558	Noninfectious gastroenteritis	digestive	Noninfectious gastroenteritis (558) -- rs114969413	6:31957902:G:A	rs114969413	6:31925679:G:A	0.371695	0.169596	1.45019	0.0284052	6276	1046	5230	0.999512	0.0160931	0	logistic
707.2	Chronic ulcer of leg or foot	dermatologic	Chronic ulcer of leg or foot (707.2) -- rs3104411	6:32715876:G:A	rs3104411	6:32683653:G:A	-0.150184	0.0685285	0.86055	0.0284119	5323	894	4429	0.999999	0.256622	101	logistic
395	Heart valve disorders	circulatory system	Heart valve disorders (395) -- rs3135344	6:32427259:C:T	rs3135344	6:32395036:C:T	0.0867784	0.0395999	1.09065	0.0284243	15646	2608	13038	0.999988	0.211779	8	logistic
579.8	Nonspecific abnormal findings in stool contents	digestive	Nonspecific abnormal findings in stool contents (579.8) -- rs144614916	6:32708532:A:C	rs144614916	6:32676309:A:C	-1.31219	0.598844	0.269229	0.0284364	2522	421	2101	1	0.0107058	3	logistic
931	Contact dermatitis and other eczema due to plants [except food]	dermatologic	Contact dermatitis and other eczema due to plants [except food] (931) -- rs3135344	6:32427259:C:T	rs3135344	6:32395036:C:T	-1.2588	0.574485	0.283995	0.0284389	132	22	110	0.915674	0.208333	0	logistic
446.3	Hypersensitivity angiitis	circulatory system	Hypersensitivity angiitis (446.3) -- rs2314757	1:19805278:C:T	rs2314757	1:20131771:C:T	-1.30268	0.594602	0.271804	0.0284637	152	23	129	0.358488	0.282895	16	logistic
327.1	Hypersomnia	neurological	Hypersomnia (327.1) -- rs3819720	6:32836793:G:A	rs3819720	6:32804570:G:A	-0.328152	0.149806	0.720254	0.0284873	988	165	823	0.951386	0.245445	2	logistic
155.1	Malignant neoplasm of liver, primary	neoplasms	Malignant neoplasm of liver, primary (155.1) -- rs9268847	6:32461500:A:G	rs9268847	6:32429277:A:G	-0.186727	0.0852513	0.82967	0.0285018	2549	426	2123	0.967065	0.350137	7	logistic
289.1	Myelofibrosis	hematopoietic	Myelofibrosis (289.1) -- rs4654925	1:19901230:G:C	rs4654925	1:20227723:G:C	1.09357	0.499395	2.9849	0.0285401	143	24	119	0.0856474	0.437063	1	logistic
626.8	Infertility, female	genitourinary	Infertility, female (626.8) -- rs2836882	21:39094644:G:A	rs2836882	21:40466570:G:A	0.374286	0.170979	1.45395	0.0285911	804	133	671	0.288566	0.239428	12	logistic
272.9	Unspecified disorder of lipoid metabolism	endocrine/metabolic	Unspecified disorder of lipoid metabolism (272.9) -- rs114969413	6:31957902:G:A	rs114969413	6:31925679:G:A	-0.685776	0.313386	0.503699	0.0286494	4026	671	3355	0.999882	0.013537	0	logistic
250.12	Type 1 diabetes with renal manifestations	endocrine/metabolic	Type 1 diabetes with renal manifestations (250.12) -- rs1048709	6:31947158:A:G	rs1048709	6:31914935:A:G	-0.578941	0.264565	0.560492	0.0286498	756	126	630	0.991202	0.134259	0	logistic
695.42	Systemic lupus erythematosus	dermatologic	Systemic lupus erythematosus (695.42) -- rs1967688	6:32372291:C:T	rs1967688	6:32340068:C:T	0.153441	0.0701293	1.16584	0.028672	3604	606	2998	0.573064	0.398585	68	logistic
773	Pain in limb	symptoms	Pain in limb (773) -- rs3104411	6:32715876:G:A	rs3104411	6:32683653:G:A	-0.0569516	0.0260332	0.94464	0.0286951	36065	6043	30022	1	0.265035	682	logistic
345.3	Convulsions	neurological	Convulsions (345.3) -- rs3135344	6:32427259:C:T	rs3135344	6:32395036:C:T	0.144768	0.0661761	1.15577	0.0286976	4905	817	4088	0.975231	0.213965	2	logistic
636.8	Cervical incompetence	pregnancy complications	Cervical incompetence (636.8) -- rs1048709	6:31947158:A:G	rs1048709	6:31914935:A:G	1.012	0.462621	2.75111	0.0287027	263	43	220	0.595582	0.142586	1	logistic
395.1	Nonrheumatic mitral valve disorders	circulatory system	Nonrheumatic mitral valve disorders (395.1) -- rs3104411	6:32715876:G:A	rs3104411	6:32683653:G:A	0.116038	0.0530499	1.12304	0.0287182	7344	1230	6114	0.999999	0.274237	132	logistic
269	Proteinuria	endocrine/metabolic	Proteinuria (269) -- rs1048709	6:31947158:A:G	rs1048709	6:31914935:A:G	-0.116965	0.0534781	0.889617	0.0287317	14711	2452	12259	1	0.122969	0	logistic
458	Hypotension	circulatory system	Hypotension (458) -- rs3104411	6:32715876:G:A	rs3104411	6:32683653:G:A	0.173213	0.0792017	1.18912	0.028743	3636	607	3029	0.998347	0.27269	72	logistic
380.4	Impacted cerumen	sense organs	Impacted cerumen (380.4) -- rs9274700	6:32669403:A:G	rs9274700	6:32637180:A:G	-0.115336	0.0527443	0.891066	0.0287638	6918	1153	5765	0.999317	0.299075	0	logistic
872	Traumatic amputation	injuries & poisonings	Traumatic amputation (872) -- rs2314757	1:19805278:C:T	rs2314757	1:20131771:C:T	-0.52097	0.238269	0.593944	0.0287805	596	102	494	0.953372	0.286913	46	logistic
285.21	Anemia in chronic kidney disease	hematopoietic	Anemia in chronic kidney disease (285.21) -- rs9271364	6:32619010:A:G	rs9271364	6:32586787:A:G	-0.136178	0.0623278	0.872687	0.0288986	4320	720	3600	0.893606	0.433796	0	logistic
282.8	Other hemoglobinopathies	hematopoietic	Other hemoglobinopathies (282.8) -- rs3819720	6:32836793:G:A	rs3819720	6:32804570:G:A	-0.284754	0.130364	0.752199	0.0289403	1391	232	1159	0.34502	0.260244	1	logistic
531.2	Gastric ulcer	digestive	Gastric ulcer (531.2) -- rs9271364	6:32619010:A:G	rs9271364	6:32586787:A:G	-0.240108	0.109929	0.786543	0.0289473	1290	215	1075	0.919173	0.444186	0	logistic
286.9	Abnormal coagulation profile	hematopoietic	Abnormal coagulation profile (286.9) -- rs114969413	6:31957902:G:A	rs114969413	6:31925679:G:A	0.713642	0.326756	2.04141	0.0289607	1896	316	1580	0.478382	0.0145042	0	logistic
1004	Other signs and symptoms involving emotional state	injuries & poisonings	Other signs and symptoms involving emotional state (1004) -- rs17208853	6:32408583:T:C	rs17208853	6:32376360:T:C	-0.836272	0.383003	0.433323	0.0290017	1294	215	1079	0.393496	0.0355487	0	logistic
527.7	Disturbance of salivary secretion	digestive	Disturbance of salivary secretion (527.7) -- rs1048709	6:31947158:A:G	rs1048709	6:31914935:A:G	0.410685	0.188091	1.50785	0.029004	876	146	730	0.827551	0.13242	0	logistic
529	Diseases and other conditions of the tongue	digestive	Diseases and other conditions of the tongue (529) -- rs1967688	6:32372291:C:T	rs1967688	6:32340068:C:T	0.294561	0.134946	1.34254	0.0290508	852	144	708	0.686929	0.378521	12	logistic
686.3	Pilonidal cyst	dermatologic	Pilonidal cyst (686.3) -- rs3135344	6:32427259:C:T	rs3135344	6:32395036:C:T	0.499098	0.228679	1.64724	0.0290705	474	79	395	0.577359	0.196203	0	logistic
253.4	Anterior pituitary disorders	endocrine/metabolic	Anterior pituitary disorders (253.4) -- rs9268847	6:32461500:A:G	rs9268847	6:32429277:A:G	0.364003	0.166796	1.43908	0.0290855	761	127	634	0.147115	0.340342	1	logistic
536.8	Dyspepsia and other specified disorders of function of stomach	digestive	Dyspepsia and other specified disorders of function of stomach (536.8) -- rs9268847	6:32461500:A:G	rs9268847	6:32429277:A:G	0.284643	0.130434	1.32929	0.0290893	1041	174	867	0.592106	0.338136	3	logistic
362.2	Degeneration of macula and posterior pole of retina	sense organs	Degeneration of macula and posterior pole of retina (362.2) -- rs2314757	1:19805278:C:T	rs2314757	1:20131771:C:T	0.144211	0.0660938	1.15513	0.0291161	5328	905	4423	1	0.290541	480	logistic
736.1	Acquired deformities of forearm	musculoskeletal	Acquired deformities of forearm (736.1) -- rs3828796	6:32668197:A:G	rs3828796	6:32635974:A:G	-1.19559	0.548005	0.302525	0.0291306	174	29	145	0.0729869	0.172414	0	logistic
593.1	Gross hematuria	genitourinary	Gross hematuria (593.1) -- rs6869382	5:145942508:C:T	rs6869382	5:145322071:C:T	0.142277	0.0652451	1.1529	0.0292085	3950	659	3291	0.979012	0.442152	16	logistic
733.9	Chondromalacia	musculoskeletal	Chondromalacia (733.9) -- rs145568234	6:32279268:T:G	rs145568234	6:32247045:T:G	1.52641	0.700086	4.60162	0.0292339	414	69	345	0.235228	0.0144928	0	logistic
705.3	Hidradenitis	dermatologic	Hidradenitis (705.3) -- rs9268847	6:32461500:A:G	rs9268847	6:32429277:A:G	0.2672	0.12258	1.3063	0.0292723	1236	205	1031	0.192679	0.362055	6	logistic
318	Tobacco use disorder	mental disorders	Tobacco use disorder (318) -- rs145568234	6:32279268:T:G	rs145568234	6:32247045:T:G	0.275343	0.12632	1.31698	0.0292771	29980	5000	24980	0.952691	0.00718813	30	logistic
333.1	Essential tremor	neurological	Essential tremor (333.1) -- rs148844907	6:31660620:T:A	rs148844907	6:31628397:T:A	0.997613	0.457824	2.7118	0.0293292	1912	319	1593	0.235318	0.00679916	1	logistic
626.13	Irregular menstrual cycle	genitourinary	Irregular menstrual cycle (626.13) -- rs9271364	6:32619010:A:G	rs9271364	6:32586787:A:G	0.120726	0.055405	1.12832	0.0293343	5790	965	4825	0.964916	0.432815	0	logistic
130	Spirochetal infection	infectious diseases	Spirochetal infection (130) -- rs3828796	6:32668197:A:G	rs3828796	6:32635974:A:G	0.492325	0.225975	1.63612	0.0293559	588	98	490	0.790183	0.186224	0	logistic
747.12	Valvular heart disease/ heart chambers	congenital anomalies	Valvular heart disease/ heart chambers (747.12) -- rs6869382	5:145942508:C:T	rs6869382	5:145322071:C:T	-0.311199	0.142898	0.732568	0.0294233	872	146	726	0.807871	0.419725	4	logistic
272.9	Unspecified disorder of lipoid metabolism	endocrine/metabolic	Unspecified disorder of lipoid metabolism (272.9) -- rs9274700	6:32669403:A:G	rs9274700	6:32637180:A:G	0.158838	0.0729771	1.17215	0.0295141	4025	671	3354	0.984094	0.301863	1	logistic
174.11	Malignant neoplasm of female breast	neoplasms	Malignant neoplasm of female breast (174.11) -- rs1967688	6:32372291:C:T	rs1967688	6:32340068:C:T	-0.0970506	0.0445954	0.90751	0.0295369	8522	1425	7097	0.587749	0.394743	160	logistic
569	Other disorders of intestine	digestive	Other disorders of intestine (569) -- rs17208853	6:32408583:T:C	rs17208853	6:32376360:T:C	0.264547	0.12159	1.30284	0.0295746	5765	961	4804	0.998943	0.0403296	1	logistic
592.11	Acute cystitis	genitourinary	Acute cystitis (592.11) -- rs1967688	6:32372291:C:T	rs1967688	6:32340068:C:T	-0.129159	0.0593719	0.878834	0.0295978	5014	840	4174	0.788479	0.400379	98	logistic
277	Other disorders of metabolism	endocrine/metabolic	Other disorders of metabolism (277) -- rs3828796	6:32668197:A:G	rs3828796	6:32635974:A:G	-0.143313	0.065884	0.866483	0.0296125	5886	981	4905	0.999986	0.199711	0	logistic
433.3	Cerebral ischemia	circulatory system	Cerebral ischemia (433.3) -- rs6869382	5:145942508:C:T	rs6869382	5:145322071:C:T	-0.121597	0.0559132	0.885505	0.0296493	5616	939	4677	0.997059	0.441774	24	logistic
362.4	Retinal vascular changes and abnomalities	sense organs	Retinal vascular changes and abnomalities (362.4) -- rs9270949	6:32605198:T:C	rs9270949	6:32572975:T:C	0.173359	0.0797194	1.18929	0.0296593	3708	618	3090	0.707344	0.219121	0	logistic
751	Genitourinary congenital anomalies	congenital anomalies	Genitourinary congenital anomalies (751) -- rs9268847	6:32461500:A:G	rs9268847	6:32429277:A:G	0.225649	0.103816	1.25314	0.0297387	1544	258	1286	0.519011	0.352008	4	logistic
520	Disorders of tooth development	digestive	Disorders of tooth development (520) -- rs1048709	6:31947158:A:G	rs1048709	6:31914935:A:G	-1.44435	0.664629	0.2359	0.0297682	168	28	140	0.798074	0.151786	0	logistic
564.1	Irritable Bowel Syndrome	digestive	Irritable Bowel Syndrome (564.1) -- rs148844907	6:31660620:T:A	rs148844907	6:31628397:T:A	0.854359	0.393396	2.34987	0.0298742	3656	610	3046	0.21601	0.00451313	4	logistic
242	Thyrotoxicosis with or without goiter	endocrine/metabolic	Thyrotoxicosis with or without goiter (242) -- rs9274700	6:32669403:A:G	rs9274700	6:32637180:A:G	-0.111882	0.0515275	0.89415	0.0299078	7331	1222	6109	0.992268	0.297163	1	logistic
574.12	Cholelithiasis with other cholecystitis	digestive	Cholelithiasis with other cholecystitis (574.12) -- rs3104411	6:32715876:G:A	rs3104411	6:32683653:G:A	0.595028	0.274102	1.81308	0.0299445	330	54	276	0.801018	0.25	6	logistic
352.2	Facial nerve disorders [CN7]	neurological	Facial nerve disorders [CN7] (352.2) -- rs9270949	6:32605198:T:C	rs9270949	6:32572975:T:C	0.262013	0.120703	1.29954	0.0299515	1500	250	1250	0.602877	0.224667	0	logistic
702.1	Actinic keratosis	dermatologic	Actinic keratosis (702.1) -- rs9270949	6:32605198:T:C	rs9270949	6:32572975:T:C	0.195015	0.0898592	1.21533	0.0299898	3467	578	2889	0.855403	0.222815	0	logistic
172.1	Melanomas of skin, dx or hx	neoplasms	Melanomas of skin, dx or hx (172.1) -- rs3135344	6:32427259:C:T	rs3135344	6:32395036:C:T	0.337942	0.155833	1.40206	0.0301112	1182	197	985	0.961926	0.196701	0	logistic
594.1	Calculus of kidney	genitourinary	Calculus of kidney (594.1) -- rs148844907	6:31660620:T:A	rs148844907	6:31628397:T:A	-0.927981	0.428075	0.395351	0.0301739	10188	1697	8491	0.309262	0.00392619	18	logistic
537.1	Lesions of stomach and duodenum	digestive	Lesions of stomach and duodenum (537.1) -- rs4654925	1:19901230:G:C	rs4654925	1:20227723:G:C	0.870853	0.401747	2.38895	0.0301842	155	26	129	0.485718	0.46129	1	logistic
327.41	Organic or persistent insomnia	neurological	Organic or persistent insomnia (327.41) -- rs2314757	1:19805278:C:T	rs2314757	1:20131771:C:T	-0.143659	0.0662808	0.866183	0.0302026	4674	817	3857	1	0.29386	408	logistic
293	Symptoms involving head and neck	mental disorders	Symptoms involving head and neck (293) -- rs3135344	6:32427259:C:T	rs3135344	6:32395036:C:T	0.661733	0.305353	1.93815	0.0302267	210	35	175	0.862799	0.257143	0	logistic
189.21	Malignant neoplasm of bladder	neoplasms	Malignant neoplasm of bladder (189.21) -- rs4654925	1:19901230:G:C	rs4654925	1:20227723:G:C	0.296193	0.13668	1.34473	0.0302303	1120	187	933	0.279492	0.458036	8	logistic
697	Sarcoidosis	dermatologic	Sarcoidosis (697) -- rs114969413	6:31957902:G:A	rs114969413	6:31925679:G:A	-0.724283	0.33423	0.484672	0.0302332	4080	680	3400	0.762766	0.0148284	0	logistic
695.4	Lupus (localized and systemic)	dermatologic	Lupus (localized and systemic) (695.4) -- rs1967688	6:32372291:C:T	rs1967688	6:32340068:C:T	0.143108	0.0660454	1.15385	0.0302495	3940	660	3280	0.48378	0.396447	56	logistic
603.2	Spermatocele	genitourinary	Spermatocele (603.2) -- rs3819720	6:32836793:G:A	rs3819720	6:32804570:G:A	0.627651	0.289731	1.87321	0.0302866	234	39	195	0.365025	0.25641	0	logistic
707.2	Chronic ulcer of leg or foot	dermatologic	Chronic ulcer of leg or foot (707.2) -- rs9271364	6:32619010:A:G	rs9271364	6:32586787:A:G	-0.119704	0.0552768	0.887183	0.0303468	5424	904	4520	0.760385	0.424594	0	logistic
300.1	Anxiety disorder	mental disorders	Anxiety disorder (300.1) -- rs2314757	1:19805278:C:T	rs2314757	1:20131771:C:T	0.0501366	0.0231572	1.05141	0.0303834	34503	5949	28554	1	0.300959	3522	logistic
287.1	Spontaneous ecchymoses	hematopoietic	Spontaneous ecchymoses (287.1) -- rs9271364	6:32619010:A:G	rs9271364	6:32586787:A:G	-0.719549	0.332357	0.486972	0.0303884	198	33	165	0.517582	0.44697	0	logistic
364	Corneal opacity and other disorders of cornea	sense organs	Corneal opacity and other disorders of cornea (364) -- rs17208853	6:32408583:T:C	rs17208853	6:32376360:T:C	0.390585	0.180489	1.47784	0.0304613	2789	465	2324	0.751864	0.0406956	0	logistic
380	Disorders of external ear	sense organs	Disorders of external ear (380) -- rs2314757	1:19805278:C:T	rs2314757	1:20131771:C:T	0.873963	0.403893	2.39639	0.030476	159	26	133	0.997013	0.279874	21	logistic
585	Renal failure	genitourinary	Renal failure (585) -- rs1048709	6:31947158:A:G	rs1048709	6:31914935:A:G	-0.0900607	0.0416283	0.913876	0.0305066	28163	4695	23468	1	0.123158	6	logistic
938.2	Chronic dermatitis due to solar radiation	dermatologic	Chronic dermatitis due to solar radiation (938.2) -- rs4654925	1:19901230:G:C	rs4654925	1:20227723:G:C	-0.305544	0.141288	0.736723	0.0305748	1003	168	835	0.125232	0.4332	11	logistic
589	Abnormal results of function study of kidney	genitourinary	Abnormal results of function study of kidney (589) -- rs1048709	6:31947158:A:G	rs1048709	6:31914935:A:G	-2.15916	0.998769	0.115422	0.0306323	150	25	125	0.109166	0.136667	0	logistic
743.1	Osteoporosis	musculoskeletal	Osteoporosis (743.1) -- rs145568234	6:32279268:T:G	rs145568234	6:32247045:T:G	0.367004	0.169899	1.4434	0.0307625	20065	3347	16718	0.908048	0.00767506	27	logistic
327.5	Parasomnia	neurological	Parasomnia (327.5) -- rs3828796	6:32668197:A:G	rs3828796	6:32635974:A:G	-0.75656	0.350262	0.469278	0.0307739	324	54	270	0.230311	0.199074	0	logistic
204.21	Myeloid leukemia, acute	neoplasms	Myeloid leukemia, acute (204.21) -- rs9271364	6:32619010:A:G	rs9271364	6:32586787:A:G	0.701652	0.324849	2.01708	0.0307779	216	36	180	0.898008	0.435185	0	logistic
204.21	Myeloid leukemia, acute	neoplasms	Myeloid leukemia, acute (204.21) -- rs4654925	1:19901230:G:C	rs4654925	1:20227723:G:C	0.676627	0.313293	1.96723	0.0307937	212	36	176	0.729102	0.412736	4	logistic
338.1	Acute pain	neurological	Acute pain (338.1) -- rs9274700	6:32669403:A:G	rs9274700	6:32637180:A:G	0.109246	0.0505868	1.11544	0.0308057	7288	1215	6073	0.999818	0.298436	1	logistic
706	Diseases of sebaceous glands	dermatologic	Diseases of sebaceous glands (706) -- rs2836882	21:39094644:G:A	rs2836882	21:40466570:G:A	-0.0726454	0.0336517	0.929931	0.0308702	19845	3317	16528	0.99973	0.232678	266	logistic
358.1	Myasthenia gravis	neurological	Myasthenia gravis (358.1) -- rs1967688	6:32372291:C:T	rs1967688	6:32340068:C:T	0.428483	0.198513	1.53493	0.0308918	456	76	380	0.487916	0.39364	6	logistic
415.1	Acute pulmonary heart disease	circulatory system	Acute pulmonary heart disease (415.1) -- rs9274700	6:32669403:A:G	rs9274700	6:32637180:A:G	-0.14335	0.0664184	0.86645	0.0309051	4566	761	3805	0.971776	0.292378	0	logistic
253.11	Acromegaly and gigantism	endocrine/metabolic	Acromegaly and gigantism (253.11) -- rs3135344	6:32427259:C:T	rs3135344	6:32395036:C:T	0.902145	0.418075	2.46488	0.0309393	138	23	115	0.770885	0.246377	0	logistic
596.1	Bladder neck obstruction	genitourinary	Bladder neck obstruction (596.1) -- rs1048709	6:31947158:A:G	rs1048709	6:31914935:A:G	1.06931	0.495888	2.91338	0.0310553	342	57	285	0.66961	0.111111	0	logistic
288.1	Decreased white blood cell count	hematopoietic	Decreased white blood cell count (288.1) -- rs9274700	6:32669403:A:G	rs9274700	6:32637180:A:G	-0.139103	0.0645111	0.870138	0.0310628	4481	747	3734	0.999005	0.305512	0	logistic
274.11	Gouty arthropathy	endocrine/metabolic	Gouty arthropathy (274.11) -- rs4654925	1:19901230:G:C	rs4654925	1:20227723:G:C	0.163764	0.0759798	1.17794	0.0311336	2868	482	2386	0.908146	0.451883	30	logistic
250.7	Diabetic retinopathy	endocrine/metabolic	Diabetic retinopathy (250.7) -- rs3135344	6:32427259:C:T	rs3135344	6:32395036:C:T	-0.159714	0.0741096	0.852388	0.0311539	4569	761	3808	0.998105	0.21033	3	logistic
433	Cerebrovascular disease	circulatory system	Cerebrovascular disease (433) -- rs17208853	6:32408583:T:C	rs17208853	6:32376360:T:C	0.167112	0.0775589	1.18189	0.0311896	17936	2989	14947	0.999753	0.0412857	3	logistic
350.3	Lack of coordination	neurological	Lack of coordination (350.3) -- rs2836882	21:39094644:G:A	rs2836882	21:40466570:G:A	-0.283762	0.131764	0.752946	0.0312748	1458	244	1214	0.904624	0.229424	24	logistic
513.8	Disorders of diaphragm	respiratory	Disorders of diaphragm (513.8) -- rs17208853	6:32408583:T:C	rs17208853	6:32376360:T:C	-1.35675	0.630055	0.257495	0.0312881	462	77	385	0.561906	0.0508658	0	logistic
389.4	Tinnitus	sense organs	Tinnitus (389.4) -- rs2836882	21:39094644:G:A	rs2836882	21:40466570:G:A	0.162502	0.075467	1.17645	0.031296	3727	624	3103	0.919212	0.224846	47	logistic
428	Congestive heart failure; nonhypertensive	circulatory system	Congestive heart failure; nonhypertensive (428) -- rs3135344	6:32427259:C:T	rs3135344	6:32395036:C:T	-0.0827539	0.0384315	0.920578	0.0312962	17166	2861	14305	0.999978	0.216649	4	logistic
8	Intestinal infection	infectious diseases	Intestinal infection (8) -- rs9271364	6:32619010:A:G	rs9271364	6:32586787:A:G	0.109286	0.0507577	1.11548	0.0313108	6137	1023	5114	0.928892	0.436858	0	logistic
379.5	Disorders of iris and ciliary body	sense organs	Disorders of iris and ciliary body (379.5) -- rs114969413	6:31957902:G:A	rs114969413	6:31925679:G:A	1.4052	0.652653	4.07636	0.0313136	342	57	285	0.258779	0.0175439	0	logistic
571.51	Cirrhosis of liver without mention of alcohol	digestive	Cirrhosis of liver without mention of alcohol (571.51) -- rs3819720	6:32836793:G:A	rs3819720	6:32804570:G:A	-0.100863	0.0468467	0.904057	0.0313154	9752	1627	8125	0.939382	0.256511	14	logistic
374.6	Dermatochalasis	sense organs	Dermatochalasis (374.6) -- rs1967688	6:32372291:C:T	rs1967688	6:32340068:C:T	0.296787	0.137856	1.34553	0.0313278	962	160	802	0.827787	0.381497	22	logistic
338.1	Acute pain	neurological	Acute pain (338.1) -- rs3828796	6:32668197:A:G	rs3828796	6:32635974:A:G	0.125692	0.058398	1.13393	0.0313704	7288	1214	6074	0.999986	0.197173	1	logistic
550.5	Ventral hernia	digestive	Ventral hernia (550.5) -- rs2314757	1:19805278:C:T	rs2314757	1:20131771:C:T	0.149463	0.0694437	1.16121	0.0313745	4486	764	3722	1	0.289902	386	logistic
742.9	Other derangement of joint	musculoskeletal	Other derangement of joint (742.9) -- rs145568234	6:32279268:T:G	rs145568234	6:32247045:T:G	1.1086	0.515203	3.03012	0.031415	1176	196	980	0.231324	0.0085034	0	logistic
529.6	Glossodynia	digestive	Glossodynia (529.6) -- rs3135344	6:32427259:C:T	rs3135344	6:32395036:C:T	-1.03938	0.483129	0.353674	0.0314488	203	34	169	0.42297	0.20197	1	logistic
289.5	Diseases of spleen	hematopoietic	Diseases of spleen (289.5) -- rs9268847	6:32461500:A:G	rs9268847	6:32429277:A:G	0.603181	0.280403	1.82792	0.0314669	264	44	220	0.560902	0.363636	0	logistic
261	Vitamin deficiency	endocrine/metabolic	Vitamin deficiency (261) -- rs114969413	6:31957902:G:A	rs114969413	6:31925679:G:A	-0.138895	0.064569	0.870319	0.0314673	46931	13433	33498	0.999959	0.0146918	0	logistic
772.6	Facial weakness	symptoms	Facial weakness (772.6) -- rs144614916	6:32708532:A:C	rs144614916	6:32676309:A:C	2.23096	1.03734	9.3088	0.0315032	228	38	190	0.159559	0.0131579	0	logistic
367.1	Myopia	sense organs	Myopia (367.1) -- rs3104411	6:32715876:G:A	rs3104411	6:32683653:G:A	0.164967	0.076735	1.17935	0.0315693	3486	577	2909	0.999999	0.267642	65	logistic
345	Epilepsy, recurrent seizures, convulsions	neurological	Epilepsy, recurrent seizures, convulsions (345) -- rs3135344	6:32427259:C:T	rs3135344	6:32395036:C:T	0.117917	0.0548508	1.12515	0.0315724	7052	1175	5877	0.99032	0.214478	4	logistic
726.3	Bursitis	musculoskeletal	Bursitis (726.3) -- rs3135344	6:32427259:C:T	rs3135344	6:32395036:C:T	0.220245	0.10247	1.24638	0.0316057	2153	359	1794	0.345831	0.199489	1	logistic
613.7	Other signs and symptoms in breast	genitourinary	Other signs and symptoms in breast (613.7) -- rs17208853	6:32408583:T:C	rs17208853	6:32376360:T:C	-1.30501	0.60726	0.271171	0.031634	1038	173	865	0.999661	0.039499	0	logistic
282.5	Sickle cell anemia	hematopoietic	Sickle cell anemia (282.5) -- rs3828796	6:32668197:A:G	rs3828796	6:32635974:A:G	0.381761	0.177663	1.46486	0.0316513	1182	197	985	0.96888	0.187817	0	logistic
345.12	Partial epilepsy	neurological	Partial epilepsy (345.12) -- rs4654925	1:19901230:G:C	rs4654925	1:20227723:G:C	0.263084	0.122454	1.30094	0.0316788	1137	188	949	0.992073	0.441953	15	logistic
782.6	Pallor and flushing	symptoms	Pallor and flushing (782.6) -- rs3819720	6:32836793:G:A	rs3819720	6:32804570:G:A	0.23724	0.110439	1.26775	0.0317017	1593	265	1328	0.986013	0.257062	3	logistic
272.9	Unspecified disorder of lipoid metabolism	endocrine/metabolic	Unspecified disorder of lipoid metabolism (272.9) -- rs145568234	6:32279268:T:G	rs145568234	6:32247045:T:G	-0.908337	0.422897	0.403194	0.0317223	4020	670	3350	0.892596	0.00758706	6	logistic
575.2	Obstruction of bile duct	digestive	Obstruction of bile duct (575.2) -- rs9268847	6:32461500:A:G	rs9268847	6:32429277:A:G	-0.331406	0.154303	0.717913	0.0317322	784	131	653	0.234943	0.359056	2	logistic
274	Gout and other crystal arthropathies	endocrine/metabolic	Gout and other crystal arthropathies (274) -- rs6869382	5:145942508:C:T	rs6869382	5:145322071:C:T	0.106011	0.0493599	1.11183	0.0317361	7291	1218	6073	0.998275	0.437594	23	logistic
455	Hemorrhoids	circulatory system	Hemorrhoids (455) -- rs3819720	6:32836793:G:A	rs3819720	6:32804570:G:A	-0.0906987	0.0422803	0.913293	0.0319386	11509	1917	9592	0.696422	0.253758	29	logistic
798	Malaise and fatigue	symptoms	Malaise and fatigue (798) -- rs9270949	6:32605198:T:C	rs9270949	6:32572975:T:C	0.0537402	0.025054	1.05521	0.0319548	33897	5649	28248	0.995772	0.223265	2	logistic
360.2	Progressive myopia	sense organs	Progressive myopia (360.2) -- rs9270949	6:32605198:T:C	rs9270949	6:32572975:T:C	-0.38512	0.179566	0.680369	0.0319747	852	142	710	0.686516	0.2277	0	logistic
429.3	Symptoms involving cardiovascular system	circulatory system	Symptoms involving cardiovascular system (429.3) -- rs114969413	6:31957902:G:A	rs114969413	6:31925679:G:A	-0.592824	0.276418	0.552764	0.0319795	4710	785	3925	0.999964	0.0167728	0	logistic
626.8	Infertility, female	genitourinary	Infertility, female (626.8) -- rs3828796	6:32668197:A:G	rs3828796	6:32635974:A:G	-0.437915	0.204195	0.64538	0.0319849	816	136	680	0.853714	0.184436	0	logistic
180	Cervical cancer and dysplasia	neoplasms	Cervical cancer and dysplasia (180) -- rs17208853	6:32408583:T:C	rs17208853	6:32376360:T:C	-0.458341	0.213767	0.632332	0.0320237	3240	540	2700	0.966811	0.0404321	0	logistic
427.21	Atrial fibrillation	circulatory system	Atrial fibrillation (427.21) -- rs3135344	6:32427259:C:T	rs3135344	6:32395036:C:T	0.0965403	0.04503	1.10135	0.03204	13258	2211	11047	1	0.206668	8	logistic
287.4	Qualitative platelet defects	hematopoietic	Qualitative platelet defects (287.4) -- rs3135344	6:32427259:C:T	rs3135344	6:32395036:C:T	0.967399	0.451242	2.63109	0.0320443	162	27	135	0.297248	0.188272	0	logistic
256	Ovarian dysfunction	endocrine/metabolic	Ovarian dysfunction (256) -- rs1967688	6:32372291:C:T	rs1967688	6:32340068:C:T	-0.162722	0.0759197	0.849828	0.032086	3447	572	2875	0.459217	0.393386	81	logistic
276.13	Hyperpotassemia	endocrine/metabolic	Hyperpotassemia (276.13) -- rs3819720	6:32836793:G:A	rs3819720	6:32804570:G:A	0.0973715	0.0454343	1.10227	0.0321029	10471	1745	8726	0.697951	0.257043	23	logistic
601.8	Other inflammatory disorders of male genital organs	genitourinary	Other inflammatory disorders of male genital organs (601.8) -- rs9268847	6:32461500:A:G	rs9268847	6:32429277:A:G	-0.773049	0.360723	0.461604	0.032109	198	33	165	0.199282	0.361111	0	logistic
594.2	Calculus of lower urinary tract	genitourinary	Calculus of lower urinary tract (594.2) -- rs3828796	6:32668197:A:G	rs3828796	6:32635974:A:G	-0.621524	0.290083	0.537125	0.0321475	438	73	365	0.912124	0.188356	0	logistic
381	Otitis media and Eustachian tube disorders	sense organs	Otitis media and Eustachian tube disorders (381) -- rs6869382	5:145942508:C:T	rs6869382	5:145322071:C:T	0.146696	0.0684833	1.158	0.0321884	3205	535	2670	0.998487	0.441498	11	logistic
1010	Other tests	injuries & poisonings	Other tests (1010) -- rs2836882	21:39094644:G:A	rs2836882	21:40466570:G:A	0.0364601	0.0170233	1.03713	0.0322116	45275	29197	16078	1	0.234401	635	logistic
368.91	Psychophysical visual disturbances	sense organs	Psychophysical visual disturbances (368.91) -- rs9270949	6:32605198:T:C	rs9270949	6:32572975:T:C	0.888267	0.414831	2.43091	0.032252	144	24	120	0.92456	0.25	0	logistic
701.2	Scar conditions and fibrosis of skin	dermatologic	Scar conditions and fibrosis of skin (701.2) -- rs148844907	6:31660620:T:A	rs148844907	6:31628397:T:A	1.07336	0.501327	2.92518	0.0322715	1941	324	1617	0.16261	0.00463679	3	logistic
415.21	Primary pulmonary hypertension	circulatory system	Primary pulmonary hypertension (415.21) -- rs9270949	6:32605198:T:C	rs9270949	6:32572975:T:C	0.487082	0.227499	1.62756	0.0322716	486	81	405	0.456932	0.213992	0	logistic
202.21	Nodular lymphoma	neoplasms	Nodular lymphoma (202.21) -- rs17208853	6:32408583:T:C	rs17208853	6:32376360:T:C	1.23733	0.577929	3.44641	0.032276	270	45	225	0.514742	0.0407407	0	logistic
395.4	Nonrheumatic pulmonary valve disorders	circulatory system	Nonrheumatic pulmonary valve disorders (395.4) -- rs1048709	6:31947158:A:G	rs1048709	6:31914935:A:G	0.893799	0.417513	2.4444	0.0322929	228	38	190	0.97294	0.109649	0	logistic
368.91	Psychophysical visual disturbances	sense organs	Psychophysical visual disturbances (368.91) -- rs3135344	6:32427259:C:T	rs3135344	6:32395036:C:T	0.936377	0.437467	2.55072	0.0323182	144	24	120	0.993084	0.1875	0	logistic
353.1	Nerve plexus lesions	neurological	Nerve plexus lesions (353.1) -- rs3819720	6:32836793:G:A	rs3819720	6:32804570:G:A	0.424715	0.198426	1.52916	0.0323208	533	89	444	0.352487	0.244841	1	logistic
803.2	Fracture of radius and ulna	injuries & poisonings	Fracture of radius and ulna (803.2) -- rs9270949	6:32605198:T:C	rs9270949	6:32572975:T:C	0.355186	0.165968	1.42645	0.0323474	810	135	675	0.118381	0.228395	0	logistic
250.12	Type 1 diabetes with renal manifestations	endocrine/metabolic	Type 1 diabetes with renal manifestations (250.12) -- rs3819720	6:32836793:G:A	rs3819720	6:32804570:G:A	0.34639	0.161868	1.41395	0.0323588	753	126	627	0.946047	0.27158	3	logistic
571.5	Other chronic nonalcoholic liver disease	digestive	Other chronic nonalcoholic liver disease (571.5) -- rs1048709	6:31947158:A:G	rs1048709	6:31914935:A:G	0.0846994	0.0395899	1.08839	0.0324019	21674	3612	18062	1	0.124435	3	logistic
803.21	Colles' fracture	injuries & poisonings	Colles' fracture (803.21) -- rs9271364	6:32619010:A:G	rs9271364	6:32586787:A:G	1.05731	0.494335	2.8786	0.0324484	120	20	100	0.506437	0.4	0	logistic
275.51	Hypocalcemia	endocrine/metabolic	Hypocalcemia (275.51) -- rs9271364	6:32619010:A:G	rs9271364	6:32586787:A:G	0.216081	0.101072	1.2412	0.0325258	1488	248	1240	0.633348	0.420027	0	logistic
295.1	Schizophrenia	mental disorders	Schizophrenia (295.1) -- rs2314757	1:19805278:C:T	rs2314757	1:20131771:C:T	0.185163	0.0866153	1.20341	0.0325362	3457	600	2857	1	0.278565	317	logistic
531.1	Hemorrhage from gastrointestinal ulcer	digestive	Hemorrhage from gastrointestinal ulcer (531.1) -- rs9270949	6:32605198:T:C	rs9270949	6:32572975:T:C	-0.608782	0.284823	0.544013	0.0325653	372	62	310	0.941368	0.244624	0	logistic
737.3	Kyphoscoliosis and scoliosis	musculoskeletal	Kyphoscoliosis and scoliosis (737.3) -- rs4654925	1:19901230:G:C	rs4654925	1:20227723:G:C	-0.179088	0.0837916	0.836032	0.0325735	2210	368	1842	0.674986	0.435747	22	logistic
750.2	Lower gastrointestinal congenital anomalies	congenital anomalies	Lower gastrointestinal congenital anomalies (750.2) -- rs9271364	6:32619010:A:G	rs9271364	6:32586787:A:G	-0.36582	0.171165	0.693628	0.0325789	576	96	480	0.0486525	0.432292	0	logistic
333.8	Other degenerative diseases of the basal ganglia	neurological	Other degenerative diseases of the basal ganglia (333.8) -- rs17208853	6:32408583:T:C	rs17208853	6:32376360:T:C	1.42783	0.668284	4.16962	0.0326342	216	36	180	0.452855	0.0393519	0	logistic
158	Neoplasm of unspecified nature of digestive system	neoplasms	Neoplasm of unspecified nature of digestive system (158) -- rs1048709	6:31947158:A:G	rs1048709	6:31914935:A:G	0.375935	0.175972	1.45635	0.0326519	1170	195	975	0.999208	0.120085	0	logistic
293	Symptoms involving head and neck	mental disorders	Symptoms involving head and neck (293) -- rs9274700	6:32669403:A:G	rs9274700	6:32637180:A:G	-0.770762	0.360845	0.462661	0.03268	210	35	175	0.791246	0.316667	0	logistic
353.1	Nerve plexus lesions	neurological	Nerve plexus lesions (353.1) -- rs3104411	6:32715876:G:A	rs3104411	6:32683653:G:A	0.418847	0.196266	1.52021	0.0328368	525	89	436	0.998638	0.251429	9	logistic
375.2	Epiphora	sense organs	Epiphora (375.2) -- rs9274700	6:32669403:A:G	rs9274700	6:32637180:A:G	0.389452	0.182508	1.47617	0.0328519	636	106	530	0.705883	0.27673	0	logistic
522	Diseases of pulp and periapical tissues	digestive	Diseases of pulp and periapical tissues (522) -- rs6869382	5:145942508:C:T	rs6869382	5:145322071:C:T	0.336955	0.157945	1.40068	0.0328944	645	108	537	0.495617	0.443411	3	logistic
440	Atherosclerosis	circulatory system	Atherosclerosis (440) -- rs2314757	1:19805278:C:T	rs2314757	1:20131771:C:T	0.146198	0.0685301	1.15743	0.0328967	4945	862	4083	1	0.291911	412	logistic
359	Muscular dystrophies and other myopathies	neurological	Muscular dystrophies and other myopathies (359) -- rs3828796	6:32668197:A:G	rs3828796	6:32635974:A:G	-0.310878	0.145835	0.732804	0.0330313	1356	226	1130	0.639097	0.202434	0	logistic
446.9	Arteritis NOS	circulatory system	Arteritis NOS (446.9) -- rs9270949	6:32605198:T:C	rs9270949	6:32572975:T:C	0.353727	0.165986	1.42437	0.0330838	702	117	585	0.701352	0.232906	0	logistic
394.7	Disease of tricuspid valve	circulatory system	Disease of tricuspid valve (394.7) -- rs3828796	6:32668197:A:G	rs3828796	6:32635974:A:G	0.315399	0.148019	1.37081	0.0331049	1254	209	1045	0.961994	0.185008	0	logistic
654	Other and unspecified complications of birth; puerperium affecting management of mother	pregnancy complications	Other and unspecified complications of birth; puerperium affecting management of mother (654) -- rs114969413	6:31957902:G:A	rs114969413	6:31925679:G:A	0.483625	0.226996	1.62194	0.0331269	4098	683	3415	0.939839	0.0162274	0	logistic
580.32	Nephritis and nephropathy with pathological lesion	genitourinary	Nephritis and nephropathy with pathological lesion (580.32) -- rs9268847	6:32461500:A:G	rs9268847	6:32429277:A:G	-0.246049	0.11552	0.781884	0.0331778	1378	229	1149	0.40051	0.363933	2	logistic
276.4	Acid-base balance disorder	endocrine/metabolic	Acid-base balance disorder (276.4) -- rs3104411	6:32715876:G:A	rs3104411	6:32683653:G:A	0.246203	0.115597	1.27916	0.033184	1634	272	1362	0.994149	0.274174	28	logistic
561	Symptoms involving digestive system	digestive	Symptoms involving digestive system (561) -- rs17208853	6:32408583:T:C	rs17208853	6:32376360:T:C	0.122339	0.0574442	1.13014	0.0331964	27870	4644	23226	0.999985	0.0405633	6	logistic
536	Disorders of function of stomach	digestive	Disorders of function of stomach (536) -- rs1048709	6:31947158:A:G	rs1048709	6:31914935:A:G	-0.250874	0.117838	0.778121	0.0332574	3330	555	2775	0.0488995	0.121772	0	logistic
272.9	Unspecified disorder of lipoid metabolism	endocrine/metabolic	Unspecified disorder of lipoid metabolism (272.9) -- rs3135344	6:32427259:C:T	rs3135344	6:32395036:C:T	-0.185599	0.0871873	0.830606	0.0332757	4026	671	3355	0.91983	0.207154	0	logistic
367	Disorders of refraction and accommodation; blindness and low vision	sense organs	Disorders of refraction and accommodation; blindness and low vision (367) -- rs1967688	6:32372291:C:T	rs1967688	6:32340068:C:T	-0.0760766	0.0357409	0.926745	0.0332909	12393	2068	10325	0.995501	0.389978	224	logistic
707.2	Chronic ulcer of leg or foot	dermatologic	Chronic ulcer of leg or foot (707.2) -- rs148844907	6:31660620:T:A	rs148844907	6:31628397:T:A	-1.2878	0.605101	0.275876	0.0333165	5417	904	4513	0.343131	0.00599963	7	logistic
651	Multiple gestation	pregnancy complications	Multiple gestation (651) -- rs3819720	6:32836793:G:A	rs3819720	6:32804570:G:A	-0.517437	0.243134	0.596046	0.0333203	609	101	508	0.0856951	0.261084	3	logistic
785	Abdominal pain	symptoms	Abdominal pain (785) -- rs2314757	1:19805278:C:T	rs2314757	1:20131771:C:T	0.0467038	0.0219497	1.04781	0.0333561	40926	7792	33134	1	0.299186	4023	logistic
420.21	Acute pericarditis	circulatory system	Acute pericarditis (420.21) -- rs4654925	1:19901230:G:C	rs4654925	1:20227723:G:C	-0.431626	0.202951	0.649452	0.0334409	399	67	332	0.545645	0.448622	3	logistic
715.2	Ankylosing spondylitis	musculoskeletal	Ankylosing spondylitis (715.2) -- rs114969413	6:31957902:G:A	rs114969413	6:31925679:G:A	0.844733	0.397267	2.32736	0.0334735	558	93	465	0.993371	0.0259857	0	logistic
389	Hearing loss	sense organs	Hearing loss (389) -- rs3828796	6:32668197:A:G	rs3828796	6:32635974:A:G	-0.0822	0.0386743	0.921088	0.0335496	17365	2894	14471	1	0.198071	4	logistic
594	Urinary calculus	genitourinary	Urinary calculus (594) -- rs9270949	6:32605198:T:C	rs9270949	6:32572975:T:C	0.093326	0.0439158	1.09782	0.0335771	10985	1831	9154	0.739922	0.22426	1	logistic
447.7	Aortic ectasia	circulatory system	Aortic ectasia (447.7) -- rs17208853	6:32408583:T:C	rs17208853	6:32376360:T:C	0.512848	0.241391	1.67004	0.033624	1548	258	1290	0.858964	0.0416667	0	logistic
374.6	Dermatochalasis	sense organs	Dermatochalasis (374.6) -- rs3104411	6:32715876:G:A	rs3104411	6:32683653:G:A	-0.358141	0.168576	0.698974	0.033627	967	160	807	0.999308	0.2606	17	logistic
562.1	Diverticulosis	digestive	Diverticulosis (562.1) -- rs1048709	6:31947158:A:G	rs1048709	6:31914935:A:G	-0.233443	0.109905	0.791803	0.0336668	4014	669	3345	0.978745	0.122571	0	logistic
721.1	Spondylosis without myelopathy	musculoskeletal	Spondylosis without myelopathy (721.1) -- rs2314757	1:19805278:C:T	rs2314757	1:20131771:C:T	0.0750069	0.0353213	1.07789	0.0337068	16229	2786	13443	1	0.296907	1584	logistic
420.21	Acute pericarditis	circulatory system	Acute pericarditis (420.21) -- rs3135344	6:32427259:C:T	rs3135344	6:32395036:C:T	-0.551911	0.259993	0.575849	0.0337712	401	67	334	0.956948	0.223192	1	logistic
264	Lack of normal physiological development	endocrine/metabolic	Lack of normal physiological development (264) -- rs1967688	6:32372291:C:T	rs1967688	6:32340068:C:T	-0.434648	0.204754	0.647493	0.0337722	521	88	433	0.697525	0.352207	7	logistic
643.1	Hyperemesis gravidarum	pregnancy complications	Hyperemesis gravidarum (643.1) -- rs3135344	6:32427259:C:T	rs3135344	6:32395036:C:T	-0.958553	0.451585	0.383447	0.0337838	168	28	140	0.960595	0.223214	0	logistic
610	Benign mammary dysplasias	genitourinary	Benign mammary dysplasias (610) -- rs17208853	6:32408583:T:C	rs17208853	6:32376360:T:C	-0.369716	0.174195	0.690931	0.0338025	4438	740	3698	0.773463	0.0395448	2	logistic
295	Schizophrenia and other psychotic disorders	mental disorders	Schizophrenia and other psychotic disorders (295) -- rs2314757	1:19805278:C:T	rs2314757	1:20131771:C:T	0.156486	0.0737388	1.16939	0.0338237	4614	796	3818	1	0.283485	432	logistic
244.4	Hypothyroidism NOS	endocrine/metabolic	Hypothyroidism NOS (244.4) -- rs1048709	6:31947158:A:G	rs1048709	6:31914935:A:G	-0.0828288	0.0390362	0.920509	0.0338509	25014	4170	20844	1	0.123891	5	logistic
711.2	Reiter's disease	musculoskeletal	Reiter's disease (711.2) -- rs17208853	6:32408583:T:C	rs17208853	6:32376360:T:C	1.67442	0.789255	5.33569	0.0338782	126	21	105	0.425372	0.047619	0	logistic
571.8	Liver abscess and sequelae of chronic liver disease	digestive	Liver abscess and sequelae of chronic liver disease (571.8) -- rs9270949	6:32605198:T:C	rs9270949	6:32572975:T:C	-0.205261	0.0967739	0.814434	0.0339184	2532	422	2110	0.964606	0.230253	0	logistic
415.21	Primary pulmonary hypertension	circulatory system	Primary pulmonary hypertension (415.21) -- rs9274700	6:32669403:A:G	rs9274700	6:32637180:A:G	-0.456594	0.215503	0.633437	0.0341124	486	81	405	0.623986	0.319959	0	logistic
429.2	Abnormal function study of cardiovascular system	circulatory system	Abnormal function study of cardiovascular system (429.2) -- rs1048709	6:31947158:A:G	rs1048709	6:31914935:A:G	-0.261537	0.123467	0.769867	0.0341517	3161	527	2634	0.988993	0.123853	1	logistic
523	Gingival and periodontal diseases	digestive	Gingival and periodontal diseases (523) -- rs17208853	6:32408583:T:C	rs17208853	6:32376360:T:C	-1.3026	0.615055	0.271825	0.0341873	618	103	515	0.167616	0.0444984	0	logistic
433.21	Cerebral artery occlusion, with cerebral infarction	circulatory system	Cerebral artery occlusion, with cerebral infarction (433.21) -- rs2314757	1:19805278:C:T	rs2314757	1:20131771:C:T	0.119434	0.0563966	1.12686	0.0341958	7917	1373	6544	1	0.290451	705	logistic
250.15	Diabetes type 1 with peripheral circulatory disorders	endocrine/metabolic	Diabetes type 1 with peripheral circulatory disorders (250.15) -- rs1967688	6:32372291:C:T	rs1967688	6:32340068:C:T	0.500918	0.236534	1.65023	0.0341968	289	49	240	0.989866	0.392734	5	logistic
288.2	Elevated white blood cell count	hematopoietic	Elevated white blood cell count (288.2) -- rs3104411	6:32715876:G:A	rs3104411	6:32683653:G:A	0.154466	0.0729425	1.16703	0.0342059	3653	608	3045	1	0.267451	67	logistic
555	Inflammatory bowel disease and other gastroenteritis and colitis	digestive	Inflammatory bowel disease and other gastroenteritis and colitis (555) -- rs4654925	1:19901230:G:C	rs4654925	1:20227723:G:C	-0.100271	0.0473511	0.904592	0.0342077	7141	1194	5947	0.916802	0.435443	76	logistic
451	Phlebitis and thrombophlebitis	circulatory system	Phlebitis and thrombophlebitis (451) -- rs148844907	6:31660620:T:A	rs148844907	6:31628397:T:A	1.91083	0.902816	6.75871	0.0343004	510	85	425	0.106303	0.00588235	0	logistic
599.3	Dysuria	genitourinary	Dysuria (599.3) -- rs17208853	6:32408583:T:C	rs17208853	6:32376360:T:C	0.169204	0.0799654	1.18436	0.0343482	14734	2456	12278	0.997333	0.0422153	1	logistic
585.3	Chronic renal failure [CKD]	genitourinary	Chronic renal failure [CKD] (585.3) -- rs144614916	6:32708532:A:C	rs144614916	6:32676309:A:C	-0.369531	0.174675	0.691058	0.0343844	19577	3264	16313	0.999311	0.0103949	18	logistic
1013	Asphyxia and hypoxemia	injuries & poisonings	Asphyxia and hypoxemia (1013) -- rs1048709	6:31947158:A:G	rs1048709	6:31914935:A:G	-0.327736	0.154945	0.720554	0.034415	2225	371	1854	0.999683	0.124494	0	logistic
225	Benign neoplasm of brain and other parts of nervous system	neoplasms	Benign neoplasm of brain and other parts of nervous system (225) -- rs3828796	6:32668197:A:G	rs3828796	6:32635974:A:G	-0.300047	0.141857	0.740783	0.0344182	1475	246	1229	0.739632	0.191864	1	logistic
110.1	Dermatophytosis	infectious diseases	Dermatophytosis (110.1) -- rs3828796	6:32668197:A:G	rs3828796	6:32635974:A:G	0.0711631	0.0336528	1.07376	0.0344619	21581	3598	17983	1	0.201798	6	logistic
250	Diabetes mellitus	endocrine/metabolic	Diabetes mellitus (250) -- rs114969413	6:31957902:G:A	rs114969413	6:31925679:G:A	-0.162587	0.0768921	0.849942	0.0344737	47188	11041	36147	0.998859	0.014972	0	logistic
425.1	Primary/intrinsic cardiomyopathies	circulatory system	Primary/intrinsic cardiomyopathies (425.1) -- rs9271364	6:32619010:A:G	rs9271364	6:32586787:A:G	-0.105785	0.0500345	0.899618	0.0344939	6456	1076	5380	0.970507	0.434712	0	logistic
112	Candidiasis	infectious diseases	Candidiasis (112) -- rs4654925	1:19901230:G:C	rs4654925	1:20227723:G:C	-0.0916621	0.0433548	0.912413	0.0344953	8772	1463	7309	0.941153	0.440663	77	logistic
428.2	Heart failure NOS	circulatory system	Heart failure NOS (428.2) -- rs1967688	6:32372291:C:T	rs1967688	6:32340068:C:T	0.403196	0.190745	1.4966	0.0345322	537	90	447	0.593645	0.387337	15	logistic
429.1	Heart transplant/surgery	circulatory system	Heart transplant/surgery (429.1) -- rs9268847	6:32461500:A:G	rs9268847	6:32429277:A:G	0.284955	0.134815	1.3297	0.0345436	917	154	763	0.686062	0.34024	7	logistic
258.1	Postablative ovarian failure	endocrine/metabolic	Postablative ovarian failure (258.1) -- rs3104411	6:32715876:G:A	rs3104411	6:32683653:G:A	-1.0972	0.519344	0.333803	0.0346288	129	22	107	0.0699807	0.251938	3	logistic
871	Open wounds of extremities	injuries & poisonings	Open wounds of extremities (871) -- rs2836882	21:39094644:G:A	rs2836882	21:40466570:G:A	0.234421	0.111013	1.26418	0.0347163	1725	289	1436	0.865647	0.227246	26	logistic
854	Complications of cardiac/vascular device, implant, and graft	injuries & poisonings	Complications of cardiac/vascular device, implant, and graft (854) -- rs114969413	6:31957902:G:A	rs114969413	6:31925679:G:A	1.20436	0.57046	3.33463	0.034754	773	129	644	0.256726	0.0116429	0	logistic
313.1	Attention deficit hyperactivity disorder	mental disorders	Attention deficit hyperactivity disorder (313.1) -- rs3104411	6:32715876:G:A	rs3104411	6:32683653:G:A	0.219202	0.103837	1.24508	0.0347708	1990	326	1664	0.999296	0.277889	38	logistic
483	Acute bronchitis and bronchiolitis	respiratory	Acute bronchitis and bronchiolitis (483) -- rs3104411	6:32715876:G:A	rs3104411	6:32683653:G:A	-0.172184	0.0815673	0.841824	0.0347772	3381	568	2813	0.999207	0.270038	69	logistic
704.2	Hirsutism	dermatologic	Hirsutism (704.2) -- rs148844907	6:31660620:T:A	rs148844907	6:31628397:T:A	1.37547	0.651843	3.95694	0.0348473	1365	228	1137	0.172422	0.00586081	3	logistic
41	Bacterial infection NOS	infectious diseases	Bacterial infection NOS (41) -- rs2836882	21:39094644:G:A	rs2836882	21:40466570:G:A	0.120477	0.0571007	1.12804	0.0348664	6737	1128	5609	0.99645	0.234674	85	logistic
411.4	Coronary atherosclerosis	circulatory system	Coronary atherosclerosis (411.4) -- rs9271364	6:32619010:A:G	rs9271364	6:32586787:A:G	-0.0485102	0.0229922	0.952648	0.0348707	34964	5827	29137	0.999923	0.430328	2	logistic
791	Gangrene	symptoms	Gangrene (791) -- rs2314757	1:19805278:C:T	rs2314757	1:20131771:C:T	-0.400014	0.189607	0.67031	0.0348844	815	145	670	0.888999	0.290184	67	logistic
356	Hereditary and idiopathic peripheral neuropathy	neurological	Hereditary and idiopathic peripheral neuropathy (356) -- rs2314757	1:19805278:C:T	rs2314757	1:20131771:C:T	0.163868	0.0777121	1.17806	0.0349746	3370	570	2800	1	0.287389	266	logistic
649	Other conditions or status of the mother complicating pregnancy, childbirth, or the puerperium	pregnancy complications	Other conditions or status of the mother complicating pregnancy, childbirth, or the puerperium (649) -- rs2314757	1:19805278:C:T	rs2314757	1:20131771:C:T	-0.243335	0.115399	0.784009	0.0349752	2155	355	1800	0.999986	0.284919	215	logistic
345.11	Generalized convulsive epilepsy	neurological	Generalized convulsive epilepsy (345.11) -- rs9270949	6:32605198:T:C	rs9270949	6:32572975:T:C	0.439333	0.208436	1.55167	0.0350515	456	76	380	0.740843	0.223684	0	logistic
246.7	Abnormal results of function study of thyroid	endocrine/metabolic	Abnormal results of function study of thyroid (246.7) -- rs3135344	6:32427259:C:T	rs3135344	6:32395036:C:T	0.260354	0.123525	1.29739	0.035057	1320	220	1100	0.986159	0.221212	0	logistic
430.1	Subarachnoid hemorrhage	circulatory system	Subarachnoid hemorrhage (430.1) -- rs3135344	6:32427259:C:T	rs3135344	6:32395036:C:T	0.401953	0.190717	1.49474	0.0350666	636	106	530	0.348729	0.220912	0	logistic
350	Abnormal movement	neurological	Abnormal movement (350) -- rs114969413	6:31957902:G:A	rs114969413	6:31925679:G:A	-0.240867	0.114355	0.785946	0.0351776	26454	4409	22045	0.993138	0.0146292	0	logistic
696.4	Psoriasis	dermatologic	Psoriasis (696.4) -- rs9270949	6:32605198:T:C	rs9270949	6:32572975:T:C	0.126716	0.0601837	1.1351	0.0352485	5556	926	4630	0.763413	0.230562	0	logistic
395.1	Nonrheumatic mitral valve disorders	circulatory system	Nonrheumatic mitral valve disorders (395.1) -- rs9271364	6:32619010:A:G	rs9271364	6:32586787:A:G	0.0981381	0.0466265	1.10312	0.0353115	7476	1246	6230	0.989766	0.432049	0	logistic
110.11	Dermatophytosis of nail	infectious diseases	Dermatophytosis of nail (110.11) -- rs3828796	6:32668197:A:G	rs3828796	6:32635974:A:G	0.0855536	0.0406492	1.08932	0.0353191	15306	2552	12754	1	0.198811	4	logistic
430	Intracranial hemorrhage	circulatory system	Intracranial hemorrhage (430) -- rs3135344	6:32427259:C:T	rs3135344	6:32395036:C:T	0.237093	0.112681	1.26756	0.0353688	1721	287	1434	0.94787	0.221092	1	logistic
159	Malignant neoplasm of other and ill-defined sites within the digestive organs and peritoneum	neoplasms	Malignant neoplasm of other and ill-defined sites within the digestive organs and peritoneum (159) -- rs9274700	6:32669403:A:G	rs9274700	6:32637180:A:G	0.287704	0.136845	1.33336	0.0355182	1013	169	844	0.917277	0.317374	1	logistic
420.21	Acute pericarditis	circulatory system	Acute pericarditis (420.21) -- rs3828796	6:32668197:A:G	rs3828796	6:32635974:A:G	0.491301	0.233715	1.63444	0.0355415	402	67	335	0.616576	0.206468	0	logistic
614.52	Vaginitis and vulvovaginitis	genitourinary	Vaginitis and vulvovaginitis (614.52) -- rs6869382	5:145942508:C:T	rs6869382	5:145322071:C:T	0.114175	0.0543353	1.12095	0.0356147	5768	962	4806	0.880443	0.457004	22	logistic
646	Other complications of pregnancy NEC	pregnancy complications	Other complications of pregnancy NEC (646) -- rs1967688	6:32372291:C:T	rs1967688	6:32340068:C:T	0.309291	0.147219	1.36246	0.0356497	953	156	797	0.700543	0.394544	19	logistic
333.1	Essential tremor	neurological	Essential tremor (333.1) -- rs2314757	1:19805278:C:T	rs2314757	1:20131771:C:T	-0.23001	0.109485	0.794526	0.0356561	1769	304	1465	0.999925	0.318824	144	logistic
350.6	Disturbances of sensation of smell and taste	neurological	Disturbances of sensation of smell and taste (350.6) -- rs9271364	6:32619010:A:G	rs9271364	6:32586787:A:G	-0.329059	0.156665	0.7196	0.035693	732	122	610	0.52187	0.433743	0	logistic
585.4	Chronic kidney disease, Stage I or II	genitourinary	Chronic kidney disease, Stage I or II (585.4) -- rs9274700	6:32669403:A:G	rs9274700	6:32637180:A:G	-0.133659	0.0636462	0.874888	0.0357258	5172	862	4310	0.997371	0.299401	0	logistic
727.4	Ganglion and cyst of synovium, tendon, and bursa	musculoskeletal	Ganglion and cyst of synovium, tendon, and bursa (727.4) -- rs17208853	6:32408583:T:C	rs17208853	6:32376360:T:C	-0.804868	0.383282	0.447147	0.0357345	1380	230	1150	0.998757	0.0362319	0	logistic
740.2	Osteoarthrosis, generalized	musculoskeletal	Osteoarthrosis, generalized (740.2) -- rs4654925	1:19901230:G:C	rs4654925	1:20227723:G:C	-0.22124	0.105366	0.801524	0.0357528	1717	286	1431	0.613722	0.436517	23	logistic
440.22	Atherosclerosis of native arteries of the extremities with intermittent claudication	circulatory system	Atherosclerosis of native arteries of the extremities with intermittent claudication (440.22) -- rs9274700	6:32669403:A:G	rs9274700	6:32637180:A:G	-0.256137	0.121992	0.774036	0.0357617	1734	289	1445	0.445873	0.297866	0	logistic
427	Cardiac dysrhythmias	circulatory system	Cardiac dysrhythmias (427) -- rs144614916	6:32708532:A:C	rs144614916	6:32676309:A:C	-0.207947	0.0990464	0.81225	0.0357737	42636	7109	35527	0.999741	0.0101675	39	logistic
364.41	Keratoconus	sense organs	Keratoconus (364.41) -- rs3828796	6:32668197:A:G	rs3828796	6:32635974:A:G	-1.03715	0.494036	0.354462	0.0357861	222	37	185	0.321038	0.189189	0	logistic
960	Poisoning by antibiotics	injuries & poisonings	Poisoning by antibiotics (960) -- rs145568234	6:32279268:T:G	rs145568234	6:32247045:T:G	0.658984	0.313946	1.93283	0.0358138	2877	480	2397	0.421573	0.0102537	3	logistic
172	Skin cancer	neoplasms	Skin cancer (172) -- rs2314757	1:19805278:C:T	rs2314757	1:20131771:C:T	-0.134554	0.0641442	0.874106	0.0359336	5170	877	4293	1	0.311025	464	logistic
264	Lack of normal physiological development	endocrine/metabolic	Lack of normal physiological development (264) -- rs2836882	21:39094644:G:A	rs2836882	21:40466570:G:A	-0.489547	0.233376	0.612904	0.0359338	524	88	436	0.624141	0.240458	4	logistic
323.8	Encephalitis, non-infectious	neurological	Encephalitis, non-infectious (323.8) -- rs2836882	21:39094644:G:A	rs2836882	21:40466570:G:A	-0.906429	0.432128	0.403964	0.0359411	169	28	141	0.718794	0.263314	5	logistic
691.1	Ichthyosis congenita	dermatologic	Ichthyosis congenita (691.1) -- rs4654925	1:19901230:G:C	rs4654925	1:20227723:G:C	0.71077	0.338942	2.03556	0.0359911	186	31	155	0.81895	0.392473	0	logistic
580.4	Renal sclerosis, NOS	genitourinary	Renal sclerosis, NOS (580.4) -- rs9274700	6:32669403:A:G	rs9274700	6:32637180:A:G	-1.02149	0.487228	0.360056	0.0360342	150	25	125	0.870109	0.263333	0	logistic
759	Other and unspecified congenital anomalies	congenital anomalies	Other and unspecified congenital anomalies (759) -- rs3135344	6:32427259:C:T	rs3135344	6:32395036:C:T	-0.622943	0.297146	0.536363	0.0360445	370	61	309	0.763054	0.209459	2	logistic
427.21	Atrial fibrillation	circulatory system	Atrial fibrillation (427.21) -- rs4654925	1:19901230:G:C	rs4654925	1:20227723:G:C	0.0786464	0.0375168	1.08182	0.0360555	13157	2204	10953	0.999972	0.444136	109	logistic
275.51	Hypocalcemia	endocrine/metabolic	Hypocalcemia (275.51) -- rs3819720	6:32836793:G:A	rs3819720	6:32804570:G:A	-0.262262	0.125135	0.76931	0.0360974	1486	248	1238	0.46322	0.245289	2	logistic
198.3	Secondary malignant neoplasm of digestive systems	neoplasms	Secondary malignant neoplasm of digestive systems (198.3) -- rs9274700	6:32669403:A:G	rs9274700	6:32637180:A:G	-0.715143	0.341289	0.489122	0.0361339	276	46	230	0.504068	0.297101	0	logistic
794	Abnormal results of other function studies (bladder, pancreas, placenta, spleen, etc)	symptoms	Abnormal results of other function studies (bladder, pancreas, placenta, spleen, etc) (794) -- rs3819720	6:32836793:G:A	rs3819720	6:32804570:G:A	-0.941423	0.449326	0.390072	0.0361539	179	30	149	0.859178	0.27933	1	logistic
41.2	Streptococcus infection	infectious diseases	Streptococcus infection (41.2) -- rs2314757	1:19805278:C:T	rs2314757	1:20131771:C:T	0.4448	0.212305	1.56018	0.0361622	435	78	357	0.672664	0.290805	51	logistic
200.1	Polycythemia vera	neoplasms	Polycythemia vera (200.1) -- rs9268847	6:32461500:A:G	rs9268847	6:32429277:A:G	-0.632257	0.301866	0.531391	0.0362158	258	43	215	0.678561	0.372093	0	logistic
496.1	Emphysema	respiratory	Emphysema (496.1) -- rs2314757	1:19805278:C:T	rs2314757	1:20131771:C:T	0.141762	0.0677115	1.1523	0.0362933	5137	900	4237	1	0.302219	455	logistic
241.2	Nontoxic multinodular goiter	endocrine/metabolic	Nontoxic multinodular goiter (241.2) -- rs3819720	6:32836793:G:A	rs3819720	6:32804570:G:A	0.114914	0.0548878	1.12178	0.0362949	7031	1174	5857	0.906927	0.253093	13	logistic
721.2	Spondylosis with myelopathy	musculoskeletal	Spondylosis with myelopathy (721.2) -- rs2314757	1:19805278:C:T	rs2314757	1:20131771:C:T	-0.239299	0.114303	0.78718	0.0362995	1815	317	1498	0.999986	0.298072	171	logistic
427.6	Premature beats	circulatory system	Premature beats (427.6) -- rs2836882	21:39094644:G:A	rs2836882	21:40466570:G:A	0.166057	0.0793198	1.18064	0.0363035	3480	585	2895	0.999657	0.23319	42	logistic
428.1	Congestive heart failure (CHF) NOS	circulatory system	Congestive heart failure (CHF) NOS (428.1) -- rs144614916	6:32708532:A:C	rs144614916	6:32676309:A:C	-0.613238	0.293031	0.541594	0.0363719	8168	1362	6806	0.244649	0.00948825	10	logistic
415	Pulmonary heart disease	circulatory system	Pulmonary heart disease (415) -- rs9270949	6:32605198:T:C	rs9270949	6:32572975:T:C	0.128053	0.0611964	1.13661	0.036394	5711	952	4759	0.189323	0.229119	0	logistic
292.3	Memory loss	mental disorders	Memory loss (292.3) -- rs114969413	6:31957902:G:A	rs114969413	6:31925679:G:A	0.368306	0.176046	1.44528	0.0364297	8790	1465	7325	0.999609	0.0151877	0	logistic
612.2	Hypertrophy of breast (Gynecomastia)	genitourinary	Hypertrophy of breast (Gynecomastia) (612.2) -- rs1967688	6:32372291:C:T	rs1967688	6:32340068:C:T	0.18004	0.086063	1.19727	0.0364423	2208	368	1840	0.112469	0.394475	42	logistic
174.1	Breast cancer [female]	neoplasms	Breast cancer [female] (174.1) -- rs1967688	6:32372291:C:T	rs1967688	6:32340068:C:T	-0.0881842	0.0421661	0.915592	0.0364965	9404	1573	7831	0.951247	0.396746	172	logistic
656	Other perinatal conditions of fetus or newborn	pregnancy complications	Other perinatal conditions of fetus or newborn (656) -- rs2836882	21:39094644:G:A	rs2836882	21:40466570:G:A	-0.287641	0.137562	0.750031	0.0365283	1787	298	1489	0.149496	0.238388	13	logistic
150	Cancer of esophagus	neoplasms	Cancer of esophagus (150) -- rs6869382	5:145942508:C:T	rs6869382	5:145322071:C:T	0.606897	0.290256	1.83473	0.0365367	246	41	205	0.368534	0.441057	0	logistic
318	Tobacco use disorder	mental disorders	Tobacco use disorder (318) -- rs6869382	5:145942508:C:T	rs6869382	5:145322071:C:T	-0.0488578	0.0233685	0.952317	0.0365496	29889	4993	24896	1	0.440229	121	logistic
446.3	Hypersensitivity angiitis	circulatory system	Hypersensitivity angiitis (446.3) -- rs1048709	6:31947158:A:G	rs1048709	6:31914935:A:G	1.01869	0.487287	2.76956	0.0365699	168	28	140	0.0774027	0.136905	0	logistic
290.11	Alzheimer's disease	mental disorders	Alzheimer's disease (290.11) -- rs9271364	6:32619010:A:G	rs9271364	6:32586787:A:G	0.292852	0.14014	1.34024	0.0366444	1512	252	1260	0.934279	0.41832	0	logistic
611	Abnormal findings on mammogram or breast exam	genitourinary	Abnormal findings on mammogram or breast exam (611) -- rs9271364	6:32619010:A:G	rs9271364	6:32586787:A:G	-0.0698401	0.0334288	0.932543	0.0366879	15801	2633	13168	0.999855	0.434688	2	logistic
614	Inflammatory diseases of female pelvic organs	genitourinary	Inflammatory diseases of female pelvic organs (614) -- rs4654925	1:19901230:G:C	rs4654925	1:20227723:G:C	-0.0985403	0.0471692	0.906159	0.0367002	7130	1193	5937	0.865277	0.447335	64	logistic
724.1	Disorders of sacrum	musculoskeletal	Disorders of sacrum (724.1) -- rs3828796	6:32668197:A:G	rs3828796	6:32635974:A:G	-0.182868	0.087544	0.832878	0.0367192	3342	557	2785	0.999584	0.201825	0	logistic
426.8	Other cardiac conduction disorders	circulatory system	Other cardiac conduction disorders (426.8) -- rs3104411	6:32715876:G:A	rs3104411	6:32683653:G:A	-0.869054	0.41609	0.419348	0.0367419	185	31	154	0.228844	0.272973	7	logistic
227.2	Benign neoplasm of parathyroid gland	neoplasms	Benign neoplasm of parathyroid gland (227.2) -- rs3135344	6:32427259:C:T	rs3135344	6:32395036:C:T	0.565023	0.270528	1.75949	0.0367443	365	61	304	0.969999	0.19863	1	logistic
276.41	Acidosis	endocrine/metabolic	Acidosis (276.41) -- rs9274700	6:32669403:A:G	rs9274700	6:32637180:A:G	-0.229539	0.109912	0.7949	0.0367616	1602	267	1335	0.99943	0.290886	0	logistic
495.2	Asthma with exacerbation	respiratory	Asthma with exacerbation (495.2) -- rs9274700	6:32669403:A:G	rs9274700	6:32637180:A:G	0.0871562	0.0417354	1.09107	0.0367703	10733	1789	8944	0.994927	0.300009	0	logistic
1009	Injury, NOS	injuries & poisonings	Injury, NOS (1009) -- rs2836882	21:39094644:G:A	rs2836882	21:40466570:G:A	-0.345144	0.165296	0.708119	0.036795	901	152	749	0.00265843	0.230855	11	logistic
348.2	Cerebral edema and compression of brain	neurological	Cerebral edema and compression of brain (348.2) -- rs2836882	21:39094644:G:A	rs2836882	21:40466570:G:A	-0.484752	0.23221	0.61585	0.0368376	532	90	442	0.97102	0.240602	8	logistic
250.15	Diabetes type 1 with peripheral circulatory disorders	endocrine/metabolic	Diabetes type 1 with peripheral circulatory disorders (250.15) -- rs3104411	6:32715876:G:A	rs3104411	6:32683653:G:A	0.605948	0.290305	1.83299	0.036863	291	49	242	0.947909	0.271478	3	logistic
402	Elevated blood pressure reading without diagnosis of hypertension	circulatory system	Elevated blood pressure reading without diagnosis of hypertension (402) -- rs3104411	6:32715876:G:A	rs3104411	6:32683653:G:A	0.10238	0.0490536	1.1078	0.0368794	8254	1383	6871	1	0.263811	145	logistic
711.1	Pyogenic arthritis	musculoskeletal	Pyogenic arthritis (711.1) -- rs3828796	6:32668197:A:G	rs3828796	6:32635974:A:G	-0.721272	0.345589	0.486133	0.0368807	312	52	260	0.998869	0.182692	0	logistic
627	Menopausal and postmenopausal disorders	genitourinary	Menopausal and postmenopausal disorders (627) -- rs9268847	6:32461500:A:G	rs9268847	6:32429277:A:G	-0.0720863	0.0345432	0.930451	0.0369024	14181	2363	11818	0.945591	0.344933	45	logistic
180.1	Cervical cancer	neoplasms	Cervical cancer (180.1) -- rs4654925	1:19901230:G:C	rs4654925	1:20227723:G:C	0.461838	0.22142	1.58699	0.036997	393	65	328	0.481311	0.451654	3	logistic
528.3	Cellulitis and abscess of oral soft tissues	digestive	Cellulitis and abscess of oral soft tissues (528.3) -- rs3819720	6:32836793:G:A	rs3819720	6:32804570:G:A	0.833912	0.399828	2.30231	0.0370077	132	22	110	0.000708697	0.246212	0	logistic
335	Multiple sclerosis	neurological	Multiple sclerosis (335) -- rs1967688	6:32372291:C:T	rs1967688	6:32340068:C:T	-0.167995	0.0805789	0.845358	0.0370833	2569	424	2145	0.696664	0.383418	41	logistic
379.3	Aphakia and other disorders of lens	sense organs	Aphakia and other disorders of lens (379.3) -- rs114969413	6:31957902:G:A	rs114969413	6:31925679:G:A	2.71265	1.30137	15.0691	0.0371194	174	29	145	0.152483	0.0143678	0	logistic
711	Arthropathy associated with infections	musculoskeletal	Arthropathy associated with infections (711) -- rs4654925	1:19901230:G:C	rs4654925	1:20227723:G:C	0.360355	0.172953	1.43384	0.037202	512	86	426	0.941214	0.416016	4	logistic
458.1	Orthostatic hypotension	circulatory system	Orthostatic hypotension (458.1) -- rs148844907	6:31660620:T:A	rs148844907	6:31628397:T:A	1.234	0.59235	3.43493	0.0372311	1414	236	1178	0.200772	0.00671853	2	logistic
654.2	Rhesus isoimmunization in pregnancy	pregnancy complications	Rhesus isoimmunization in pregnancy (654.2) -- rs2836882	21:39094644:G:A	rs2836882	21:40466570:G:A	-1.38587	0.665297	0.250106	0.0372436	131	22	109	0.318497	0.217557	1	logistic
560.4	Other intestinal obstruction	digestive	Other intestinal obstruction (560.4) -- rs145568234	6:32279268:T:G	rs145568234	6:32247045:T:G	1.19651	0.574613	3.30856	0.0373157	947	158	789	0.206817	0.00844773	1	logistic
70.2	Viral hepatitis B	infectious diseases	Viral hepatitis B (70.2) -- rs9270949	6:32605198:T:C	rs9270949	6:32572975:T:C	-0.160562	0.0771221	0.851665	0.0373498	4356	726	3630	0.884863	0.222681	0	logistic
573.2	Liver replaced by transplant	digestive	Liver replaced by transplant (573.2) -- rs1048709	6:31947158:A:G	rs1048709	6:31914935:A:G	-0.309439	0.148729	0.733859	0.0374745	1751	292	1459	0.608433	0.132781	1	logistic
282.5	Sickle cell anemia	hematopoietic	Sickle cell anemia (282.5) -- rs17208853	6:32408583:T:C	rs17208853	6:32376360:T:C	-1.6349	0.785916	0.194972	0.0375029	1181	197	984	0.765825	0.0364098	1	logistic
505	Other pulmonary inflamation or edema	respiratory	Other pulmonary inflamation or edema (505) -- rs2314757	1:19805278:C:T	rs2314757	1:20131771:C:T	-0.592087	0.284656	0.553172	0.0375248	391	71	320	0.929204	0.249361	47	logistic
557	Intestinal malabsorption (non-celiac)	digestive	Intestinal malabsorption (non-celiac) (557) -- rs3104411	6:32715876:G:A	rs3104411	6:32683653:G:A	-0.302784	0.145599	0.738759	0.0375652	1068	181	887	0.986564	0.268727	24	logistic
588	Disorders resulting from impaired renal function	genitourinary	Disorders resulting from impaired renal function (588) -- rs3104411	6:32715876:G:A	rs3104411	6:32683653:G:A	0.166082	0.0798835	1.18067	0.0376124	3745	627	3118	0.999599	0.263952	76	logistic
714	Rheumatoid arthritis and other inflammatory polyarthropathies	musculoskeletal	Rheumatoid arthritis and other inflammatory polyarthropathies (714) -- rs9268847	6:32461500:A:G	rs9268847	6:32429277:A:G	-0.103826	0.0499447	0.901382	0.0376337	7475	1242	6233	0.457338	0.350635	37	logistic
529	Diseases and other conditions of the tongue	digestive	Diseases and other conditions of the tongue (529) -- rs1048709	6:31947158:A:G	rs1048709	6:31914935:A:G	-0.471253	0.226693	0.624219	0.0376343	864	144	720	0.998644	0.132523	0	logistic
611.1	Abnormal mammogram	genitourinary	Abnormal mammogram (611.1) -- rs9270949	6:32605198:T:C	rs9270949	6:32572975:T:C	-0.0982707	0.0472908	0.906404	0.0377088	12054	2009	10045	0.986092	0.222416	0	logistic
433.31	Transient cerebral ischemia	circulatory system	Transient cerebral ischemia (433.31) -- rs9271364	6:32619010:A:G	rs9271364	6:32586787:A:G	0.117277	0.0564388	1.12443	0.0377134	5472	912	4560	0.389079	0.423154	0	logistic
427.3	Other specified cardiac dysrhythmias	circulatory system	Other specified cardiac dysrhythmias (427.3) -- rs6869382	5:145942508:C:T	rs6869382	5:145322071:C:T	-0.131723	0.0633935	0.876583	0.0377214	4394	735	3659	0.863771	0.441284	21	logistic
358	Myoneural disorders	neurological	Myoneural disorders (358) -- rs2836882	21:39094644:G:A	rs2836882	21:40466570:G:A	-0.477579	0.229868	0.620283	0.0377442	503	83	420	0.851576	0.232604	7	logistic
375.2	Epiphora	sense organs	Epiphora (375.2) -- rs9271364	6:32619010:A:G	rs9271364	6:32586787:A:G	0.341164	0.164236	1.40658	0.0377756	636	106	530	0.777716	0.426101	0	logistic
433.5	Cerebral aneurysm	circulatory system	Cerebral aneurysm (433.5) -- rs3135344	6:32427259:C:T	rs3135344	6:32395036:C:T	0.270385	0.130165	1.31047	0.0377779	1428	238	1190	0.790629	0.211835	0	logistic
227.1	Benign neoplasm of adrenal gland	neoplasms	Benign neoplasm of adrenal gland (227.1) -- rs6869382	5:145942508:C:T	rs6869382	5:145322071:C:T	0.277315	0.133563	1.31958	0.0378669	874	146	728	0.999676	0.419908	2	logistic
276.5	Hypovolemia	endocrine/metabolic	Hypovolemia (276.5) -- rs3828796	6:32668197:A:G	rs3828796	6:32635974:A:G	0.250553	0.120721	1.28474	0.037942	1643	274	1369	0.922208	0.196896	0	logistic
427.21	Atrial fibrillation	circulatory system	Atrial fibrillation (427.21) -- rs17208853	6:32408583:T:C	rs17208853	6:32376360:T:C	0.189939	0.0915406	1.20918	0.0379946	13264	2211	11053	1	0.03943	2	logistic
411.1	Unstable angina (intermediate coronary syndrome)	circulatory system	Unstable angina (intermediate coronary syndrome) (411.1) -- rs17208853	6:32408583:T:C	rs17208853	6:32376360:T:C	0.53076	0.255808	1.70022	0.0380012	1571	262	1309	0.464201	0.0439211	0	logistic
687	Symptoms affecting skin	dermatologic	Symptoms affecting skin (687) -- rs145568234	6:32279268:T:G	rs145568234	6:32247045:T:G	-1.23365	0.594644	0.291226	0.0380226	4718	788	3930	0.924281	0.00657058	10	logistic
440.9	Atherosclerosis of aorta	circulatory system	Atherosclerosis of aorta (440.9) -- rs9268847	6:32461500:A:G	rs9268847	6:32429277:A:G	-0.379232	0.182814	0.684387	0.0380407	771	129	642	0.151082	0.349546	3	logistic
360.2	Progressive myopia	sense organs	Progressive myopia (360.2) -- rs9268847	6:32461500:A:G	rs9268847	6:32429277:A:G	-0.30919	0.149101	0.734041	0.0381075	850	141	709	0.867483	0.361176	2	logistic
159.2	Malignant neoplasm of small intestine, including duodenum	neoplasms	Malignant neoplasm of small intestine, including duodenum (159.2) -- rs3828796	6:32668197:A:G	rs3828796	6:32635974:A:G	0.433995	0.209334	1.54341	0.0381523	624	104	520	0.320672	0.209135	0	logistic
573.2	Liver replaced by transplant	digestive	Liver replaced by transplant (573.2) -- rs4654925	1:19901230:G:C	rs4654925	1:20227723:G:C	0.195722	0.0944647	1.21619	0.0382742	1734	289	1445	0.0981686	0.44233	18	logistic
585.3	Chronic renal failure [CKD]	genitourinary	Chronic renal failure [CKD] (585.3) -- rs3104411	6:32715876:G:A	rs3104411	6:32683653:G:A	0.0744496	0.0359413	1.07729	0.0383194	19254	3223	16031	1	0.259686	341	logistic
180.3	Cervical intraepithelial neoplasia [CIN] [Cervical dysplasia]	neoplasms	Cervical intraepithelial neoplasia [CIN] [Cervical dysplasia] (180.3) -- rs6869382	5:145942508:C:T	rs6869382	5:145322071:C:T	0.158732	0.0766414	1.17202	0.0383494	2861	478	2383	0.835585	0.449318	7	logistic
573.5	Jaundice (not of newborn)	digestive	Jaundice (not of newborn) (573.5) -- rs4654925	1:19901230:G:C	rs4654925	1:20227723:G:C	0.237949	0.114895	1.26864	0.0383571	1189	201	988	0.159959	0.449537	17	logistic
737	Curvature of spine	musculoskeletal	Curvature of spine (737) -- rs9270949	6:32605198:T:C	rs9270949	6:32572975:T:C	0.186838	0.0902746	1.20543	0.0384835	2519	420	2099	0.803031	0.215562	0	logistic
516	Abnormal sputum	respiratory	Abnormal sputum (516) -- rs9271364	6:32619010:A:G	rs9271364	6:32586787:A:G	-0.225711	0.10906	0.797948	0.0384889	1356	226	1130	0.747487	0.445059	0	logistic
327.1	Hypersomnia	neurological	Hypersomnia (327.1) -- rs9268847	6:32461500:A:G	rs9268847	6:32429277:A:G	-0.282646	0.136593	0.753787	0.0385216	986	165	821	0.411005	0.336714	4	logistic
550.5	Ventral hernia	digestive	Ventral hernia (550.5) -- rs4654925	1:19901230:G:C	rs4654925	1:20227723:G:C	-0.116112	0.0561299	0.890376	0.0385808	4836	809	4027	0.982752	0.450165	36	logistic
389.1	Sensorineural hearing loss	sense organs	Sensorineural hearing loss (389.1) -- rs1967688	6:32372291:C:T	rs1967688	6:32340068:C:T	-0.0843831	0.0408042	0.919079	0.0386398	10290	1728	8562	0.999967	0.391691	198	logistic
871.3	Open wound of foot except toe(s) alone	injuries & poisonings	Open wound of foot except toe(s) alone (871.3) -- rs17208853	6:32408583:T:C	rs17208853	6:32376360:T:C	0.999045	0.483114	2.71569	0.0386469	318	53	265	0.497223	0.0408805	0	logistic
458.9	Hypotension NOS	circulatory system	Hypotension NOS (458.9) -- rs17208853	6:32408583:T:C	rs17208853	6:32376360:T:C	0.43259	0.209273	1.54124	0.0387239	2297	383	1914	0.801132	0.0398346	0	logistic
722	Intervertebral disc disorders	musculoskeletal	Intervertebral disc disorders (722) -- rs1967688	6:32372291:C:T	rs1967688	6:32340068:C:T	0.0759054	0.0367477	1.07886	0.0388679	11494	1921	9573	0.999106	0.394075	217	logistic
227	Benign neoplasm of other endocrine glands and related structures	neoplasms	Benign neoplasm of other endocrine glands and related structures (227) -- rs144614916	6:32708532:A:C	rs144614916	6:32676309:A:C	0.599442	0.29026	1.8211	0.0389052	3574	596	2978	0.715033	0.0100727	2	logistic
527	Diseases of the salivary glands	digestive	Diseases of the salivary glands (527) -- rs17208853	6:32408583:T:C	rs17208853	6:32376360:T:C	0.40483	0.196083	1.49905	0.038962	2070	345	1725	0.777443	0.0425121	0	logistic
527.7	Disturbance of salivary secretion	digestive	Disturbance of salivary secretion (527.7) -- rs145568234	6:32279268:T:G	rs145568234	6:32247045:T:G	1.22198	0.591964	3.39389	0.0389918	876	146	730	0.201732	0.00856164	0	logistic
428	Congestive heart failure; nonhypertensive	circulatory system	Congestive heart failure; nonhypertensive (428) -- rs9268847	6:32461500:A:G	rs9268847	6:32429277:A:G	0.0689373	0.0333979	1.07137	0.0390064	17121	2855	14266	0.999439	0.349834	49	logistic
442.3	Aneurysm of artery of lower extremity	circulatory system	Aneurysm of artery of lower extremity (442.3) -- rs6869382	5:145942508:C:T	rs6869382	5:145322071:C:T	0.575201	0.278668	1.77749	0.0390072	317	53	264	0.412933	0.44795	1	logistic
780	Hypothermia/Chills	symptoms	Hypothermia/Chills (780) -- rs3828796	6:32668197:A:G	rs3828796	6:32635974:A:G	-0.704894	0.341583	0.494161	0.0390544	282	47	235	0.956927	0.202128	0	logistic
686.4	Pyogenic granuloma	dermatologic	Pyogenic granuloma (686.4) -- rs145568234	6:32279268:T:G	rs145568234	6:32247045:T:G	3.04088	1.47384	20.9237	0.0390894	192	32	160	0.0868812	0.0078125	0	logistic
333	Extrapyramidal disease and abnormal movement disorders	neurological	Extrapyramidal disease and abnormal movement disorders (333) -- rs148844907	6:31660620:T:A	rs148844907	6:31628397:T:A	0.807167	0.391281	2.24155	0.0391238	3951	657	3294	0.226404	0.00455581	9	logistic
753	Congenital anomalies of the eye	congenital anomalies	Congenital anomalies of the eye (753) -- rs145568234	6:32279268:T:G	rs145568234	6:32247045:T:G	2.6296	1.27509	13.8682	0.0391807	498	83	415	0.0537524	0.00301205	0	logistic
753	Congenital anomalies of the eye	congenital anomalies	Congenital anomalies of the eye (753) -- rs144614916	6:32708532:A:C	rs144614916	6:32676309:A:C	2.6296	1.27509	13.8682	0.0391807	498	83	415	0.0537524	0.00301205	0	logistic
429.3	Symptoms involving cardiovascular system	circulatory system	Symptoms involving cardiovascular system (429.3) -- rs144614916	6:32708532:A:C	rs144614916	6:32676309:A:C	-0.703237	0.341041	0.49498	0.0392047	4708	785	3923	0.947041	0.0109388	2	logistic
444.1	Arterial embolism and thrombosis of lower extremity artery	circulatory system	Arterial embolism and thrombosis of lower extremity artery (444.1) -- rs1048709	6:31947158:A:G	rs1048709	6:31914935:A:G	-0.888313	0.430862	0.411349	0.0392352	384	64	320	0.488481	0.121094	0	logistic
465.4	Acute laryngitis and tracheitis	respiratory	Acute laryngitis and tracheitis (465.4) -- rs9270949	6:32605198:T:C	rs9270949	6:32572975:T:C	-0.60633	0.294144	0.545349	0.0392711	414	69	345	0.80545	0.245169	0	logistic
292.4	Altered mental status	mental disorders	Altered mental status (292.4) -- rs3828796	6:32668197:A:G	rs3828796	6:32635974:A:G	-0.228396	0.110815	0.795809	0.0392971	2496	416	2080	0.999707	0.194712	0	logistic
411.2	Myocardial infarction	circulatory system	Myocardial infarction (411.2) -- rs9274700	6:32669403:A:G	rs9274700	6:32637180:A:G	-0.143115	0.0694607	0.866654	0.0393628	4452	742	3710	0.673124	0.301325	0	logistic
601.4	Balanoposthitis	genitourinary	Balanoposthitis (601.4) -- rs3135344	6:32427259:C:T	rs3135344	6:32395036:C:T	-0.454212	0.220454	0.634948	0.0393647	600	100	500	0.617103	0.198333	0	logistic
198.1	Secondary malignancy of lymph nodes	neoplasms	Secondary malignancy of lymph nodes (198.1) -- rs17208853	6:32408583:T:C	rs17208853	6:32376360:T:C	0.546267	0.265178	1.7268	0.0393981	972	162	810	0.91963	0.0426955	0	logistic
172.11	Melanomas of skin	neoplasms	Melanomas of skin (172.11) -- rs1048709	6:31947158:A:G	rs1048709	6:31914935:A:G	0.41668	0.202282	1.51692	0.0394086	1044	174	870	0.999985	0.114943	0	logistic
714	Rheumatoid arthritis and other inflammatory polyarthropathies	musculoskeletal	Rheumatoid arthritis and other inflammatory polyarthropathies (714) -- rs9271364	6:32619010:A:G	rs9271364	6:32586787:A:G	-0.0955043	0.0463661	0.908914	0.0394187	7512	1252	6260	0.988727	0.426318	0	logistic
753	Congenital anomalies of the eye	congenital anomalies	Congenital anomalies of the eye (753) -- rs3828796	6:32668197:A:G	rs3828796	6:32635974:A:G	0.433723	0.210581	1.54299	0.0394316	498	83	415	0.974314	0.204819	0	logistic
704.11	Alopecia Areata	dermatologic	Alopecia Areata (704.11) -- rs3135344	6:32427259:C:T	rs3135344	6:32395036:C:T	0.356759	0.173213	1.42869	0.0394318	870	145	725	0.135045	0.198276	0	logistic
798	Malaise and fatigue	symptoms	Malaise and fatigue (798) -- rs17208853	6:32408583:T:C	rs17208853	6:32376360:T:C	0.108127	0.0524986	1.11419	0.0394353	33893	5648	28245	1	0.0404656	6	logistic
703	Diseases of nail, NOS	dermatologic	Diseases of nail, NOS (703) -- rs144614916	6:32708532:A:C	rs144614916	6:32676309:A:C	0.820229	0.398263	2.27102	0.0394448	2298	383	1915	0.349262	0.00935596	0	logistic
609.1	Infertility, male	genitourinary	Infertility, male (609.1) -- rs1967688	6:32372291:C:T	rs1967688	6:32340068:C:T	0.441289	0.214326	1.55471	0.0394979	377	64	313	0.754567	0.3687	7	logistic
204.21	Myeloid leukemia, acute	neoplasms	Myeloid leukemia, acute (204.21) -- rs9268847	6:32461500:A:G	rs9268847	6:32429277:A:G	0.615589	0.299038	1.85075	0.0395359	214	36	178	0.216144	0.341121	2	logistic
496.21	Obstructive chronic bronchitis	respiratory	Obstructive chronic bronchitis (496.21) -- rs2314757	1:19805278:C:T	rs2314757	1:20131771:C:T	0.164021	0.0796875	1.17824	0.0395614	3670	646	3024	1	0.295232	320	logistic
132	Infestation (lice, mites)	infectious diseases	Infestation (lice, mites) (132) -- rs4654925	1:19901230:G:C	rs4654925	1:20227723:G:C	0.316613	0.153893	1.37247	0.0396517	692	117	575	0.906768	0.462428	10	logistic
555.1	Regional enteritis	digestive	Regional enteritis (555.1) -- rs3828796	6:32668197:A:G	rs3828796	6:32635974:A:G	0.161656	0.078603	1.17546	0.0397238	4308	718	3590	0.270198	0.189995	0	logistic
342	Hemiplegia	neurological	Hemiplegia (342) -- rs3819720	6:32836793:G:A	rs3819720	6:32804570:G:A	0.286485	0.139357	1.33174	0.0398059	1134	189	945	0.0469412	0.247795	0	logistic
289.8	Polycythemia, secondary	hematopoietic	Polycythemia, secondary (289.8) -- rs6869382	5:145942508:C:T	rs6869382	5:145322071:C:T	0.224115	0.109021	1.25122	0.0398105	1484	248	1236	0.820504	0.414084	4	logistic
276.8	Polydipsia	endocrine/metabolic	Polydipsia (276.8) -- rs17208853	6:32408583:T:C	rs17208853	6:32376360:T:C	1.68332	0.818916	5.38342	0.039826	150	25	125	0.358903	0.0366667	0	logistic
295	Schizophrenia and other psychotic disorders	mental disorders	Schizophrenia and other psychotic disorders (295) -- rs6869382	5:145942508:C:T	rs6869382	5:145322071:C:T	-0.119114	0.0579514	0.887706	0.039839	5023	838	4185	0.977647	0.44774	23	logistic
353	Nerve root and plexus disorders	neurological	Nerve root and plexus disorders (353) -- rs9268847	6:32461500:A:G	rs9268847	6:32429277:A:G	0.292974	0.142554	1.34041	0.0398622	836	139	697	0.707657	0.340909	4	logistic
690	Erythematosquamous dermatosis	dermatologic	Erythematosquamous dermatosis (690) -- rs144614916	6:32708532:A:C	rs144614916	6:32676309:A:C	0.492878	0.23983	1.63702	0.0398677	5173	862	4311	0.490402	0.00908564	5	logistic
174.1	Breast cancer [female]	neoplasms	Breast cancer [female] (174.1) -- rs17208853	6:32408583:T:C	rs17208853	6:32376360:T:C	-0.229318	0.111631	0.795075	0.039951	9576	1596	7980	0.998098	0.0380639	0	logistic
173	Neoplasm of uncertain behavior of skin	neoplasms	Neoplasm of uncertain behavior of skin (173) -- rs1967688	6:32372291:C:T	rs1967688	6:32340068:C:T	-0.124411	0.0605673	0.883017	0.0399664	4608	769	3839	0.985767	0.405816	90	logistic
345.3	Convulsions	neurological	Convulsions (345.3) -- rs9274700	6:32669403:A:G	rs9274700	6:32637180:A:G	-0.128315	0.0625061	0.879576	0.0400879	4907	818	4089	0.451591	0.30752	0	logistic
614.32	Chronic inflammatory pelvic disease	genitourinary	Chronic inflammatory pelvic disease (614.32) -- rs145568234	6:32279268:T:G	rs145568234	6:32247045:T:G	4.78538	2.33117	119.747	0.0400942	180	30	150	0.0897656	0.00833333	0	logistic
444.1	Arterial embolism and thrombosis of lower extremity artery	circulatory system	Arterial embolism and thrombosis of lower extremity artery (444.1) -- rs9274700	6:32669403:A:G	rs9274700	6:32637180:A:G	-0.565501	0.275547	0.568075	0.0401418	384	64	320	0.00886258	0.30599	0	logistic
134	Helminthiases	infectious diseases	Helminthiases (134) -- rs9274700	6:32669403:A:G	rs9274700	6:32637180:A:G	-0.501032	0.244199	0.605905	0.0401954	366	61	305	0.930441	0.303279	0	logistic
751.12	Congenital anomalies of male genital organs	congenital anomalies	Congenital anomalies of male genital organs (751.12) -- rs114969413	6:31957902:G:A	rs114969413	6:31925679:G:A	3.27033	1.59394	26.32	0.0401967	132	22	110	0.0698875	0.00757576	0	logistic
595	Hydronephrosis	genitourinary	Hydronephrosis (595) -- rs9271364	6:32619010:A:G	rs9271364	6:32586787:A:G	0.185663	0.0905072	1.20402	0.0402318	1842	307	1535	0.92437	0.432953	0	logistic
558	Noninfectious gastroenteritis	digestive	Noninfectious gastroenteritis (558) -- rs2836882	21:39094644:G:A	rs2836882	21:40466570:G:A	-0.119749	0.0583834	0.887143	0.0402585	6202	1041	5161	0.999928	0.234441	74	logistic
228.1	Hemangioma of skin and subcutaneous tissue	neoplasms	Hemangioma of skin and subcutaneous tissue (228.1) -- rs2836882	21:39094644:G:A	rs2836882	21:40466570:G:A	-0.154581	0.0753858	0.856774	0.0403127	4024	677	3347	0.987337	0.23919	56	logistic
278.11	Morbid obesity	endocrine/metabolic	Morbid obesity (278.11) -- rs9274700	6:32669403:A:G	rs9274700	6:32637180:A:G	0.0572639	0.0279291	1.05894	0.0403323	24609	4102	20507	0.999997	0.298102	2	logistic
418	Nonspecific chest pain	circulatory system	Nonspecific chest pain (418) -- rs148844907	6:31660620:T:A	rs148844907	6:31628397:T:A	0.2749	0.1341	1.3164	0.0403678	41668	6945	34723	0.0492815	0.00505184	71	logistic
295	Schizophrenia and other psychotic disorders	mental disorders	Schizophrenia and other psychotic disorders (295) -- rs3819720	6:32836793:G:A	rs3819720	6:32804570:G:A	0.13106	0.0639357	1.14004	0.0403764	5042	841	4201	0.999367	0.257239	4	logistic
442.1	Aortic aneurysm	circulatory system	Aortic aneurysm (442.1) -- rs17208853	6:32408583:T:C	rs17208853	6:32376360:T:C	0.261274	0.1275	1.29858	0.0404426	6634	1106	5528	0.951052	0.0431866	1	logistic
145	Cancer of mouth	neoplasms	Cancer of mouth (145) -- rs9268847	6:32461500:A:G	rs9268847	6:32429277:A:G	-0.382345	0.186607	0.682259	0.0404685	585	98	487	0.891075	0.336752	3	logistic
594.1	Calculus of kidney	genitourinary	Calculus of kidney (594.1) -- rs144614916	6:32708532:A:C	rs144614916	6:32676309:A:C	-0.424549	0.207248	0.654065	0.0405107	10188	1699	8489	0.627341	0.0103062	18	logistic
301	Personality disorders	mental disorders	Personality disorders (301) -- rs2836882	21:39094644:G:A	rs2836882	21:40466570:G:A	0.189481	0.0925073	1.20862	0.0405329	2530	421	2109	0.937333	0.236166	38	logistic
251.1	Hypoglycemia	endocrine/metabolic	Hypoglycemia (251.1) -- rs1048709	6:31947158:A:G	rs1048709	6:31914935:A:G	-0.258946	0.126442	0.771865	0.0405666	2819	470	2349	0.949969	0.126995	1	logistic
709.3	Systemic sclerosis	dermatologic	Systemic sclerosis (709.3) -- rs3135344	6:32427259:C:T	rs3135344	6:32395036:C:T	0.363474	0.177495	1.43832	0.0405799	714	119	595	0.995398	0.20098	0	logistic
303.3	Psychogenic disorder	mental disorders	Psychogenic disorder (303.3) -- rs1967688	6:32372291:C:T	rs1967688	6:32340068:C:T	0.581401	0.283973	1.78854	0.0406209	236	40	196	0.492138	0.408898	4	logistic
313.1	Attention deficit hyperactivity disorder	mental disorders	Attention deficit hyperactivity disorder (313.1) -- rs4654925	1:19901230:G:C	rs4654925	1:20227723:G:C	0.192988	0.094316	1.21287	0.0407386	1998	335	1663	0.87541	0.43043	30	logistic
386	Vertiginous syndromes and other disorders of vestibular system	sense organs	Vertiginous syndromes and other disorders of vestibular system (386) -- rs2836882	21:39094644:G:A	rs2836882	21:40466570:G:A	0.149379	0.0730294	1.16111	0.0408089	4284	715	3569	0.911988	0.227824	60	logistic
250.22	Type 2 diabetes with renal manifestations	endocrine/metabolic	Type 2 diabetes with renal manifestations (250.22) -- rs114969413	6:31957902:G:A	rs114969413	6:31925679:G:A	-0.345238	0.168817	0.708052	0.0408503	15840	2640	13200	0.600462	0.0147727	0	logistic
578.9	Hemorrhage of gastrointestinal tract	digestive	Hemorrhage of gastrointestinal tract (578.9) -- rs144614916	6:32708532:A:C	rs144614916	6:32676309:A:C	-0.924777	0.452221	0.39662	0.040858	3726	622	3104	0.749375	0.00952764	6	logistic
184.2	Cancer of other female genital organs (excluding uterus and ovary)	neoplasms	Cancer of other female genital organs (excluding uterus and ovary) (184.2) -- rs9268847	6:32461500:A:G	rs9268847	6:32429277:A:G	0.410084	0.200548	1.50694	0.0408728	434	73	361	0.131266	0.361751	4	logistic
994.21	Septic shock	injuries & poisonings	Septic shock (994.21) -- rs9271364	6:32619010:A:G	rs9271364	6:32586787:A:G	-0.850451	0.415982	0.427222	0.04091	144	24	120	0.785534	0.395833	0	logistic
701	Other hypertrophic and atrophic conditions of skin	dermatologic	Other hypertrophic and atrophic conditions of skin (701) -- rs1967688	6:32372291:C:T	rs1967688	6:32340068:C:T	-0.0892615	0.0436776	0.914606	0.0409886	8095	1354	6741	0.987112	0.392588	143	logistic
264	Lack of normal physiological development	endocrine/metabolic	Lack of normal physiological development (264) -- rs9271364	6:32619010:A:G	rs9271364	6:32586787:A:G	0.387564	0.189678	1.47339	0.0410259	528	88	440	0.0533979	0.440341	0	logistic
564.8	Abnormal findings on exam of gastrointestinal tract/ abdominal area	digestive	Abnormal findings on exam of gastrointestinal tract/ abdominal area (564.8) -- rs3819720	6:32836793:G:A	rs3819720	6:32804570:G:A	-0.240749	0.117835	0.786039	0.0410426	1516	252	1264	0.926361	0.266161	2	logistic
587	Kidney replaced by transpant	genitourinary	Kidney replaced by transpant (587) -- rs9271364	6:32619010:A:G	rs9271364	6:32586787:A:G	-0.141961	0.0695086	0.867655	0.0411173	3324	554	2770	0.943093	0.431558	0	logistic
575.9	Nonspecific abnormal findings on radiological and other examination of biliary tract	digestive	Nonspecific abnormal findings on radiological and other examination of biliary tract (575.9) -- rs1967688	6:32372291:C:T	rs1967688	6:32340068:C:T	-0.334087	0.163622	0.715991	0.0411687	671	111	560	0.319462	0.400149	13	logistic
433	Cerebrovascular disease	circulatory system	Cerebrovascular disease (433) -- rs3828796	6:32668197:A:G	rs3828796	6:32635974:A:G	-0.0817601	0.0400527	0.921493	0.0412201	17935	2990	14945	1	0.195177	4	logistic
727.4	Ganglion and cyst of synovium, tendon, and bursa	musculoskeletal	Ganglion and cyst of synovium, tendon, and bursa (727.4) -- rs1048709	6:31947158:A:G	rs1048709	6:31914935:A:G	-0.374438	0.183442	0.687675	0.0412327	1380	230	1150	0.931302	0.130072	0	logistic
257	Testicular dysfunction	endocrine/metabolic	Testicular dysfunction (257) -- rs3819720	6:32836793:G:A	rs3819720	6:32804570:G:A	-0.129284	0.063338	0.878725	0.0412338	4752	790	3962	0.987868	0.267151	12	logistic
522	Diseases of pulp and periapical tissues	digestive	Diseases of pulp and periapical tissues (522) -- rs2836882	21:39094644:G:A	rs2836882	21:40466570:G:A	0.377751	0.185133	1.459	0.0413075	641	108	533	0.460959	0.236349	7	logistic
702	Degenerative skin conditions and other dermatoses	dermatologic	Degenerative skin conditions and other dermatoses (702) -- rs3104411	6:32715876:G:A	rs3104411	6:32683653:G:A	0.100668	0.049343	1.10591	0.0413339	8298	1393	6905	1	0.270547	155	logistic
830	Dislocation	injuries & poisonings	Dislocation (830) -- rs114969413	6:31957902:G:A	rs114969413	6:31925679:G:A	-1.21785	0.597229	0.295865	0.0414329	2022	337	1685	0.681272	0.0138477	0	logistic
621	Endometrial hyperplasia	genitourinary	Endometrial hyperplasia (621) -- rs17208853	6:32408583:T:C	rs17208853	6:32376360:T:C	-0.984486	0.482878	0.373631	0.0414712	858	143	715	0.220703	0.0390443	0	logistic
433.2	Occlusion of cerebral arteries	circulatory system	Occlusion of cerebral arteries (433.2) -- rs3828796	6:32668197:A:G	rs3828796	6:32635974:A:G	-0.119577	0.0586622	0.887295	0.0415094	8859	1477	7382	0.999989	0.195338	2	logistic
567	Peritonitis and retroperitoneal infections	digestive	Peritonitis and retroperitoneal infections (567) -- rs9271364	6:32619010:A:G	rs9271364	6:32586787:A:G	-0.218801	0.107341	0.803481	0.0415117	1320	220	1100	0.955683	0.426515	0	logistic
611.1	Abnormal mammogram	genitourinary	Abnormal mammogram (611.1) -- rs1048709	6:31947158:A:G	rs1048709	6:31914935:A:G	-0.124724	0.0611936	0.88274	0.0415312	12054	2009	10045	1	0.124274	0	logistic
196	Radiotherapy	neoplasms	Radiotherapy (196) -- rs6869382	5:145942508:C:T	rs6869382	5:145322071:C:T	-0.128755	0.0631762	0.879189	0.0415466	4108	686	3422	0.992071	0.436344	20	logistic
558	Noninfectious gastroenteritis	digestive	Noninfectious gastroenteritis (558) -- rs4654925	1:19901230:G:C	rs4654925	1:20227723:G:C	-0.0995692	0.0488561	0.905227	0.0415491	6210	1038	5172	0.994583	0.448792	66	logistic
751.2	Congenital anomalies of urinary system	congenital anomalies	Congenital anomalies of urinary system (751.2) -- rs9268847	6:32461500:A:G	rs9268847	6:32429277:A:G	0.233136	0.114424	1.26255	0.0416024	1210	202	1008	0.75524	0.354132	2	logistic
204.12	Lymphoid leukemia, chronic	neoplasms	Lymphoid leukemia, chronic (204.12) -- rs114969413	6:31957902:G:A	rs114969413	6:31925679:G:A	1.17299	0.575754	3.23166	0.0416179	498	83	415	0.909058	0.0210843	0	logistic
695.42	Systemic lupus erythematosus	dermatologic	Systemic lupus erythematosus (695.42) -- rs3828796	6:32668197:A:G	rs3828796	6:32635974:A:G	-0.182843	0.0897498	0.832899	0.0416246	3671	612	3059	0.929332	0.193135	1	logistic
196	Radiotherapy	neoplasms	Radiotherapy (196) -- rs3135344	6:32427259:C:T	rs3135344	6:32395036:C:T	-0.154616	0.0759095	0.856744	0.0416649	4126	688	3438	0.980335	0.22031	2	logistic
727.5	Rupture of synovium	musculoskeletal	Rupture of synovium (727.5) -- rs9271364	6:32619010:A:G	rs9271364	6:32586787:A:G	-0.309891	0.152147	0.733527	0.041671	864	144	720	0.384594	0.435185	0	logistic
327.3	Sleep apnea	neurological	Sleep apnea (327.3) -- rs9270949	6:32605198:T:C	rs9270949	6:32572975:T:C	-0.0630246	0.0309665	0.93892	0.0418255	22923	3821	19102	0.999769	0.223138	1	logistic
614.5	Inflammatory disease of cervix, vagina, and vulva	genitourinary	Inflammatory disease of cervix, vagina, and vulva (614.5) -- rs148844907	6:31660620:T:A	rs148844907	6:31628397:T:A	0.70085	0.344356	2.01547	0.041826	6635	1104	5531	0.237266	0.00369254	7	logistic
475	Chronic sinusitis	respiratory	Chronic sinusitis (475) -- rs9271364	6:32619010:A:G	rs9271364	6:32586787:A:G	-0.0631368	0.0310339	0.938815	0.0419066	15635	2606	13029	0.981783	0.435945	1	logistic
514	Abnormal findings examination of lungs	respiratory	Abnormal findings examination of lungs (514) -- rs9270949	6:32605198:T:C	rs9270949	6:32572975:T:C	0.104419	0.0513302	1.11007	0.0419245	8358	1393	6965	0.937915	0.224515	0	logistic
742.8	Articular cartilage disorder	musculoskeletal	Articular cartilage disorder (742.8) -- rs3819720	6:32836793:G:A	rs3819720	6:32804570:G:A	-0.705176	0.346651	0.494022	0.0419262	269	45	224	0.555599	0.22119	1	logistic
617	Disorders secondary to childbirth, surgery, trauma	genitourinary	Disorders secondary to childbirth, surgery, trauma (617) -- rs3135344	6:32427259:C:T	rs3135344	6:32395036:C:T	0.116658	0.0573469	1.12373	0.0419269	8398	1400	6998	0.989305	0.205823	7	logistic
411.1	Unstable angina (intermediate coronary syndrome)	circulatory system	Unstable angina (intermediate coronary syndrome) (411.1) -- rs4654925	1:19901230:G:C	rs4654925	1:20227723:G:C	0.216632	0.1065	1.24189	0.0419419	1556	260	1296	0.61264	0.437339	15	logistic
38	Septicemia	infectious diseases	Septicemia (38) -- rs3104411	6:32715876:G:A	rs3104411	6:32683653:G:A	0.17544	0.0862634	1.19177	0.0419753	2967	491	2476	0.998904	0.257668	45	logistic
691.1	Ichthyosis congenita	dermatologic	Ichthyosis congenita (691.1) -- rs6869382	5:145942508:C:T	rs6869382	5:145322071:C:T	0.643915	0.316658	1.90392	0.0420048	185	31	154	0.977119	0.418919	1	logistic
427.41	Ventricular fibrillation and flutter	circulatory system	Ventricular fibrillation and flutter (427.41) -- rs9268847	6:32461500:A:G	rs9268847	6:32429277:A:G	0.724808	0.356474	2.06434	0.0420249	186	31	155	0.483137	0.301075	0	logistic
654.1	Abnormality of organs and soft tissues of pelvis complicating pregnancy, childbirth, or the puerperium	pregnancy complications	Abnormality of organs and soft tissues of pelvis complicating pregnancy, childbirth, or the puerperium (654.1) -- rs6869382	5:145942508:C:T	rs6869382	5:145322071:C:T	0.299999	0.147559	1.34986	0.0420448	798	133	665	0.900683	0.466165	0	logistic
727.5	Rupture of synovium	musculoskeletal	Rupture of synovium (727.5) -- rs2314757	1:19805278:C:T	rs2314757	1:20131771:C:T	0.349988	0.172158	1.41905	0.042058	790	140	650	0.998092	0.318354	74	logistic
315.2	Speech and language disorder	mental disorders	Speech and language disorder (315.2) -- rs3828796	6:32668197:A:G	rs3828796	6:32635974:A:G	-1.30626	0.642631	0.270831	0.0420855	138	23	115	0.989281	0.195652	0	logistic
594.1	Calculus of kidney	genitourinary	Calculus of kidney (594.1) -- rs3104411	6:32715876:G:A	rs3104411	6:32683653:G:A	-0.0928309	0.0456716	0.911348	0.0420957	10022	1667	8355	1	0.263171	184	logistic
603.2	Spermatocele	genitourinary	Spermatocele (603.2) -- rs3104411	6:32715876:G:A	rs3104411	6:32683653:G:A	0.606009	0.298234	1.8331	0.0421541	225	37	188	0.864375	0.293333	9	logistic
446.5	Giant cell arteritis	circulatory system	Giant cell arteritis (446.5) -- rs2836882	21:39094644:G:A	rs2836882	21:40466570:G:A	-0.54127	0.266392	0.582008	0.042168	521	87	434	0.735545	0.221689	7	logistic
599.9	Other abnormality of urination	genitourinary	Other abnormality of urination (599.9) -- rs3819720	6:32836793:G:A	rs3819720	6:32804570:G:A	-0.12912	0.0635565	0.878869	0.0421965	5245	874	4371	0.78357	0.264728	11	logistic
245.21	Chronic lymphocytic thyroiditis	endocrine/metabolic	Chronic lymphocytic thyroiditis (245.21) -- rs148844907	6:31660620:T:A	rs148844907	6:31628397:T:A	0.627662	0.308956	1.87323	0.0421982	7654	1274	6380	0.30799	0.00450745	8	logistic
70.3	Viral hepatitis C	infectious diseases	Viral hepatitis C (70.3) -- rs9268847	6:32461500:A:G	rs9268847	6:32429277:A:G	-0.0600424	0.0295643	0.941725	0.0422645	20294	3379	16915	0.999994	0.348403	73	logistic
994.21	Septic shock	injuries & poisonings	Septic shock (994.21) -- rs6869382	5:145942508:C:T	rs6869382	5:145322071:C:T	-0.740066	0.364423	0.477082	0.0422763	144	24	120	0.495015	0.5	0	logistic
286.7	Other and unspecified coagulation defects	hematopoietic	Other and unspecified coagulation defects (286.7) -- rs2836882	21:39094644:G:A	rs2836882	21:40466570:G:A	-0.348537	0.171627	0.70572	0.0422765	829	139	690	0.592844	0.229795	17	logistic
510	Other diseases of lung	respiratory	Other diseases of lung (510) -- rs3135344	6:32427259:C:T	rs3135344	6:32395036:C:T	-0.202293	0.0996517	0.816856	0.0423567	2374	395	1979	0.984441	0.223463	2	logistic
296	Mood disorders	mental disorders	Mood disorders (296) -- rs148844907	6:31660620:T:A	rs148844907	6:31628397:T:A	0.296737	0.146194	1.34546	0.0423821	32391	5398	26993	0.25689	0.00472353	61	logistic
41.9	Infection with drug-resistant microorganisms	infectious diseases	Infection with drug-resistant microorganisms (41.9) -- rs9274700	6:32669403:A:G	rs9274700	6:32637180:A:G	0.81777	0.40298	2.26544	0.0424273	150	25	125	0.461692	0.32	0	logistic
513.32	Orthopnea	respiratory	Orthopnea (513.32) -- rs3819720	6:32836793:G:A	rs3819720	6:32804570:G:A	0.733837	0.361722	2.08306	0.0424858	210	35	175	0.940262	0.221429	0	logistic
440	Atherosclerosis	circulatory system	Atherosclerosis (440) -- rs3819720	6:32836793:G:A	rs3819720	6:32804570:G:A	0.132615	0.0653836	1.14181	0.0425332	5349	893	4456	0.971793	0.254534	8	logistic
610	Benign mammary dysplasias	genitourinary	Benign mammary dysplasias (610) -- rs9270949	6:32605198:T:C	rs9270949	6:32572975:T:C	-0.143614	0.0708253	0.866222	0.0425887	4440	740	3700	0.985005	0.232995	0	logistic
1019	Other ill-defined and unknown causes of morbidity and mortality	injuries & poisonings	Other ill-defined and unknown causes of morbidity and mortality (1019) -- rs114969413	6:31957902:G:A	rs114969413	6:31925679:G:A	1.33372	0.658063	3.79513	0.0426895	516	86	430	0.193337	0.0106589	0	logistic
613.7	Other signs and symptoms in breast	genitourinary	Other signs and symptoms in breast (613.7) -- rs2314757	1:19805278:C:T	rs2314757	1:20131771:C:T	-0.327763	0.161769	0.720534	0.0427525	962	167	795	0.983927	0.296258	76	logistic
623	Hypertrophy of female genital organs	genitourinary	Hypertrophy of female genital organs (623) -- rs9274700	6:32669403:A:G	rs9274700	6:32637180:A:G	-0.275033	0.135752	0.759547	0.0427651	1026	171	855	0.992998	0.312865	0	logistic
695.3	Rosacea	dermatologic	Rosacea (695.3) -- rs9268847	6:32461500:A:G	rs9268847	6:32429277:A:G	-0.172002	0.0849004	0.841978	0.0427726	2693	450	2243	0.235006	0.335685	6	logistic
755.1	Congenital deformities of feet	congenital anomalies	Congenital deformities of feet (755.1) -- rs2836882	21:39094644:G:A	rs2836882	21:40466570:G:A	0.615913	0.304079	1.85135	0.0428157	238	40	198	0.153559	0.210084	2	logistic
386.21	Central origin vertigo	sense organs	Central origin vertigo (386.21) -- rs3819720	6:32836793:G:A	rs3819720	6:32804570:G:A	0.716213	0.353602	2.04667	0.0428186	186	31	155	0.266351	0.252688	0	logistic
939	Atopic/contact dermatitis due to other or unspecified	dermatologic	Atopic/contact dermatitis due to other or unspecified (939) -- rs3819720	6:32836793:G:A	rs3819720	6:32804570:G:A	-0.0628036	0.0310106	0.939128	0.0428439	20551	3425	17126	0.999749	0.258236	45	logistic
495	Asthma	respiratory	Asthma (495) -- rs1048709	6:31947158:A:G	rs1048709	6:31914935:A:G	-0.0624415	0.0308387	0.939468	0.0428905	42345	7058	35287	1	0.124171	6	logistic
327.5	Parasomnia	neurological	Parasomnia (327.5) -- rs9271364	6:32619010:A:G	rs9271364	6:32586787:A:G	0.481891	0.23802	1.61913	0.0429102	324	54	270	0.105739	0.41358	0	logistic
180.3	Cervical intraepithelial neoplasia [CIN] [Cervical dysplasia]	neoplasms	Cervical intraepithelial neoplasia [CIN] [Cervical dysplasia] (180.3) -- rs9271364	6:32619010:A:G	rs9271364	6:32586787:A:G	-0.152878	0.0755501	0.858235	0.0430187	2866	478	2388	0.59474	0.432484	2	logistic
727.1	Synovitis and tenosynovitis	musculoskeletal	Synovitis and tenosynovitis (727.1) -- rs2836882	21:39094644:G:A	rs2836882	21:40466570:G:A	0.119954	0.0592855	1.12744	0.0430401	6545	1099	5446	0.684153	0.232086	101	logistic
740.2	Osteoarthrosis, generalized	musculoskeletal	Osteoarthrosis, generalized (740.2) -- rs3828796	6:32668197:A:G	rs3828796	6:32635974:A:G	0.263043	0.130035	1.30088	0.0430874	1740	290	1450	0.637145	0.191954	0	logistic
751.22	Other specified congenital anomalies of kidney	congenital anomalies	Other specified congenital anomalies of kidney (751.22) -- rs1048709	6:31947158:A:G	rs1048709	6:31914935:A:G	0.772488	0.381938	2.16515	0.0431196	240	40	200	0.749905	0.129167	0	logistic
315	Develomental delays and disorders	mental disorders	Develomental delays and disorders (315) -- rs3819720	6:32836793:G:A	rs3819720	6:32804570:G:A	0.288586	0.142686	1.33454	0.0431217	995	166	829	0.704938	0.233166	1	logistic
740.12	Osteoarthrosis, localized, secondary	musculoskeletal	Osteoarthrosis, localized, secondary (740.12) -- rs3104411	6:32715876:G:A	rs3104411	6:32683653:G:A	-0.299525	0.148119	0.74117	0.0431559	1190	197	993	0.954012	0.271008	10	logistic
475	Chronic sinusitis	respiratory	Chronic sinusitis (475) -- rs9270949	6:32605198:T:C	rs9270949	6:32572975:T:C	-0.0750343	0.0371121	0.927712	0.0431942	15635	2606	13029	0.987267	0.227918	1	logistic
426.31	Right bundle branch block	circulatory system	Right bundle branch block (426.31) -- rs3104411	6:32715876:G:A	rs3104411	6:32683653:G:A	0.2825	0.139729	1.32644	0.0432001	1163	194	969	0.994857	0.266122	31	logistic
202.21	Nodular lymphoma	neoplasms	Nodular lymphoma (202.21) -- rs4654925	1:19901230:G:C	rs4654925	1:20227723:G:C	-0.560435	0.277235	0.57096	0.0432265	267	45	222	0.626922	0.44382	3	logistic
916	Contusion	injuries & poisonings	Contusion (916) -- rs3135344	6:32427259:C:T	rs3135344	6:32395036:C:T	-0.485965	0.24043	0.615103	0.0432554	462	77	385	0.66711	0.229437	0	logistic
556	Ulceration of the lower GI tract	digestive	Ulceration of the lower GI tract (556) -- rs3104411	6:32715876:G:A	rs3104411	6:32683653:G:A	0.522736	0.258639	1.68664	0.0432691	328	54	274	0.78643	0.29878	8	logistic
41.12	Methicillin resistant Staphylococcus aureus	infectious diseases	Methicillin resistant Staphylococcus aureus (41.12) -- rs2836882	21:39094644:G:A	rs2836882	21:40466570:G:A	0.359072	0.177711	1.432	0.043328	692	115	577	0.485585	0.234104	16	logistic
291	Other specified nonpsychotic and/or transient mental disorders	mental disorders	Other specified nonpsychotic and/or transient mental disorders (291) -- rs9271364	6:32619010:A:G	rs9271364	6:32586787:A:G	-0.180086	0.0891287	0.835199	0.0433305	2040	340	1700	0.382161	0.431863	0	logistic
564.1	Irritable Bowel Syndrome	digestive	Irritable Bowel Syndrome (564.1) -- rs9271364	6:32619010:A:G	rs9271364	6:32586787:A:G	0.131984	0.0653224	1.14109	0.0433312	3659	610	3049	0.445814	0.429899	1	logistic
702.1	Actinic keratosis	dermatologic	Actinic keratosis (702.1) -- rs3828796	6:32668197:A:G	rs3828796	6:32635974:A:G	-0.205859	0.101903	0.813948	0.0433688	3467	578	2889	0.999841	0.195847	0	logistic
654.1	Abnormality of organs and soft tissues of pelvis complicating pregnancy, childbirth, or the puerperium	pregnancy complications	Abnormality of organs and soft tissues of pelvis complicating pregnancy, childbirth, or the puerperium (654.1) -- rs9274700	6:32669403:A:G	rs9274700	6:32637180:A:G	0.323179	0.160005	1.38151	0.0434034	798	133	665	0.687692	0.322055	0	logistic
610.8	Other specified benign mammary dysplasias	genitourinary	Other specified benign mammary dysplasias (610.8) -- rs3135344	6:32427259:C:T	rs3135344	6:32395036:C:T	-0.340579	0.168627	0.711358	0.043412	960	160	800	0.641206	0.202604	0	logistic
384	Other disorders of tympanic membrane	sense organs	Other disorders of tympanic membrane (384) -- rs9270949	6:32605198:T:C	rs9270949	6:32572975:T:C	-0.407938	0.201985	0.66502	0.0434201	678	113	565	0.516054	0.227876	0	logistic
782.6	Pallor and flushing	symptoms	Pallor and flushing (782.6) -- rs2836882	21:39094644:G:A	rs2836882	21:40466570:G:A	0.233805	0.115804	1.2634	0.0434909	1576	263	1313	0.865269	0.24302	20	logistic
647	Infectious and parasitic complications affecting pregnancy	pregnancy complications	Infectious and parasitic complications affecting pregnancy (647) -- rs17208853	6:32408583:T:C	rs17208853	6:32376360:T:C	-1.67895	0.83164	0.18657	0.0435041	354	59	295	0.614339	0.0564972	0	logistic
686.2	Impetigo	dermatologic	Impetigo (686.2) -- rs2836882	21:39094644:G:A	rs2836882	21:40466570:G:A	0.511582	0.253502	1.66793	0.0435852	337	56	281	0.121005	0.207715	5	logistic
440.9	Atherosclerosis of aorta	circulatory system	Atherosclerosis of aorta (440.9) -- rs6869382	5:145942508:C:T	rs6869382	5:145322071:C:T	-0.346694	0.171807	0.707022	0.0435994	770	129	641	0.79987	0.42987	4	logistic
338.1	Acute pain	neurological	Acute pain (338.1) -- rs2314757	1:19805278:C:T	rs2314757	1:20131771:C:T	0.11361	0.0563025	1.12032	0.0436061	6591	1150	5441	1	0.306175	698	logistic
275.3	Disorders of magnesium metabolism	endocrine/metabolic	Disorders of magnesium metabolism (275.3) -- rs3819720	6:32836793:G:A	rs3819720	6:32804570:G:A	-0.28401	0.140752	0.752759	0.0436116	1275	212	1063	0.455919	0.234118	3	logistic
333.1	Essential tremor	neurological	Essential tremor (333.1) -- rs145568234	6:32279268:T:G	rs145568234	6:32247045:T:G	0.93163	0.46171	2.53864	0.0436139	1909	319	1590	0.244337	0.00707176	4	logistic
751.12	Congenital anomalies of male genital organs	congenital anomalies	Congenital anomalies of male genital organs (751.12) -- rs144614916	6:32708532:A:C	rs144614916	6:32676309:A:C	3.30237	1.63705	27.1769	0.0436674	132	22	110	0.0698875	0.00757576	0	logistic
791	Gangrene	symptoms	Gangrene (791) -- rs114969413	6:31957902:G:A	rs114969413	6:31925679:G:A	1.10261	0.546633	3.01202	0.0436858	882	147	735	0.973869	0.0130385	0	logistic
259	Other endocrine disorders	endocrine/metabolic	Other endocrine disorders (259) -- rs145568234	6:32279268:T:G	rs145568234	6:32247045:T:G	0.874358	0.433505	2.39733	0.043701	1605	266	1339	0.25644	0.00809969	3	logistic
741	Symptoms and disorders of the joints	musculoskeletal	Symptoms and disorders of the joints (741) -- rs9270949	6:32605198:T:C	rs9270949	6:32572975:T:C	-0.0788089	0.0390746	0.924217	0.0437076	14548	2425	12123	0.999967	0.225461	1	logistic
377.3	Optic neuritis/neuropathy	sense organs	Optic neuritis/neuropathy (377.3) -- rs3104411	6:32715876:G:A	rs3104411	6:32683653:G:A	0.313795	0.155602	1.36861	0.0437324	821	137	684	0.848338	0.254568	19	logistic
726.4	Calcaneal spur; Exostosis NOS	musculoskeletal	Calcaneal spur; Exostosis NOS (726.4) -- rs1048709	6:31947158:A:G	rs1048709	6:31914935:A:G	-0.451424	0.223908	0.636721	0.0437883	966	161	805	0.951854	0.122153	0	logistic
317.1	Alcoholism	mental disorders	Alcoholism (317.1) -- rs17208853	6:32408583:T:C	rs17208853	6:32376360:T:C	0.26165	0.129789	1.29907	0.0438031	5682	947	4735	0.803214	0.0384548	0	logistic
758	Chromosomal anomalies and genetic disorders	congenital anomalies	Chromosomal anomalies and genetic disorders (758) -- rs145568234	6:32279268:T:G	rs145568234	6:32247045:T:G	1.9157	0.950366	6.79168	0.0438265	270	45	225	0.146477	0.0111111	0	logistic
694	Dyschromia and Vitiligo	dermatologic	Dyschromia and Vitiligo (694) -- rs4654925	1:19901230:G:C	rs4654925	1:20227723:G:C	0.0830197	0.0411877	1.08656	0.0438371	8689	1449	7240	0.999922	0.442859	88	logistic
430.2	Intracerebral hemorrhage	circulatory system	Intracerebral hemorrhage (430.2) -- rs6869382	5:145942508:C:T	rs6869382	5:145322071:C:T	0.300418	0.149051	1.35042	0.0438481	791	132	659	0.939158	0.435525	7	logistic
350.1	Abnormal involuntary movements	neurological	Abnormal involuntary movements (350.1) -- rs9274700	6:32669403:A:G	rs9274700	6:32637180:A:G	-0.104473	0.0518387	0.900799	0.0438675	7158	1193	5965	0.999797	0.29722	0	logistic
286.12	Congenital deficiency of other clotting factors (including factor VII)	hematopoietic	Congenital deficiency of other clotting factors (including factor VII) (286.12) -- rs3104411	6:32715876:G:A	rs3104411	6:32683653:G:A	0.937207	0.465055	2.55284	0.0438773	118	20	98	0.65537	0.275424	2	logistic
433.31	Transient cerebral ischemia	circulatory system	Transient cerebral ischemia (433.31) -- rs3135344	6:32427259:C:T	rs3135344	6:32395036:C:T	0.132737	0.0658677	1.14195	0.0438825	5472	912	4560	0.999178	0.215917	0	logistic
293	Symptoms involving head and neck	mental disorders	Symptoms involving head and neck (293) -- rs9270949	6:32605198:T:C	rs9270949	6:32572975:T:C	0.683485	0.339302	1.98077	0.043969	210	35	175	0.419675	0.233333	0	logistic
172	Skin cancer	neoplasms	Skin cancer (172) -- rs9274700	6:32669403:A:G	rs9274700	6:32637180:A:G	-0.13402	0.0665372	0.874573	0.0439875	5634	939	4695	0.983195	0.292155	0	logistic
284.1	Pancytopenia	hematopoietic	Pancytopenia (284.1) -- rs3819720	6:32836793:G:A	rs3819720	6:32804570:G:A	0.179799	0.0893081	1.19698	0.0440888	2386	398	1988	0.962278	0.255448	2	logistic
117	Mycoses	infectious diseases	Mycoses (117) -- rs3819720	6:32836793:G:A	rs3819720	6:32804570:G:A	0.286521	0.142342	1.33179	0.0441249	897	150	747	0.78381	0.262542	2	logistic
600	Hyperplasia of prostate	genitourinary	Hyperplasia of prostate (600) -- rs144614916	6:32708532:A:C	rs144614916	6:32676309:A:C	0.285762	0.141977	1.33078	0.0441421	17435	2908	14527	0.462004	0.0110123	19	logistic
443	Peripheral vascular disease	circulatory system	Peripheral vascular disease (443) -- rs2314757	1:19805278:C:T	rs2314757	1:20131771:C:T	0.0687995	0.0341912	1.07122	0.0441991	19960	3496	16464	1	0.290506	1769	logistic
709.7	Unspecified diffuse connective tissue disease	dermatologic	Unspecified diffuse connective tissue disease (709.7) -- rs114969413	6:31957902:G:A	rs114969413	6:31925679:G:A	0.833515	0.414299	2.30139	0.0442339	1206	201	1005	0.348834	0.0128524	0	logistic
751.2	Congenital anomalies of urinary system	congenital anomalies	Congenital anomalies of urinary system (751.2) -- rs6869382	5:145942508:C:T	rs6869382	5:145322071:C:T	-0.22982	0.114252	0.794677	0.0442717	1209	201	1008	0.985235	0.443755	3	logistic
375	Disorders of lacrimal system	sense organs	Disorders of lacrimal system (375) -- rs6869382	5:145942508:C:T	rs6869382	5:145322071:C:T	0.307697	0.152977	1.36029	0.0442837	747	125	622	0.470241	0.426372	3	logistic
71.1	HIV infection, symptomatic	infectious diseases	HIV infection, symptomatic (71.1) -- rs1967688	6:32372291:C:T	rs1967688	6:32340068:C:T	-0.0604082	0.0300339	0.94138	0.0442901	19084	3200	15884	0.999353	0.393733	362	logistic
173	Neoplasm of uncertain behavior of skin	neoplasms	Neoplasm of uncertain behavior of skin (173) -- rs148844907	6:31660620:T:A	rs148844907	6:31628397:T:A	0.629779	0.313119	1.8772	0.0442929	4687	781	3906	0.319254	0.00597397	11	logistic
780	Hypothermia/Chills	symptoms	Hypothermia/Chills (780) -- rs2314757	1:19805278:C:T	rs2314757	1:20131771:C:T	-0.686778	0.341499	0.503195	0.044318	260	46	214	0.0879095	0.288462	22	logistic
223	Benign neoplasm of kidney and other urinary organs	neoplasms	Benign neoplasm of kidney and other urinary organs (223) -- rs9274700	6:32669403:A:G	rs9274700	6:32637180:A:G	0.829267	0.41252	2.29164	0.0444053	155	26	129	0.781495	0.277419	1	logistic
687.1	Rash and other nonspecific skin eruption	dermatologic	Rash and other nonspecific skin eruption (687.1) -- rs3819720	6:32836793:G:A	rs3819720	6:32804570:G:A	-0.0622609	0.030984	0.939638	0.0444891	21700	3621	18079	0.856766	0.255714	42	logistic
760	Back pain	symptoms	Back pain (760) -- rs9271364	6:32619010:A:G	rs9271364	6:32586787:A:G	0.0525527	0.0261534	1.05396	0.0444943	23006	3834	19172	0.999621	0.433213	2	logistic
260	Protein-calorie malnutrition	endocrine/metabolic	Protein-calorie malnutrition (260) -- rs3104411	6:32715876:G:A	rs3104411	6:32683653:G:A	0.129204	0.0643012	1.13792	0.0445	5307	892	4415	0.999996	0.264556	105	logistic
627.5	Premature menopause and other ovarian failure	genitourinary	Premature menopause and other ovarian failure (627.5) -- rs144614916	6:32708532:A:C	rs144614916	6:32676309:A:C	1.29466	0.644341	3.64976	0.0445074	624	104	520	0.207409	0.0104167	0	logistic
250.41	Impaired fasting glucose	endocrine/metabolic	Impaired fasting glucose (250.41) -- rs2314757	1:19805278:C:T	rs2314757	1:20131771:C:T	0.123532	0.0614826	1.13149	0.0445145	5590	977	4613	1	0.316011	566	logistic
728.71	Contracture of palmar fascia [Dupuytren's disease]	musculoskeletal	Contracture of palmar fascia [Dupuytren's disease] (728.71) -- rs6869382	5:145942508:C:T	rs6869382	5:145322071:C:T	-0.471118	0.234496	0.624304	0.0445303	347	58	289	0.999738	0.420749	1	logistic
473.3	Paralysis/spasm of vocal cords or larynx	respiratory	Paralysis/spasm of vocal cords or larynx (473.3) -- rs148844907	6:31660620:T:A	rs148844907	6:31628397:T:A	1.90111	0.9466	6.69335	0.044605	935	156	779	0.0653357	0.0026738	1	logistic
380	Disorders of external ear	sense organs	Disorders of external ear (380) -- rs3135344	6:32427259:C:T	rs3135344	6:32395036:C:T	-0.937996	0.467056	0.391411	0.0446097	179	30	149	0.679027	0.22067	1	logistic
585.32	End stage renal disease	genitourinary	End stage renal disease (585.32) -- rs6869382	5:145942508:C:T	rs6869382	5:145322071:C:T	0.0868695	0.0432669	1.09075	0.0446692	9038	1507	7531	0.999999	0.43898	27	logistic
367.4	Presbyopia	sense organs	Presbyopia (367.4) -- rs148844907	6:31660620:T:A	rs148844907	6:31628397:T:A	0.67389	0.335679	1.96185	0.0446918	4488	747	3741	0.982766	0.005459	6	logistic
317.1	Alcoholism	mental disorders	Alcoholism (317.1) -- rs9268847	6:32461500:A:G	rs9268847	6:32429277:A:G	0.112943	0.0562808	1.11957	0.0447744	5663	944	4719	0.990238	0.342221	19	logistic
411.4	Coronary atherosclerosis	circulatory system	Coronary atherosclerosis (411.4) -- rs144614916	6:32708532:A:C	rs144614916	6:32676309:A:C	-0.237577	0.118398	0.788536	0.0447924	34932	5825	29107	0.998997	0.0103201	34	logistic
585.2	Renal failure NOS	genitourinary	Renal failure NOS (585.2) -- rs3104411	6:32715876:G:A	rs3104411	6:32683653:G:A	0.298089	0.148577	1.34728	0.0448253	1125	187	938	0.993512	0.268444	21	logistic
276.41	Acidosis	endocrine/metabolic	Acidosis (276.41) -- rs9268847	6:32461500:A:G	rs9268847	6:32429277:A:G	0.203257	0.101312	1.22539	0.0448298	1596	267	1329	0.975964	0.357769	6	logistic
112.3	Candidiasis of skin and nails	infectious diseases	Candidiasis of skin and nails (112.3) -- rs4654925	1:19901230:G:C	rs4654925	1:20227723:G:C	-0.214702	0.107023	0.806782	0.0448415	1484	248	1236	0.743827	0.440701	16	logistic
327	Sleep disorders	neurological	Sleep disorders (327) -- rs3135344	6:32427259:C:T	rs3135344	6:32395036:C:T	0.0540535	0.0269463	1.05554	0.0448593	30455	5077	25378	1	0.209112	10	logistic
342	Hemiplegia	neurological	Hemiplegia (342) -- rs148844907	6:31660620:T:A	rs148844907	6:31628397:T:A	1.51433	0.7553	4.54637	0.0449698	1131	188	943	0.118711	0.00442087	3	logistic
164	Cancer of intrathoracic organs	neoplasms	Cancer of intrathoracic organs (164) -- rs9270949	6:32605198:T:C	rs9270949	6:32572975:T:C	-1.32878	0.662862	0.264801	0.0450053	126	21	105	0.3224	0.214286	0	logistic
580.4	Renal sclerosis, NOS	genitourinary	Renal sclerosis, NOS (580.4) -- rs3819720	6:32836793:G:A	rs3819720	6:32804570:G:A	0.673514	0.335996	1.96112	0.0450132	149	24	125	0.925878	0.338926	1	logistic
245.21	Chronic lymphocytic thyroiditis	endocrine/metabolic	Chronic lymphocytic thyroiditis (245.21) -- rs3135344	6:32427259:C:T	rs3135344	6:32395036:C:T	-0.123968	0.061849	0.883408	0.0450301	7660	1277	6383	0.999994	0.208094	2	logistic
369.5	Conjunctivitis, infectious	sense organs	Conjunctivitis, infectious (369.5) -- rs4654925	1:19901230:G:C	rs4654925	1:20227723:G:C	-0.0983343	0.0490706	0.906346	0.0450769	6417	1061	5356	0.715436	0.440626	51	logistic
604	Disorders of penis	genitourinary	Disorders of penis (604) -- rs9268847	6:32461500:A:G	rs9268847	6:32429277:A:G	-0.188561	0.0941489	0.82815	0.0451992	2014	336	1678	0.754758	0.35998	7	logistic
38	Septicemia	infectious diseases	Septicemia (38) -- rs9274700	6:32669403:A:G	rs9274700	6:32637180:A:G	-0.160012	0.0798945	0.852133	0.0451995	3012	502	2510	0.345935	0.304781	0	logistic
1010	Other tests	injuries & poisonings	Other tests (1010) -- rs144614916	6:32708532:A:C	rs144614916	6:32676309:A:C	-0.134621	0.0672405	0.874047	0.0452763	45867	29444	16423	0.999933	0.0105413	43	logistic
596.1	Bladder neck obstruction	genitourinary	Bladder neck obstruction (596.1) -- rs9270949	6:32605198:T:C	rs9270949	6:32572975:T:C	0.676113	0.337744	1.96622	0.0453007	342	57	285	0.319278	0.188596	0	logistic
696.42	Psoriatic arthropathy	dermatologic	Psoriatic arthropathy (696.42) -- rs9271364	6:32619010:A:G	rs9271364	6:32586787:A:G	0.19828	0.0991145	1.2193	0.0454448	1451	242	1209	0.996278	0.444521	0	logistic
690	Erythematosquamous dermatosis	dermatologic	Erythematosquamous dermatosis (690) -- rs4654925	1:19901230:G:C	rs4654925	1:20227723:G:C	0.107651	0.0538188	1.11366	0.045473	5128	856	4272	0.0570507	0.445495	50	logistic
689	Disorder of skin and subcutaneous tissue NOS	dermatologic	Disorder of skin and subcutaneous tissue NOS (689) -- rs3104411	6:32715876:G:A	rs3104411	6:32683653:G:A	0.121143	0.0605652	1.12879	0.0454774	5606	936	4670	0.999985	0.258295	82	logistic
164	Cancer of intrathoracic organs	neoplasms	Cancer of intrathoracic organs (164) -- rs9271364	6:32619010:A:G	rs9271364	6:32586787:A:G	-0.871086	0.435612	0.418497	0.0455346	126	21	105	0.506854	0.396825	0	logistic
276.4	Acid-base balance disorder	endocrine/metabolic	Acid-base balance disorder (276.4) -- rs144614916	6:32708532:A:C	rs144614916	6:32676309:A:C	0.761224	0.38071	2.1409	0.0455561	1661	277	1384	0.910539	0.0114389	1	logistic
645	Late pregnancy and failed induction	pregnancy complications	Late pregnancy and failed induction (645) -- rs17208853	6:32408583:T:C	rs17208853	6:32376360:T:C	1.53647	0.768623	4.64817	0.0456089	288	48	240	0.539395	0.0416667	0	logistic
715	Other inflammatory spondylopathies	musculoskeletal	Other inflammatory spondylopathies (715) -- rs17208853	6:32408583:T:C	rs17208853	6:32376360:T:C	0.30125	0.150732	1.35155	0.0456547	3456	576	2880	0.583987	0.0448495	0	logistic
585.34	Chronic Kidney Disease, Stage IV	genitourinary	Chronic Kidney Disease, Stage IV (585.34) -- rs1048709	6:31947158:A:G	rs1048709	6:31914935:A:G	-0.155503	0.0778321	0.855984	0.0457242	8357	1393	6964	0.999918	0.121156	1	logistic
411.9	Other acute and subacute forms of ischemic heart disease	circulatory system	Other acute and subacute forms of ischemic heart disease (411.9) -- rs3828796	6:32668197:A:G	rs3828796	6:32635974:A:G	-0.84093	0.420947	0.431309	0.0457484	282	47	235	0.660918	0.20922	0	logistic
577	Diseases of pancreas	digestive	Diseases of pancreas (577) -- rs144614916	6:32708532:A:C	rs144614916	6:32676309:A:C	-0.803818	0.402393	0.447617	0.0457604	3721	621	3100	0.529724	0.011556	5	logistic
527	Diseases of the salivary glands	digestive	Diseases of the salivary glands (527) -- rs9274700	6:32669403:A:G	rs9274700	6:32637180:A:G	-0.193317	0.0967913	0.824221	0.0457977	2070	345	1725	0.808109	0.304106	0	logistic
323.8	Encephalitis, non-infectious	neurological	Encephalitis, non-infectious (323.8) -- rs6869382	5:145942508:C:T	rs6869382	5:145322071:C:T	0.640587	0.320771	1.89759	0.0458227	174	29	145	0.550624	0.505747	0	logistic
134	Helminthiases	infectious diseases	Helminthiases (134) -- rs3828796	6:32668197:A:G	rs3828796	6:32635974:A:G	-0.603882	0.302401	0.546685	0.0458295	366	61	305	0.849025	0.187158	0	logistic
130	Spirochetal infection	infectious diseases	Spirochetal infection (130) -- rs1967688	6:32372291:C:T	rs1967688	6:32340068:C:T	0.35192	0.176232	1.42179	0.0458348	572	96	476	0.297633	0.413462	16	logistic
698	Pruritus and related conditions	dermatologic	Pruritus and related conditions (698) -- rs9268847	6:32461500:A:G	rs9268847	6:32429277:A:G	-0.0869377	0.0435458	0.916734	0.0458833	9245	1543	7702	0.994464	0.348134	37	logistic
790	Nonspecific findings on examination of blood	symptoms	Nonspecific findings on examination of blood (790) -- rs9274700	6:32669403:A:G	rs9274700	6:32637180:A:G	0.213543	0.106962	1.23806	0.0458863	1650	275	1375	0.791242	0.298788	0	logistic
250.13	Type 1 diabetes with ophthalmic manifestations	endocrine/metabolic	Type 1 diabetes with ophthalmic manifestations (250.13) -- rs1048709	6:31947158:A:G	rs1048709	6:31914935:A:G	-0.76172	0.381596	0.466863	0.0459183	402	67	335	0.192723	0.116915	0	logistic
258.1	Postablative ovarian failure	endocrine/metabolic	Postablative ovarian failure (258.1) -- rs114969413	6:31957902:G:A	rs114969413	6:31925679:G:A	2.17409	1.08926	8.79418	0.0459413	132	22	110	0.175529	0.0189394	0	logistic
481	Influenza	respiratory	Influenza (481) -- rs9271364	6:32619010:A:G	rs9271364	6:32586787:A:G	0.239119	0.119816	1.27013	0.0459642	1170	195	975	0.657782	0.431624	0	logistic
979	Adverse drug events and drug allergies	injuries & poisonings	Adverse drug events and drug allergies (979) -- rs1048709	6:31947158:A:G	rs1048709	6:31914935:A:G	0.29411	0.147372	1.34193	0.0459671	1560	260	1300	0.606428	0.127244	0	logistic
478	Throat pain	respiratory	Throat pain (478) -- rs9274700	6:32669403:A:G	rs9274700	6:32637180:A:G	0.228753	0.114659	1.25703	0.0460342	1386	231	1155	0.85348	0.303391	0	logistic
281.12	Other vitamin B12 deficiency anemia	hematopoietic	Other vitamin B12 deficiency anemia (281.12) -- rs6869382	5:145942508:C:T	rs6869382	5:145322071:C:T	-0.349049	0.174987	0.705358	0.0460737	603	100	503	0.808527	0.453566	3	logistic
368.2	Diplopia and disorders of binocular vision	sense organs	Diplopia and disorders of binocular vision (368.2) -- rs9268847	6:32461500:A:G	rs9268847	6:32429277:A:G	0.260344	0.130525	1.29738	0.0460878	1030	172	858	0.500081	0.36068	1	logistic
707.1	Decubitus ulcer	dermatologic	Decubitus ulcer (707.1) -- rs3104411	6:32715876:G:A	rs3104411	6:32683653:G:A	0.231577	0.116126	1.26059	0.046132	1743	288	1455	0.99947	0.259323	27	logistic
356	Hereditary and idiopathic peripheral neuropathy	neurological	Hereditary and idiopathic peripheral neuropathy (356) -- rs148844907	6:31660620:T:A	rs148844907	6:31628397:T:A	0.829672	0.416058	2.29257	0.0461383	3632	605	3027	0.210272	0.00440529	4	logistic
765	Cervical radiculitis	symptoms	Cervical radiculitis (765) -- rs17208853	6:32408583:T:C	rs17208853	6:32376360:T:C	0.197208	0.0989709	1.218	0.046307	9652	1608	8044	0.89219	0.0415976	2	logistic
497	Bronchitis	respiratory	Bronchitis (497) -- rs145568234	6:32279268:T:G	rs145568234	6:32247045:T:G	0.530497	0.266282	1.69978	0.0463448	5225	872	4353	1	0.00746412	7	logistic
840	Sprains and strains	injuries & poisonings	Sprains and strains (840) -- rs145568234	6:32279268:T:G	rs145568234	6:32247045:T:G	0.682848	0.342776	1.97951	0.0463587	3480	580	2900	0.330516	0.00718391	0	logistic
800.4	Fracture of patella	injuries & poisonings	Fracture of patella (800.4) -- rs3828796	6:32668197:A:G	rs3828796	6:32635974:A:G	0.589241	0.295815	1.80262	0.0463793	300	50	250	0.619332	0.171667	0	logistic
580.12	Non-proliferative glomerulonephritis	genitourinary	Non-proliferative glomerulonephritis (580.12) -- rs9268847	6:32461500:A:G	rs9268847	6:32429277:A:G	0.517518	0.259857	1.67786	0.0464205	303	51	252	0.343935	0.323432	3	logistic
365.2	Primary angle-closure glaucoma	sense organs	Primary angle-closure glaucoma (365.2) -- rs9274700	6:32669403:A:G	rs9274700	6:32637180:A:G	-0.251838	0.126463	0.777371	0.0464371	1296	216	1080	0.99712	0.309414	0	logistic
395.1	Nonrheumatic mitral valve disorders	circulatory system	Nonrheumatic mitral valve disorders (395.1) -- rs1048709	6:31947158:A:G	rs1048709	6:31914935:A:G	0.139783	0.0702031	1.15002	0.0464679	7476	1246	6230	1	0.127207	0	logistic
782.3	Edema	symptoms	Edema (782.3) -- rs1967688	6:32372291:C:T	rs1967688	6:32340068:C:T	-0.063319	0.0318061	0.938644	0.0465047	17280	2904	14376	0.978781	0.39511	311	logistic
573.3	Hepatomegaly	digestive	Hepatomegaly (573.3) -- rs3828796	6:32668197:A:G	rs3828796	6:32635974:A:G	0.206205	0.103592	1.229	0.0465319	2117	353	1764	0.999323	0.196032	1	logistic
496.3	Bronchiectasis	respiratory	Bronchiectasis (496.3) -- rs17208853	6:32408583:T:C	rs17208853	6:32376360:T:C	0.391546	0.196711	1.47927	0.0465397	2358	393	1965	0.70431	0.0451654	0	logistic
253.1	Pituitary hyperfunction	endocrine/metabolic	Pituitary hyperfunction (253.1) -- rs3135344	6:32427259:C:T	rs3135344	6:32395036:C:T	0.309435	0.15546	1.36265	0.0465417	1068	178	890	0.816951	0.205056	0	logistic
250.24	Type 2 diabetes with neurological manifestations	endocrine/metabolic	Type 2 diabetes with neurological manifestations (250.24) -- rs1048709	6:31947158:A:G	rs1048709	6:31914935:A:G	-0.128553	0.0646161	0.879367	0.0466478	12117	2020	10097	0.999987	0.12565	2	logistic
614.32	Chronic inflammatory pelvic disease	genitourinary	Chronic inflammatory pelvic disease (614.32) -- rs1048709	6:31947158:A:G	rs1048709	6:31914935:A:G	-1.45978	0.733777	0.232287	0.0466562	180	30	150	0.19526	0.113889	0	logistic
454.11	Varicose veins of lower extremity, symptomtic	circulatory system	Varicose veins of lower extremity, symptomtic (454.11) -- rs6869382	5:145942508:C:T	rs6869382	5:145322071:C:T	0.0839432	0.0422143	1.08757	0.046756	9701	1624	8077	0.999975	0.438666	47	logistic
371.21	Allergic conjunctivitis	sense organs	Allergic conjunctivitis (371.21) -- rs3819720	6:32836793:G:A	rs3819720	6:32804570:G:A	0.29235	0.147035	1.33957	0.0467781	875	146	729	0.576681	0.249714	1	logistic
347	Cataplexy and narcolepsy	neurological	Cataplexy and narcolepsy (347) -- rs145568234	6:32279268:T:G	rs145568234	6:32247045:T:G	2.12252	1.06754	8.35218	0.0467849	204	34	170	0.140654	0.0122549	0	logistic
347	Cataplexy and narcolepsy	neurological	Cataplexy and narcolepsy (347) -- rs144614916	6:32708532:A:C	rs144614916	6:32676309:A:C	2.12252	1.06754	8.35218	0.0467849	204	34	170	0.140654	0.0122549	0	logistic
378.1	Strabismus (not specified as paralytic)	sense organs	Strabismus (not specified as paralytic) (378.1) -- rs1967688	6:32372291:C:T	rs1967688	6:32340068:C:T	-0.319673	0.160811	0.726386	0.0468242	658	111	547	0.220183	0.402736	14	logistic
415.1	Acute pulmonary heart disease	circulatory system	Acute pulmonary heart disease (415.1) -- rs9270949	6:32605198:T:C	rs9270949	6:32572975:T:C	0.132986	0.0668988	1.14223	0.0468259	4566	761	3805	0.999792	0.227332	0	logistic
650	Normal delivery	pregnancy complications	Normal delivery (650) -- rs9270949	6:32605198:T:C	rs9270949	6:32572975:T:C	-0.446576	0.224676	0.639815	0.0468505	750	125	625	0.824331	0.229333	0	logistic
681	Superficial cellulitis and abscess	dermatologic	Superficial cellulitis and abscess (681) -- rs4654925	1:19901230:G:C	rs4654925	1:20227723:G:C	-0.0677399	0.0340826	0.934504	0.0468649	13030	2180	10850	0.990996	0.442249	128	logistic
703	Diseases of nail, NOS	dermatologic	Diseases of nail, NOS (703) -- rs148844907	6:31660620:T:A	rs148844907	6:31628397:T:A	1.00023	0.503531	2.71891	0.0469854	2294	383	1911	0.206997	0.005449	4	logistic
272	Disorders of lipoid metabolism	endocrine/metabolic	Disorders of lipoid metabolism (272) -- rs144614916	6:32708532:A:C	rs144614916	6:32676309:A:C	-0.145577	0.0732865	0.864523	0.0469879	49440	18859	30581	0.999975	0.0104066	47	logistic
368.4	Visual field defects	sense organs	Visual field defects (368.4) -- rs3104411	6:32715876:G:A	rs3104411	6:32683653:G:A	0.288514	0.145296	1.33444	0.0470666	888	149	739	0.998706	0.283784	18	logistic
915	Superficial injury without mention of infection	injuries & poisonings	Superficial injury without mention of infection (915) -- rs1967688	6:32372291:C:T	rs1967688	6:32340068:C:T	-0.483533	0.243552	0.616601	0.0471067	297	50	247	0.0360027	0.419192	9	logistic
574.3	Cholecystitis without cholelithiasis	digestive	Cholecystitis without cholelithiasis (574.3) -- rs9274700	6:32669403:A:G	rs9274700	6:32637180:A:G	-0.224226	0.112947	0.799135	0.047119	1578	263	1315	0.999393	0.30038	0	logistic
225.1	Benign neoplasm of brain, cranial nerves, meninges	neoplasms	Benign neoplasm of brain, cranial nerves, meninges (225.1) -- rs3828796	6:32668197:A:G	rs3828796	6:32635974:A:G	-0.288475	0.145321	0.749406	0.0471353	1434	239	1195	0.936883	0.188982	0	logistic
288.2	Elevated white blood cell count	hematopoietic	Elevated white blood cell count (288.2) -- rs3828796	6:32668197:A:G	rs3828796	6:32635974:A:G	0.155383	0.0783069	1.16811	0.0472242	3719	620	3099	0.999347	0.207314	1	logistic
795.8	Abnormal tumor markers	symptoms	Abnormal tumor markers (795.8) -- rs17208853	6:32408583:T:C	rs17208853	6:32376360:T:C	-1.03541	0.52188	0.35508	0.0472557	714	119	595	0.975107	0.0448179	0	logistic
275.53	Disorders of phosphorus metabolism	endocrine/metabolic	Disorders of phosphorus metabolism (275.53) -- rs17208853	6:32408583:T:C	rs17208853	6:32376360:T:C	0.614541	0.309766	1.84881	0.0472679	954	159	795	0.432664	0.0377358	0	logistic
853	Complication of colostomy or enterostomy	injuries & poisonings	Complication of colostomy or enterostomy (853) -- rs17208853	6:32408583:T:C	rs17208853	6:32376360:T:C	1.54673	0.779796	4.69607	0.0473116	162	27	135	0.345347	0.0339506	0	logistic
426.92	Cardiac defibrillator in situ	circulatory system	Cardiac defibrillator in situ (426.92) -- rs144614916	6:32708532:A:C	rs144614916	6:32676309:A:C	-0.900827	0.454256	0.406233	0.0473579	3364	560	2804	0.683239	0.0107015	2	logistic
528.5	Diseases of lips	digestive	Diseases of lips (528.5) -- rs4654925	1:19901230:G:C	rs4654925	1:20227723:G:C	0.275754	0.139094	1.31752	0.0474229	716	121	595	0.961552	0.468575	10	logistic
259	Other endocrine disorders	endocrine/metabolic	Other endocrine disorders (259) -- rs3135344	6:32427259:C:T	rs3135344	6:32395036:C:T	0.23011	0.116079	1.25874	0.0474399	1608	268	1340	0.603894	0.212065	0	logistic
8.7	Intestinal infection due to protozoa	infectious diseases	Intestinal infection due to protozoa (8.7) -- rs3819720	6:32836793:G:A	rs3819720	6:32804570:G:A	-0.671527	0.338813	0.510928	0.0474795	232	39	193	0.510383	0.25431	2	logistic
585.33	Chronic Kidney Disease, Stage III	genitourinary	Chronic Kidney Disease, Stage III (585.33) -- rs3104411	6:32715876:G:A	rs3104411	6:32683653:G:A	-0.221061	0.111567	0.801667	0.0475446	2281	385	1896	0.999347	0.258001	59	logistic
771	Musculoskeletal symptoms referable to limbs	symptoms	Musculoskeletal symptoms referable to limbs (771) -- rs1048709	6:31947158:A:G	rs1048709	6:31914935:A:G	-0.120684	0.0609081	0.886314	0.0475452	10814	1803	9011	1	0.127289	2	logistic
8.7	Intestinal infection due to protozoa	infectious diseases	Intestinal infection due to protozoa (8.7) -- rs9271364	6:32619010:A:G	rs9271364	6:32586787:A:G	0.558847	0.282055	1.74866	0.0475529	234	39	195	0.485227	0.455128	0	logistic
536.8	Dyspepsia and other specified disorders of function of stomach	digestive	Dyspepsia and other specified disorders of function of stomach (536.8) -- rs3104411	6:32715876:G:A	rs3104411	6:32683653:G:A	0.300554	0.151693	1.35061	0.0475542	1024	171	853	0.935708	0.246094	20	logistic
360	Disorders of the globe	sense organs	Disorders of the globe (360) -- rs145568234	6:32279268:T:G	rs145568234	6:32247045:T:G	1.25923	0.635783	3.52272	0.0476359	1037	173	864	0.16096	0.00626808	1	logistic
743	Osteoporosis, osteopenia and pathological fracture	musculoskeletal	Osteoporosis, osteopenia and pathological fracture (743) -- rs9271364	6:32619010:A:G	rs9271364	6:32586787:A:G	-0.058527	0.0295573	0.943153	0.0476901	22004	3668	18336	0.995881	0.432058	2	logistic
525	Other diseases of the teeth and supporting structures	digestive	Other diseases of the teeth and supporting structures (525) -- rs4654925	1:19901230:G:C	rs4654925	1:20227723:G:C	-0.185623	0.0938084	0.830586	0.0478442	1884	312	1572	0.017102	0.435775	18	logistic
285.22	Anemia in neoplastic disease	hematopoietic	Anemia in neoplastic disease (285.22) -- rs1048709	6:31947158:A:G	rs1048709	6:31914935:A:G	-0.483391	0.24432	0.616688	0.0478705	912	152	760	0.211832	0.123355	0	logistic
276	Disorders of fluid, electrolyte, and acid-base balance	endocrine/metabolic	Disorders of fluid, electrolyte, and acid-base balance (276) -- rs9270949	6:32605198:T:C	rs9270949	6:32572975:T:C	-0.0660406	0.0333816	0.936093	0.0478891	21088	3515	17573	0.999926	0.224701	0	logistic
264.9	Lack of normal physiological development, unspecified	endocrine/metabolic	Lack of normal physiological development, unspecified (264.9) -- rs2314757	1:19805278:C:T	rs2314757	1:20131771:C:T	1.64074	0.829532	5.159	0.0479382	119	20	99	0.905285	0.252101	13	logistic
568	Other disorders of peritoneum	digestive	Other disorders of peritoneum (568) -- rs3828796	6:32668197:A:G	rs3828796	6:32635974:A:G	0.639164	0.323188	1.8949	0.047964	216	36	180	0.991703	0.201389	0	logistic
276.1	Electrolyte imbalance	endocrine/metabolic	Electrolyte imbalance (276.1) -- rs9271364	6:32619010:A:G	rs9271364	6:32586787:A:G	-0.0574872	0.0290703	0.944134	0.0479825	19598	3266	16332	0.999237	0.429636	2	logistic
578.1	Hematemesis	digestive	Hematemesis (578.1) -- rs9274700	6:32669403:A:G	rs9274700	6:32637180:A:G	-0.3882	0.196347	0.678277	0.0480294	606	101	505	0.336882	0.269802	0	logistic
695	Erythematous conditions	dermatologic	Erythematous conditions (695) -- rs3104411	6:32715876:G:A	rs3104411	6:32683653:G:A	0.0848892	0.0429395	1.0886	0.0480474	11620	1945	9675	1	0.258305	198	logistic
443.1	Raynaud's syndrome	circulatory system	Raynaud's syndrome (443.1) -- rs9268847	6:32461500:A:G	rs9268847	6:32429277:A:G	0.22525	0.113941	1.25264	0.0480527	1370	228	1142	0.0397268	0.351825	4	logistic
172.21	Basal cell carcinoma	neoplasms	Basal cell carcinoma (172.21) -- rs1967688	6:32372291:C:T	rs1967688	6:32340068:C:T	-0.192848	0.0975727	0.824607	0.0481033	2255	378	1877	0.506833	0.398891	37	logistic
427.12	Paroxysmal ventricular tachycardia	circulatory system	Paroxysmal ventricular tachycardia (427.12) -- rs2314757	1:19805278:C:T	rs2314757	1:20131771:C:T	0.189014	0.0956544	1.20806	0.0481535	2554	443	2111	0.999884	0.28426	230	logistic
759	Other and unspecified congenital anomalies	congenital anomalies	Other and unspecified congenital anomalies (759) -- rs3819720	6:32836793:G:A	rs3819720	6:32804570:G:A	-0.545764	0.27628	0.579399	0.0482225	372	62	310	0.0457422	0.227151	0	logistic
562	Diverticulosis and diverticulitis	digestive	Diverticulosis and diverticulitis (562) -- rs3828796	6:32668197:A:G	rs3828796	6:32635974:A:G	-0.130796	0.0662146	0.877397	0.0482302	6256	1042	5214	0.999761	0.200847	1	logistic
458	Hypotension	circulatory system	Hypotension (458) -- rs114969413	6:31957902:G:A	rs114969413	6:31925679:G:A	0.462543	0.234178	1.58811	0.0482484	3708	618	3090	0.976667	0.015507	0	logistic
244.1	Secondary hypothyroidism	endocrine/metabolic	Secondary hypothyroidism (244.1) -- rs6869382	5:145942508:C:T	rs6869382	5:145322071:C:T	0.0904218	0.0457965	1.09464	0.0483333	7813	1302	6511	0.999618	0.439716	45	logistic
394.4	Acute rheumatic heart disease	circulatory system	Acute rheumatic heart disease (394.4) -- rs3104411	6:32715876:G:A	rs3104411	6:32683653:G:A	0.647248	0.327893	1.91028	0.0483862	273	44	229	0.370109	0.20696	9	logistic
1002	Symptoms concerning nutrition, metabolism, and development	injuries & poisonings	Symptoms concerning nutrition, metabolism, and development (1002) -- rs114969413	6:31957902:G:A	rs114969413	6:31925679:G:A	0.279319	0.141576	1.32223	0.0485044	12297	2050	10247	0.919502	0.0156542	0	logistic
368.1	Amblyopia	sense organs	Amblyopia (368.1) -- rs6869382	5:145942508:C:T	rs6869382	5:145322071:C:T	-0.319684	0.162109	0.726379	0.0486064	588	98	490	0.98128	0.451531	0	logistic
939	Atopic/contact dermatitis due to other or unspecified	dermatologic	Atopic/contact dermatitis due to other or unspecified (939) -- rs9274700	6:32669403:A:G	rs9274700	6:32637180:A:G	-0.0583114	0.0295757	0.943356	0.0486559	20595	3433	17162	1	0.297912	1	logistic
656	Other perinatal conditions of fetus or newborn	pregnancy complications	Other perinatal conditions of fetus or newborn (656) -- rs3135344	6:32427259:C:T	rs3135344	6:32395036:C:T	0.26562	0.134728	1.30424	0.0486642	1800	300	1500	0.926775	0.2125	0	logistic
293.1	Swelling mass or lump in head and neck [Space-occupying lesion intracranial NOS]	mental disorders	Swelling mass or lump in head and neck [Space-occupying lesion intracranial NOS] (293.1) -- rs3135344	6:32427259:C:T	rs3135344	6:32395036:C:T	-0.158849	0.0805924	0.853125	0.0487222	3552	592	2960	0.978943	0.220298	0	logistic
704.2	Hirsutism	dermatologic	Hirsutism (704.2) -- rs2836882	21:39094644:G:A	rs2836882	21:40466570:G:A	-0.292779	0.148551	0.746187	0.0487353	1351	221	1130	0.584793	0.235011	17	logistic
960.2	Allergy/adverse effect of penicillin	injuries & poisonings	Allergy/adverse effect of penicillin (960.2) -- rs3104411	6:32715876:G:A	rs3104411	6:32683653:G:A	0.202613	0.102807	1.2246	0.0487461	1810	307	1503	0.999499	0.266022	32	logistic
202.21	Nodular lymphoma	neoplasms	Nodular lymphoma (202.21) -- rs9271364	6:32619010:A:G	rs9271364	6:32586787:A:G	0.511089	0.25936	1.66711	0.0487721	270	45	225	0.044336	0.448148	0	logistic
743.13	Other specified osteoporosis	musculoskeletal	Other specified osteoporosis (743.13) -- rs3135344	6:32427259:C:T	rs3135344	6:32395036:C:T	0.20652	0.104816	1.22939	0.0488032	2519	420	2099	0.726827	0.209805	1	logistic
599.7	Urethral discharge	genitourinary	Urethral discharge (599.7) -- rs9274700	6:32669403:A:G	rs9274700	6:32637180:A:G	-0.557566	0.283072	0.572601	0.0488734	354	59	295	0.32397	0.30226	0	logistic
727.5	Rupture of synovium	musculoskeletal	Rupture of synovium (727.5) -- rs9270949	6:32605198:T:C	rs9270949	6:32572975:T:C	-0.357258	0.181422	0.699592	0.048929	864	144	720	0.521232	0.231481	0	logistic
223	Benign neoplasm of kidney and other urinary organs	neoplasms	Benign neoplasm of kidney and other urinary organs (223) -- rs6869382	5:145942508:C:T	rs6869382	5:145322071:C:T	-0.786468	0.399421	0.455451	0.0489511	156	26	130	0.486558	0.400641	0	logistic
564.1	Irritable Bowel Syndrome	digestive	Irritable Bowel Syndrome (564.1) -- rs114969413	6:31957902:G:A	rs114969413	6:31925679:G:A	0.441169	0.224137	1.55452	0.0490338	3660	610	3050	0.981291	0.0153005	0	logistic
270.11	Disturbances of sulphur-bearing amino-acid metabolism	endocrine/metabolic	Disturbances of sulphur-bearing amino-acid metabolism (270.11) -- rs9270949	6:32605198:T:C	rs9270949	6:32572975:T:C	-1.0634	0.540527	0.345281	0.0491452	174	29	145	0.124789	0.20977	0	logistic
184.1	Malignant neoplasm of ovary and other uterine adnexa	neoplasms	Malignant neoplasm of ovary and other uterine adnexa (184.1) -- rs3104411	6:32715876:G:A	rs3104411	6:32683653:G:A	0.364227	0.185203	1.4394	0.0492252	612	101	511	0.226328	0.263889	6	logistic
573.7	Abnormal results of function study of liver	digestive	Abnormal results of function study of liver (573.7) -- rs3819720	6:32836793:G:A	rs3819720	6:32804570:G:A	-0.110018	0.0559452	0.895818	0.0492382	6771	1130	5641	0.420576	0.260301	21	logistic
259.2	Carcinoid syndrome	endocrine/metabolic	Carcinoid syndrome (259.2) -- rs9270949	6:32605198:T:C	rs9270949	6:32572975:T:C	0.385329	0.195962	1.4701	0.0492591	594	99	495	0.961883	0.207912	0	logistic
510	Other diseases of lung	respiratory	Other diseases of lung (510) -- rs4654925	1:19901230:G:C	rs4654925	1:20227723:G:C	0.15837	0.0805517	1.1716	0.0492904	2345	392	1953	0.814511	0.438166	31	logistic
599.5	Frequency of urination and polyuria	genitourinary	Frequency of urination and polyuria (599.5) -- rs3104411	6:32715876:G:A	rs3104411	6:32683653:G:A	-0.0650792	0.0331022	0.936993	0.0492974	19649	3297	16352	1	0.269199	361	logistic
803.21	Colles' fracture	injuries & poisonings	Colles' fracture (803.21) -- rs9270949	6:32605198:T:C	rs9270949	6:32572975:T:C	1.12138	0.570694	3.06909	0.049421	120	20	100	0.0313195	0.225	0	logistic
250.7	Diabetic retinopathy	endocrine/metabolic	Diabetic retinopathy (250.7) -- rs145568234	6:32279268:T:G	rs145568234	6:32247045:T:G	-1.20155	0.611637	0.300726	0.0494731	4566	760	3806	0.883731	0.00722733	6	logistic
740.2	Osteoarthrosis, generalized	musculoskeletal	Osteoarthrosis, generalized (740.2) -- rs1048709	6:31947158:A:G	rs1048709	6:31914935:A:G	-0.341006	0.17359	0.711055	0.0494797	1740	290	1450	0.999984	0.128736	0	logistic
290.11	Alzheimer's disease	mental disorders	Alzheimer's disease (290.11) -- rs3828796	6:32668197:A:G	rs3828796	6:32635974:A:G	0.351369	0.178882	1.42101	0.0495015	1510	252	1258	0.845865	0.198013	2	logistic
71.1	HIV infection, symptomatic	infectious diseases	HIV infection, symptomatic (71.1) -- rs1048709	6:31947158:A:G	rs1048709	6:31914935:A:G	-0.0923608	0.0470359	0.911776	0.0495737	19441	3240	16201	1	0.123939	5	logistic
752.1	Neural tube defects	congenital anomalies	Neural tube defects (752.1) -- rs3135344	6:32427259:C:T	rs3135344	6:32395036:C:T	0.625636	0.318705	1.86943	0.0496398	198	33	165	0.511428	0.257576	0	logistic
532	Dysphagia	digestive	Dysphagia (532) -- rs9270949	6:32605198:T:C	rs9270949	6:32572975:T:C	0.0971919	0.0495287	1.10207	0.0497234	9268	1545	7723	0.831806	0.219195	1	logistic
500	Lung disease due to external agents	respiratory	Lung disease due to external agents (500) -- rs6869382	5:145942508:C:T	rs6869382	5:145322071:C:T	0.26177	0.133402	1.29923	0.0497318	957	159	798	0.650815	0.443051	3	logistic
550.5	Ventral hernia	digestive	Ventral hernia (550.5) -- rs114969413	6:31957902:G:A	rs114969413	6:31925679:G:A	0.404539	0.206161	1.49861	0.0497334	4872	812	4060	0.994124	0.0151888	0	logistic
519.9	Symptoms involving respiratory system and other chest symptoms	respiratory	Symptoms involving respiratory system and other chest symptoms (519.9) -- rs9270949	6:32605198:T:C	rs9270949	6:32572975:T:C	0.263225	0.13417	1.30112	0.0497773	1152	192	960	0.295342	0.216146	0	logistic
348.8	Encephalopathy, not elsewhere classified	neurological	Encephalopathy, not elsewhere classified (348.8) -- rs1967688	6:32372291:C:T	rs1967688	6:32340068:C:T	-0.269721	0.137495	0.763592	0.0497992	968	160	808	0.644457	0.378616	22	logistic
529.1	Glossitis	digestive	Glossitis (529.1) -- rs9271364	6:32619010:A:G	rs9271364	6:32586787:A:G	-0.856545	0.436839	0.424627	0.0499045	132	22	110	0.0520756	0.42803	0	logistic
401.1	Essential hypertension	circulatory system	Essential hypertension (401.1) -- rs9271364	6:32619010:A:G	rs9271364	6:32586787:A:G	-0.0302188	0.0154118	0.970233	0.0499071	50793	20475	30318	1	0.429981	3	logistic
375	Disorders of lacrimal system	sense organs	Disorders of lacrimal system (375) -- rs9271364	6:32619010:A:G	rs9271364	6:32586787:A:G	0.29583	0.150885	1.34424	0.0499221	750	125	625	0.753708	0.412	0	logistic
41.8	H. pylori	infectious diseases	H. pylori (41.8) -- rs3135344	6:32427259:C:T	rs3135344	6:32395036:C:T	-0.215557	0.109956	0.806092	0.0499496	2015	336	1679	0.98365	0.21464	1	logistic
941	Adverse reaction to serum or vaccine	injuries & poisonings	Adverse reaction to serum or vaccine (941) -- rs9268847	6:32461500:A:G	rs9268847	6:32429277:A:G	-0.956294	0.48789	0.384315	0.0499887	132	22	110	0.162555	0.363636	0	logistic
532	Dysphagia	digestive	Dysphagia (532) -- rs145568234	6:32279268:T:G	rs145568234	6:32247045:T:G	0.440146	0.224561	1.55293	0.0499928	9259	1544	7715	0.523483	0.00734421	10	logistic
