# Supplementary material for: Unveiling Novel Traits Associated with Ulcerative Colitis via Phenome-Wide Associations Enhanced by Polygenic Risk Statistics
Source: Genes (Basel). 2025 Nov 30;16(12):1431. doi: 10.3390/genes16121431 (PMC12732458; doi:10.3390/genes16121431)
Supplement: Supplementary file 1 [file genes-16-01431-s001.zip › Table_S14.xlsx]

## Sheet: Sheet1
Description: the disease name of the representative phecode
N_cases: number of cases for the phenotype
N_controls: number of controls used for the logistic regression analysis
Estimate: the beta effects for the predictor in logistic regression
OR: odds ratio converted from beta effects
PRS-based PheWAS analysis results based on phecodes using Mount Sinai BioMe BioBank
Phecode	Description	N_cases	N_controls	Estimate	P	OR	DiseaseGroup
555	Inflammatory bowel disease and other gastroenteritis and colitis	1203	6015	0.0207853	4.32255e-21	1.021	Digestive
555.2	Ulcerative colitis	576	2880	0.0276373	1.34241e-17	1.02802	Digestive
555.21	Ulcerative colitis (chronic)	366	1830	0.0250481	7.63725e-10	1.02536	Digestive
555.1	Regional enteritis	718	3590	0.0143872	4.87274e-07	1.01449	Digestive
556	Ulceration of the lower GI tract	56	280	0.04405	0.000129543	1.04503	Digestive
244.4	Hypothyroidism NOS	4170	20850	0.00410367	0.000603457	1.00411	Endocrine/Metabolic
530.3	Stricture and stenosis of esophagus	85	425	0.0293391	0.00118377	1.02977	Digestive
364.1	Corneal opacity	92	460	0.0271936	0.00160659	1.02757	Sense Organs
516	Abnormal sputum	226	1130	0.0167475	0.00168766	1.01689	Respiratory
626.11	Absent or infrequent menstruation	801	4005	0.00919233	0.00201621	1.00923	Genitourinary
800.1	Fracture of neck of femur	178	890	-0.0202301	0.0025301	0.979973	Injuries & Poisonings
212	Benign neoplasm of respiratory and intrathoracic organs	82	410	-0.0280726	0.00269114	0.972318	Neoplasms
384	Other disorders of tympanic membrane	113	565	0.0227334	0.00291947	1.02299	Sense Organs
793.2	Nonspecific abnormal findings on radiological and other examination of other intrathoracic organs (echocardiogram, etc)	212	1060	-0.0151978	0.00314111	0.984917	Symptoms
411.3	Angina pectoris	1633	8165	0.00597913	0.00400353	1.006	Circulatory System
596.5	Functional disorders of bladder	675	3375	0.00855966	0.00467033	1.0086	Genitourinary
411.1	Unstable angina (intermediate coronary syndrome)	262	1310	0.0153254	0.00497371	1.01544	Circulatory System
418	Nonspecific chest pain	6957	34785	0.00263704	0.00534188	1.00264	Circulatory System
614.5	Inflammatory disease of cervix, vagina, and vulva	1107	5535	0.00649794	0.00724314	1.00652	Genitourinary
516.1	Hemoptysis	219	1095	0.0142937	0.00751754	1.0144	Respiratory
380.1	Otitis externa	413	2065	-0.0097347	0.00877003	0.990313	Sense Organs
588	Disorders resulting from impaired renal function	637	3185	-0.0086841	0.00952764	0.991354	Genitourinary
256	Ovarian dysfunction	588	2940	0.00892263	0.011615	1.00896	Endocrine/Metabolic
705.3	Hidradenitis	207	1035	0.0143164	0.0116413	1.01442	Dermatologic
377.3	Optic neuritis/neuropathy	140	700	-0.0170241	0.0120779	0.98312	Sense Organs
250.3	Insulin pump user	2837	14185	-0.00389292	0.0122495	0.996115	Endocrine/Metabolic
306	Other mental disorder	1092	5460	-0.0056926	0.013585	0.994324	Mental Disorders
702.1	Actinic keratosis	578	2890	0.00856565	0.0141221	1.0086	Dermatologic
1013	Asphyxia and hypoxemia	371	1855	0.010563	0.0150627	1.01062	Injuries & Poisonings
569	Other disorders of intestine	961	4805	0.0059541	0.0150865	1.00597	Digestive
428	Congestive heart failure; nonhypertensive	2862	14310	0.00374953	0.0158728	1.00376	Circulatory System
702	Degenerative skin conditions and other dermatoses	1409	7045	0.00506191	0.0158957	1.00507	Dermatologic
713	Arthropathy associated with other disorders classified elsewhere	127	635	0.0173527	0.015969	1.0175	Musculoskeletal
365.2	Primary angle-closure glaucoma	216	1080	0.0140852	0.0163829	1.01418	Sense Organs
609.1	Infertility, male	64	320	-0.024278	0.0165086	0.976014	Genitourinary
558	Noninfectious gastroenteritis	1046	5230	0.00564607	0.0165522	1.00566	Digestive
316	Substance addiction and disorders	1845	9225	0.0045544	0.0166064	1.00456	Mental Disorders
635	Hemorrhage during pregnancy; childbirth and postpartum	91	455	0.0220752	0.0172915	1.02232	Pregnancy Complications
496.3	Bronchiectasis	393	1965	0.0101792	0.0174375	1.01023	Respiratory
348.2	Cerebral edema and compression of brain	90	450	0.0220597	0.0185403	1.0223	Neurological
386.2	Peripheral or central vertigo	603	3015	-0.00783668	0.0194117	0.992194	Sense Organs
411	Ischemic Heart Disease	6345	31725	0.0024358	0.019712	1.00244	Circulatory System
709.7	Unspecified diffuse connective tissue disease	201	1005	0.012848	0.0220862	1.01293	Dermatologic
276.13	Hyperpotassemia	1749	8745	0.00440695	0.0223856	1.00442	Endocrine/Metabolic
180.3	Cervical intraepithelial neoplasia [CIN] [Cervical dysplasia]	478	2390	-0.00840533	0.022387	0.99163	Neoplasms
333.1	Essential tremor	319	1595	-0.0100195	0.0226191	0.990031	Neurological
627.22	Need for Hormone replacement therapy (postmenopausal)	53	265	0.024177	0.0227482	1.02447	Genitourinary
374.3	Ptosis of eyelid	209	1045	0.0126108	0.0230871	1.01269	Sense Organs
340	Migraine	2333	11665	0.00366961	0.0249795	1.00368	Neurological
497	Bronchitis	872	4360	0.00590327	0.0253335	1.00592	Respiratory
255.2	Adrenal hypofunction	315	1575	0.00920339	0.0271947	1.00925	Endocrine/Metabolic
250.1	Type 1 diabetes	737	3685	-0.00609825	0.0275913	0.99392	Endocrine/Metabolic
599.4	Urinary incontinence	2000	10000	0.00415276	0.0276422	1.00416	Genitourinary
596	Other disorders of bladder	830	4150	0.00594363	0.0282668	1.00596	Genitourinary
728.7	Fasciitis	1122	5610	-0.00515122	0.0286441	0.994862	Musculoskeletal
458.1	Orthostatic hypotension	236	1180	-0.0117873	0.0286601	0.988282	Circulatory System
180	Cervical cancer and dysplasia	540	2700	-0.00749364	0.0288187	0.992534	Neoplasms
244	Hypothyroidism	5336	26680	0.00229792	0.0293676	1.0023	Endocrine/Metabolic
300.1	Anxiety disorder	6338	31690	-0.00203953	0.0308419	0.997963	Mental Disorders
705	Disorders of sweat glands	340	1700	0.00967771	0.0324023	1.00972	Dermatologic
327.41	Organic or persistent insomnia	847	4235	0.00562632	0.0332814	1.00564	Neurological
704.2	Hirsutism	228	1140	0.0125503	0.0338182	1.01263	Dermatologic
255.21	Glucocorticoid deficiency	312	1560	0.0090083	0.0341558	1.00905	Endocrine/Metabolic
371.2	Conjunctivitis, noninfectious	156	780	-0.0134137	0.034735	0.986676	Sense Organs
455	Hemorrhoids	1923	9615	0.00369017	0.0351526	1.0037	Circulatory System
686.3	Pilonidal cyst	79	395	0.0201046	0.0357737	1.02031	Dermatologic
184.2	Cancer of other female genital organs (excluding uterus and ovary)	73	365	0.0198814	0.0357885	1.02008	Neoplasms
327.4	Insomnia	4225	21125	0.00245332	0.0379489	1.00246	Neurological
715.2	Ankylosing spondylitis	93	465	0.0159066	0.0394593	1.01603	Musculoskeletal
110.11	Dermatophytosis of nail	2552	12760	-0.00330501	0.0399767	0.9967	Infectious Diseases
473.1	Chronic laryngitis	86	430	-0.0180612	0.0402714	0.982101	Respiratory
550.5	Ventral hernia	812	4060	0.00554631	0.0402983	1.00556	Digestive
209	Neuroendocrine tumors	264	1320	-0.00985157	0.041218	0.990197	Neoplasms
585	Renal failure	4695	23475	0.00247194	0.0417562	1.00247	Genitourinary
506	Empyema and pneumothorax	106	530	0.0157446	0.0435119	1.01587	Respiratory
512.2	Painful respiration	391	1955	0.0078917	0.043602	1.00792	Respiratory
280.2	Iron deficiency anemia secondary to blood loss (chronic)	1645	8225	0.00396649	0.0451734	1.00397	Hematopoietic
362.9	Retinal edema	403	2015	-0.00877449	0.045582	0.991264	Sense Organs
961.1	Poisoning/allergy of sulfonamides	120	600	0.0142607	0.0456154	1.01436	Injuries & Poisonings
280	Iron deficiency anemias	3874	19370	0.00254369	0.0461559	1.00255	Hematopoietic
300	Anxiety disorders	7166	35174	-0.00177523	0.0463183	0.998226	Mental Disorders
573	Other disorders of liver	625	3125	-0.0061353	0.0470847	0.993883	Digestive
251.1	Hypoglycemia	470	2350	-0.00723291	0.0476235	0.992793	Endocrine/Metabolic
300.8	Acute reaction to stress	69	345	0.0194284	0.0483555	1.01962	Mental Disorders
726.3	Bursitis	359	1795	-0.00785229	0.0506478	0.992178	Musculoskeletal
317.1	Alcoholism	947	4735	0.00515151	0.0506548	1.00516	Mental Disorders
384.4	Perforation of tympanic membrane	92	460	0.0166085	0.0516387	1.01675	Sense Organs
627.2	Symptomatic menopause	842	4210	0.00513014	0.0528843	1.00514	Genitourinary
781.2	Abnormal posture	242	1210	0.0101574	0.0529484	1.01021	Symptoms
281.12	Other vitamin B12 deficiency anemia	101	505	0.017468	0.0539412	1.01762	Hematopoietic
447.7	Aortic ectasia	258	1290	0.00971533	0.0553015	1.00976	Circulatory System
442.1	Aortic aneurysm	1106	5530	-0.00495492	0.058292	0.995057	Circulatory System
280.1	Iron deficiency anemias, unspecified or not due to blood loss	3142	15710	0.00271392	0.0587341	1.00272	Hematopoietic
508	Pulmonary collapse; interstitial and compensatory emphysema	89	445	0.0154537	0.0597047	1.01557	Respiratory
371.1	Uveitis, noninfectious or NOS	270	1350	0.00889745	0.061329	1.00894	Sense Organs
586.2	Cyst of kidney, acquired	668	3340	-0.00575855	0.061342	0.994258	Genitourinary
588.2	Secondary hyperparathyroidism (of renal origin)	584	2920	-0.00643159	0.0614352	0.993589	Genitourinary
263	Other nutritional deficiency	313	1565	0.00836968	0.0621606	1.0084	Endocrine/Metabolic
288	Diseases of white blood cells	675	3375	0.00554199	0.0623886	1.00556	Hematopoietic
649	Other conditions or status of the mother complicating pregnancy, childbirth, or the puerperium	395	1975	0.00806963	0.0625205	1.0081	Pregnancy Complications
452.2	Deep vein thrombosis [DVT]	994	4970	0.00476485	0.0632938	1.00478	Circulatory System
635.2	Antepartum hemorrhage, abruptio placentae, and placenta previa	89	445	0.0172715	0.0643112	1.01742	Pregnancy Complications
578.1	Hematemesis	101	505	0.0148491	0.0647471	1.01496	Digestive
960.2	Allergy/adverse effect of penicillin	307	1535	0.00797921	0.0648836	1.00801	Injuries & Poisonings
477	Epistaxis or throat hemorrhage	499	2495	0.00654739	0.0652843	1.00657	Respiratory
370.31	Keratoconjunctivitis sicca	123	615	-0.0142155	0.0658454	0.985885	Sense Organs
290.11	Alzheimer's disease	252	1260	-0.0128516	0.0662424	0.987231	Mental Disorders
242.2	Toxic multinodular goiter	54	270	0.0215244	0.0666934	1.02176	Endocrine/Metabolic
255	Disorders of adrenal glands	666	3330	0.00527233	0.0668916	1.00529	Endocrine/Metabolic
513	Respiratory abnormalities	253	1265	-0.00902418	0.0672086	0.991016	Respiratory
772.2	Spasm of muscle	827	4135	0.00490056	0.0703843	1.00491	Symptoms
622.2	Mucous polyp of cervix	78	390	0.0161408	0.0710628	1.01627	Genitourinary
571.51	Cirrhosis of liver without mention of alcohol	1628	8140	-0.00351876	0.0717655	0.996487	Digestive
442.3	Aneurysm of artery of lower extremity	53	265	0.0264643	0.0722645	1.02682	Circulatory System
858	Complication of internal orthopedic device	64	320	-0.0178506	0.0733542	0.982308	Injuries & Poisonings
602	Other disorders of prostate	104	520	0.014895	0.0745305	1.01501	Genitourinary
609	Male infertility and abnormal spermatozoa	116	580	-0.0127867	0.0745945	0.987295	Genitourinary
650	Normal delivery	125	625	-0.0165448	0.0747254	0.983591	Pregnancy Complications
585.32	End stage renal disease	1511	7555	0.00379825	0.0749535	1.00381	Genitourinary
737.1	Kyphosis (acquired)	50	250	0.0206663	0.0761624	1.02088	Musculoskeletal
440.2	Atherosclerosis of the extremities	450	2250	0.00722445	0.0767896	1.00725	Circulatory System
504	Other alveolar and parietoalveolar pneumonopathy	613	3065	-0.00559292	0.077678	0.994423	Respiratory
287.31	Primary thrombocytopenia	113	565	0.0127148	0.0777857	1.0128	Hematopoietic
701	Other hypertrophic and atrophic conditions of skin	1373	6865	0.0036146	0.0781306	1.00362	Dermatologic
79.9	Viremia, NOS	605	3025	-0.00566374	0.0783748	0.994352	Infectious Diseases
70.3	Viral hepatitis C	3395	16975	-0.00237492	0.0797913	0.997628	Infectious Diseases
361	Retinal detachments and defects	253	1265	-0.00889212	0.0800812	0.991147	Sense Organs
300.4	Dysthymic disorder	785	3925	-0.0047549	0.0801859	0.995256	Mental Disorders
531.3	Duodenal ulcer	69	345	-0.0172908	0.081214	0.982858	Digestive
475.9	Postnasal drip	1068	5340	-0.00412731	0.0812312	0.995881	Respiratory
189	Cancer of urinary organs (incl. kidney and bladder)	443	2215	0.00672504	0.0819692	1.00675	Neoplasms
440	Atherosclerosis	893	4465	0.00478876	0.0825266	1.0048	Circulatory System
791	Gangrene	147	735	0.0122216	0.0833034	1.0123	Symptoms
357	Inflammatory and toxic neuropathy	1525	7625	-0.00342767	0.0836504	0.996578	Neurological
208	Benign neoplasm of colon	2091	10455	-0.00294815	0.0845512	0.997056	Neoplasms
189.2	Cancer of bladder	224	1120	0.00971748	0.0851811	1.00976	Neoplasms
1100	Family history	62	310	-0.0186371	0.0862319	0.981536	Injuries & Poisonings
218.1	Uterine leiomyoma	1104	5520	0.00423197	0.0866668	1.00424	Neoplasms
295.1	Schizophrenia	629	3145	-0.00578588	0.0872076	0.994231	Mental Disorders
41	Bacterial infection NOS	1137	5685	0.00406559	0.0875075	1.00407	Infectious Diseases
335	Multiple sclerosis	435	2175	-0.00614943	0.0875703	0.993869	Neurological
41.8	H. pylori	336	1680	0.00790514	0.0882616	1.00794	Infectious Diseases
872	Traumatic amputation	107	535	0.0149921	0.0883329	1.01511	Injuries & Poisonings
253.2	Pituitary hypofunction	138	690	-0.011256	0.0904159	0.988807	Endocrine/Metabolic
282	Hereditary hemolytic anemias	449	2245	-0.0068214	0.0906365	0.993202	Hematopoietic
282.8	Other hemoglobinopathies	232	1160	-0.00921455	0.0914368	0.990828	Hematopoietic
362.3	Other nondiabetic retinopathy	323	1615	-0.00783271	0.0932559	0.992198	Sense Organs
593	Hematuria	1589	7945	0.00329932	0.0938612	1.0033	Genitourinary
317.11	Alcoholic liver damage	345	1725	0.00730528	0.0939656	1.00733	Mental Disorders
459.9	Circulatory disease NEC	750	3750	0.00481892	0.0949469	1.00483	Circulatory System
465	Acute upper respiratory infections of multiple or unspecified sites	5126	25630	-0.00182058	0.0951669	0.998181	Respiratory
275.53	Disorders of phosphorus metabolism	159	795	0.0102127	0.0956398	1.01027	Endocrine/Metabolic
374.1	Ectropion or entropion	93	465	0.0147647	0.0957439	1.01487	Sense Organs
860	Bone marrow or stem cell transplant	75	375	0.0154305	0.0959541	1.01555	Neoplasms
276.1	Electrolyte imbalance	3267	16335	0.00237148	0.0960228	1.00237	Endocrine/Metabolic
198.4	Secondary malignant neoplasm of liver	229	1145	-0.00836712	0.0963893	0.991668	Neoplasms
244.1	Secondary hypothyroidism	1310	6550	0.00359009	0.0973951	1.0036	Endocrine/Metabolic
476	Allergic rhinitis	5740	28700	-0.00168797	0.0974689	0.998313	Respiratory
110.12	Althete's foot	1157	5785	-0.00397726	0.0980317	0.996031	Infectious Diseases
519.8	Other diseases of respiratory system, NEC	244	1220	-0.00781043	0.0998275	0.99222	Respiratory
735.21	Hammer toe (acquired)	537	2685	-0.00574738	0.100411	0.994269	Musculoskeletal
567	Peritonitis and retroperitoneal infections	220	1100	0.00824563	0.101079	1.00828	Digestive
427.21	Atrial fibrillation	2211	11055	0.00293163	0.101165	1.00294	Circulatory System
733.4	Aseptic necrosis of bone	221	1105	0.00902514	0.102322	1.00907	Musculoskeletal
798	Malaise and fatigue	5650	28250	0.00166814	0.10275	1.00167	Symptoms
252	Disorders of parathyroid gland	917	4585	0.00422655	0.10304	1.00424	Endocrine/Metabolic
701.4	Keloid scar	293	1465	0.0077397	0.103727	1.00777	Dermatologic
442.8	Aneurysm of other specified artery	99	495	-0.0126368	0.104109	0.987443	Circulatory System
690	Erythematosquamous dermatosis	863	4315	0.00423646	0.104211	1.00425	Dermatologic
809	Fracture of unspecified bones	708	3540	-0.00473933	0.104732	0.995272	Injuries & Poisonings
701.3	Circumscribed scleroderma	90	450	0.0146571	0.105495	1.01477	Dermatologic
250.12	Type 1 diabetes with renal manifestations	126	630	-0.0111868	0.107643	0.988876	Endocrine/Metabolic
317	Alcohol-related disorders	1185	5925	0.00372497	0.107861	1.00373	Mental Disorders
338.2	Chronic pain	8648	38446	0.00139495	0.107993	1.0014	Neurological
185	Cancer of prostate	871	4355	0.00458946	0.108345	1.0046	Neoplasms
634	Miscarriage; stillbirth	330	1650	-0.00731341	0.108618	0.992713	Pregnancy Complications
578.2	Blood in stool	555	2775	0.0054029	0.108641	1.00542	Digestive
78	Viral warts & HPV	1510	7550	-0.00318444	0.108903	0.996821	Infectious Diseases
327	Sleep disorders	5078	25390	0.00171655	0.109607	1.00172	Neurological
198.5	Secondary malignancy of brain/spine	66	330	0.0172389	0.110102	1.01739	Neoplasms
291.8	Alteration of consciousness	80	400	0.01423	0.110841	1.01433	Mental Disorders
260.6	Anorexia	475	2375	-0.00613	0.111689	0.993889	Endocrine/Metabolic
615	Endometriosis	217	1085	0.00820542	0.112084	1.00824	Genitourinary
600	Hyperplasia of prostate	2909	14545	0.00240068	0.113169	1.0024	Genitourinary
513.8	Disorders of diaphragm	77	385	-0.0146448	0.115941	0.985462	Respiratory
426.91	Cardiac pacemaker in situ	641	3205	0.00530485	0.116324	1.00532	Circulatory System
174.3	Neoplasm of uncertain behavior of breast	63	315	0.0177889	0.117284	1.01795	Neoplasms
805	Fracture of vertebral column without mention of spinal cord injury	200	1000	0.00928506	0.118601	1.00933	Injuries & Poisonings
300.3	Obsessive-compulsive disorders	106	530	-0.012247	0.118827	0.987828	Mental Disorders
401	Hypertension	20581	30323	0.00115727	0.118933	1.00116	Circulatory System
479	Other upper respiratory disease	2054	10270	-0.00258146	0.120229	0.997422	Respiratory
714	Rheumatoid arthritis and other inflammatory polyarthropathies	1252	6260	0.0035012	0.12082	1.00351	Musculoskeletal
840.3	Joint/ligament sprain	91	455	0.0121953	0.121399	1.01227	Injuries & Poisonings
750.2	Lower gastrointestinal congenital anomalies	96	480	0.012986	0.122141	1.01307	Congenital Anomalies
714.1	Rheumatoid arthritis	1023	5115	0.00399994	0.122267	1.00401	Musculoskeletal
592.13	Chronic interstitial cystitis	55	275	-0.0170514	0.123308	0.983093	Genitourinary
374	Other disorders of eyelids	590	2950	0.00493292	0.123627	1.00495	Sense Organs
454.11	Varicose veins of lower extremity, symptomtic	1625	8125	-0.00304412	0.125125	0.996961	Circulatory System
790.6	Other abnormal blood chemistry	4683	23415	-0.00169993	0.125412	0.998302	Symptoms
705.8	Hyperhidrosis	328	1640	0.00654103	0.126013	1.00656	Dermatologic
428.2	Heart failure NOS	92	460	0.0144414	0.126339	1.01455	Circulatory System
426	Cardiac conduction disorders	3053	15265	0.00219955	0.126633	1.0022	Circulatory System
726.4	Calcaneal spur; Exostosis NOS	161	805	-0.0102939	0.127059	0.989759	Musculoskeletal
755	Congenital anomalies of limbs	77	385	-0.0140691	0.127746	0.986029	Congenital Anomalies
70	Viral hepatitis	4038	20190	-0.00190652	0.128995	0.998095	Infectious Diseases
496.2	Chronic bronchitis	1048	5240	0.00378512	0.129109	1.00379	Respiratory
320	Meningitis	57	285	-0.0162209	0.129374	0.98391	Neurological
790	Nonspecific findings on examination of blood	275	1375	0.0075968	0.129708	1.00763	Symptoms
401.1	Essential hypertension	20476	30323	0.0011256	0.130331	1.00113	Circulatory System
792	Abnormal Papanicolaou smear of cervix and cervical HPV	651	3255	-0.00466529	0.13053	0.995346	Genitourinary
288.11	Neutropenia	410	2050	0.00587524	0.133591	1.00589	Hematopoietic
386	Vertiginous syndromes and other disorders of vestibular system	724	3620	-0.00451627	0.134422	0.995494	Sense Organs
707.3	Chronic ulcer of unspecified site	258	1290	0.00759626	0.134838	1.00763	Dermatologic
291.4	Specific nonpsychotic mental disorders due to brain damage	260	1300	-0.00739108	0.136151	0.992636	Mental Disorders
442	Other aneurysm	1296	6480	-0.00346118	0.138415	0.996545	Circulatory System
155	Cancer of liver and intrahepatic bile duct	454	2270	-0.00569529	0.138836	0.994321	Neoplasms
621	Endometrial hyperplasia	143	715	-0.00986883	0.138899	0.99018	Genitourinary
440.22	Atherosclerosis of native arteries of the extremities with intermittent claudication	289	1445	0.00765695	0.141491	1.00769	Circulatory System
426.9	Cardiac pacemaker/device in situ	1374	6870	0.00327178	0.141599	1.00328	Circulatory System
211	Benign neoplasm of other parts of digestive system	133	665	-0.0102688	0.142442	0.989784	Neoplasms
338	Pain	9208	38446	0.00123497	0.143492	1.00124	Neurological
364.2	Corneal edema	61	305	-0.0177561	0.143826	0.982401	Sense Organs
394.7	Disease of tricuspid valve	209	1045	-0.00789073	0.14472	0.99214	Circulatory System
199	Neoplasm of uncertain behavior	567	2835	-0.00460407	0.147088	0.995407	Neoplasms
743.13	Other specified osteoporosis	420	2100	0.00589551	0.148041	1.00591	Musculoskeletal
379	Other disorders of eye	1612	8060	0.00284099	0.148395	1.00285	Sense Organs
1011	Complications of surgical and medical procedures	99	495	0.011834	0.148938	1.0119	Injuries & Poisonings
446	Polyarteritis nodosa and allied conditions	249	1245	0.00740645	0.148961	1.00743	Circulatory System
110.1	Dermatophytosis	3598	17990	-0.00192724	0.149819	0.998075	Infectious Diseases
378.1	Strabismus (not specified as paralytic)	112	560	-0.0102731	0.149962	0.98978	Sense Organs
681.1	Cellulitis and abscess of fingers/toes	351	1755	-0.00608644	0.150774	0.993932	Dermatologic
614.52	Vaginitis and vulvovaginitis	965	4825	0.0037516	0.151365	1.00376	Genitourinary
90.3	Venereal diseases due to Chlamydia trachomatis	93	465	0.0140564	0.154787	1.01416	Infectious Diseases
915	Superficial injury without mention of infection	51	255	-0.0165658	0.156133	0.983571	Injuries & Poisonings
599.2	Retention of urine	823	4115	0.00412251	0.156595	1.00413	Genitourinary
574.1	Cholelithiasis	969	4845	-0.00354276	0.157172	0.996464	Digestive
743	Osteoporosis, osteopenia and pathological fracture	3668	18340	0.00199797	0.157298	1.002	Musculoskeletal
368.4	Visual field defects	151	755	0.00921292	0.157466	1.00926	Sense Organs
257	Testicular dysfunction	794	3970	0.00363203	0.157997	1.00364	Endocrine/Metabolic
586.4	Stricture/obstruction of ureter	1068	5340	0.00388224	0.158256	1.00389	Genitourinary
854	Complications of cardiac/vascular device, implant, and graft	129	645	0.0101972	0.158609	1.01025	Injuries & Poisonings
334	Degenerative disease of the spinal cord	340	1700	0.00612392	0.16068	1.00614	Neurological
433.11	Occlusion of cerebral arteries, with cerebral infarction	179	895	0.00855658	0.161492	1.00859	Circulatory System
295	Schizophrenia and other psychotic disorders	841	4205	-0.0039922	0.163333	0.996016	Mental Disorders
625	Pain and other symptoms associated with female genital organs	194	970	0.00755389	0.163844	1.00758	Genitourinary
204.4	Multiple myeloma	254	1270	0.00688422	0.166673	1.00691	Neoplasms
496	Chronic airway obstruction	2791	13955	0.00211309	0.166721	1.00212	Respiratory
496.1	Emphysema	932	4660	0.00365202	0.166743	1.00366	Respiratory
530.2	Esophageal bleeding (varices/hemorrhage)	331	1655	0.00594957	0.166923	1.00597	Digestive
599.5	Frequency of urination and polyuria	3335	16675	0.0018748	0.16758	1.00188	Genitourinary
726	Peripheral enthesopathies and allied syndromes	3708	18540	-0.00176947	0.167803	0.998232	Musculoskeletal
562	Diverticulosis and diverticulitis	1043	5215	-0.00340653	0.168415	0.996599	Digestive
286.7	Other and unspecified coagulation defects	141	705	0.0086775	0.170084	1.00872	Hematopoietic
371.3	Inflammation of eyelids	624	3120	0.00416731	0.171231	1.00418	Sense Organs
313.1	Attention deficit hyperactivity disorder	338	1690	0.00604218	0.171841	1.00606	Mental Disorders
184	Cancer of other female genital organs	182	910	0.00765376	0.172163	1.00768	Neoplasms
686.1	Carbuncle and furuncle	203	1015	0.00769404	0.172658	1.00772	Dermatologic
480	Pneumonia	1678	8390	0.00261845	0.173303	1.00262	Respiratory
433.3	Cerebral ischemia	940	4700	0.00358972	0.17367	1.0036	Circulatory System
782.3	Edema	2932	14660	0.00203683	0.174087	1.00204	Symptoms
614	Inflammatory diseases of female pelvic organs	1199	5995	0.00319747	0.174091	1.0032	Genitourinary
433.21	Cerebral artery occlusion, with cerebral infarction	1437	7185	0.00302506	0.174257	1.00303	Circulatory System
514.2	Solitary pulmonary nodule	1767	8835	0.00253336	0.174529	1.00254	Respiratory
740.9	Osteoarthrosis NOS	3421	17105	0.00199995	0.175189	1.002	Musculoskeletal
603	Other disorders of testis	155	775	-0.0086439	0.177047	0.991393	Genitourinary
112.3	Candidiasis of skin and nails	250	1250	-0.00777046	0.177835	0.99226	Infectious Diseases
769	Nonallopathic lesions NEC	172	860	0.00856586	0.17881	1.0086	Symptoms
53.1	Herpes zoster with nervous system complications	246	1230	-0.00695347	0.178834	0.993071	Infectious Diseases
715	Other inflammatory spondylopathies	576	2880	0.00429487	0.180237	1.0043	Musculoskeletal
459	Other disorders of circulatory system	1219	6095	0.00306689	0.180595	1.00307	Circulatory System
193	Thyroid cancer	588	2940	0.00418939	0.180816	1.0042	Neoplasms
253.4	Anterior pituitary disorders	127	635	0.0107455	0.18213	1.0108	Endocrine/Metabolic
464	Acute sinusitis	704	3520	0.00384589	0.182248	1.00385	Respiratory
596.1	Bladder neck obstruction	57	285	0.0162248	0.182566	1.01636	Genitourinary
612	Breast conditions, congenital or relating to hormones	452	2260	0.00503646	0.183452	1.00505	Genitourinary
446.9	Arteritis NOS	117	585	0.00940022	0.185588	1.00944	Circulatory System
531	Peptic ulcer (excl. esophageal)	699	3495	0.00390153	0.185901	1.00391	Digestive
227	Benign neoplasm of other endocrine glands and related structures	596	2980	-0.00429878	0.186416	0.99571	Neoplasms
261.2	Vitamin B-complex deficiencies	2403	12015	-0.00207498	0.188277	0.997927	Endocrine/Metabolic
277	Other disorders of metabolism	981	4905	0.00326984	0.189971	1.00328	Endocrine/Metabolic
530.13	Barrett's esophagus	404	2020	-0.00498102	0.190937	0.995031	Digestive
303.4	Somatoform disorder	102	510	-0.0102797	0.191611	0.989773	Mental Disorders
366	Cataract	3896	19480	0.00173602	0.192769	1.00174	Sense Organs
246.7	Abnormal results of function study of thyroid	220	1100	-0.00680254	0.192786	0.993221	Endocrine/Metabolic
411.4	Coronary atherosclerosis	5828	29140	0.00142593	0.193712	1.00143	Circulatory System
367.1	Myopia	592	2960	-0.00410398	0.193982	0.995904	Sense Organs
300.13	Phobia	112	560	-0.00940809	0.194678	0.990636	Mental Disorders
444	Arterial embolism and thrombosis	131	655	-0.0095524	0.196347	0.990493	Circulatory System
752.2	Other specified congenital anomalies of nervous system	55	275	0.0138811	0.19711	1.01398	Congenital Anomalies
747.1	Cardiac congenital anomalies	462	2310	-0.00442069	0.198601	0.995589	Congenital Anomalies
381.2	Eustachian tube disorders	201	1005	0.00699634	0.199087	1.00702	Sense Organs
306.9	Tension headache	288	1440	-0.00629615	0.199594	0.993724	Mental Disorders
425.2	Secondary/extrinsic cardiomyopathies	128	640	-0.00884653	0.199786	0.991192	Circulatory System
601.1	Prostatitis	226	1130	-0.00636644	0.200172	0.993654	Genitourinary
196	Radiotherapy	688	3440	-0.00376652	0.20136	0.996241	Neoplasms
789	Nausea and vomiting	1909	9545	0.00227447	0.201696	1.00228	Symptoms
286	Coagulation defects	893	4465	0.00319424	0.202523	1.0032	Hematopoietic
550.1	Inguinal hernia	960	4800	0.00339099	0.202704	1.0034	Digestive
371.21	Allergic conjunctivitis	146	730	-0.00810048	0.203351	0.991932	Sense Organs
292.11	Aphasia	76	380	-0.0122983	0.203936	0.987777	Mental Disorders
736	Other acquired deformities of limbs	177	885	-0.00750101	0.204068	0.992527	Musculoskeletal
647	Infectious and parasitic complications affecting pregnancy	59	295	0.0152145	0.204902	1.01533	Pregnancy Complications
112	Candidiasis	1475	7375	-0.00268544	0.20535	0.997318	Infectious Diseases
370	Keratitis	291	1455	-0.00596958	0.205449	0.994048	Sense Organs
557.1	Celiac disease	143	715	-0.00828694	0.206013	0.991747	Digestive
528.1	Stomatitis and mucositis	155	775	0.00769049	0.207985	1.00772	Digestive
580.2	Nephrotic syndrome without mention of glomerulonephritis	462	2310	0.00468568	0.208422	1.0047	Genitourinary
565.1	Anal and rectal polyp	50	250	-0.0151151	0.209316	0.984999	Digestive
747.13	Congenital anomalies of great vessels	55	275	-0.0131319	0.209506	0.986954	Congenital Anomalies
749	Congenital anomalies of face and neck	58	290	0.0126774	0.209708	1.01276	Congenital Anomalies
532	Dysphagia	1545	7725	0.00254205	0.212337	1.00255	Digestive
722.6	Degeneration of intervertebral disc	663	3315	-0.00372013	0.213799	0.996287	Musculoskeletal
565	Anal and rectal conditions	1725	8625	0.00229373	0.214513	1.0023	Digestive
300.12	Agorophobia, social phobia, and panic disorder	758	3790	-0.0034792	0.215102	0.996527	Mental Disorders
256.4	Polycystic ovaries	562	2810	0.00448762	0.216041	1.0045	Endocrine/Metabolic
204	Leukemia	431	2155	0.00478356	0.216569	1.0048	Neoplasms
368.1	Amblyopia	98	490	-0.00933975	0.216633	0.990704	Sense Organs
483	Acute bronchitis and bronchiolitis	575	2875	-0.00399173	0.216798	0.996016	Respiratory
227.2	Benign neoplasm of parathyroid gland	61	305	-0.0129925	0.219879	0.987092	Neoplasms
771.1	Swelling of limb	1638	8190	-0.00245773	0.220523	0.997545	Symptoms
960	Poisoning by antibiotics	480	2400	0.00420608	0.221008	1.00421	Injuries & Poisonings
702.2	Seborrheic keratosis	1146	5730	0.00279593	0.222531	1.0028	Dermatologic
649.1	Diabetes or abnormal glucose tolerance complicating pregnancy	311	1555	-0.00585671	0.222967	0.99416	Pregnancy Complications
550	Abdominal hernia	2661	13305	0.00180324	0.223118	1.0018	Digestive
585.3	Chronic renal failure [CKD]	3266	16330	0.00178927	0.225049	1.00179	Genitourinary
415.2	Chronic pulmonary heart disease	287	1435	-0.00571388	0.226978	0.994302	Circulatory System
173	Neoplasm of uncertain behavior of skin	783	3915	0.00332047	0.227092	1.00333	Neoplasms
430.1	Subarachnoid hemorrhage	106	530	0.00915665	0.227613	1.0092	Circulatory System
709.2	Sicca syndrome	327	1635	-0.00528848	0.227746	0.994725	Dermatologic
939	Atopic/contact dermatitis due to other or unspecified	3433	17165	-0.00157213	0.227853	0.998429	Dermatologic
713.5	Arthropathy associated with neurological disorders	67	335	0.0126714	0.228641	1.01275	Musculoskeletal
204.12	Lymphoid leukemia, chronic	83	415	0.0115896	0.230994	1.01166	Neoplasms
528.11	Stomatitis and mucositis (ulcerative)	58	290	0.0127798	0.231526	1.01286	Digestive
377.1	Optic atrophy	90	450	-0.0105632	0.233304	0.989492	Sense Organs
174.1	Breast cancer [female]	1596	7980	-0.0023433	0.234469	0.997659	Neoplasms
285.22	Anemia in neoplastic disease	152	760	0.00779847	0.237313	1.00783	Hematopoietic
195.3	Malignant neoplasm of head, face, and neck	76	380	-0.0102088	0.2378	0.989843	Neoplasms
41.1	Staphylococcus infections	176	880	0.00693161	0.237843	1.00696	Infectious Diseases
601.3	Orchitis and epididymitis	122	610	0.00819907	0.24104	1.00823	Genitourinary
204.2	Myeloid leukemia	61	305	0.0119895	0.241979	1.01206	Neoplasms
721.1	Spondylosis without myelopathy	2969	14845	0.00165519	0.242258	1.00166	Musculoskeletal
743.9	Osteopenia or other disorder of bone and cartilage	352	1760	0.00507219	0.243849	1.00509	Musculoskeletal
250	Diabetes mellitus	11041	36150	-0.00097136	0.244355	0.999029	Endocrine/Metabolic
697	Sarcoidosis	680	3400	-0.00351858	0.244372	0.996488	Dermatologic
276.12	Hyposmolality and/or hyponatremia	535	2675	-0.00404835	0.24491	0.99596	Endocrine/Metabolic
130.1	Lyme disease	88	440	-0.00946878	0.246299	0.990576	Infectious Diseases
327.1	Hypersomnia	165	825	-0.00683373	0.24678	0.99319	Neurological
619	Noninflammatory female genital disorders	2527	12635	0.00185757	0.247304	1.00186	Genitourinary
257.1	Testicular hypofunction	792	3960	0.00301425	0.247902	1.00302	Endocrine/Metabolic
429	Ill-defined descriptions and complications of heart disease	1298	6490	0.00252849	0.249864	1.00253	Circulatory System
564	Functional digestive disorders	1444	7220	0.00225477	0.251023	1.00226	Digestive
316.1	Polyneuropathy due to drugs	139	695	0.00836097	0.251211	1.0084	Mental Disorders
41.2	Streptococcus infection	81	405	0.0108536	0.25122	1.01091	Infectious Diseases
276	Disorders of fluid, electrolyte, and acid-base balance	3515	17575	0.00154357	0.251451	1.00154	Endocrine/Metabolic
512	Other symptoms of respiratory system	10367	36440	0.000922483	0.252389	1.00092	Respiratory
740	Osteoarthrosis	7303	36515	0.00110649	0.253506	1.00111	Musculoskeletal
709.3	Systemic sclerosis	119	595	0.00814982	0.253599	1.00818	Dermatologic
577	Diseases of pancreas	621	3105	0.00364457	0.258396	1.00365	Digestive
550.6	Incisional hernia	300	1500	0.00488978	0.258561	1.0049	Digestive
227.3	Benign neoplasm of pituitary gland and craniopharyngeal duct (pouch)	391	1955	-0.00439014	0.260412	0.995619	Neoplasms
446.5	Giant cell arteritis	88	440	-0.0111951	0.260919	0.988867	Circulatory System
250.22	Type 2 diabetes with renal manifestations	2640	13200	-0.00188191	0.261268	0.99812	Endocrine/Metabolic
295.3	Psychosis	214	1070	-0.00629719	0.262254	0.993723	Mental Disorders
53	Herpes zoster	834	4170	-0.00297087	0.262766	0.997034	Infectious Diseases
155.1	Malignant neoplasm of liver, primary	426	2130	-0.00436819	0.263741	0.995641	Neoplasms
174.11	Malignant neoplasm of female breast	1447	7235	-0.00228073	0.265477	0.997722	Neoplasms
636	Early or threatened labor; hemorrhage in early pregnancy	203	1015	0.00707011	0.26556	1.0071	Pregnancy Complications
270.32	Paraproteinemia	374	1870	0.00462087	0.266594	1.00463	Endocrine/Metabolic
389	Hearing loss	2895	14475	0.00161447	0.266773	1.00162	Sense Organs
433.8	Late effects of cerebrovascular disease	280	1400	0.00539037	0.266906	1.0054	Circulatory System
710.11	Acute osteomyelitis	114	570	0.0090802	0.266998	1.00912	Musculoskeletal
353	Nerve root and plexus disorders	140	700	0.00722681	0.267471	1.00725	Neurological
579	Other symptoms involving abdomen and pelvis	404	2020	0.00432738	0.267765	1.00434	Digestive
695.8	Other specified erythematous conditions	433	2165	0.00424485	0.270709	1.00425	Dermatologic
473	Diseases of the larynx and vocal cords	1264	6320	0.00237436	0.271424	1.00238	Respiratory
433	Cerebrovascular disease	2990	14950	0.00164478	0.271979	1.00165	Circulatory System
510	Other diseases of lung	396	1980	-0.00423637	0.272038	0.995773	Respiratory
375.2	Epiphora	106	530	0.00842969	0.272442	1.00847	Sense Organs
563	Constipation	5770	28850	0.00118649	0.273826	1.00119	Digestive
603.1	Hydrocele	112	560	-0.00838781	0.277694	0.991647	Genitourinary
318	Tobacco use disorder	5002	25010	0.00120577	0.277829	1.00121	Mental Disorders
612.2	Hypertrophy of breast (Gynecomastia)	375	1875	0.00428887	0.2789	1.0043	Genitourinary
795	Other and nonspecific abnormal cytological, histological and immunological findings	155	775	-0.00781555	0.279086	0.992215	Symptoms
724	Other and unspecified disorders of back	997	4985	0.00261207	0.279253	1.00262	Musculoskeletal
587	Kidney replaced by transpant	554	2770	0.00380008	0.280741	1.00381	Genitourinary
686	Other local infections of skin and subcutaneous tissue	420	2100	0.00410975	0.281199	1.00412	Dermatologic
153.3	Malignant neoplasm of rectum, rectosigmoid junction, and anus	1000	5000	0.00272698	0.282199	1.00273	Neoplasms
38	Septicemia	502	2510	0.00371071	0.282384	1.00372	Infectious Diseases
433.1	Occlusion and stenosis of precerebral arteries	1015	5075	-0.00272738	0.282766	0.997276	Circulatory System
681.7	Cellulitis and abscess of trunk	277	1385	0.0050625	0.282867	1.00508	Dermatologic
348.8	Encephalopathy, not elsewhere classified	165	825	-0.00665546	0.283308	0.993367	Neurological
573.3	Hepatomegaly	353	1765	-0.00433635	0.283324	0.995673	Digestive
740.1	Osteoarthritis; localized	5181	25905	0.00121905	0.285483	1.00122	Musculoskeletal
724.2	Disorders of coccyx	498	2490	0.00369904	0.285778	1.00371	Musculoskeletal
327.7	Sleep related movement disorders	421	2105	0.00396334	0.288405	1.00397	Neurological
159	Malignant neoplasm of other and ill-defined sites within the digestive organs and peritoneum	169	845	-0.00618003	0.289382	0.993839	Neoplasms
360.2	Progressive myopia	142	710	-0.00683315	0.28941	0.99319	Sense Organs
601.12	Chronic prostatitis	70	350	-0.0096846	0.293012	0.990362	Genitourinary
452	Other venous embolism and thrombosis	1290	6450	0.00231694	0.294695	1.00232	Circulatory System
157	Pancreatic cancer	105	525	-0.00785268	0.294759	0.992178	Neoplasms
690.1	Seborrheic dermatitis	863	4315	0.00265119	0.295372	1.00265	Dermatologic
696.42	Psoriatic arthropathy	242	1210	0.00504478	0.295508	1.00506	Dermatologic
601.4	Balanoposthitis	100	500	0.0087504	0.2967	1.00879	Genitourinary
172.22	Squamous cell carcinoma	226	1130	0.00598237	0.296723	1.006	Neoplasms
627.3	Postmenopausal atrophic vaginitis	861	4305	0.00274233	0.297007	1.00275	Genitourinary
527.8	Other specified diseases of the salivary glands	96	480	0.00821139	0.299	1.00825	Digestive
214	Lipoma	561	2805	0.00343178	0.299299	1.00344	Neoplasms
366.2	Senile cataract	2729	13645	0.00164781	0.299612	1.00165	Sense Organs
626.12	Excessive or frequent menstruation	932	4660	-0.00294228	0.300889	0.997062	Genitourinary
352.1	Trigeminal nerve disorders [CN5]	179	895	-0.00589253	0.30123	0.994125	Neurological
696.4	Psoriasis	926	4630	0.00251596	0.303734	1.00252	Dermatologic
977	Personal history of allergy to medicinal agents	1046	5230	0.00240782	0.305113	1.00241	Injuries & Poisonings
279.11	Deficiency of humoral immunity	158	790	-0.00631168	0.307148	0.993708	Endocrine/Metabolic
364	Corneal opacity and other disorders of cornea	465	2325	0.00381441	0.307471	1.00382	Sense Organs
327.72	Sleep related leg cramps	86	430	0.00913971	0.308028	1.00918	Neurological
228.1	Hemangioma of skin and subcutaneous tissue	680	3400	-0.00310028	0.311545	0.996905	Neoplasms
368.9	Subjective visual disturbances	318	1590	-0.00448693	0.311764	0.995523	Sense Organs
395.6	Heart valve replaced	588	2940	0.00337433	0.3123	1.00338	Circulatory System
741.3	Difficulty in walking	263	1315	-0.00521644	0.312789	0.994797	Musculoskeletal
149	Cancer of larynx, pharynx, nasal cavities	142	710	-0.00667332	0.31303	0.993349	Neoplasms
284	Aplastic anemia	441	2205	-0.00375912	0.31624	0.996248	Hematopoietic
153.2	Colon cancer	298	1490	-0.00490875	0.316961	0.995103	Neoplasms
425.11	Hypertrophic obstructive cardiomyopathy	70	350	0.00956789	0.316978	1.00961	Circulatory System
454	Varicose veins	2103	10515	-0.00172021	0.317981	0.998281	Circulatory System
440.1	Atherosclerosis of renal artery	111	555	0.00819805	0.320636	1.00823	Circulatory System
172.21	Basal cell carcinoma	382	1910	-0.00426439	0.320829	0.995745	Neoplasms
727	Other disorders of synovium, tendon, and bursa	1962	9810	0.00179118	0.320951	1.00179	Musculoskeletal
721	Spondylosis and allied disorders	3158	15790	0.00136195	0.321507	1.00136	Musculoskeletal
327.6	Circadian rhythm sleep disorder	95	475	-0.00807193	0.323409	0.991961	Neurological
367.9	Blindness and low vision	409	2045	0.00387325	0.326681	1.00388	Sense Organs
189.21	Malignant neoplasm of bladder	188	940	0.00622509	0.326997	1.00624	Neoplasms
259	Other endocrine disorders	268	1340	0.00460289	0.329144	1.00461	Endocrine/Metabolic
527	Diseases of the salivary glands	345	1725	0.00410735	0.329429	1.00412	Digestive
740.2	Osteoarthrosis, generalized	290	1450	0.00505669	0.32976	1.00507	Musculoskeletal
562.1	Diverticulosis	669	3345	-0.00307032	0.331874	0.996934	Digestive
389.5	Disorders of acoustic nerve	127	635	0.00626487	0.332736	1.00628	Sense Organs
70.4	Chronic hepatitis	397	1985	-0.0037468	0.332844	0.99626	Infectious Diseases
415	Pulmonary heart disease	952	4760	-0.00252341	0.333563	0.99748	Circulatory System
512.7	Shortness of breath	9504	36440	0.000806842	0.334877	1.00081	Respiratory
110.13	Dermatophytosis of the body	446	2230	0.00373434	0.335474	1.00374	Infectious Diseases
333	Extrapyramidal disease and abnormal movement disorders	660	3300	-0.0028197	0.336299	0.997184	Neurological
564.9	Personal history of diseases of digestive system	414	2070	0.00361875	0.337071	1.00363	Digestive
571.81	Portal hypertension	223	1115	-0.00497948	0.337094	0.995033	Digestive
260.3	Adult failure to thrive	140	700	-0.00744289	0.338495	0.992585	Endocrine/Metabolic
575.6	Cholesterolosis of gallbladder	128	640	-0.0063784	0.3385	0.993642	Digestive
362	Other retinal disorders	2060	10300	-0.00171136	0.339388	0.99829	Sense Organs
451	Phlebitis and thrombophlebitis	85	425	0.00892166	0.339731	1.00896	Circulatory System
695.41	Cutaneous lupus erythematosus	176	880	0.00596547	0.340196	1.00598	Dermatologic
253.1	Pituitary hyperfunction	178	890	0.00606798	0.340419	1.00609	Endocrine/Metabolic
759	Other and unspecified congenital anomalies	62	310	-0.00966145	0.341357	0.990385	Congenital Anomalies
443.7	Peripheral angiopathy in diseases classified elsewhere	1231	6155	-0.00229953	0.341691	0.997703	Circulatory System
550.4	Umbilical hernia	552	2760	0.00313911	0.341906	1.00314	Digestive
585.34	Chronic Kidney Disease, Stage IV	1393	6965	0.00212101	0.342711	1.00212	Genitourinary
458.9	Hypotension NOS	383	1915	0.00395498	0.342721	1.00396	Circulatory System
1010	Other tests	29471	16442	0.000657369	0.343052	1.00066	Injuries & Poisonings
745	Pain in joint	11591	33608	0.000749291	0.34404	1.00075	Musculoskeletal
395	Heart valve disorders	2609	13045	0.00145112	0.345324	1.00145	Circulatory System
425.1	Primary/intrinsic cardiomyopathies	1076	5380	0.00228446	0.345904	1.00229	Circulatory System
579.2	Splenomegaly	98	490	0.00731198	0.346195	1.00734	Digestive
426.31	Right bundle branch block	199	995	0.00544313	0.348121	1.00546	Circulatory System
626.2	Dysmenorrhea	236	1180	-0.00527248	0.348899	0.994741	Genitourinary
174	Breast cancer	1648	8240	-0.00196086	0.350046	0.998041	Neoplasms
628	Ovarian cyst	465	2325	-0.00337129	0.35067	0.996634	Genitourinary
242.1	Graves' disease	631	3155	0.0030039	0.351111	1.00301	Endocrine/Metabolic
278.4	Abnormal weight gain	866	4330	-0.00241071	0.353499	0.997592	Endocrine/Metabolic
110	Dermatophytosis / Dermatomycosis	3902	19510	-0.00118862	0.354052	0.998812	Infectious Diseases
495.2	Asthma with exacerbation	1789	8945	-0.00173492	0.35408	0.998267	Respiratory
197	Chemotherapy	2034	10170	0.00157099	0.354931	1.00157	Neoplasms
700	Corns and callosities	549	2745	-0.00331047	0.355151	0.996695	Dermatologic
801	Fracture of ankle and foot	261	1305	-0.00454376	0.355369	0.995467	Injuries & Poisonings
175	Acquired absence of breast	255	1275	-0.00444032	0.3565	0.99557	Neoplasms
727.4	Ganglion and cyst of synovium, tendon, and bursa	230	1150	0.00458673	0.356582	1.0046	Musculoskeletal
302	Sexual and gender identity disorders	422	2110	0.00350044	0.356775	1.00351	Mental Disorders
443.9	Peripheral vascular disease, unspecified	2700	13500	0.00150105	0.359646	1.0015	Circulatory System
362.4	Retinal vascular changes and abnomalities	618	3090	-0.00306168	0.359669	0.996943	Sense Organs
765	Cervical radiculitis	1609	8045	0.00176022	0.360437	1.00176	Symptoms
557	Intestinal malabsorption (non-celiac)	182	910	-0.00528456	0.361172	0.994729	Digestive
305.2	Eating disorder	129	645	0.0067164	0.362052	1.00674	Mental Disorders
627.5	Premature menopause and other ovarian failure	104	520	-0.00713768	0.362779	0.992888	Genitourinary
1002	Symptoms concerning nutrition, metabolism, and development	2050	10250	0.00160845	0.364684	1.00161	Injuries & Poisonings
362.29	Macular degeneration (senile) of retina NOS	284	1420	0.00474948	0.365585	1.00476	Sense Organs
394	Rheumatic disease of the heart valves	721	3605	-0.00263553	0.365787	0.997368	Circulatory System
159.2	Malignant neoplasm of small intestine, including duodenum	104	520	-0.00687275	0.365935	0.993151	Neoplasms
727.6	Rupture of tendon, nontraumatic	217	1085	-0.00493744	0.366929	0.995075	Musculoskeletal
401.22	Hypertensive chronic kidney disease	237	1185	-0.00524957	0.370077	0.994764	Circulatory System
724.1	Disorders of sacrum	557	2785	0.00292364	0.370101	1.00293	Musculoskeletal
527.7	Disturbance of salivary secretion	146	730	0.00589112	0.370428	1.00591	Digestive
696.41	Psoriasis vulgaris	834	4170	0.00229771	0.370602	1.0023	Dermatologic
580.32	Nephritis and nephropathy with pathological lesion	230	1150	-0.00451462	0.374125	0.995496	Genitourinary
782.6	Pallor and flushing	266	1330	0.00455812	0.37514	1.00457	Symptoms
198.6	Secondary malignancy of bone	230	1150	0.00436043	0.37911	1.00437	Neoplasms
279.8	Other specified disorders involving the immune mechanism	71	355	0.00792703	0.380232	1.00796	Endocrine/Metabolic
289.9	Abnormality of red blood cells	107	535	-0.00660189	0.38104	0.99342	Hematopoietic
429.2	Abnormal function study of cardiovascular system	527	2635	0.00315738	0.383818	1.00316	Circulatory System
531.4	Peptic ulcer, site unspecified	403	2015	0.00341066	0.386296	1.00342	Digestive
681.5	Cellulitis and abscess of leg, except foot	804	4020	0.00235	0.386846	1.00235	Dermatologic
427.8	Sinoatrial node dysfunction (Bradycardia)	395	1975	0.00384904	0.387682	1.00386	Circulatory System
512.1	Wheezing	554	2770	0.00291042	0.388176	1.00291	Respiratory
740.3	Osteoarthrosis involving more than one site, but not specified as generalized	99	495	-0.00752201	0.388404	0.992506	Musculoskeletal
709.6	Other specified diffuse diseases of connective tissue	75	375	0.00888174	0.392067	1.00892	Dermatologic
288.2	Elevated white blood cell count	620	3100	0.00261317	0.393672	1.00262	Hematopoietic
411.8	Other chronic ischemic heart disease, unspecified	384	1920	0.00375394	0.398571	1.00376	Circulatory System
763	Thoracic or lumbosacral neuritis or radiculitis, unspecified	3239	16195	0.00115184	0.398606	1.00115	Symptoms
285.21	Anemia in chronic kidney disease	720	3600	0.00256237	0.400354	1.00257	Hematopoietic
695	Erythematous conditions	1970	9850	0.00147841	0.400496	1.00148	Dermatologic
225	Benign neoplasm of brain and other parts of nervous system	246	1230	-0.00426531	0.400974	0.995744	Neoplasms
580	Nephritis; nephrosis; renal sclerosis	969	4845	0.00211129	0.402624	1.00211	Genitourinary
362.6	Peripheral retinal degenerations	284	1420	-0.00396994	0.403165	0.996038	Sense Organs
395.1	Nonrheumatic mitral valve disorders	1246	6230	0.00183316	0.404556	1.00183	Circulatory System
366.1	Nonsenile Cataract	54	270	-0.00881644	0.40589	0.991222	Sense Organs
70.9	Hepatitis NOS	161	805	0.00506896	0.40654	1.00508	Infectious Diseases
701.6	Acquired acanthosis nigricans	95	475	0.00819395	0.408156	1.00823	Dermatologic
979	Adverse drug events and drug allergies	260	1300	0.00384289	0.409221	1.00385	Injuries & Poisonings
1004	Other signs and symptoms involving emotional state	216	1080	-0.00447381	0.410241	0.995536	Injuries & Poisonings
562.2	Diverticulitis	488	2440	-0.00301169	0.410268	0.996993	Digestive
627	Menopausal and postmenopausal disorders	2371	11855	0.00129989	0.410588	1.0013	Genitourinary
930	Allergic reaction to food	1302	6510	-0.00199062	0.411112	0.998011	Injuries & Poisonings
751.21	Cystic kidney disease	141	705	0.00532176	0.412236	1.00534	Congenital Anomalies
180.1	Cervical cancer	66	330	-0.00853559	0.413072	0.991501	Neoplasms
560	Intestinal obstruction without mention of hernia	512	2560	0.00279433	0.413212	1.0028	Digestive
842	Other sprains and strains	216	1080	0.00446998	0.413737	1.00448	Injuries & Poisonings
278.3	Localized adiposity	103	515	0.00631659	0.414725	1.00634	Endocrine/Metabolic
272.11	Hypercholesterolemia	6787	30619	0.000816323	0.415203	1.00082	Endocrine/Metabolic
743.1	Osteoporosis	3349	16745	0.00122116	0.418259	1.00122	Musculoskeletal
695.7	Prurigo and Lichen	423	2115	0.00318001	0.418318	1.00319	Dermatologic
1000	Burns	102	510	0.00676827	0.419251	1.00679	Injuries & Poisonings
585.31	Renal dialysis	1047	5235	0.00208775	0.419836	1.00209	Genitourinary
289.4	Lymphadenitis	760	3800	0.00226244	0.420325	1.00227	Hematopoietic
465.2	Acute pharyngitis	1671	8355	-0.00152511	0.420428	0.998476	Respiratory
442.11	Abdominal aortic aneurysm	659	3295	-0.00309883	0.420448	0.996906	Circulatory System
591	Urinary tract infection	3004	15020	0.00115368	0.420634	1.00115	Genitourinary
279.7	Other immunological findings	2090	10450	-0.00136202	0.422037	0.998639	Endocrine/Metabolic
610.1	Cystic mastopathy	438	2190	-0.00300678	0.422461	0.996998	Genitourinary
772.3	Muscle weakness	718	3590	0.00240499	0.422731	1.00241	Symptoms
260	Protein-calorie malnutrition	902	4510	0.00212984	0.422769	1.00213	Endocrine/Metabolic
337	Disorders of the autonomic nervous system	171	855	-0.00477983	0.424101	0.995232	Neurological
416	Cardiomegaly	329	1645	-0.00362549	0.426403	0.996381	Circulatory System
411.2	Myocardial infarction	742	3710	0.00238152	0.427086	1.00238	Circulatory System
275.1	Disorders of iron metabolism	104	520	-0.00564455	0.427395	0.994371	Hematopoietic
367	Disorders of refraction and accommodation; blindness and low vision	2103	10515	-0.00134551	0.427473	0.998655	Sense Organs
577.2	Chronic pancreatitis	143	715	0.00511734	0.428955	1.00513	Digestive
217	Vascular hamartomas and non-neoplastic nevi	109	545	-0.00579742	0.430152	0.994219	Neoplasms
610	Benign mammary dysplasias	740	3700	-0.00223506	0.431231	0.997767	Genitourinary
110.2	Dermatomycoses	402	2010	0.00308702	0.431784	1.00309	Infectious Diseases
370.3	Keratoconjunctivitis	148	740	-0.00572996	0.433521	0.994286	Sense Organs
292.6	Hallucinations	67	335	-0.0084054	0.435356	0.99163	Mental Disorders
117	Mycoses	150	750	-0.00491833	0.435367	0.995094	Infectious Diseases
281.9	Deficiency anemias	161	805	0.00501113	0.435522	1.00502	Hematopoietic
527.2	Sialoadenitis	107	535	0.0059475	0.436025	1.00597	Digestive
580.14	Chronic glomerulonephritis, NOS	162	810	0.00550932	0.437385	1.00552	Genitourinary
302.1	Decreased libido	214	1070	0.00410555	0.437986	1.00411	Mental Disorders
529	Diseases and other conditions of the tongue	144	720	-0.00497221	0.439735	0.99504	Digestive
244.5	Congenital hypothyroidism	209	1045	-0.00422035	0.440905	0.995789	Endocrine/Metabolic
619.5	Noninflammatory disorders of vulva and perineum	192	960	0.00418246	0.444192	1.00419	Genitourinary
195	Cancer, suspected or other	668	3340	-0.00226589	0.445507	0.997737	Neoplasms
381	Otitis media and Eustachian tube disorders	536	2680	0.00254035	0.445994	1.00254	Sense Organs
401.3	Other hypertensive complications	708	3540	-0.00235812	0.446625	0.997645	Circulatory System
290	Delirium dementia and amnestic and other cognitive disorders	931	4655	-0.00228924	0.44738	0.997713	Mental Disorders
362.8	Retinal hemorrhage/ischemia	79	395	0.00687055	0.448057	1.00689	Sense Organs
430.2	Intracerebral hemorrhage	133	665	-0.0055333	0.448246	0.994482	Circulatory System
613.7	Other signs and symptoms in breast	173	865	-0.00508053	0.448642	0.994932	Genitourinary
353.1	Nerve plexus lesions	89	445	0.00657323	0.448836	1.00659	Neurological
38.3	Bacteremia	156	780	0.00472845	0.451034	1.00474	Infectious Diseases
496.21	Obstructive chronic bronchitis	665	3325	0.00252506	0.451759	1.00253	Respiratory
271	Disorders of carbohydrate transport and metabolism	6199	30995	0.000758841	0.452526	1.00076	Endocrine/Metabolic
371	Inflammation of the eye	1039	5195	0.00178305	0.453083	1.00178	Sense Organs
345.1	Epilepsy	287	1435	0.00335021	0.453708	1.00336	Neurological
291	Other specified nonpsychotic and/or transient mental disorders	340	1700	-0.00313172	0.454208	0.996873	Mental Disorders
293.1	Swelling mass or lump in head and neck [Space-occupying lesion intracranial NOS]	592	2960	-0.00233599	0.454462	0.997667	Mental Disorders
531.1	Hemorrhage from gastrointestinal ulcer	62	310	-0.00876524	0.455035	0.991273	Digestive
539	Bariatric surgery	861	4305	0.00209065	0.456082	1.00209	Digestive
132	Infestation (lice, mites)	117	585	-0.00517605	0.456138	0.994837	Infectious Diseases
804	Fracture of hand or wrist	153	765	0.00461407	0.458546	1.00462	Injuries & Poisonings
750	Digestive congenital anomalies	144	720	0.00482449	0.46041	1.00484	Congenital Anomalies
333.2	Myoclonus	51	255	0.00827272	0.460872	1.00831	Neurological
350.2	Abnormality of gait	3480	17400	0.00102504	0.460923	1.00103	Neurological
433.2	Occlusion of cerebral arteries	1477	7385	0.00160316	0.461741	1.0016	Circulatory System
189.11	Malignant neoplasm of kidney, except pelvis	211	1055	0.00428326	0.462681	1.00429	Neoplasms
704.1	Alopecia	1363	6815	-0.00154304	0.464347	0.998458	Dermatologic
689	Disorder of skin and subcutaneous tissue NOS	948	4740	-0.00182297	0.465488	0.998179	Dermatologic
526.4	Temporomandibular joint disorders	72	360	0.00777184	0.465489	1.0078	Digestive
288.1	Decreased white blood cell count	747	3735	0.00207915	0.465846	1.00208	Hematopoietic
770	Myalgia and myositis unspecified	913	4565	0.00193906	0.466307	1.00194	Symptoms
364.4	Corneal degenerations	357	1785	0.00311301	0.466435	1.00312	Sense Organs
772.1	Muscular wasting and disuse atrophy	50	250	0.0103099	0.466708	1.01036	Symptoms
362.23	Cystoid macular degeneration of retina	142	710	-0.00549285	0.466962	0.994522	Sense Organs
704.8	Other specified diseases of hair and hair follicles	137	685	0.00488257	0.46734	1.00489	Dermatologic
613.5	Mastodynia	623	3115	0.00237026	0.468005	1.00237	Genitourinary
289.8	Polycythemia, secondary	248	1240	-0.00358031	0.468711	0.996426	Hematopoietic
722.7	Intervertebral disc disorder with myelopathy	89	445	-0.00657336	0.469064	0.993448	Musculoskeletal
585.33	Chronic Kidney Disease, Stage III	390	1950	0.00331764	0.469265	1.00332	Genitourinary
795.8	Abnormal tumor markers	119	595	0.00539892	0.470166	1.00541	Symptoms
250.6	Polyneuropathy in diabetes	1054	5270	-0.00189054	0.471422	0.998111	Endocrine/Metabolic
623	Hypertrophy of female genital organs	171	855	0.0043582	0.471975	1.00437	Genitourinary
561.2	Flatulence	1295	6475	-0.00154211	0.473332	0.998459	Digestive
783	Fever of unknown origin	869	4345	-0.00183323	0.474058	0.998168	Symptoms
300.11	Generalized anxiety disorder	1592	7960	-0.00137008	0.47517	0.998631	Mental Disorders
202.22	Reticulosarcoma	79	395	-0.00684038	0.478249	0.993183	Neoplasms
276.11	Hyperosmolality and/or hypernatremia	54	270	-0.00812136	0.479896	0.991912	Endocrine/Metabolic
523	Gingival and periodontal diseases	103	515	-0.00588452	0.480143	0.994133	Digestive
415.1	Acute pulmonary heart disease	761	3805	-0.00206003	0.480647	0.997942	Circulatory System
415.21	Primary pulmonary hypertension	81	405	-0.00698586	0.480931	0.993038	Circulatory System
389.1	Sensorineural hearing loss	1748	8740	0.00135364	0.481346	1.00135	Sense Organs
367.4	Presbyopia	749	3745	0.00199937	0.48198	1.002	Sense Organs
604.3	Peyronie's disease	91	455	-0.00568873	0.488095	0.994327	Genitourinary
454.1	Varicose veins of lower extremity	2012	10060	-0.00123259	0.488492	0.998768	Circulatory System
735.23	Hallux rigidus	101	505	0.0054011	0.488631	1.00542	Musculoskeletal
379.1	Scleritis and episcleritis	64	320	0.00683361	0.489587	1.00686	Sense Organs
592	Cystitis and urethritis	1121	5605	0.00160807	0.490889	1.00161	Genitourinary
741	Symptoms and disorders of the joints	2425	12125	0.00109198	0.490936	1.00109	Musculoskeletal
560.4	Other intestinal obstruction	158	790	0.00417516	0.491784	1.00418	Digestive
569.2	Gastrointestinal complications	490	2450	0.00247948	0.491853	1.00248	Digestive
344	Other paralytic syndromes	265	1325	-0.0035069	0.492771	0.996499	Neurological
289.3	Personal history of diseases of blood and blood-forming organs	619	3095	-0.00232369	0.493518	0.997679	Hematopoietic
350	Abnormal movement	4409	22045	0.00083712	0.493607	1.00084	Neurological
737.3	Kyphoscoliosis and scoliosis	372	1860	-0.00279307	0.49391	0.997211	Musculoskeletal
215	Other benign neoplasm of connective and other soft tissue	656	3280	-0.00221312	0.494171	0.997789	Neoplasms
835	Internal derangement of knee	309	1545	0.00293874	0.497269	1.00294	Injuries & Poisonings
345.11	Generalized convulsive epilepsy	76	380	0.00625866	0.499652	1.00628	Neurological
773	Pain in limb	6125	30625	-0.000692124	0.500347	0.999308	Symptoms
372	Disorders of conjunctiva	356	1780	0.00295879	0.50068	1.00296	Sense Organs
590	Pyelonephritis	296	1480	0.00312856	0.500701	1.00313	Genitourinary
386.1	Meniere's disease	88	440	-0.00552977	0.501264	0.994485	Sense Organs
149.4	Cancer of larynx	59	295	-0.00772313	0.501488	0.992307	Neoplasms
695.2	Bullous dermatoses	52	260	0.00724545	0.501735	1.00727	Dermatologic
269	Proteinuria	2452	12260	0.00107452	0.502113	1.00108	Endocrine/Metabolic
441	Vascular insufficiency of intestine	71	355	0.00652121	0.502836	1.00654	Circulatory System
585.1	Acute renal failure	2017	10085	0.00123306	0.502837	1.00123	Genitourinary
1005	Other symptoms	777	3885	0.00186083	0.50305	1.00186	Injuries & Poisonings
743.11	Osteoporosis NOS	3232	16160	0.00102759	0.504204	1.00103	Musculoskeletal
687	Symptoms affecting skin	788	3940	0.001865	0.504687	1.00187	Dermatologic
790.1	Elevated sedimentation rate	96	480	0.00550922	0.505861	1.00552	Symptoms
594	Urinary calculus	1831	9155	-0.00116956	0.507346	0.998831	Genitourinary
274.2	Crystal arthropathies	129	645	0.00504999	0.507784	1.00506	Endocrine/Metabolic
369.5	Conjunctivitis, infectious	1078	5390	0.00156456	0.507804	1.00157	Sense Organs
701.1	Keratoderma, acquired	56	280	0.0073399	0.508902	1.00737	Dermatologic
276.41	Acidosis	267	1335	0.00334145	0.509012	1.00335	Endocrine/Metabolic
528.12	Oral aphthae	77	385	0.0056469	0.51019	1.00566	Digestive
627.1	Postmenopausal bleeding	748	3740	-0.00193053	0.510782	0.998071	Genitourinary
151	Cancer of stomach	61	305	0.0063453	0.511736	1.00637	Neoplasms
644	Anemia during pregnancy	86	430	-0.00690308	0.511991	0.993121	Pregnancy Complications
261	Vitamin deficiency	13433	33500	-0.000470082	0.516527	0.99953	Endocrine/Metabolic
285.1	Acute posthemorrhagic anemia	380	1900	0.00264083	0.519076	1.00264	Hematopoietic
170	Cancer of bone and connective tissue	61	305	-0.00596132	0.521185	0.994056	Neoplasms
315	Develomental delays and disorders	166	830	-0.00400129	0.521907	0.996007	Mental Disorders
350.6	Disturbances of sensation of smell and taste	122	610	-0.0046538	0.522357	0.995357	Neurological
131	Protozoan infection	79	395	0.00689257	0.522839	1.00692	Infectious Diseases
425.12	Other hypertrophic cardiomyopathy	84	420	-0.00544913	0.523755	0.994566	Circulatory System
425	Cardiomyopathy	1174	5870	0.00145756	0.523781	1.00146	Circulatory System
260.1	Cachexia	83	415	0.00560843	0.526581	1.00562	Endocrine/Metabolic
276.4	Acid-base balance disorder	277	1385	0.00305945	0.527156	1.00306	Endocrine/Metabolic
528.5	Diseases of lips	121	605	0.00431063	0.527503	1.00432	Digestive
851	Complications of transplants and reattached limbs	60	300	-0.00651002	0.527686	0.993511	Injuries & Poisonings
281	Other deficiency anemia	454	2270	0.00233418	0.527856	1.00234	Hematopoietic
272.9	Unspecified disorder of lipoid metabolism	671	3355	0.00201151	0.527879	1.00201	Endocrine/Metabolic
694.2	Other dyschromia	1353	6765	0.00128359	0.528606	1.00128	Dermatologic
428.4	Heart failure with preserved EF [Diastolic heart failure]	1068	5340	0.00163848	0.529194	1.00164	Circulatory System
696	Psoriasis and related disorders	965	4825	0.00150503	0.529328	1.00151	Dermatologic
498	Acute bronchospasm	65	325	-0.00601869	0.529583	0.993999	Respiratory
526	Diseases of the jaws	169	845	-0.00390536	0.530558	0.996102	Digestive
292.1	Aphasia/speech disturbance	221	1105	-0.00329178	0.532249	0.996714	Mental Disorders
792.1	Papanicolaou smear of cervix or vagina with atypical squamous cells	483	2415	-0.00228955	0.532397	0.997713	Genitourinary
426.24	Atrioventricular block, complete	234	1170	0.00339583	0.532858	1.0034	Circulatory System
772.4	Rhabdomyolysis	51	255	-0.00731316	0.533082	0.992714	Symptoms
250.23	Type 2 diabetes with ophthalmic manifestations	835	4175	-0.00187283	0.534442	0.998129	Endocrine/Metabolic
480.1	Bacterial pneumonia	288	1440	0.00286763	0.534837	1.00287	Respiratory
278.11	Morbid obesity	4102	20510	-0.00078174	0.53532	0.999219	Endocrine/Metabolic
447	Other disorders of arteries and arterioles	679	3395	0.00186753	0.53589	1.00187	Circulatory System
947	Urticaria	651	3255	-0.00186536	0.541653	0.998136	Dermatologic
428.3	Heart failure with reduced EF [Systolic or combined heart failure]	1681	8405	0.00124842	0.54173	1.00125	Circulatory System
340.1	Migrain with aura	502	2510	0.00218051	0.542183	1.00218	Neurological
296	Mood disorders	5409	27045	-0.000634645	0.543457	0.999366	Mental Disorders
595	Hydronephrosis	307	1535	0.00272181	0.546077	1.00273	Genitourinary
706.2	Sebaceous cyst	667	3335	-0.00177641	0.547516	0.998225	Dermatologic
750.22	Congenital anomaly of gallbladder, bile ducts, liver, pancreas	88	440	0.0048553	0.547559	1.00487	Congenital Anomalies
614.53	Cyst or abscess of Bartholin's gland	76	380	0.00590649	0.54761	1.00592	Genitourinary
90.2	Gonococcal infections	370	1850	0.00291277	0.548194	1.00292	Infectious Diseases
610.4	Benign neoplasm of breast	308	1540	0.00270056	0.548238	1.0027	Genitourinary
519	Other diseases of respiratory system, not elsewhere classified	448	2240	-0.00211408	0.548512	0.997888	Respiratory
771	Musculoskeletal symptoms referable to limbs	1803	9015	0.00112499	0.548522	1.00113	Symptoms
530.15	Eosinophilic esophagitis	72	360	0.00639992	0.549441	1.00642	Digestive
284.1	Pancytopenia	398	1990	-0.00238087	0.549745	0.997622	Hematopoietic
382	Otalgia	459	2295	0.00218916	0.550124	1.00219	Sense Organs
289	Other diseases of blood and blood-forming organs	1004	5020	0.00145555	0.550722	1.00146	Hematopoietic
707.2	Chronic ulcer of leg or foot	904	4520	0.00162217	0.550856	1.00162	Dermatologic
646	Other complications of pregnancy NEC	162	810	-0.00393131	0.553215	0.996076	Pregnancy Complications
513.3	Hypoventilation	154	770	0.00401723	0.55446	1.00403	Respiratory
429.1	Heart transplant/surgery	154	770	-0.00378625	0.555472	0.996221	Circulatory System
573.7	Abnormal results of function study of liver	1132	5660	0.00134573	0.556277	1.00135	Digestive
426.3	Bundle branch block	428	2140	-0.00225355	0.558199	0.997749	Circulatory System
378	Strabismus and other disorders of binocular eye movements	255	1275	-0.00273783	0.558789	0.997266	Sense Organs
250.14	Type 1 diabetes with neurological manifestations	153	765	-0.00373945	0.561226	0.996268	Endocrine/Metabolic
707	Chronic ulcer of skin	1198	5990	0.00133933	0.561554	1.00134	Dermatologic
312	Conduct disorders	70	350	0.00577449	0.56397	1.00579	Mental Disorders
994.2	Sepsis	372	1860	0.00242052	0.564618	1.00242	Injuries & Poisonings
651	Multiple gestation	102	510	-0.00545635	0.565036	0.994559	Pregnancy Complications
735.2	Acquired toe deformities	659	3295	-0.00178749	0.565166	0.998214	Musculoskeletal
198.1	Secondary malignancy of lymph nodes	162	810	-0.0036276	0.565601	0.996379	Neoplasms
218	Benign neoplasm of uterus	1105	5525	0.00140965	0.566948	1.00141	Neoplasms
377	Disorders of optic nerve and visual pathways	361	1805	-0.00232846	0.568045	0.997674	Sense Organs
278.1	Obesity	9431	35684	0.000479403	0.568049	1.00048	Endocrine/Metabolic
365.1	Open-angle glaucoma	405	2025	0.00231401	0.570387	1.00232	Sense Organs
571.8	Liver abscess and sequelae of chronic liver disease	422	2110	-0.00212474	0.571401	0.997878	Digestive
378.5	Paralytic strabismus	67	335	-0.00555915	0.57178	0.994456	Sense Organs
535.9	Gastritis and duodenitis, NOS	1028	5140	0.00142305	0.572523	1.00142	Digestive
594.3	Calculus of ureter	177	885	-0.0033843	0.573017	0.996621	Genitourinary
368	Visual disturbances	1531	7655	0.00113254	0.573218	1.00113	Sense Organs
599	Other symptoms/disorders or the urinary system	6998	34990	0.000522442	0.573707	1.00052	Genitourinary
525	Other diseases of the teeth and supporting structures	317	1585	-0.00265684	0.574632	0.997347	Digestive
145.2	Cancer of tongue	50	250	-0.00592495	0.575038	0.994093	Neoplasms
184.11	Malignant neoplasm of ovary	88	440	-0.0047512	0.577134	0.99526	Neoplasms
290.1	Dementias	860	4300	0.00179632	0.577301	1.0018	Mental Disorders
379.2	Disorders of vitreous body	1442	7210	0.00116893	0.577902	1.00117	Sense Organs
303	Psychogenic and somatoform disorders	141	705	-0.00366426	0.57937	0.996342	Mental Disorders
772	Symptoms of the muscles	314	1570	0.00249392	0.58027	1.0025	Symptoms
272.1	Hyperlipidemia	18632	30619	0.000397126	0.580659	1.0004	Endocrine/Metabolic
304	Adjustment reaction	1490	7450	0.0011164	0.581465	1.00112	Mental Disorders
722.9	Other and unspecified disc disorder	204	1020	-0.00304924	0.581507	0.996955	Musculoskeletal
426.23	Second degree AV block	78	390	-0.00561908	0.582059	0.994397	Circulatory System
740.11	Osteoarthrosis, localized, primary	5041	25205	0.000634316	0.583014	1.00063	Musculoskeletal
571.5	Other chronic nonalcoholic liver disease	3613	18065	-0.000703179	0.583272	0.999297	Digestive
418.1	Precordial pain	520	2600	0.00200495	0.584457	1.00201	Circulatory System
414	Other forms of chronic heart disease	691	3455	0.00169077	0.585498	1.00169	Circulatory System
426.32	Left bundle branch block	183	915	-0.00352575	0.585599	0.99648	Circulatory System
530.9	Heartburn	525	2625	-0.00185208	0.58673	0.99815	Digestive
332	Parkinson's disease	390	1950	0.00230398	0.586821	1.00231	Neurological
578	Gastrointestinal hemorrhage	2353	11765	0.000870348	0.586937	1.00087	Digestive
386.9	Dizziness and giddiness (Light-headedness and vertigo)	4187	20935	-0.000667171	0.587283	0.999333	Sense Organs
370.2	Superficial keratitis	52	260	-0.0059522	0.588104	0.994065	Sense Organs
272	Disorders of lipoid metabolism	18871	30619	0.000387871	0.588172	1.00039	Endocrine/Metabolic
345.12	Partial epilepsy	192	960	0.00306316	0.589088	1.00307	Neurological
426.92	Cardiac defibrillator in situ	561	2805	0.00189008	0.589226	1.00189	Circulatory System
638	Other high-risk pregnancy	528	2640	-0.00222986	0.590053	0.997773	Pregnancy Complications
580.12	Non-proliferative glomerulonephritis	51	255	0.00638386	0.590336	1.0064	Genitourinary
281.11	Pernicious anemia	159	795	0.00358008	0.590978	1.00359	Hematopoietic
415.11	Pulmonary embolism and infarction, acute	755	3775	-0.00156956	0.592507	0.998432	Circulatory System
738	Other acquired musculoskeletal deformity	392	1960	0.00209307	0.593001	1.0021	Musculoskeletal
643	Excessive vomiting in pregnancy	53	265	-0.00710984	0.595431	0.992915	Pregnancy Complications
250.2	Type 2 diabetes	10776	36150	-0.000448438	0.597931	0.999552	Endocrine/Metabolic
285.2	Anemia of chronic disease	1051	5255	0.00131448	0.598066	1.00132	Hematopoietic
604	Disorders of penis	337	1685	-0.0022476	0.598836	0.997755	Genitourinary
599.7	Urethral discharge	59	295	-0.00638493	0.600005	0.993635	Genitourinary
618	Genital prolapse	456	2280	-0.00197604	0.602263	0.998026	Genitourinary
573.5	Jaundice (not of newborn)	201	1005	-0.00283823	0.602457	0.997166	Digestive
681	Superficial cellulitis and abscess	2193	10965	-0.000862328	0.604548	0.999138	Dermatologic
427.3	Other specified cardiac dysrhythmias	736	3680	0.0015315	0.604569	1.00153	Circulatory System
275.5	Disorders of calcium/phosphorus metabolism	440	2200	0.00193271	0.605429	1.00193	Endocrine/Metabolic
575.8	Other disorders of biliary tract	154	770	0.00335888	0.607373	1.00336	Digestive
365	Glaucoma	3011	15055	-0.000767084	0.608494	0.999233	Sense Organs
707.1	Decubitus ulcer	295	1475	-0.00252707	0.6091	0.997476	Dermatologic
286.1	Congenital coagulation defects	96	480	0.00392308	0.609375	1.00393	Hematopoietic
379.9	Pain, swelling or discharge of eye	122	610	-0.00385122	0.609556	0.996156	Sense Organs
594.8	Renal colic	66	330	0.00524899	0.609845	1.00526	Genitourinary
427.2	Atrial fibrillation and flutter	2355	11775	0.000867865	0.611734	1.00087	Circulatory System
276.5	Hypovolemia	274	1370	-0.00235495	0.612361	0.997648	Endocrine/Metabolic
573.2	Liver replaced by transplant	292	1460	-0.0022821	0.612433	0.997721	Digestive
250.42	Other abnormal glucose	3380	16900	0.000687154	0.614779	1.00069	Endocrine/Metabolic
225.1	Benign neoplasm of brain, cranial nerves, meninges	239	1195	-0.00258051	0.615058	0.997423	Neoplasms
202.2	Non-Hodgkins lymphoma	319	1595	0.00217093	0.615598	1.00217	Neoplasms
994	Sepsis and SIRS	390	1950	0.00196101	0.61654	1.00196	Injuries & Poisonings
71	Human immunodeficiency virus [HIV] disease	3556	17780	-0.000674658	0.616778	0.999326	Infectious Diseases
277.7	Dysmetabolic syndrome X	316	1580	0.00205461	0.617655	1.00206	Endocrine/Metabolic
172.1	Melanomas of skin, dx or hx	197	985	-0.00295117	0.618882	0.997053	Neoplasms
803	Fracture of upper limb	575	2875	-0.0015821	0.620196	0.998419	Injuries & Poisonings
605	Erectile dysfunction [ED]	2305	11525	-0.000795358	0.620356	0.999205	Genitourinary
478	Throat pain	231	1155	-0.00259548	0.620542	0.997408	Respiratory
245.21	Chronic lymphocytic thyroiditis	1277	6385	0.00109795	0.6207	1.0011	Endocrine/Metabolic
530.5	Disorders of esophageal motility	106	530	-0.00372738	0.622273	0.99628	Digestive
130	Spirochetal infection	98	490	0.00404228	0.622311	1.00405	Infectious Diseases
530	Diseases of esophagus	9973	38788	0.000394213	0.623343	1.00039	Digestive
715.1	Sacroiliitis NEC	466	2330	0.00172516	0.624084	1.00173	Musculoskeletal
626.14	Irregular menstrual bleeding	410	2050	0.00203166	0.626018	1.00203	Genitourinary
427	Cardiac dysrhythmias	7113	35565	0.000445672	0.626782	1.00045	Circulatory System
618.1	Prolapse of vaginal walls	284	1420	-0.0023672	0.627698	0.997636	Genitourinary
711.1	Pyogenic arthritis	52	260	-0.0055798	0.627968	0.994436	Musculoskeletal
531.2	Gastric ulcer	215	1075	0.00265831	0.628242	1.00266	Digestive
216.1	Screening for malignant neoplasms of the skin	1158	5790	-0.00109712	0.628617	0.998903	Neoplasms
134	Helminthiases	61	305	0.00499076	0.629	1.005	Infectious Diseases
472	Chronic pharyngitis and nasopharyngitis	1940	9700	-0.000824285	0.629058	0.999176	Respiratory
594.2	Calculus of lower urinary tract	73	365	0.00469328	0.629972	1.0047	Genitourinary
536.3	Gastroparesis	367	1835	0.00198513	0.63033	1.00199	Digestive
530.11	GERD	9448	38788	0.000395394	0.630999	1.0004	Digestive
427.1	Paroxysmal tachycardia, unspecified	970	4850	0.0011802	0.631323	1.00118	Circulatory System
800.4	Fracture of patella	50	250	0.0057691	0.631695	1.00579	Injuries & Poisonings
716.9	Arthropathy NOS	223	1115	0.00252109	0.631917	1.00252	Musculoskeletal
724.9	Other unspecified back disorders	66	330	0.00474692	0.632114	1.00476	Musculoskeletal
252.1	Hyperparathyroidism	808	4040	0.00131541	0.632689	1.00132	Endocrine/Metabolic
642	Hypertension complicating pregnancy, childbirth, and the puerperium	219	1095	-0.00297138	0.63593	0.997033	Pregnancy Complications
540.1	Appendicitis	89	445	-0.00391983	0.636744	0.996088	Digestive
703.1	Ingrowing nail	356	1780	-0.00194873	0.637423	0.998053	Dermatologic
198	Secondary malignant neoplasm	703	3515	-0.00135608	0.638337	0.998645	Neoplasms
427.22	Atrial flutter	472	2360	0.00175481	0.638703	1.00176	Circulatory System
938.2	Chronic dermatitis due to solar radiation	169	845	-0.00291079	0.640156	0.997093	Dermatologic
741.2	Stiffness of joint	1695	8475	0.000894626	0.641613	1.0009	Musculoskeletal
598	Abnormal findings on examination of urine	538	2690	0.00165645	0.641935	1.00166	Genitourinary
598.9	Other nonspecific findings on examination of urine	538	2690	-0.00165799	0.643087	0.998343	Genitourinary
519.9	Symptoms involving respiratory system and other chest symptoms	192	960	0.00257737	0.643276	1.00258	Respiratory
727.5	Rupture of synovium	144	720	0.00318184	0.645094	1.00319	Musculoskeletal
619.2	Disorders of uterus, NEC	61	305	-0.00461708	0.647395	0.995394	Genitourinary
593.1	Gross hematuria	661	3305	0.00139442	0.647898	1.0014	Genitourinary
427.6	Premature beats	587	2935	0.00149145	0.648356	1.00149	Circulatory System
428.1	Congestive heart failure (CHF) NOS	1363	6815	-0.00106809	0.64899	0.998932	Circulatory System
54	Herpes simplex	1615	8075	-0.000863106	0.649038	0.999137	Infectious Diseases
184.1	Malignant neoplasm of ovary and other uterine adnexa	103	515	0.00356551	0.649087	1.00357	Neoplasms
751	Genitourinary congenital anomalies	258	1290	0.00213361	0.649507	1.00214	Congenital Anomalies
781	Symptoms involving nervous and musculoskeletal systems	517	2585	-0.00164173	0.650054	0.99836	Symptoms
620	Dysplasia of female genital organs	70	350	0.00440641	0.650178	1.00442	Genitourinary
259.2	Carcinoid syndrome	99	495	-0.00377045	0.650747	0.996237	Endocrine/Metabolic
296.2	Depression	4424	22120	-0.000523197	0.65213	0.999477	Mental Disorders
453	Chronic venous hypertension	139	695	-0.00292493	0.652527	0.997079	Circulatory System
619.3	Noninflammatory disorders of cervix	66	330	0.00459085	0.652845	1.0046	Genitourinary
389.2	Conductive hearing loss	166	830	0.00272779	0.653549	1.00273	Sense Organs
368.3	Anisometropia	70	350	-0.00431622	0.654759	0.995693	Sense Organs
752	Nervous system congenital anomalies	89	445	0.00371666	0.656169	1.00372	Congenital Anomalies
507	Pleurisy; pleural effusion	413	2065	-0.00175682	0.656938	0.998245	Respiratory
277.51	Lipoprotein disorders	271	1355	-0.00206327	0.657749	0.997939	Endocrine/Metabolic
1015	Effects of other external causes	397	1985	0.0018867	0.660857	1.00189	Injuries & Poisonings
509.8	Dependence on respirator [Ventilator] or supplemental oxygen	63	315	-0.00455955	0.661273	0.995451	Respiratory
705.1	Dyshidrosis	103	515	0.0034407	0.66144	1.00345	Dermatologic
788	Syncope and collapse	1703	8515	0.000829684	0.661648	1.00083	Symptoms
241.2	Nontoxic multinodular goiter	1174	5870	0.00103825	0.662561	1.00104	Endocrine/Metabolic
536	Disorders of function of stomach	555	2775	0.00148334	0.665465	1.00148	Digestive
720.1	Spinal stenosis of lumbar region	97	485	0.00375613	0.666454	1.00376	Musculoskeletal
610.8	Other specified benign mammary dysplasias	160	800	0.00268803	0.667715	1.00269	Genitourinary
735.1	Flat foot	306	1530	-0.0021008	0.667874	0.997901	Musculoskeletal
250.41	Impaired fasting glucose	1026	5130	-0.00109686	0.668311	0.998904	Endocrine/Metabolic
592.11	Acute cystitis	852	4260	-0.00116092	0.668431	0.99884	Genitourinary
217.1	Nevus, non-neoplastic	84	420	-0.00331609	0.670727	0.996689	Neoplasms
440.21	Atherosclerosis of native arteries of the extremities with ulceration or gangrene	73	365	-0.00437751	0.670859	0.995632	Circulatory System
331	Other cerebral degenerations	97	485	0.00346907	0.672033	1.00348	Neurological
742	Derangement of joint, non-traumatic	253	1265	-0.00199444	0.672434	0.998008	Musculoskeletal
722	Intervertebral disc disorders	1952	9760	-0.000730376	0.672752	0.99927	Musculoskeletal
145	Cancer of mouth	98	490	-0.00317899	0.675263	0.996826	Neoplasms
331.1	Hydrocephalus	64	320	0.00422099	0.67636	1.00423	Neurological
367.8	Hypermetropia	147	735	0.00263157	0.676369	1.00264	Sense Organs
252.2	Hypoparathyroidism	148	740	0.00266023	0.67686	1.00266	Endocrine/Metabolic
509.1	Respiratory failure	319	1595	-0.00188056	0.677782	0.998121	Respiratory
560.2	Impaction of intestine	346	1730	0.00182993	0.678243	1.00183	Digestive
604.1	Redundant prepuce and phimosis/BXO	117	585	-0.00332392	0.679271	0.996682	Genitourinary
521	Diseases of hard tissues of teeth	171	855	-0.00233479	0.679996	0.997668	Digestive
575.7	Other disorders of gallbladder	55	275	-0.00464778	0.681418	0.995363	Digestive
611	Abnormal findings on mammogram or breast exam	2634	13170	-0.000657631	0.682361	0.999343	Genitourinary
327.3	Sleep apnea	3821	19105	0.000508591	0.683412	1.00051	Neurological
561	Symptoms involving digestive system	4646	23230	0.000456456	0.683461	1.00046	Digestive
227.1	Benign neoplasm of adrenal gland	146	730	0.00271543	0.683778	1.00272	Neoplasms
704	Diseases of hair and hair follicles	1816	9080	0.000736604	0.684646	1.00074	Dermatologic
172.3	Carcinoma in situ of skin	58	290	0.00427061	0.686729	1.00428	Neoplasms
292	Neurological disorders	2478	12390	-0.000659175	0.686814	0.999341	Mental Disorders
262	Mineral deficiency NEC	759	3795	-0.0011514	0.688443	0.998849	Endocrine/Metabolic
381.11	Suppurative and unspecified otitis media	248	1240	-0.0019905	0.688987	0.998011	Sense Organs
79	Viral infection	1159	5795	-0.000909263	0.689908	0.999091	Infectious Diseases
341	Other demyelinating diseases of central nervous system	55	275	0.00420896	0.690254	1.00422	Neurological
433.5	Cerebral aneurysm	238	1190	0.00219111	0.691315	1.00219	Circulatory System
609.2	Abnormal spermatozoa	54	270	0.00399122	0.691581	1.004	Genitourinary
458	Hypotension	618	3090	-0.00128394	0.692347	0.998717	Circulatory System
535	Gastritis and duodenitis	1432	7160	0.000819478	0.692582	1.00082	Digestive
189.1	Cancer of kidney and renal pelvis	226	1130	0.00217921	0.692669	1.00218	Neoplasms
735.3	Hallux valgus (Bunion)	309	1545	0.001769	0.695867	1.00177	Musculoskeletal
394.2	Mitral valve disease	510	2550	-0.00133665	0.696085	0.998664	Circulatory System
741.4	Joint effusions	458	2290	-0.00144334	0.698309	0.998558	Musculoskeletal
315.3	Mental retardation	57	285	-0.00445822	0.698432	0.995552	Mental Disorders
274	Gout and other crystal arthropathies	1219	6095	0.000908606	0.698917	1.00091	Endocrine/Metabolic
751.2	Congenital anomalies of urinary system	202	1010	0.00210597	0.698955	1.00211	Congenital Anomalies
728.71	Contracture of palmar fascia [Dupuytren's disease]	58	290	-0.00385635	0.699317	0.996151	Musculoskeletal
760	Back pain	3835	19175	-0.000496374	0.699483	0.999504	Symptoms
281.1	Megaloblastic anemia	287	1435	0.00185364	0.700438	1.00186	Hematopoietic
367.2	Astigmatism	324	1620	-0.00161876	0.701449	0.998383	Sense Organs
261.4	Vitamin D deficiency	12477	33500	-0.000283542	0.703463	0.999716	Endocrine/Metabolic
761	Cervicalgia	3111	15555	0.000529185	0.703584	1.00053	Symptoms
272.13	Mixed hyperlipidemia	5446	27230	-0.000429157	0.703853	0.999571	Endocrine/Metabolic
727.1	Synovitis and tenosynovitis	1108	5540	0.000930969	0.705133	1.00093	Musculoskeletal
514	Abnormal findings examination of lungs	1393	6965	0.000791339	0.707084	1.00079	Respiratory
535.2	Atrophic gastritis	278	1390	-0.00184022	0.707681	0.998161	Digestive
502	Postinflammatory pulmonary fibrosis	250	1250	-0.0019072	0.708579	0.998095	Respiratory
585.4	Chronic kidney disease, Stage I or II	862	4310	-0.00105732	0.709235	0.998943	Genitourinary
324	Other CNS infection and poliomyelitis	77	385	0.00346245	0.709713	1.00347	Neurological
153	Colorectal cancer	1252	6260	0.000813792	0.710091	1.00081	Neoplasms
255.11	Cushing's syndrome	118	590	-0.00262355	0.710607	0.99738	Endocrine/Metabolic
579.8	Nonspecific abnormal findings in stool contents	421	2105	-0.00144741	0.710837	0.998554	Digestive
172	Skin cancer	939	4695	0.000987305	0.710975	1.00099	Neoplasms
296.22	Major depressive disorder	4080	20400	-0.000447528	0.711072	0.999553	Mental Disorders
352	Disorders of other cranial nerves	430	2150	-0.00131469	0.711532	0.998686	Neurological
800.3	Fracture of tibia and fibula	67	335	-0.00369952	0.714264	0.996307	Injuries & Poisonings
622.1	Polyp of corpus uteri	328	1640	-0.00148799	0.715134	0.998513	Genitourinary
733.9	Chondromalacia	69	345	0.00356178	0.715559	1.00357	Musculoskeletal
202	Cancer of other lymphoid, histiocytic tissue	335	1675	0.00152937	0.716613	1.00153	Neoplasms
229	Benign neoplasm of unspecified sites	348	1740	-0.00155041	0.717086	0.998451	Neoplasms
586	Other disorders of the kidney and ureters	2498	12490	-0.000588811	0.717491	0.999411	Genitourinary
444.1	Arterial embolism and thrombosis of lower extremity artery	64	320	0.00399244	0.718786	1.004	Circulatory System
277.5	Other disorders of lipoid metabolism	310	1550	-0.00157065	0.719448	0.998431	Endocrine/Metabolic
368.2	Diplopia and disorders of binocular vision	172	860	0.00211401	0.720125	1.00212	Sense Organs
513.31	Apnea	51	255	-0.00402282	0.721163	0.995985	Respiratory
965.1	Opiates and related narcotics causing adverse effects in therapeutic use	119	595	0.00267793	0.721842	1.00268	Injuries & Poisonings
530.1	Esophagitis, GERD and related diseases	9654	38788	0.000287864	0.723451	1.00029	Digestive
594.1	Calculus of kidney	1701	8505	-0.000645951	0.723752	0.999354	Genitourinary
870	Open wounds of head; neck; and trunk	149	745	0.00230565	0.726374	1.00231	Injuries & Poisonings
327.5	Parasomnia	54	270	0.00369676	0.72665	1.0037	Neurological
214.1	Lipoma of skin and subcutaneous tissue	302	1510	0.00157741	0.727219	1.00158	Neoplasms
443.1	Raynaud's syndrome	229	1145	0.00176408	0.728094	1.00177	Circulatory System
355.1	Chronic pain syndrome	851	4255	0.000942345	0.728554	1.00094	Neurological
200	Myeloproliferative disease	184	920	-0.00208643	0.731257	0.997916	Neoplasms
571	Chronic liver disease and cirrhosis	3776	18880	-0.00042995	0.731447	0.99957	Digestive
535.8	Other specified gastritis	127	635	0.00256947	0.731601	1.00257	Digestive
624.9	stress incontinence, female	666	3330	0.00104712	0.732481	1.00105	Genitourinary
274.21	Chondrocalcinosis	111	555	0.00288988	0.733662	1.00289	Endocrine/Metabolic
348.9	Other conditions of brain, NOS	134	670	-0.0022844	0.733928	0.997718	Neurological
572	Ascites (non malignant)	442	2210	-0.00128487	0.734267	0.998716	Digestive
290.16	Vascular dementia	132	660	0.00307819	0.735913	1.00308	Mental Disorders
753	Congenital anomalies of the eye	83	415	0.0028449	0.736174	1.00285	Congenital Anomalies
216	Benign neoplasm of skin	1590	7950	-0.000637595	0.736995	0.999363	Neoplasms
389.4	Tinnitus	629	3145	-0.00105335	0.737149	0.998947	Sense Organs
379.5	Disorders of iris and ciliary body	57	285	-0.00348557	0.737665	0.99652	Sense Organs
739	Contracture of joint	106	530	-0.0026544	0.739467	0.997349	Musculoskeletal
733	Other disorders of bone and cartilage	2957	14785	-0.000505973	0.740184	0.999494	Musculoskeletal
433.31	Transient cerebral ischemia	912	4560	-0.000891957	0.741884	0.999108	Circulatory System
165.1	Cancer of bronchus; lung	442	2210	0.00131456	0.742012	1.00132	Neoplasms
426.2	Atrioventricular [AV] block	401	2005	0.00138038	0.742188	1.00138	Circulatory System
561.1	Diarrhea	3005	15025	0.000458111	0.742548	1.00046	Digestive
327.71	Restless legs syndrome	284	1420	0.00146322	0.742603	1.00146	Neurological
327.31	Central/nonobstroctive sleep apnea	103	515	-0.00250721	0.742608	0.997496	Neurological
687.1	Rash and other nonspecific skin eruption	3624	18120	0.0004215	0.74366	1.00042	Dermatologic
241.1	Nontoxic uninodular goiter	2049	10245	0.000568941	0.743874	1.00057	Endocrine/Metabolic
723.1	Torticollis	105	525	-0.00248851	0.744389	0.997515	Musculoskeletal
471	Nasal polyps	154	770	-0.00205253	0.744498	0.99795	Respiratory
575.9	Nonspecific abnormal findings on radiological and other examination of biliary tract	114	570	-0.00228936	0.745064	0.997713	Digestive
274.1	Gout	1126	5630	-0.000798115	0.746125	0.999202	Endocrine/Metabolic
626.1	Irregular menstrual cycle/bleeding	2756	13780	0.000512576	0.747982	1.00051	Genitourinary
601	Inflammatory diseases of prostate	461	2305	-0.00109885	0.750094	0.998902	Genitourinary
574.12	Cholelithiasis with other cholecystitis	56	280	0.00346384	0.751529	1.00347	Digestive
571.6	Primary biliary cirrhosis	145	725	0.00217154	0.753184	1.00217	Digestive
283	Acquired hemolytic anemias	63	315	-0.00313512	0.754142	0.99687	Hematopoietic
738.4	Acquired spondylolisthesis	268	1340	-0.00153818	0.756414	0.998463	Musculoskeletal
840	Sprains and strains	580	2900	0.000974333	0.75782	1.00097	Injuries & Poisonings
990	Effects radiation NOS	226	1130	-0.00158935	0.758356	0.998412	Injuries & Poisonings
245.2	Chronic thyroiditis	1277	6385	0.000688717	0.760152	1.00069	Endocrine/Metabolic
286.81	Primary hypercoagulable state	400	2000	-0.00114773	0.761776	0.998853	Hematopoietic
250.7	Diabetic retinopathy	762	3810	-0.000913924	0.761989	0.999086	Endocrine/Metabolic
580.3	Nephritis and nephropathy without mention of glomerulonephritis	365	1825	-0.00124027	0.762715	0.998761	Genitourinary
440.9	Atherosclerosis of aorta	129	645	0.00235209	0.763548	1.00235	Circulatory System
351	Other peripheral nerve disorders	1623	8115	-0.000581997	0.763661	0.999418	Neurological
695.42	Systemic lupus erythematosus	612	3060	-0.00100599	0.76376	0.998995	Dermatologic
339	Other headache syndromes	2038	10190	-0.000541095	0.763849	0.999459	Neurological
599.3	Dysuria	2456	12280	0.00047262	0.764223	1.00047	Genitourinary
550.2	Diaphragmatic hernia	456	2280	-0.0011082	0.764709	0.998892	Digestive
359.2	Myopathy	210	1050	-0.00164859	0.764821	0.998353	Neurological
369.2	Eye infection, viral	121	605	-0.00210566	0.765888	0.997897	Sense Organs
279	Disorders involving the immune mechanism	408	2040	-0.00114175	0.767097	0.998859	Endocrine/Metabolic
362.26	Macular puckering of retina	460	2300	0.00113222	0.767199	1.00113	Sense Organs
292.3	Memory loss	1465	7325	-0.000643622	0.769038	0.999357	Mental Disorders
617	Disorders secondary to childbirth, surgery, trauma	1401	7005	0.000650646	0.77274	1.00065	Genitourinary
287.3	Thrombocytopenia	1136	5680	0.000649728	0.773569	1.00065	Hematopoietic
270.33	Amyloidosis	94	470	-0.00225645	0.774839	0.997746	Endocrine/Metabolic
575	Other biliary tract disease	547	2735	-0.000930729	0.775952	0.99907	Digestive
681.2	Cellulitis and abscess of face/neck	141	705	0.00194514	0.776718	1.00195	Dermatologic
790.8	Elevated C-reactive protein (CRP)	58	290	0.00317606	0.777369	1.00318	Symptoms
801.1	Fracture of foot	116	580	-0.00220614	0.778408	0.997796	Injuries & Poisonings
276.14	Hypopotassemia	1115	5575	0.000688799	0.779037	1.00069	Endocrine/Metabolic
274.11	Gouty arthropathy	483	2415	0.00105362	0.782014	1.00105	Endocrine/Metabolic
742.9	Other derangement of joint	196	980	-0.00153763	0.782484	0.998464	Musculoskeletal
949	Allergies, other	1292	6460	0.000597461	0.782673	1.0006	Injuries & Poisonings
965	Poisoning by analgesics, antipyretics, and antirheumatics	105	525	0.00205036	0.782755	1.00205	Injuries & Poisonings
656	Other perinatal conditions of fetus or newborn	300	1500	-0.00148536	0.783307	0.998516	Pregnancy Complications
301	Personality disorders	428	2140	-0.00105252	0.783767	0.998948	Mental Disorders
250.25	Diabetes type 2 with peripheral circulatory disorders	1519	7595	-0.000602128	0.7872	0.999398	Endocrine/Metabolic
626	Disorders of menstruation and other abnormal bleeding from female genital tract	3419	17095	-0.000379337	0.787798	0.999621	Genitourinary
514.1	Abnormal results of function study of pulmonary system	135	675	-0.00178417	0.787834	0.998217	Respiratory
250.13	Type 1 diabetes with ophthalmic manifestations	67	335	0.00236509	0.789911	1.00237	Endocrine/Metabolic
420.21	Acute pericarditis	67	335	0.00266317	0.79019	1.00267	Circulatory System
695.4	Lupus (localized and systemic)	666	3330	0.000843685	0.790526	1.00084	Dermatologic
402	Elevated blood pressure reading without diagnosis of hypertension	1400	7000	-0.000545959	0.791206	0.999454	Circulatory System
481	Influenza	195	975	0.0014709	0.791754	1.00147	Respiratory
803.2	Fracture of radius and ulna	135	675	-0.00180319	0.793516	0.998198	Injuries & Poisonings
10	Tuberculosis	122	610	0.00198904	0.794183	1.00199	Infectious Diseases
528	Diseases of the oral soft tissues, excluding lesions specific for gingiva and tongue	487	2435	0.000905464	0.79473	1.00091	Digestive
313	Pervasive developmental disorders	448	2240	-0.00100471	0.796189	0.998996	Mental Disorders
292.2	Mild cognitive impairment	323	1615	-0.00127968	0.796763	0.998721	Mental Disorders
747	Cardiac and circulatory congenital anomalies	573	2865	-0.000794432	0.796984	0.999206	Congenital Anomalies
916	Contusion	77	385	-0.00235919	0.798578	0.997644	Injuries & Poisonings
286.2	Encounter for long-term (current) use of anticoagulants	695	3475	0.000775235	0.798581	1.00078	Hematopoietic
401.2	Hypertensive heart and/or renal disease	688	3440	-0.000859562	0.798624	0.999141	Circulatory System
608	Other disorders of male genital organs	259	1295	-0.00122285	0.798973	0.998778	Genitourinary
480.3	Pneumonia due to fungus (mycoses)	54	270	-0.00289589	0.799526	0.997108	Respiratory
420.2	Pericarditis	265	1325	0.00120961	0.799673	1.00121	Circulatory System
613.9	Breast disorder NOS	53	265	-0.00311318	0.800731	0.996892	Genitourinary
747.11	Cardiac shunt/ heart septal defect	194	970	0.00134075	0.806536	1.00134	Congenital Anomalies
537	Other disorders of stomach and duodenum	229	1145	-0.00121492	0.80692	0.998786	Digestive
574.3	Cholecystitis without cholelithiasis	263	1315	0.00119027	0.807505	1.00119	Digestive
470	Septal Deviations/Turbinate Hypertrophy	843	4215	-0.000631247	0.807569	0.999369	Respiratory
597	Other disorders of urethra and urinary tract	97	485	0.00200726	0.807741	1.00201	Genitourinary
136	Other infectious and parasitic diseases	815	4075	-0.000646354	0.807795	0.999354	Infectious Diseases
260.2	severe protein-calorie malnutrition	209	1045	0.00134024	0.808289	1.00134	Endocrine/Metabolic
241	Nontoxic nodular goiter	3021	15105	-0.000349096	0.808535	0.999651	Endocrine/Metabolic
71.1	HIV infection, symptomatic	3241	16205	-0.00034306	0.80913	0.999657	Infectious Diseases
720	Spinal stenosis	798	3990	0.000671895	0.810778	1.00067	Musculoskeletal
172.2	Other non-epithelial cancer of skin	753	3765	0.000704901	0.810851	1.00071	Neoplasms
540	Appendiceal conditions	98	490	0.00184827	0.810969	1.00185	Digestive
278	Overweight, obesity and other hyperalimentation	12078	35684	0.000179481	0.812429	1.00018	Endocrine/Metabolic
277.4	Disorders of bilirubin excretion	142	710	0.00160077	0.812866	1.0016	Endocrine/Metabolic
703	Diseases of nail, NOS	383	1915	0.000984554	0.813601	1.00099	Dermatologic
626.8	Infertility, female	136	680	-0.001657	0.814025	0.998344	Genitourinary
442.2	Aneurysm of iliac artery	68	340	-0.00297668	0.814595	0.997028	Circulatory System
706	Diseases of sebaceous glands	3352	16760	0.000312573	0.815951	1.00031	Dermatologic
564.8	Abnormal findings on exam of gastrointestinal tract/ abdominal area	253	1265	-0.00113061	0.81663	0.99887	Digestive
798.1	Chronic fatigue syndrome	581	2905	0.000726679	0.818317	1.00073	Symptoms
585.2	Renal failure NOS	191	955	0.0013608	0.818766	1.00136	Genitourinary
580.1	Glomerulonephritis	244	1220	0.0012057	0.821159	1.00121	Genitourinary
716	Other arthropathies	287	1435	0.00103887	0.821586	1.00104	Musculoskeletal
165	Cancer within the respiratory system	445	2225	0.000873243	0.82231	1.00087	Neoplasms
465.4	Acute laryngitis and tracheitis	69	345	-0.00218366	0.82316	0.997819	Respiratory
536.8	Dyspepsia and other specified disorders of function of stomach	174	870	-0.00139851	0.82462	0.998602	Digestive
764	Sciatica	2680	13400	-0.000340803	0.824957	0.999659	Symptoms
938	Dermatitis due to solar radiation	208	1040	-0.00124	0.825301	0.998761	Dermatologic
201	Hodgkin's disease	86	430	0.00184052	0.825964	1.00184	Neoplasms
279.1	Immunity deficiency	335	1675	0.000890949	0.827399	1.00089	Endocrine/Metabolic
90	Sexually transmitted infections (not HIV or hepatitis)	1376	6880	-0.000487843	0.827577	0.999512	Infectious Diseases
195.1	Malignant neoplasm, other	210	1050	0.00116598	0.828262	1.00117	Neoplasms
427.4	Cardiac arrest and ventricular fibrillation	67	335	0.00218835	0.832088	1.00219	Circulatory System
475	Chronic sinusitis	2606	13030	-0.000314526	0.832839	0.999686	Respiratory
636.3	Hemorrhage in early pregnancy	98	490	-0.00197473	0.833072	0.998027	Pregnancy Complications
420.3	Endocarditis	173	865	0.00127997	0.834022	1.00128	Circulatory System
275.3	Disorders of magnesium metabolism	213	1065	0.00109907	0.836706	1.0011	Endocrine/Metabolic
348	Other conditions of brain	294	1470	0.000933232	0.836914	1.00093	Neurological
578.9	Hemorrhage of gastrointestinal tract	622	3110	-0.000674334	0.837548	0.999326	Digestive
271.3	Intestinal disaccharidase deficiencies and disaccharide malabsorption	6186	30930	0.00020426	0.839458	1.0002	Endocrine/Metabolic
709.5	Dermatomyositis	51	255	-0.00229862	0.842212	0.997704	Dermatologic
733.6	Costochondritis	123	615	0.00146034	0.842735	1.00146	Musculoskeletal
612.1	Galactorrhea	57	285	-0.00270464	0.843864	0.997299	Genitourinary
474	Acute and chronic tonsillitis	202	1010	-0.00113875	0.844521	0.998862	Respiratory
717	Polymyalgia Rheumatica	165	825	-0.00133909	0.845101	0.998662	Musculoskeletal
574.2	Calculus of bile duct	254	1270	-0.000900586	0.850151	0.9991	Digestive
204.1	Lymphoid leukemia	108	540	0.00151593	0.850839	1.00152	Neoplasms
375.1	Dry eyes	2330	11650	0.00031077	0.85087	1.00031	Sense Organs
345	Epilepsy, recurrent seizures, convulsions	1176	5880	0.000425845	0.850871	1.00043	Neurological
427.12	Paroxysmal ventricular tachycardia	464	2320	-0.000714884	0.851263	0.999285	Circulatory System
726.1	Enthesopathy	1939	9695	0.000331732	0.852495	1.00033	Musculoskeletal
285	Other anemias	6407	32035	0.000186067	0.853137	1.00019	Hematopoietic
592.2	Urethritis and urethral syndrome	104	520	-0.0013778	0.853643	0.998623	Genitourinary
224.1	Benign neoplasm of eye, uveal	117	585	0.00129159	0.853874	1.00129	Neoplasms
578.8	Hemorrhage of rectum and anus	1441	7205	0.00036873	0.854997	1.00037	Digestive
342	Hemiplegia	189	945	-0.00108618	0.855355	0.998914	Neurological
522	Diseases of pulp and periapical tissues	108	540	-0.00134289	0.855454	0.998658	Digestive
182	Malignant neoplasm of uterus	226	1130	0.000946803	0.855676	1.00095	Neoplasms
737	Curvature of spine	420	2100	0.000707479	0.857406	1.00071	Musculoskeletal
459.7	Blood vessel replaced	247	1235	0.000941483	0.858372	1.00094	Circulatory System
800	Fracture of lower limb	576	2880	-0.000601241	0.860244	0.999399	Injuries & Poisonings
352.2	Facial nerve disorders [CN7]	250	1250	0.000831827	0.861039	1.00083	Neurological
505	Other pulmonary inflamation or edema	73	365	-0.00168692	0.863363	0.998315	Respiratory
356	Hereditary and idiopathic peripheral neuropathy	606	3030	-0.000543691	0.863441	0.999456	Neurological
704.11	Alopecia Areata	145	725	-0.0011791	0.864086	0.998822	Dermatologic
733.8	Malunion and nonunion of fracture	78	390	-0.00157548	0.866929	0.998426	Musculoskeletal
619.1	Noninflammatory disorders of ovary, fallopian tube, and broad ligament	139	695	-0.0011787	0.867263	0.998822	Genitourinary
70.2	Viral hepatitis B	726	3630	0.000523291	0.869784	1.00052	Infectious Diseases
430	Intracranial hemorrhage	287	1435	0.000757369	0.872165	1.00076	Circulatory System
191	Manlignant and unknown neoplasms of brain and nervous system	98	490	0.00126245	0.872729	1.00126	Neoplasms
459.1	Hemorrhage NOS	107	535	-0.00120459	0.873308	0.998796	Circulatory System
395.3	Nonrheumatic tricuspid valve disorders	87	435	0.00133393	0.873991	1.00133	Circulatory System
396	Abnormal heart sounds	1442	7210	0.00032869	0.874373	1.00033	Circulatory System
253	Disorders of the pituitary gland and its hypothalamic control	544	2720	0.000516088	0.875429	1.00052	Endocrine/Metabolic
427.5	Arrhythmia (cardiac) NOS	209	1045	-0.000890743	0.875624	0.99911	Circulatory System
830	Dislocation	337	1685	-0.000657764	0.875624	0.999342	Injuries & Poisonings
687.2	Localized superficial swelling, mass, or lump	478	2390	0.000537661	0.882378	1.00054	Dermatologic
355	Complex regional/central pain syndrome	140	700	-0.00100596	0.883847	0.998995	Neurological
573.9	Abnormal serum enzyme levels	1831	9155	-0.0002598	0.885928	0.99974	Digestive
687.4	Disturbance of skin sensation	2193	10965	0.00024169	0.886054	1.00024	Dermatologic
740.12	Osteoarthrosis, localized, secondary	200	1000	0.00083931	0.887009	1.00084	Musculoskeletal
327.32	Obstructive sleep apnea	3500	17500	-0.000184516	0.887111	0.999816	Neurological
710.19	Unspecified osteomyelitis	219	1095	0.000774588	0.887991	1.00077	Musculoskeletal
622	Polyp of female genital organs	394	1970	0.000539659	0.888041	1.00054	Genitourinary
574	Cholelithiasis and cholecystitis	1270	6350	-0.000302311	0.888737	0.999698	Digestive
613	Other nonmalignant breast conditions	936	4680	-0.000368013	0.890252	0.999632	Genitourinary
611.1	Abnormal mammogram	2009	10045	-0.000256115	0.891251	0.999744	Genitourinary
1009	Injury, NOS	152	760	0.000873684	0.891397	1.00087	Injuries & Poisonings
535.1	Acute gastritis	207	1035	-0.000788568	0.893652	0.999212	Digestive
626.13	Irregular menstrual cycle	965	4825	-0.000359134	0.893692	0.999641	Genitourinary
158	Neoplasm of unspecified nature of digestive system	195	975	0.000735712	0.894261	1.00074	Neoplasms
250.4	Abnormal glucose	4215	21075	-0.000163612	0.894513	0.999836	Endocrine/Metabolic
295.2	Paranoid disorders	119	595	0.000954511	0.894701	1.00095	Mental Disorders
272.12	Hyperglyceridemia	1254	6270	-0.000288734	0.895439	0.999711	Endocrine/Metabolic
245	Thyroiditis	1366	6830	0.000276527	0.895538	1.00028	Endocrine/Metabolic
380.4	Impacted cerumen	1153	5765	-0.000307444	0.895656	0.999693	Sense Organs
286.8	Hypercoagulable state	403	2015	-0.000489352	0.896095	0.999511	Hematopoietic
526.41	Temporomandibular joint disorder, unspecified	72	360	-0.00119324	0.89642	0.998807	Digestive
264	Lack of normal physiological development	88	440	0.00116812	0.89645	1.00117	Endocrine/Metabolic
1019	Other ill-defined and unknown causes of morbidity and mortality	86	430	-0.00111824	0.897215	0.998882	Injuries & Poisonings
564.1	Irritable Bowel Syndrome	610	3050	0.000389554	0.898124	1.00039	Digestive
282.5	Sickle cell anemia	197	985	-0.000932807	0.898977	0.999068	Hematopoietic
374.6	Dermatochalasis	164	820	-0.000822959	0.899322	0.999177	Sense Organs
350.1	Abnormal involuntary movements	1193	5965	-0.000288069	0.899936	0.999712	Neurological
363.3	Chorioretinal scars	181	905	-0.000749741	0.900305	0.999251	Sense Organs
871.3	Open wound of foot except toe(s) alone	53	265	-0.00143325	0.901205	0.998568	Injuries & Poisonings
694	Dyschromia and Vitiligo	1463	7315	0.000241529	0.902307	1.00024	Dermatologic
375	Disorders of lacrimal system	125	625	-0.000826481	0.90352	0.999174	Sense Organs
362.27	Drusen (degenerative) of retina	229	1145	0.000654902	0.904381	1.00066	Sense Organs
275.51	Hypocalcemia	248	1240	-0.000595907	0.904523	0.999404	Endocrine/Metabolic
710	Osteomyelitis, periostitis, and other infections involving bone	317	1585	-0.000533628	0.90477	0.999467	Musculoskeletal
338.1	Acute pain	1215	6075	0.000272525	0.90523	1.00027	Neurological
360	Disorders of the globe	173	865	-0.000726438	0.907603	0.999274	Sense Organs
240	Simple and unspecified goiter	164	820	0.000697942	0.908024	1.0007	Endocrine/Metabolic
687.3	Changes in skin texture	78	390	0.0009748	0.90986	1.00098	Dermatologic
729	Other disorders of soft tissues	1663	8315	0.000225071	0.910661	1.00023	Musculoskeletal
504.1	Idiopathic fibrosing alveolitis	110	550	0.000893268	0.912018	1.00089	Respiratory
711	Arthropathy associated with infections	86	430	0.00090506	0.912628	1.00091	Musculoskeletal
473.4	Voice disturbance	1044	5220	-0.000256642	0.913406	0.999743	Respiratory
747.2	Congenital anomalies of peripheral vascular system	60	300	0.00123174	0.913739	1.00123	Congenital Anomalies
429.3	Symptoms involving cardiovascular system	785	3925	0.000304037	0.914348	1.0003	Circulatory System
785	Abdominal pain	8278	36674	-9.43173e-05	0.914467	0.999906	Symptoms
345.3	Convulsions	818	4090	-0.00029532	0.914745	0.999705	Neurological
296.1	Bipolar	1077	5385	0.000247013	0.915358	1.00025	Mental Disorders
300.9	Posttraumatic stress disorder	669	3345	-0.000317047	0.916901	0.999683	Mental Disorders
722.1	Displacement of intervertebral disc	1042	5210	0.000240534	0.918501	1.00024	Musculoskeletal
249	Secondary diabetes mellitus	1615	8075	0.000212002	0.918735	1.00021	Endocrine/Metabolic
793	Nonspecific abnormal findings on radiological and other examination of musculoskeletal system	52	260	0.00118274	0.918835	1.00118	Symptoms
599.9	Other abnormality of urination	876	4380	-0.000267687	0.91956	0.999732	Genitourinary
580.31	Nephritis and nephropathy in diseases classified elsewhere	148	740	0.000667849	0.91989	1.00067	Genitourinary
726.2	Synoviopathy	125	625	-0.000726811	0.920811	0.999273	Musculoskeletal
242	Thyrotoxicosis with or without goiter	1222	6110	-0.000223847	0.922259	0.999776	Endocrine/Metabolic
721.2	Spondylosis with myelopathy	331	1655	0.000407336	0.924708	1.00041	Musculoskeletal
359	Muscular dystrophies and other myopathies	226	1130	-0.000487561	0.925255	0.999513	Neurological
766	Neuralgia, neuritis, and radiculitis NOS	1002	5010	-0.000230229	0.925295	0.99977	Symptoms
255.12	Hyperaldosteronism	71	355	0.000876039	0.927374	1.00088	Endocrine/Metabolic
275	Disorders of mineral metabolism	1686	8430	0.000166968	0.931056	1.00017	Endocrine/Metabolic
427.11	Paroxysmal supraventricular tachycardia	523	2615	0.000296395	0.931079	1.0003	Circulatory System
495	Asthma	7059	35295	-7.96229e-05	0.931569	0.99992	Respiratory
369	Infection of the eye	1193	5965	-0.000191144	0.931945	0.999809	Sense Organs
198.2	Secondary malignancy of respiratory organs	125	625	-0.000580375	0.932958	0.99942	Neoplasms
654	Other and unspecified complications of birth; puerperium affecting management of mother	683	3415	-0.000258096	0.933139	0.999742	Pregnancy Complications
172.11	Melanomas of skin	174	870	-0.000496208	0.933533	0.999504	Neoplasms
747.12	Valvular heart disease/ heart chambers	146	730	0.00051179	0.934447	1.00051	Congenital Anomalies
427.9	Palpitations	3424	17120	-0.000106424	0.935547	0.999894	Circulatory System
41.12	Methicillin resistant Staphylococcus aureus	118	590	-0.000580914	0.935665	0.999419	Infectious Diseases
401.21	Hypertensive heart disease	408	2040	-0.000362937	0.935954	0.999637	Circulatory System
654.1	Abnormality of organs and soft tissues of pelvis complicating pregnancy, childbirth, or the puerperium	133	665	0.000624273	0.936198	1.00062	Pregnancy Complications
627.4	Premenopausal menorrhagia	64	320	0.000929607	0.936277	1.00093	Genitourinary
614.3	Pelvic inflammatory disease (PID)	104	520	0.000638813	0.936319	1.00064	Genitourinary
358	Myoneural disorders	85	425	-0.000698886	0.936774	0.999301	Neurological
723	Other disorders of cervical region	253	1265	-0.000381091	0.937033	0.999619	Musculoskeletal
474.2	Chronic tonsillitis and adenoiditis	153	765	0.00053688	0.937131	1.00054	Respiratory
512.9	Other dyspnea	5628	28140	8.13293e-05	0.938589	1.00008	Respiratory
246	Other disorders of thyroid	1229	6145	-0.000170922	0.939471	0.999829	Endocrine/Metabolic
577.3	Cyst and pseudocyst of pancreas	291	1455	-0.000344808	0.939951	0.999655	Digestive
710.12	Chronic osteomyelitis	73	365	-0.000722188	0.941013	0.999278	Musculoskeletal
426.7	Abnormal electrocardiogram [ECG] [EKG]	1332	6660	0.000160912	0.941257	1.00016	Circulatory System
228	Hemangioma and lymphangioma, any site	845	4225	-0.000198268	0.941337	0.999802	Neoplasms
724.8	Other symptoms referable to back	412	2060	0.000271142	0.942842	1.00027	Musculoskeletal
276.6	Fluid overload	132	660	-0.000494113	0.943319	0.999506	Endocrine/Metabolic
500	Lung disease due to external agents	160	800	-0.000432356	0.943722	0.999568	Respiratory
270.38	Other specified disorders of plasma protein metabolism	101	505	0.000541122	0.945389	1.00054	Endocrine/Metabolic
395.2	Nonrheumatic aortic valve disorders	1364	6820	0.00014726	0.947472	1.00015	Circulatory System
618.2	Uterine/Uterovaginal prolapse	273	1365	-0.000310373	0.94775	0.99969	Genitourinary
8	Intestinal infection	1023	5115	-0.000151534	0.951459	0.999848	Infectious Diseases
323	Encephalitis	60	300	0.000642721	0.952567	1.00064	Neurological
270.3	Disorders of plasma protein metabolism	479	2395	-0.000212794	0.952608	0.999787	Endocrine/Metabolic
709	Diffuse diseases of connective tissue	686	3430	0.000177782	0.952816	1.00018	Dermatologic
655	Known or suspected fetal abnormality affecting management of mother	139	695	0.000460594	0.953014	1.00046	Pregnancy Complications
456	Chronic venous insufficiency [CVI]	1772	8860	-0.000110689	0.953129	0.999889	Circulatory System
592.1	Cystitis	1027	5135	0.000143746	0.954548	1.00014	Genitourinary
706.1	Acne	1125	5625	-0.000140049	0.954789	0.99986	Dermatologic
301.2	Antisocial/borderline personality disorder	205	1025	-0.000325921	0.954982	0.999674	Mental Disorders
286.9	Abnormal coagulation profile	316	1580	0.000247244	0.954987	1.00025	Hematopoietic
698	Pruritus and related conditions	1547	7735	0.000113022	0.955023	1.00011	Dermatologic
473.3	Paralysis/spasm of vocal cords or larynx	156	780	0.000351134	0.955336	1.00035	Respiratory
450	Noninfectious disorders of lymphatic channels	325	1625	0.000241582	0.956409	1.00024	Circulatory System
803.1	Fracture of humerus	112	560	0.000438186	0.95661	1.00044	Injuries & Poisonings
363	Chorioretinal inflammations, scars, and other disorders of choroid	209	1045	-0.000301293	0.956909	0.999699	Sense Organs
427.61	Supraventricular premature beats	140	700	0.000363784	0.957158	1.00036	Circulatory System
599.8	Other symptoms involving urinary system	395	1975	0.000219285	0.957639	1.00022	Genitourinary
244.2	Acquired hypothyroidism	1562	7810	-0.000104897	0.957689	0.999895	Endocrine/Metabolic
634.1	Missed abortion/Hydatidiform mole	165	825	-0.000308443	0.963698	0.999692	Pregnancy Complications
420	Carditis	453	2265	0.000160633	0.964502	1.00016	Circulatory System
530.12	Ulcer of esophagus	54	270	-0.000443301	0.965601	0.999557	Digestive
796	Elevated prostate specific antigen [PSA]	950	4750	0.000112204	0.966165	1.00011	Genitourinary
509	Respiratory failure, insufficiency, arrest	388	1940	0.000163594	0.968067	1.00016	Respiratory
270	Disorders of protein plasma/amino-acid transport and metabolism	529	2645	-0.000136086	0.968197	0.999864	Endocrine/Metabolic
447.1	Stricture of artery	83	415	-0.000331399	0.969703	0.999669	Circulatory System
819	Skull and face fracture and other intercranial injury	75	375	0.00029997	0.971191	1.0003	Injuries & Poisonings
736.2	Acquired deformities of finger	58	290	-0.000368721	0.971963	0.999631	Musculoskeletal
871	Open wounds of extremities	292	1460	-0.000149851	0.973845	0.99985	Injuries & Poisonings
691	Congenital anomalies of skin	69	345	0.000322581	0.974106	1.00032	Dermatologic
381.1	Otitis media	329	1645	-0.000137281	0.974841	0.999863	Sense Organs
224	Benign neoplasm of eye	125	625	-0.000215203	0.974872	0.999785	Neoplasms
255.1	Adrenal hyperfunction	192	960	-0.000171299	0.975421	0.999829	Endocrine/Metabolic
706.8	Other specified diseases of sebaceous glands	1729	8645	5.94438e-05	0.976047	1.00006	Dermatologic
358.1	Myasthenia gravis	77	385	0.000285381	0.976172	1.00029	Neurological
250.24	Type 2 diabetes with neurological manifestations	2020	10100	-5.67461e-05	0.976302	0.999943	Endocrine/Metabolic
575.2	Obstruction of bile duct	131	655	0.000200904	0.977741	1.0002	Digestive
681.6	Cellulitis and abscess of foot, toe	126	630	-0.000162394	0.981657	0.999838	Dermatologic
686.2	Impetigo	57	285	0.000224044	0.982282	1.00022	Dermatologic
8.5	Bacterial enteritis	842	4210	5.78498e-05	0.983219	1.00006	Infectious Diseases
681.3	Cellulitis and abscess of arm/hand	149	745	-0.000125008	0.984436	0.999875	Dermatologic
710.1	Osteomyelitis	317	1585	-8.149e-05	0.985497	0.999919	Musculoskeletal
292.4	Altered mental status	416	2080	-7.22288e-05	0.986403	0.999928	Mental Disorders
731	Osteitis deformans and osteopathies associated with other disorders classified elsewhere	900	4500	-4.61235e-05	0.98732	0.999954	Musculoskeletal
613.8	Other specified disorders of breast	136	680	-0.000100638	0.987855	0.999899	Genitourinary
722.8	Postlaminectomy syndrome	210	1050	8.01402e-05	0.988252	1.00008	Musculoskeletal
735	Acquired foot deformities	1217	6085	-3.30929e-05	0.988377	0.999967	Musculoskeletal
521.1	Dental caries	162	810	-8.26976e-05	0.989352	0.999917	Digestive
427.7	Tachycardia NOS	892	4460	-3.42801e-05	0.989429	0.999966	Circulatory System
333.4	Torsion dystonia	232	1160	6.39147e-05	0.989598	1.00006	Neurological
362.2	Degeneration of macula and posterior pole of retina	968	4840	3.30767e-05	0.990022	1.00003	Sense Organs
350.3	Lack of coordination	247	1235	4.93109e-05	0.992279	1.00005	Neurological
443	Peripheral vascular disease	3622	18110	1.22098e-05	0.992867	1.00001	Circulatory System
701.2	Scar conditions and fibrosis of skin	324	1620	3.69827e-05	0.993021	1.00004	Dermatologic
695.3	Rosacea	450	2250	-2.4502e-05	0.994515	0.999975	Dermatologic
619.4	Noninflammatory disorders of vagina	1375	6875	1.43628e-05	0.994649	1.00001	Genitourinary
287	Purpura and other hemorrhagic conditions	1247	6235	9.88858e-06	0.996362	1.00001	Hematopoietic
694.1	Vitiligo	107	535	-2.9447e-05	0.996964	0.999971	Dermatologic
275.6	Hypercalcemia	993	4965	-6.53722e-06	0.997929	0.999993	Endocrine/Metabolic
522.5	Periapical abscess	106	530	-2.07779e-05	0.997929	0.999979	Digestive

## Sheet: Sheet2
Description: the disease name of the representative phecode
N_cases: number of cases for the phenotype
N_controls: number of controls used for the logistic regression analysis
Estimate: the beta effects for the predictor in logistic regression
OR: odds ratio converted from beta effects
