# Supplementary material for: Unveiling Novel Traits Associated with Ulcerative Colitis via Phenome-Wide Associations Enhanced by Polygenic Risk Statistics
Source: Genes (Basel). 2025 Nov 30;16(12):1431. doi: 10.3390/genes16121431 (PMC12732458; doi:10.3390/genes16121431)
Supplement: Supplementary file 1 [file genes-16-01431-s001.zip › Table_S2.xlsx]

## Sheet: Sheet1
SetID: gene IDs tested by SKAT-O analyses
P.value: P values of SKAT
N.Marker.All: a number of SNPs in the genotype matrix
N.Marker.Test: a number of SNPs used for the test
MAC: the total minor allele count
M: the number of individuals with minor alleles
Method.bin: type of method to compute a P value
SKAT-O analysis on ulcerative colitis using high impact rare variants
SetID	P.value	N.Marker.All	N.Marker.Test	MAC	M	Method.bin	MAP
SRPR	7.34e-05	2	2	44	44	MA	-1
C17orf97	0.000181032	5	5	18	13	ER	6.01e-05
ESRP2	0.000241465	5	5	12	11	ER	0.000241465
CSH2	0.00032076	2	2	80	80	MA	-1
ZNF514	0.000361124	5	5	90	90	MA	-1
LGR4	0.000409942	6	6	201	199	MA	-1
DHCR7	0.000677487	7	7	28	28	ER.A	-1
VAMP8	0.000740385	1	1	38	38	MA	-1
MTBP	0.00079083	6	6	73	73	MA	-1
IFNA6	0.000924109	2	2	77	77	MA	-1
HMGXB3	0.000997996	5	5	196	194	MA	-1
STRN4	0.00107404	3	3	16	16	ER	7.47e-06
PRSS3	0.00111296	5	5	177	177	MA	-1
RP11-12J10.3	0.00117354	2	2	20	20	ER	4.62e-07
TMEM135	0.00121212	3	3	11	11	ER	0.000241465
SLC24A1	0.00121866	12	12	192	190	MA	-1
DYM	0.00124117	5	5	178	177	MA	-1
FBXL12	0.00134013	3	3	58	58	MA	-1
DQX1	0.00136888	5	5	26	26	ER.A	-1
DPP3	0.00137509	10	10	121	121	MA	-1
XPC	0.00147186	11	11	139	139	MA	-1
METTL10	0.00150725	3	3	23	23	ER.A	-1
ANKRD40	0.00160212	2	2	18	18	ER	1.86e-06
LY6H	0.00162995	1	1	19	19	ER	9.27e-07
ZNF664	0.00168974	1	1	84	84	MA	-1
ABCC10	0.00178828	12	12	377	375	MA	-1
APOM	0.00188651	3	3	59	59	MA	-1
OR56A1	0.00191134	3	3	184	183	MA	-1
MINPP1	0.00193559	1	1	12	12	ER	0.000120521
RP11-109D20.1	0.00195544	1	1	158	158	MA	-1
AURKB	0.00203713	4	4	51	51	MA	-1
TAX1BP1	0.00211322	3	3	214	213	MA	-1
ZFHX4	0.00219446	14	14	448	444	MA	-1
LOXL2	0.00227817	5	5	45	45	MA	-1
BEST1	0.00233822	11	11	42	42	MA	-1
PCDHGA5	0.00238479	9	9	133	132	MA	-1
MSLN	0.00240735	17	17	789	618	UA	-1
BTN2A2	0.00253601	15	15	438	159	MA	-1
WDR43	0.00254163	6	6	98	97	MA	-1
KLHL40	0.00262518	4	4	45	45	MA	-1
H6PD	0.00269827	15	15	119	119	MA	-1
FAM83H	0.00273466	10	10	137	134	MA	-1
GLTPD2	0.0027721	3	3	27	27	ER.A	-1
PAK4	0.00282959	4	4	52	52	MA	-1
KIAA1244	0.00283144	9	9	175	174	MA	-1
PSORS1C1	0.00283756	3	3	76	74	MA	-1
CERKL	0.00296215	4	4	72	72	MA	-1
SKA3	0.00296626	3	3	229	227	MA	-1
CDK10	0.0030615	6	6	106	106	MA	-1
CHKB	0.0031386	3	3	161	159	MA	-1
ZNF395	0.00314174	2	2	38	38	ER.A	-1
POLR3E	0.00315173	3	3	16	16	ER	7.47e-06
MTTP	0.00329724	2	2	188	188	MA	-1
OR4C46	0.00336455	2	2	231	228	MA	-1
PLEKHF1	0.00340353	2	2	10	10	ER	0.000483717
ATP6V0A2	0.0034135	7	7	136	113	MA	-1
ARHGEF16	0.00342682	4	4	78	78	MA	-1
VARS	0.00343483	7	7	200	200	MA	-1
C1S	0.00345483	3	3	111	111	MA	-1
LRRC9	0.00353767	5	5	46	46	MA	-1
LINC01150	0.00356162	1	1	37	37	ER.A	-1
UCN2	0.00368954	2	2	18	18	ER	1.86e-06
ARSA	0.0037288	6	6	109	109	MA	-1
ANXA9	0.00376395	5	5	149	149	MA	-1
NIPAL1	0.00378589	5	5	110	109	MA	-1
FAP	0.00384238	4	4	177	177	MA	-1
C1orf74	0.00388576	2	2	7	7	ER	0.00388576
MINK1	0.00399985	2	2	122	122	MA	-1
AKAP8L	0.00401357	1	1	30	30	ER.A	-1
HRASLS	0.00409619	1	1	26	26	ER.A	-1
CDX2	0.00426227	2	2	25	25	ER.A	-1
BHMT	0.00428636	3	3	156	156	MA	-1
HIST1H1C	0.00441565	6	6	98	97	MA	-1
ZNF708	0.00446348	4	4	65	65	MA	-1
PLAU	0.00447524	5	5	238	237	MA	-1
GVQW1	0.00458322	3	3	46	46	MA	-1
HECW1	0.00479792	7	7	385	381	MA	-1
PTGR2	0.0048492	1	1	12	12	ER	0.000120521
MUC5AC	0.00484929	8	8	88	87	MA	-1
DFFB	0.00487834	3	3	30	30	ER.A	-1
GOLGA5	0.00489548	5	5	208	208	MA	-1
TRMT6	0.00494872	2	2	105	105	MA	-1
MORF4L1	0.00496267	1	1	31	31	ER.A	-1
ANKFN1	0.0051234	8	8	148	148	MA	-1
LPXN	0.0052007	2	2	18	18	ER	1.86e-06
RNF114	0.00528657	3	3	78	75	MA	-1
REG3G	0.00543086	5	5	35	35	ER.A	-1
GDF15	0.00557969	3	3	14	13	ER	6.01e-05
AFAP1	0.00560055	6	6	78	77	MA	-1
LTBP2	0.00564953	13	13	277	270	MA	-1
MICAL1	0.00577146	12	12	187	187	MA	-1
VWA5A	0.00580054	6	6	48	48	MA	-1
RBM42	0.00588792	3	3	31	31	ER.A	-1
VIL1	0.00590712	10	10	198	190	MA	-1
RNF122	0.00592267	1	1	18	18	ER	1.86e-06
UPP1	0.00592267	1	1	18	18	ER	1.86e-06
FAM114A1	0.00603462	6	6	132	130	MA	-1
DPH7	0.00613993	2	2	32	32	ER.A	-1
KRTAP12-1	0.0061812	2	2	18	18	ER	1.86e-06
CYTH3	0.00647246	1	1	25	25	ER.A	-1
FAIM2	0.00647246	1	1	25	25	ER.A	-1
AC104809.3	0.00660373	19	19	415	387	MA	-1
TPR	0.00673883	13	13	543	532	UA	-1
TMEM2	0.00678518	4	4	50	50	MA	-1
NANOS2	0.00679389	1	1	10	10	ER	0.000483717
PDPK1	0.00679389	1	1	10	10	ER	0.000483717
ZNF432	0.0068005	8	8	291	283	MA	-1
AKAP1	0.00680083	7	7	274	270	MA	-1
KLK11	0.00694278	4	4	39	39	ER.A	-1
PTGIR	0.00698412	5	5	175	170	MA	-1
WSCD1	0.00709595	7	7	110	109	MA	-1
DSG1	0.00715771	9	9	286	285	MA	-1
RTBDN	0.00724944	6	6	272	234	MA	-1
ZNF169	0.00732947	2	2	143	142	MA	-1
PARP4	0.00737455	15	15	752	642	UA	-1
FAM136A	0.0075002	5	5	41	38	MA	-1
EXD3	0.00757036	23	23	734	556	UA	-1
ZNF208	0.00765318	12	12	418	343	MA	-1
CLLU1	0.00768516	5	5	410	145	MA	-1
TGM5	0.00774752	11	11	191	140	MA	-1
AC003101.1	0.00778029	1	1	6	6	ER	0.00778029
IL8	0.00778029	1	1	6	6	ER	0.00778029
RGS21	0.00778029	1	1	6	6	ER	0.00778029
RP11-197P3.5	0.00778029	1	1	6	6	ER	0.00778029
MBOAT1	0.00784356	3	3	22	22	ER.A	-1
RP11-89N17.1	0.00795048	2	2	148	147	MA	-1
HOOK2	0.00795622	8	8	251	238	MA	-1
SERPINB10	0.00797054	7	7	204	203	MA	-1
C1R	0.00798244	5	5	277	274	MA	-1
CACNA1E	0.00807818	6	6	62	62	MA	-1
LPHN3	0.00815664	7	7	239	238	MA	-1
WTAP	0.00815818	5	5	54	54	MA	-1
PCDHGC5	0.00817873	2	2	78	78	MA	-1
IL1RL2	0.0081835	6	6	135	134	MA	-1
CAPS2	0.00825747	1	1	107	107	MA	-1
CLPX	0.00834131	4	4	203	203	MA	-1
TFR2	0.00850364	11	11	217	215	MA	-1
ZNF598	0.00852439	5	5	191	190	MA	-1
ETV3	0.00859211	1	1	31	31	ER.A	-1
SNX19	0.00861704	6	6	387	385	MA	-1
OR11H6	0.0086954	3	3	149	148	MA	-1
OR8B8	0.00894347	4	4	83	83	MA	-1
C14orf164	0.00898226	1	1	11	11	ER	0.000241465
GPR97	0.00905079	7	7	81	74	MA	-1
OR6A2	0.00922991	7	7	95	95	MA	-1
MOV10L1	0.00926929	5	5	176	176	MA	-1
AXDND1	0.00933023	11	11	245	245	MA	-1
ADCY7	0.00944036	8	8	228	227	MA	-1
SBK2	0.00945549	3	3	51	51	MA	-1
SLC27A3	0.00961387	7	7	181	179	MA	-1
EMILIN1	0.00972831	4	4	9	9	ER	0.000968889
PCDHGB6	0.00975895	8	8	295	224	MA	-1
KIF18A	0.00979246	4	4	17	17	ER	3.73e-06
GCNT3	0.00984285	4	4	66	66	MA	-1
ARHGEF1	0.00991505	3	3	51	51	MA	-1
KHK	0.0100297	7	7	83	82	MA	-1
ZNF862	0.0101915	4	4	74	74	MA	-1
MRPL53	0.0103235	2	2	13	13	ER	6.01e-05
TBC1D3P7	0.010345	1	1	24	24	ER.A	-1
DPP7	0.0103595	10	10	448	442	MA	-1
URGCP	0.0103652	4	4	227	225	MA	-1
TCN1	0.0104258	8	8	220	219	MA	-1
NASP	0.0105032	6	6	149	148	MA	-1
ZMYND19	0.0106753	1	1	64	64	MA	-1
DCDC2B	0.0107449	4	4	195	194	MA	-1
INTS4	0.0108236	4	4	30	30	ER.A	-1
OR8H1	0.010865	3	3	45	45	MA	-1
PGBD2	0.0110652	4	4	110	64	MA	-1
C9orf85	0.0111479	2	2	84	84	MA	-1
SORBS2	0.0112326	6	6	141	139	MA	-1
ANKRD2	0.0114108	5	5	189	187	MA	-1
RSPH3	0.0114207	5	5	117	117	MA	-1
AUH	0.0115432	3	3	14	14	ER	3e-05
CXCR1	0.0116765	3	3	15	15	ER	1.5e-05
PGD	0.0116778	1	1	7	7	ER	0.00388576
TAL1	0.0116778	2	2	7	7	ER	0.00388576
UBE2Z	0.0116778	1	1	7	7	ER	0.00388576
DOCK2	0.0116996	9	9	244	237	MA	-1
CD5L	0.0117015	3	3	173	171	MA	-1
MYOM3	0.0117059	18	18	293	274	MA	-1
FBXL13	0.0117348	7	7	34	32	ER.A	-1
CLEC10A	0.0117672	7	7	197	196	MA	-1
SIRPB2	0.0118293	6	6	35	35	ER.A	-1
TRIM26	0.0120368	3	3	60	60	MA	-1
AKAP5	0.0120948	2	2	117	117	MA	-1
MCM9	0.0121015	13	13	393	390	MA	-1
C2CD2	0.012231	2	2	82	82	MA	-1
MYO1B	0.012425	4	4	73	72	MA	-1
CCDC149	0.0124887	4	4	40	40	ER.A	-1
C6orf15	0.0125224	2	2	118	117	MA	-1
GZMB	0.0126904	2	2	21	21	ER.A	-1
CDHR5	0.0128257	9	9	124	124	MA	-1
CBX2	0.0128678	3	3	34	34	ER.A	-1
ZBED5	0.0129318	4	4	144	143	MA	-1
DCAKD	0.0131576	5	5	287	284	MA	-1
S1PR4	0.0131635	4	4	205	205	MA	-1
COMMD5	0.0133641	1	1	112	112	MA	-1
TRIM63	0.0135197	5	5	118	118	MA	-1
RPUSD4	0.0135809	7	7	113	109	MA	-1
DSG3	0.0136193	8	8	184	182	MA	-1
LAMB4	0.0136312	14	14	284	280	MA	-1
COLEC11	0.0137924	1	1	66	65	MA	-1
CIB3	0.0140511	2	2	75	75	MA	-1
RBP3	0.0140608	7	7	170	169	MA	-1
AGR2	0.0140998	2	2	12	12	ER	0.000120521
MLLT10	0.0141139	6	6	77	76	MA	-1
FAM110C	0.0141217	1	1	44	44	MA	-1
CROCC	0.0142313	23	23	471	456	MA	-1
SKOR2	0.0142506	3	3	97	97	MA	-1
MED8	0.0143391	3	3	24	24	ER.A	-1
LMBRD1	0.0144268	3	3	31	31	ER.A	-1
AKAP9	0.014438	25	25	725	697	UA	-1
CTSK	0.014439	3	3	18	18	ER	1.86e-06
DNAJC3	0.0144824	2	2	19	19	ER	9.27e-07
OAS2	0.0145346	2	2	24	24	ER.A	-1
FANCD2OS	0.0148306	2	2	11	11	ER	0.000241465
GADL1	0.0149991	5	5	123	123	MA	-1
PCDHGA7	0.015033	8	8	393	388	MA	-1
MACF1	0.0150816	41	41	1137	952	UA	-1
WWP2	0.0151854	7	7	45	45	MA	-1
DRAM2	0.01519	5	5	31	31	ER.A	-1
DPAGT1	0.0152709	4	4	21	21	ER.A	-1
ARAP3	0.0152971	11	11	372	368	MA	-1
ECHDC3	0.015428	2	2	21	21	ER.A	-1
PWWP2B	0.015473	5	5	29	29	ER.A	-1
GOLGA8J	0.0155762	1	1	5	5	ER	0.0155762
LCE1D	0.0155762	1	1	5	5	ER	0.0155762
LIM2	0.0155762	3	3	5	5	ER	0.0155762
NAA38	0.0155762	2	2	5	5	ER	0.0155762
NPM1	0.0155762	1	1	5	5	ER	0.0155762
SIAH2	0.0155762	1	1	5	5	ER	0.0155762
ZNF296	0.0155762	1	1	5	5	ER	0.0155762
ZSWIM3	0.0155762	2	2	5	5	ER	0.0155762
LZTS2	0.0157915	2	2	47	47	MA	-1
SCCPDH	0.0158138	4	4	50	50	MA	-1
DARS	0.0158262	2	2	24	24	ER.A	-1
CRYAB	0.0158646	7	7	55	55	MA	-1
SPRED3	0.015884	2	2	53	53	MA	-1
AP4E1	0.015968	4	4	29	29	ER.A	-1
ZSCAN22	0.016006	5	5	204	203	MA	-1
MSLNL	0.016053	23	23	662	452	MA	-1
SMEK2	0.0162184	4	4	223	220	MA	-1
SLCO2A1	0.016258	8	8	183	183	MA	-1
CACNA2D1	0.016269	8	8	214	212	MA	-1
SDR9C7	0.0165266	1	1	10	10	ER	0.000483717
ZNF658	0.0166157	3	3	27	27	ER.A	-1
APOBEC3B	0.0166764	3	3	73	73	MA	-1
LBX2	0.0167393	9	9	62	51	MA	-1
PCDP1	0.0167633	4	4	36	36	ER.A	-1
COL11A2	0.0167656	10	10	160	159	MA	-1
RUFY1	0.0167686	3	3	171	170	MA	-1
NDUFAF7	0.0168183	3	3	111	110	MA	-1
SMARCAD1	0.0168253	2	2	18	18	ER	1.86e-06
BBS10	0.0168286	8	8	146	145	MA	-1
FEN1	0.0168799	1	1	16	16	ER	7.47e-06
KAT5	0.0168799	1	1	16	16	ER	7.47e-06
PKD1L3	0.0168799	1	1	16	16	ER	7.47e-06
AKR1C3	0.0170207	3	3	51	51	MA	-1
NACC2	0.0170271	3	3	164	164	MA	-1
DEFB119	0.0170817	6	6	29	25	ER.A	-1
PPFIBP2	0.0170848	7	7	224	183	MA	-1
LTA4H	0.0170863	1	1	118	116	MA	-1
HCG27	0.0171824	4	4	141	136	MA	-1
DPH6	0.0172099	4	4	89	89	MA	-1
SPATA8	0.0172591	3	3	47	47	MA	-1
COQ7	0.0173376	2	2	15	15	ER	1.5e-05
ST3GAL5	0.0173991	2	2	16	16	ER	7.47e-06
TBC1D7	0.0174631	3	3	82	82	MA	-1
SLC35G1	0.0174837	3	3	27	27	ER.A	-1
MICALL1	0.0175369	3	3	9	9	ER	0.000968889
PROC	0.0175939	12	12	19	19	ER	9.27e-07
IRGM	0.0175998	1	1	13	13	ER	6.01e-05
CYP4B1	0.0176417	8	8	180	175	MA	-1
EHD4	0.0176768	3	3	17	17	ER	3.73e-06
AGXT	0.0177392	9	9	267	234	MA	-1
PRKD3	0.0178431	5	5	163	161	MA	-1
SLC6A1	0.0179957	1	1	81	81	MA	-1
KLRF1	0.0180135	1	1	28	28	ER.A	-1
INO80	0.0181142	5	5	206	206	MA	-1
SKA2	0.0181337	1	1	53	53	MA	-1
COL4A4	0.018227	9	9	122	113	MA	-1
ARHGEF38	0.018298	7	7	35	35	ER.A	-1
HIBCH	0.0183747	3	3	154	153	MA	-1
ADAR	0.0184852	3	3	84	84	MA	-1
PRADC1	0.0186124	1	1	74	74	MA	-1
PDCD4	0.0187038	2	2	142	142	MA	-1
PHC3	0.0188666	7	7	266	263	MA	-1
EPS15L1	0.0188883	3	3	31	31	ER.A	-1
CD97	0.0189243	4	4	144	143	MA	-1
HIST3H3	0.0189821	3	3	11	11	ER	0.000241465
HTR7	0.0189967	3	3	124	124	MA	-1
MYO1H	0.0189969	9	9	189	188	MA	-1
SLC9A4	0.0190163	5	5	33	33	ER.A	-1
GID4	0.0190334	2	2	35	35	ER.A	-1
CTPS1	0.0190448	1	1	20	20	ER	4.62e-07
KLHL20	0.0192132	2	2	29	29	ER.A	-1
ZNF592	0.0193885	5	5	181	179	MA	-1
SGK494	0.0193976	8	8	138	137	MA	-1
URGCP-MRPS24	0.0194903	2	2	7	7	ER	0.00388576
CHRND	0.0196706	8	8	224	221	MA	-1
FAM166B	0.0197306	3	3	88	88	MA	-1
PANK1	0.0197561	2	2	146	145	MA	-1
ACADSB	0.0198344	6	6	25	25	ER.A	-1
ARNT	0.0199505	1	1	139	139	MA	-1
CXCL14	0.0200142	2	2	46	46	MA	-1
SLC26A8	0.0200143	7	7	20	20	ER	4.62e-07
FAM81A	0.0200898	3	3	168	167	MA	-1
HIST1H1B	0.020212	4	4	174	173	MA	-1
NAA60	0.0202946	5	5	238	238	MA	-1
KCNN4	0.0204342	3	3	54	54	MA	-1
FBXW2	0.0204481	3	3	44	44	MA	-1
MANEA	0.02071	6	6	23	23	ER.A	-1
CMKLR1	0.0207325	3	3	112	112	MA	-1
PRPH2	0.0207513	6	6	50	50	MA	-1
AARS2	0.0208719	6	6	79	48	MA	-1
GDA	0.0209108	3	3	16	16	ER	7.47e-06
EIF3G	0.020929	1	1	69	69	MA	-1
KIAA0513	0.021023	3	3	65	65	MA	-1
PHACTR1	0.0210932	9	9	146	145	MA	-1
LRRC30	0.021097	3	3	211	208	MA	-1
LILRA5	0.0211314	2	2	27	27	ER.A	-1
CNST	0.0211544	4	4	87	87	MA	-1
EXT2	0.0211756	8	8	161	158	MA	-1
NGLY1	0.0211855	3	3	26	26	ER.A	-1
CCT8L2	0.0212065	2	2	45	45	MA	-1
DICER1	0.0212627	5	5	152	152	MA	-1
ZNF442	0.0212861	11	11	72	56	MA	-1
OOEP	0.0214663	4	4	75	75	MA	-1
VASH2	0.0214942	2	2	56	56	MA	-1
OC90	0.0215032	10	10	218	216	MA	-1
OR4F15	0.0215414	5	5	156	156	MA	-1
CPNE4	0.0216473	1	1	17	17	ER	3.73e-06
OR51G2	0.0217772	4	4	57	57	MA	-1
KRT39	0.0217886	8	8	195	195	MA	-1
CTRB1	0.0217934	3	3	79	79	MA	-1
KRTAP19-2	0.0217943	2	2	36	36	ER.A	-1
NHLRC2	0.0218654	4	4	102	102	MA	-1
ANO8	0.0219287	6	6	159	159	MA	-1
COL12A1	0.0219605	9	9	133	132	MA	-1
MAPK13	0.0219709	5	5	98	98	MA	-1
HTR1F	0.0219811	2	2	54	54	MA	-1
ZMYM1	0.0220256	4	4	118	118	MA	-1
WDR64	0.0221317	6	6	23	23	ER.A	-1
ADAM9	0.0221415	3	3	138	138	MA	-1
SLC16A9	0.0222524	2	2	81	81	MA	-1
SIX3	0.0223161	2	2	43	43	MA	-1
AP1G1	0.0223239	2	2	28	28	ER.A	-1
SRRD	0.022385	2	2	9	9	ER	0.000968889
SSTR4	0.0226551	3	3	92	92	MA	-1
TRIT1	0.0226855	3	3	142	141	MA	-1
CDSN	0.0227491	10	10	379	367	MA	-1
AC002472.13	0.0229822	2	2	169	169	MA	-1
KNTC1	0.0231049	13	13	177	151	MA	-1
HIST1H1D	0.023143	5	5	254	252	MA	-1
GLB1L2	0.0231871	6	6	30	30	ER.A	-1
TERT	0.0232165	2	2	87	87	MA	-1
TBC1D22B	0.0232502	3	3	74	74	MA	-1
AC074091.13	0.023376	1	1	6	6	ER	0.00778029
CTD-2410N18.4	0.023376	1	1	6	6	ER	0.00778029
APCS	0.0233944	1	1	80	80	MA	-1
OLAH	0.0235788	3	3	107	107	MA	-1
USP20	0.0235894	12	12	361	342	MA	-1
SLC4A2	0.0236451	5	5	99	99	MA	-1
EDEM3	0.0239159	2	2	19	19	ER	9.27e-07
CD96	0.0239825	9	9	133	132	MA	-1
UTP20	0.0240619	24	24	405	391	MA	-1
PEBP4	0.0241054	2	2	29	29	ER.A	-1
IQCC	0.024415	12	12	303	302	MA	-1
TMPRSS6	0.0244769	16	16	228	226	MA	-1
EDDM3B	0.0245687	2	2	20	20	ER	4.62e-07
TMEM106C	0.0245687	2	2	20	20	ER	4.62e-07
EDC3	0.0246008	4	4	91	81	MA	-1
NOTCH2	0.0246248	7	7	391	386	MA	-1
COX8C	0.0246664	2	2	65	65	MA	-1
STIM1	0.0247324	4	4	61	61	MA	-1
GGA2	0.02487	6	6	66	66	MA	-1
SERPINF2	0.0249071	3	3	28	28	ER.A	-1
REM1	0.0249376	3	3	12	12	ER	0.000120521
RRP15	0.0250257	1	1	11	11	ER	0.000241465
SCGB1D1	0.0250589	3	3	89	89	MA	-1
MCM6	0.0251121	6	6	107	106	MA	-1
TMEM68	0.0251153	1	1	52	52	MA	-1
L1TD1	0.0251334	6	6	33	33	ER.A	-1
RIN1	0.0251682	5	5	79	79	MA	-1
TARS	0.0251843	5	5	107	107	MA	-1
KLK15	0.0252269	4	4	109	107	MA	-1
HMGCLL1	0.0253739	2	2	59	59	MA	-1
PRMT10	0.0254414	4	4	151	150	MA	-1
C21orf54	0.0254613	1	1	22	22	ER.A	-1
PRAM1	0.0256	7	7	126	118	MA	-1
KDM4B	0.0256838	3	3	32	32	ER.A	-1
ZBTB38	0.0257009	5	5	212	212	MA	-1
ZDHHC2	0.0257585	2	2	64	64	MA	-1
KRT31	0.0257933	2	2	11	11	ER	0.000241465
TCF12	0.0257933	2	2	11	11	ER	0.000241465
HABP2	0.0258501	12	12	337	332	MA	-1
SLC16A8	0.0259755	5	5	167	166	MA	-1
TYR	0.0260804	19	19	128	127	MA	-1
CST5	0.0260998	2	2	41	41	MA	-1
IL23R	0.0261102	3	3	119	119	MA	-1
RBMXL1	0.0262054	3	3	249	243	MA	-1
PIH1D2	0.0262515	2	2	142	142	MA	-1
COG8	0.0263142	4	4	23	23	ER.A	-1
KISS1R	0.0263741	2	2	14	14	ER	3e-05
DIS3L2	0.0264184	8	8	196	194	MA	-1
GPR182	0.0264414	3	3	21	21	ER.A	-1
UPK3A	0.0264595	4	4	81	81	MA	-1
SHC1	0.0267342	3	3	73	73	MA	-1
RP1-66C13.4	0.0268817	2	2	32	32	ER.A	-1
OR4F6	0.026886	3	3	178	176	MA	-1
DENND1C	0.0269093	4	4	63	63	MA	-1
PIGU	0.0269526	2	2	71	70	MA	-1
LTF	0.0270229	14	14	235	233	MA	-1
TREML4	0.0270799	3	3	102	102	MA	-1
ALOX12B	0.0270986	4	4	34	34	ER.A	-1
AMOTL1	0.0271018	5	5	148	148	MA	-1
GSTCD	0.0271696	4	4	68	67	MA	-1
NFE2L3	0.0271974	13	13	387	385	MA	-1
PADI3	0.0272023	10	10	543	534	UA	-1
DDX47	0.027217	3	3	16	16	ER	7.47e-06
SMPD4P2	0.0272472	1	1	10	9	ER	0.000968889
MIB1	0.0272832	2	2	8	8	ER	0.00194045
DCK	0.0272847	3	3	9	9	ER	0.000968889
INF2	0.0274973	8	8	266	263	MA	-1
PRKCH	0.0275077	2	2	81	81	MA	-1
ABCA9	0.0275193	15	15	304	284	MA	-1
NRN1L	0.0275756	4	4	43	43	MA	-1
RIN2	0.0275925	11	11	227	204	MA	-1
KIAA1328	0.0276647	2	2	179	179	MA	-1
TRIM31	0.0277177	12	12	306	220	MA	-1
AAAS	0.0277578	8	8	21	20	ER.A	-1
MUC16	0.0279505	140	140	3037	2280	UA	-1
TIGD6	0.0280224	5	5	148	147	MA	-1
LIMD1	0.0280457	5	5	194	194	MA	-1
CRISP1	0.0280523	1	1	15	15	ER	1.5e-05
SP6	0.0280523	1	1	15	15	ER	1.5e-05
STOML2	0.0280523	1	1	15	15	ER	1.5e-05
PLCH1	0.0281679	6	6	158	153	MA	-1
ALB	0.0282273	6	6	81	80	MA	-1
RNF40	0.028435	3	3	39	39	ER.A	-1
NEK3	0.028492	4	4	179	179	MA	-1
E2F1	0.0285512	3	3	138	138	MA	-1
ST5	0.0285999	5	5	137	136	MA	-1
TM6SF2	0.0286917	10	10	185	185	MA	-1
C2orf50	0.0287197	2	2	61	61	MA	-1
HOXA10	0.0291525	2	2	38	38	ER.A	-1
DMTF1	0.0292012	2	2	8	8	ER	0.00194045
GTPBP3	0.0292598	3	3	8	8	ER	0.00194045
IFNA16	0.0293713	4	4	140	139	MA	-1
GP2	0.0293931	4	4	83	83	MA	-1
DIEXF	0.029449	5	5	52	52	MA	-1
ZNF675	0.0295615	3	3	56	56	MA	-1
MICAL3	0.0296755	25	25	521	486	MA	-1
UNC80	0.0297764	18	18	336	313	MA	-1
USP54	0.0298855	10	10	317	310	MA	-1
RPUSD3	0.0299579	6	6	126	94	MA	-1
EPN2	0.0300517	4	4	160	160	MA	-1
ZHX3	0.0300748	5	5	118	118	MA	-1
CLEC1A	0.030167	1	1	9	9	ER	0.000968889
GRSF1	0.030167	1	1	9	9	ER	0.000968889
HIST1H2AI	0.030167	1	1	9	9	ER	0.000968889
RBM45	0.030167	1	1	9	9	ER	0.000968889
RP11-503N18.5	0.030167	1	1	9	9	ER	0.000968889
SPINK8	0.030167	1	1	9	9	ER	0.000968889
ARID5B	0.0302803	4	4	67	67	MA	-1
AMPD3	0.0302973	10	10	285	273	MA	-1
TIMM23	0.0303787	1	1	12	12	ER	0.000120521
C22orf39	0.0304872	1	1	39	39	ER.A	-1
PTPRH	0.0305056	12	12	332	256	MA	-1
POC5	0.0305795	5	5	82	80	MA	-1
SMAD4	0.0307809	3	3	43	43	MA	-1
TTF1	0.0308283	2	2	33	33	ER.A	-1
VSX2	0.0308346	1	1	124	123	MA	-1
HLA-DOA	0.0310906	6	6	58	57	MA	-1
EXOC7	0.0310961	3	3	50	50	MA	-1
GATA5	0.0311061	4	4	245	243	MA	-1
ERC1	0.0311389	4	4	43	43	MA	-1
GRAMD4	0.0311436	2	2	9	9	ER	0.000968889
EVC	0.0311661	13	13	710	689	UA	-1
BLVRA	0.0311797	1	1	4	4	ER	0.0311797
CDRT15	0.0311797	3	3	5	4	ER	0.0311797
CYP1B1-AS1	0.0311797	1	1	4	4	ER	0.0311797
HIST1H3G	0.0311797	2	2	4	4	ER	0.0311797
LARP1B	0.0311797	3	3	4	4	ER	0.0311797
LCMT1	0.0311797	1	1	4	4	ER	0.0311797
OR10J1	0.0311797	2	2	4	4	ER	0.0311797
PIM3	0.0311797	1	1	4	4	ER	0.0311797
PRSS37	0.0311797	1	1	4	4	ER	0.0311797
RP11-113D6.10	0.0311797	1	1	4	4	ER	0.0311797
RP11-32K4.1	0.0311797	1	1	4	4	ER	0.0311797
RP11-58C22.1	0.0311797	1	1	4	4	ER	0.0311797
STAP2	0.0311797	2	2	4	4	ER	0.0311797
U2AF1L4	0.0311797	1	1	4	4	ER	0.0311797
VDAC2	0.0311797	1	1	4	4	ER	0.0311797
ZIK1	0.0311797	3	3	4	4	ER	0.0311797
CLIC6	0.0311891	8	8	86	85	MA	-1
MYOZ3	0.0312238	2	2	44	44	MA	-1
SIK3	0.0313094	10	10	121	120	MA	-1
CAGE1	0.0313286	10	10	273	269	MA	-1
GRAMD1B	0.0313462	5	5	130	130	MA	-1
DUOX1	0.031404	15	15	237	232	MA	-1
KIF13A	0.0314058	8	8	297	293	MA	-1
EXOC3	0.0315511	5	5	130	130	MA	-1
POLR3C	0.0318264	4	4	288	285	MA	-1
WDR24	0.0318798	5	5	118	118	MA	-1
XRCC4	0.0319115	5	5	226	225	MA	-1
LHX3	0.032339	2	2	11	11	ER	0.000241465
FOXO6	0.0323665	2	2	18	18	ER	1.86e-06
BRINP3	0.0324002	2	2	21	21	ER.A	-1
ACBD3	0.0324212	2	2	57	57	MA	-1
ZSCAN20	0.0325138	9	9	234	233	MA	-1
HIBADH	0.0325371	1	1	24	24	ER.A	-1
PWP2	0.0326039	13	13	151	138	MA	-1
RCCD1	0.0326809	3	3	37	37	ER.A	-1
LGALS8	0.0327393	3	3	21	21	ER.A	-1
RITA1	0.0327599	4	4	146	145	MA	-1
2023-03-01	0.0329777	4	4	44	44	MA	-1
UGT3A2	0.0329808	5	5	25	25	ER.A	-1
TIGIT	0.032993	2	2	40	40	ER.A	-1
CLEC4G	0.0330003	3	3	185	185	MA	-1
SCP2	0.0331699	3	3	28	28	ER.A	-1
SRM	0.0332618	2	2	53	52	MA	-1
NAPG	0.0332643	3	3	24	24	ER.A	-1
SPOPL	0.0332924	1	1	108	108	MA	-1
TOMM70A	0.0333498	2	2	31	31	ER.A	-1
MMP9	0.0334957	7	7	175	173	MA	-1
PQLC1	0.0335731	4	4	26	26	ER.A	-1
2023-03-10	0.0337492	11	11	222	214	MA	-1
KRT72	0.0338261	6	6	154	151	MA	-1
SUCLG2	0.0338587	3	3	47	47	MA	-1
UFC1	0.0338953	2	2	49	49	MA	-1
OXTR	0.0339096	3	3	22	22	ER.A	-1
CARD9	0.0339789	3	3	78	78	MA	-1
XIRP2	0.0339825	33	33	644	614	UA	-1
ATXN7	0.0342119	8	8	181	179	MA	-1
NBEAL1	0.0342468	15	15	547	536	UA	-1
PFN1	0.0343126	4	4	41	24	MA	-1
ZNF843	0.0343408	2	2	21	21	ER.A	-1
ERBB2	0.0343776	9	9	390	384	MA	-1
MBOAT2	0.0344035	2	2	13	13	ER	6.01e-05
CLPS	0.0344078	1	1	35	35	ER.A	-1
MLNR	0.0344581	1	1	51	51	MA	-1
TCERG1L	0.0345731	7	7	202	196	MA	-1
SALL3	0.0345815	7	7	215	215	MA	-1
SLC19A3	0.0346685	5	5	176	176	MA	-1
STC2	0.0346828	3	3	55	55	MA	-1
SDR42E1	0.0347115	6	6	337	321	MA	-1
PNPLA5	0.0347257	5	5	36	36	ER.A	-1
PTPRS	0.0347416	9	9	148	148	MA	-1
RIC8B	0.0347581	1	1	139	137	MA	-1
FGGY	0.0348105	3	3	103	103	MA	-1
GRIK4	0.0348525	4	4	63	63	MA	-1
CXCL16	0.0349005	3	3	171	170	MA	-1
DLX3	0.0349482	1	1	16	16	ER	7.47e-06
LRRC18	0.0349482	1	1	16	16	ER	7.47e-06
METTL6	0.0350222	2	2	77	77	MA	-1
C1QTNF5	0.0350976	3	3	14	14	ER	3e-05
TTLL9	0.0352039	3	3	115	115	MA	-1
CFHR4	0.0352901	5	5	206	205	MA	-1
ZEB1	0.035326	5	5	196	194	MA	-1
UBAP1	0.0353797	2	2	15	15	ER	1.5e-05
EFCAB7	0.0354128	7	7	125	125	MA	-1
ZNF143	0.0354703	5	5	129	129	MA	-1
IKZF2	0.0355121	4	4	293	292	MA	-1
OR2T1	0.0355514	2	2	107	107	MA	-1
LPCAT3	0.0356556	2	2	14	14	ER	3e-05
C1orf56	0.0356662	1	1	25	25	ER.A	-1
C8orf44-SGK3	0.0356662	1	1	25	25	ER.A	-1
SGK3	0.0356662	1	1	25	25	ER.A	-1
MLK4	0.0356891	8	8	194	193	MA	-1
FAM178B	0.0357012	5	5	79	79	MA	-1
SLFN5	0.0357767	6	6	146	145	MA	-1
SLC5A2	0.0357884	9	9	244	244	MA	-1
LXN	0.0358735	9	9	359	351	MA	-1
CLIC1	0.0359144	3	3	12	12	ER	0.000120521
AL359878.1	0.0360568	4	4	150	150	MA	-1
PARK2	0.0360607	13	13	170	169	MA	-1
PCDHGC4	0.0360622	5	5	248	247	MA	-1
SNX7	0.0365123	4	4	205	203	MA	-1
KIAA2013	0.0365172	4	4	63	63	MA	-1
RALGAPA1	0.0367377	7	7	195	193	MA	-1
C12orf57	0.0368028	3	3	35	35	ER.A	-1
TSPYL5	0.0369937	4	4	375	369	MA	-1
SAMD8	0.037071	1	1	76	76	MA	-1
GPR35	0.0371194	7	7	237	234	MA	-1
PHKG1	0.0371547	3	3	49	49	MA	-1
C11orf57	0.037169	3	3	239	237	MA	-1
LPPR3	0.037189	3	3	83	83	MA	-1
UCP2	0.0372602	6	6	16	11	ER	0.000241465
LCE2A	0.0373651	2	2	38	37	ER.A	-1
SNTG2	0.0373779	7	7	67	67	MA	-1
URB1	0.0373918	12	12	182	182	MA	-1
AC023469.1	0.0373932	1	1	114	114	MA	-1
TAP1	0.0373957	12	12	228	220	MA	-1
KCNA5	0.0374284	6	6	242	239	MA	-1
MATN2	0.0374368	12	12	261	259	MA	-1
SHISA5	0.0374508	4	4	22	22	ER.A	-1
UBE2M	0.0376262	1	1	60	60	MA	-1
PKD2L2	0.0377145	6	6	37	34	ER.A	-1
TTLL7	0.037721	3	3	11	11	ER	0.000241465
MEX3C	0.0377996	2	2	42	42	MA	-1
SYT14	0.0378438	3	3	36	36	ER.A	-1
HOXB3	0.0380122	2	2	10	10	ER	0.000483717
ANKRD34B	0.0381642	6	6	183	182	MA	-1
SLC9A2	0.0381719	4	4	172	171	MA	-1
NRG2	0.0383514	6	6	248	245	MA	-1
PCYT2	0.0383669	2	2	125	125	MA	-1
MRPS30	0.0385317	4	4	158	155	MA	-1
ECM2	0.0385369	10	10	323	318	MA	-1
MFSD2B	0.0386073	3	3	76	74	MA	-1
CTNNBL1	0.0387251	2	2	24	24	ER.A	-1
KIAA1524	0.0387668	9	9	271	270	MA	-1
PKD1	0.0387841	39	39	775	693	UA	-1
ARHGEF26	0.0388189	7	7	195	194	MA	-1
PEX1	0.0388524	11	11	68	68	MA	-1
ALOXE3	0.0388575	9	9	122	122	MA	-1
AP001055.6	0.0389512	1	1	8	7	ER	0.00388576
RP11-382J12.1	0.038954	2	2	125	125	MA	-1
PYROXD1	0.0389837	4	4	94	93	MA	-1
STXBP1	0.0389991	2	2	6	6	ER	0.00778029
REC8	0.0391309	3	3	100	98	MA	-1
hsa-mir-7162	0.0391499	1	1	21	21	ER.A	-1
CLDN18	0.0393724	4	4	84	84	MA	-1
IL20RB	0.0394923	4	4	49	48	MA	-1
ZNF679	0.0395041	4	4	15	15	ER	1.5e-05
GCM1	0.0395443	2	2	38	38	ER.A	-1
FUT2	0.0396691	8	8	247	245	MA	-1
IFIH1	0.0396753	15	15	361	356	MA	-1
RNF151	0.0397073	3	3	179	178	MA	-1
CRYBA2	0.0397155	3	3	22	22	ER.A	-1
RBM15	0.0397159	3	3	258	257	MA	-1
DKFZP779J2370	0.0397273	1	1	13	13	ER	6.01e-05
FAM96A	0.0397273	1	1	13	13	ER	6.01e-05
NUDCD3	0.0397273	1	1	13	13	ER	6.01e-05
RP1-102K2.6	0.0397273	1	1	13	13	ER	6.01e-05
ADCY10	0.0398327	13	13	281	279	MA	-1
CYSLTR2	0.0401108	5	5	374	140	MA	-1
SBNO1	0.0401199	6	6	134	133	MA	-1
TLN2	0.0403548	11	11	328	296	MA	-1
FIGN	0.0405342	2	2	47	47	MA	-1
PTK2	0.040725	3	3	20	20	ER	4.62e-07
ARMC12	0.0407563	5	5	51	51	MA	-1
GLB1L3	0.040859	9	9	274	270	MA	-1
STOX1	0.0410168	14	14	138	136	MA	-1
KCNJ12	0.0411137	2	2	41	41	MA	-1
C10orf90	0.0412296	9	9	184	181	MA	-1
LIPE	0.0412789	14	14	328	316	MA	-1
CD163L1	0.0416084	15	15	622	613	UA	-1
RP11-385D13.1	0.0416468	3	3	33	33	ER.A	-1
NFASC	0.0417729	10	10	288	142	MA	-1
OBP2B	0.0417796	4	4	50	50	MA	-1
OR52R1	0.0418054	4	4	40	39	ER.A	-1
FGD3	0.0418405	5	5	167	167	MA	-1
AMH	0.0418675	2	2	17	17	ER	3.73e-06
CD200R1L	0.0419487	2	2	15	15	ER	1.5e-05
RP11-322E11.6	0.0419769	1	1	89	89	MA	-1
ATF2	0.0423147	3	3	22	22	ER.A	-1
ZBTB10	0.0424699	4	4	153	145	MA	-1
SLC4A4	0.0425365	7	7	230	228	MA	-1
TRGV11	0.042628	3	3	135	69	MA	-1
GNB4	0.04277	1	1	38	38	ER.A	-1
BMF	0.0428457	1	1	7	7	ER	0.00388576
C9orf152	0.0428457	1	1	7	7	ER	0.00388576
CHMP4C	0.0428457	1	1	7	7	ER	0.00388576
GALK1	0.0428457	1	1	7	7	ER	0.00388576
CCDC166	0.0428633	2	2	8	8	ER	0.00194045
ZNF780B	0.0428915	8	8	260	257	MA	-1
NUDT1	0.0428994	4	4	124	123	MA	-1
ARSI	0.0429187	4	4	37	37	ER.A	-1
TRAV2	0.04293	2	2	33	33	ER.A	-1
SLC39A13	0.0431199	2	2	48	48	MA	-1
TAF1L	0.043122	11	11	372	370	MA	-1
TMEM253	0.0431657	1	1	22	22	ER.A	-1
HDAC5	0.0432552	4	4	56	56	MA	-1
MLXIPL	0.0432835	9	9	327	321	MA	-1
GPR149	0.0432951	1	1	10	10	ER	0.000483717
SAMD1	0.0432951	1	1	10	10	ER	0.000483717
STC1	0.0432951	1	1	10	10	ER	0.000483717
UBE2W	0.0432951	1	1	10	10	ER	0.000483717
ZNF486	0.0432951	1	1	10	10	ER	0.000483717
ANKRD12	0.0433238	6	6	226	224	MA	-1
CMPK2	0.0433593	2	2	140	138	MA	-1
USP49	0.0433755	3	3	54	54	MA	-1
FAR2P4	0.043442	1	1	27	27	ER.A	-1
SLX4	0.0434794	27	27	383	320	MA	-1
C4BPB	0.0435357	4	4	86	86	MA	-1
ZBTB49	0.0435608	5	5	88	78	MA	-1
CNTF	0.0435908	4	4	25	25	ER.A	-1
DDX59	0.0438918	9	9	306	257	MA	-1
CBX4	0.0440321	3	3	86	86	MA	-1
SLC37A4	0.0441069	7	7	186	184	MA	-1
HNRNPUL2	0.0442685	2	2	52	52	MA	-1
HNRNPUL2-BSCL2	0.0442685	2	2	52	52	MA	-1
MARS2	0.0443205	2	2	17	17	ER	3.73e-06
MAST4	0.0443573	16	16	619	342	MA	-1
GRB14	0.0444117	2	2	13	13	ER	6.01e-05
EXOC4	0.0444597	4	4	127	125	MA	-1
COG3	0.0444967	4	4	41	41	MA	-1
PHF20L1	0.0446062	3	3	118	118	MA	-1
NOA1	0.0447073	6	6	204	202	MA	-1
NDUFS3	0.044815	2	2	64	64	MA	-1
CES1	0.0450417	4	4	150	148	MA	-1
ZDHHC21	0.0450508	1	1	57	57	MA	-1
EBLN2	0.0451393	3	3	33	33	ER.A	-1
HNF1A	0.0451699	53	53	94	93	MA	-1
GSDMB	0.0452385	7	7	182	179	MA	-1
PIGW	0.0452538	4	4	159	159	MA	-1
WDR59	0.0454921	4	4	50	49	MA	-1
PHB	0.0454962	1	1	148	148	MA	-1
HS1BP3	0.0455001	5	5	181	180	MA	-1
PTPLAD2	0.0455152	2	2	187	187	MA	-1
NAF1	0.0456304	4	4	58	58	MA	-1
NOL3	0.0456555	7	7	66	66	MA	-1
SLC6A18	0.0456978	7	7	237	235	MA	-1
HYDIN	0.0457123	22	22	669	580	UA	-1
CYB5R2	0.0457824	2	2	141	141	MA	-1
MYLK	0.0457844	8	8	221	182	MA	-1
RP11-770E5.1	0.0460194	1	1	43	43	MA	-1
GGTLC2	0.0460196	2	2	139	138	MA	-1
VTI1B	0.0460309	3	3	112	110	MA	-1
USP8	0.0461513	2	2	27	27	ER.A	-1
POLD3	0.0462198	7	7	100	100	MA	-1
CAPN2	0.0462394	7	7	81	81	MA	-1
CCT6B	0.0463143	5	5	204	202	MA	-1
MC4R	0.0463613	26	26	45	45	MA	-1
GTF2IRD1	0.0463736	4	4	113	113	MA	-1
GJB7	0.0464346	4	4	27	27	ER.A	-1
DAP	0.0465063	2	2	63	62	MA	-1
IKBKB	0.0465467	6	6	135	133	MA	-1
KLHL1	0.0465686	5	5	196	196	MA	-1
STON1-GTF2A1L	0.0466656	13	13	216	207	MA	-1
AP000695.1	0.0467871	2	2	5	5	ER	0.0155762
FAM64A	0.0467871	2	2	5	5	ER	0.0155762
IFNA4	0.0467871	2	2	5	5	ER	0.0155762
IGFBP6	0.0467871	2	2	5	5	ER	0.0155762
ITGB1	0.0467871	2	2	5	5	ER	0.0155762
KRTAP10-7	0.0467871	1	1	5	5	ER	0.0155762
NPPA	0.0467871	1	1	5	5	ER	0.0155762
PDHB	0.0467871	1	1	5	5	ER	0.0155762
TBK1	0.0467871	2	2	5	5	ER	0.0155762
THYN1	0.0467871	1	1	5	5	ER	0.0155762
EHD1	0.0469463	1	1	18	18	ER	1.86e-06
IGFBP5	0.0469463	1	1	18	18	ER	1.86e-06
XKR8	0.0469463	1	1	18	18	ER	1.86e-06
CTCFL	0.0469961	5	5	184	184	MA	-1
CARF	0.0470045	4	4	184	151	MA	-1
PTAR1	0.0470382	5	5	99	99	MA	-1
RDH8	0.0471578	5	5	178	178	MA	-1
RAG2	0.047167	10	10	120	120	MA	-1
NIPAL3	0.0472455	5	5	68	67	MA	-1
CRMP1	0.0472841	6	6	107	80	MA	-1
PATL1	0.0474526	3	3	109	108	MA	-1
PTCRA	0.0477023	3	3	11	11	ER	0.000241465
KLHL33	0.047789	10	10	151	150	MA	-1
UPK1B	0.0479412	3	3	62	61	MA	-1
UPK1A	0.0479911	6	6	217	174	MA	-1
ACSF2	0.0480281	8	8	68	68	MA	-1
SIGLEC15	0.0480408	3	3	64	60	MA	-1
AL117190.3	0.0480434	1	1	28	28	ER.A	-1
CHCHD6	0.0482111	3	3	53	53	MA	-1
ATOH8	0.0482269	3	3	85	85	MA	-1
SEMA3E	0.0482398	2	2	101	100	MA	-1
PRKRIR	0.0482789	2	2	84	84	MA	-1
SMAP1	0.0484022	2	2	25	25	ER.A	-1
CFH	0.0484267	7	7	217	197	MA	-1
OSMR	0.0484387	9	9	349	307	MA	-1
ZNF800	0.0485839	2	2	75	75	MA	-1
DGCR2	0.0486252	9	9	39	39	ER.A	-1
TOP1MT	0.0486793	11	11	200	193	MA	-1
RNASE12	0.0486868	1	1	23	23	ER.A	-1
CYP4F12	0.0488072	7	7	80	78	MA	-1
ELL2	0.0489151	4	4	129	129	MA	-1
TROAP	0.0489216	8	8	175	170	MA	-1
MRPL34	0.0489819	2	2	66	66	MA	-1
FZD3	0.0490003	3	3	28	28	ER.A	-1
MICA	0.0490609	5	5	236	233	MA	-1
TANGO6	0.0490834	8	8	192	192	MA	-1
PAXIP1	0.0492242	4	4	128	128	MA	-1
ITGA5	0.04925	4	4	21	21	ER.A	-1
LY6G6C	0.0492512	4	4	145	145	MA	-1
RIBC2	0.0493115	4	4	122	120	MA	-1
FLNB	0.049346	22	22	249	248	MA	-1
RNF168	0.0494439	7	7	88	88	MA	-1
DDX19A	0.0495286	2	2	166	165	MA	-1
SEC22C	0.0495296	4	4	25	25	ER.A	-1
BCO2	0.0495766	6	6	225	224	MA	-1
ATP10D	0.0496644	8	8	62	61	MA	-1
MRPL30	0.0496863	1	1	152	152	MA	-1
FAM21A	0.0498313	4	4	112	112	MA	-1
MRPL9	0.0499552	4	4	136	135	MA	-1
DRD2	0.0500862	3	3	39	39	ER.A	-1
ACAD10	0.0501292	13	13	165	143	MA	-1
LRRC4C	0.0505364	5	5	162	160	MA	-1
ZDHHC1	0.0505508	2	2	30	30	ER.A	-1
TMED1	0.0505974	3	3	13	13	ER	6.01e-05
CCDC157	0.0506096	10	10	153	151	MA	-1
HIVEP3	0.0506425	9	9	211	209	MA	-1
QSER1	0.0506614	6	6	211	209	MA	-1
ZNF345	0.0508265	5	5	124	123	MA	-1
MRPS16	0.0508415	2	2	116	116	MA	-1
MAPKAPK3	0.0510055	1	1	52	52	MA	-1
SHC2	0.0511105	5	5	141	139	MA	-1
LMNA	0.0511493	29	29	35	34	ER.A	-1
APBA2	0.0511758	8	8	190	190	MA	-1
NANS	0.0511893	7	7	148	148	MA	-1
OR8H3	0.0512423	2	2	39	39	ER.A	-1
LILRA3	0.0514312	5	5	51	51	MA	-1
CRTC3	0.0515366	5	5	48	48	MA	-1
DIRC1	0.051539	2	2	102	101	MA	-1
RFX2	0.0515932	8	8	198	198	MA	-1
GALT	0.0515972	10	10	58	58	MA	-1
TPGS2	0.0516621	4	4	149	148	MA	-1
METTL15	0.0517956	2	2	13	13	ER	6.01e-05
FAM149B1	0.0518174	1	1	11	11	ER	0.000241465
KRTAP19-6	0.0518174	1	1	11	11	ER	0.000241465
MYOZ1	0.0518174	1	1	11	11	ER	0.000241465
VPS37C	0.0518174	1	1	11	11	ER	0.000241465
MORC1	0.0518484	3	3	168	167	MA	-1
IDI1	0.0520171	3	3	90	90	MA	-1
ARHGAP32	0.052068	10	10	145	145	MA	-1
CLMN	0.0521656	13	13	275	274	MA	-1
LETM1	0.0523353	7	7	262	261	MA	-1
GABRR1	0.0524042	4	4	44	44	MA	-1
CD1C	0.0525607	5	5	65	65	MA	-1
HHIP	0.0525654	4	4	48	48	MA	-1
COMMD4	0.0526268	3	3	11	9	ER	0.000968889
OR5B2	0.0527137	5	5	35	35	ER.A	-1
SIRPA	0.052746	3	3	43	43	MA	-1
CCDC155	0.0529181	5	5	198	197	MA	-1
CASKIN1	0.0533196	3	3	93	92	MA	-1
C5orf20	0.0535372	2	2	36	36	ER.A	-1
ZNF382	0.0537154	2	2	110	110	MA	-1
AKAP8	0.0539789	8	8	557	548	UA	-1
PARP16	0.0540694	3	3	55	55	MA	-1
CDH3	0.0541742	5	5	212	211	MA	-1
COL8A2	0.0541799	3	3	102	102	MA	-1
C16orf46	0.0544199	4	4	138	77	MA	-1
CTD-2349B8.1	0.054543	1	1	8	8	ER	0.00194045
ASAH1	0.0545615	8	8	182	180	MA	-1
FZD4	0.0545791	4	4	6	6	ER	0.00778029
KRT16	0.0546257	5	5	267	265	MA	-1
CD180	0.0547817	9	9	175	173	MA	-1
OXSM	0.0549103	2	2	68	68	MA	-1
CDH7	0.0549897	2	2	65	64	MA	-1
RTN4	0.055228	17	17	344	339	MA	-1
SHANK3	0.0552976	4	4	90	89	MA	-1
HEATR3	0.0554053	6	6	141	140	MA	-1
TXN	0.055408	1	1	36	36	ER.A	-1
FASN	0.0555658	15	15	668	651	UA	-1
TFAP2E	0.0556409	5	5	122	122	MA	-1
TOX4	0.0557191	1	1	15	15	ER	1.5e-05
CARD16	0.0557991	3	3	47	47	MA	-1
C1orf192	0.0558702	3	3	38	38	ER.A	-1
OR3A2	0.0559832	6	6	111	110	MA	-1
UQCC1	0.0560595	3	3	38	38	ER.A	-1
CASC3	0.0562376	3	3	124	124	MA	-1
CA12	0.0564208	5	5	44	44	MA	-1
AGT	0.0564503	9	9	229	226	MA	-1
OR1N1	0.0565567	2	2	8	8	ER	0.00194045
CWC27	0.0565992	6	6	141	74	MA	-1
HGFAC	0.0567594	12	12	334	330	MA	-1
TAPT1	0.0569993	5	5	114	114	MA	-1
MAP4K1	0.0570008	5	5	53	53	MA	-1
IGFBP3	0.0571487	1	1	47	47	MA	-1
MTOR	0.0571935	3	3	46	46	MA	-1
ALK	0.0572479	8	8	28	28	ER.A	-1
HELB	0.0572938	8	8	202	200	MA	-1
DCPS	0.0574646	6	6	282	180	MA	-1
ZNF837	0.0574956	1	1	72	72	MA	-1
GP1BB	0.0574956	1	1	72	72	MA	-1
KIAA1191	0.0578693	1	1	127	127	MA	-1
FBXL15	0.0580035	2	2	90	90	MA	-1
NPTX2	0.0581145	4	4	135	134	MA	-1
GPR180	0.0582334	2	2	106	106	MA	-1
LIFR	0.0582602	6	6	40	40	ER.A	-1
SYDE2	0.0584446	16	16	254	253	MA	-1
TAS2R16	0.0585735	3	3	23	23	ER.A	-1
APOA1	0.0586316	2	2	32	32	ER.A	-1
CD86	0.058709	2	2	66	66	MA	-1
SHISA4	0.0587256	2	2	42	42	MA	-1
C17orf107	0.058825	1	1	25	25	ER.A	-1
CEP57	0.0590782	3	3	133	133	MA	-1
CTD-3023L14.2	0.0591909	1	1	37	37	ER.A	-1
KHSRP	0.0591909	1	1	37	37	ER.A	-1
BEND4	0.0593354	5	5	48	48	MA	-1
EFCAB9	0.0595161	1	1	20	20	ER	4.62e-07
SEMA4A	0.0596349	4	4	41	40	MA	-1
IL1A	0.059674	3	3	64	64	MA	-1
RP11-1055B8.7	0.0596917	19	19	547	534	UA	-1
ANKIB1	0.0596928	2	2	26	26	ER.A	-1
AHI1	0.0598016	11	11	337	334	MA	-1
RPS6KA1	0.0598724	4	4	57	57	MA	-1
C9orf43	0.059878	4	4	138	138	MA	-1
SAFB	0.0598895	2	2	17	17	ER	3.73e-06
FBXL22	0.0599271	4	4	201	157	MA	-1
SNX27	0.0599502	3	3	69	69	MA	-1
GALM	0.0600541	4	4	25	25	ER.A	-1
CALHM1	0.0602667	5	5	39	39	ER.A	-1
MPHOSPH10	0.0604269	8	8	229	181	MA	-1
MS4A18	0.0605277	5	5	149	147	MA	-1
TIMELESS	0.0605321	12	12	264	262	MA	-1
BUB1B	0.0605666	9	9	81	80	MA	-1
TBC1D26	0.0605869	3	3	54	54	MA	-1
FAM20C	0.0606226	1	1	116	116	MA	-1
SFTPB	0.0606493	5	5	55	54	MA	-1
ANP32E	0.0607207	2	2	54	54	MA	-1
PPIL4	0.060726	2	2	19	19	ER	9.27e-07
BARD1	0.0607506	5	5	155	154	MA	-1
LDLRAD1	0.0607808	6	6	22	21	ER.A	-1
BICD1	0.0607984	2	2	34	34	ER.A	-1
RAD18	0.0608326	3	3	16	16	ER	7.47e-06
ZNF334	0.0608494	4	4	57	57	MA	-1
TMEM225	0.0610411	3	3	161	157	MA	-1
POLE	0.0611889	16	16	429	422	MA	-1
TTC37	0.0611948	6	6	217	216	MA	-1
FAT3	0.0613072	32	32	850	756	UA	-1
AP002884.3	0.0613752	3	3	93	93	MA	-1
CASS4	0.0613887	5	5	103	99	MA	-1
TMEM145	0.0614387	2	2	116	116	MA	-1
KIAA1919	0.0614601	2	2	18	18	ER	1.86e-06
KRT9	0.0616687	3	3	127	127	MA	-1
SNAI3	0.0617116	8	8	175	175	MA	-1
ENDOU	0.0617398	7	7	225	225	MA	-1
GBA2	0.0618175	7	7	83	81	MA	-1
USP21	0.0618911	1	1	74	74	MA	-1
RBM19	0.0620408	11	11	211	205	MA	-1
FZD7	0.0621196	1	1	155	155	MA	-1
OR2T8	0.0621367	2	2	56	56	MA	-1
LINS	0.0622618	4	4	87	87	MA	-1
RP11-306I1.2	0.062341	1	1	38	38	ER.A	-1
GALNT13	0.0623585	3	3	10	10	ER	0.000483717
TNNI3	0.062375	5	5	6	6	ER	0.00778029
AC005082.1	0.0624062	1	1	3	3	ER	0.0624062
AKR1C5P	0.0624062	1	1	3	3	ER	0.0624062
BBIP1	0.0624062	1	1	3	3	ER	0.0624062
CD300E	0.0624062	3	3	4	3	ER	0.0624062
CTC-398G3.6	0.0624062	1	1	3	3	ER	0.0624062
CTD-2203A3.1	0.0624062	2	2	3	3	ER	0.0624062
CTSG	0.0624062	1	1	3	3	ER	0.0624062
DERL3	0.0624062	1	1	3	3	ER	0.0624062
FAM172A	0.0624062	1	1	3	3	ER	0.0624062
FAM180A	0.0624062	1	1	3	3	ER	0.0624062
FRAT1	0.0624062	1	1	3	3	ER	0.0624062
FXR1	0.0624062	1	1	3	3	ER	0.0624062
GNGT2	0.0624062	1	1	3	3	ER	0.0624062
GPN3	0.0624062	1	1	3	3	ER	0.0624062
GULP1	0.0624062	1	1	3	3	ER	0.0624062
IL7	0.0624062	2	2	3	3	ER	0.0624062
IMPACT	0.0624062	1	1	3	3	ER	0.0624062
KCNC1	0.0624062	1	1	3	3	ER	0.0624062
LYRM7	0.0624062	1	1	3	3	ER	0.0624062
MAN1C1	0.0624062	1	1	3	3	ER	0.0624062
MDH1	0.0624062	1	1	3	3	ER	0.0624062
MED29	0.0624062	2	2	3	3	ER	0.0624062
NDUFA4L2	0.0624062	2	2	3	3	ER	0.0624062
OR51A2	0.0624062	1	1	3	3	ER	0.0624062
PARP6	0.0624062	1	1	3	3	ER	0.0624062
PFDN2	0.0624062	1	1	3	3	ER	0.0624062
RB1CC1	0.0624062	1	1	3	3	ER	0.0624062
RP11-80A15.1	0.0624062	2	2	3	3	ER	0.0624062
RPL22L1	0.0624062	2	2	3	3	ER	0.0624062
SF1	0.0624062	2	2	3	3	ER	0.0624062
SZRD1	0.0624062	1	1	3	3	ER	0.0624062
TFAM	0.0624062	1	1	3	3	ER	0.0624062
TNNC1	0.0624062	2	2	3	3	ER	0.0624062
TNPO1	0.0624062	1	1	3	3	ER	0.0624062
TOMM22	0.0624062	1	1	3	3	ER	0.0624062
TPPP	0.0624062	1	1	3	3	ER	0.0624062
TRIP10	0.0624062	1	1	3	3	ER	0.0624062
TSN	0.0624062	1	1	3	3	ER	0.0624062
TTPAL	0.0624062	1	1	3	3	ER	0.0624062
UFSP2	0.0624062	2	2	3	3	ER	0.0624062
UQCRFS1	0.0624062	1	1	3	3	ER	0.0624062
WLS	0.0624062	1	1	3	3	ER	0.0624062
ZNF575	0.0624062	1	1	3	3	ER	0.0624062
DHX36	0.0626669	1	1	58	58	MA	-1
ANKRD6	0.0627185	5	5	67	67	MA	-1
DHX34	0.0627826	12	12	232	231	MA	-1
SOBP	0.0631101	5	5	125	125	MA	-1
PCDHAC2	0.0632729	8	8	275	273	MA	-1
LPIN2	0.063342	10	10	361	360	MA	-1
SLC7A10	0.0633733	1	1	26	26	ER.A	-1
SLC32A1	0.0634685	2	2	31	31	ER.A	-1
HMCN1	0.0634825	40	40	991	836	UA	-1
TMEM241	0.0635125	5	5	51	50	MA	-1
RTTN	0.0636712	14	14	650	641	UA	-1
LDHAL6B	0.0636826	3	3	54	54	MA	-1
HMGCL	0.0637457	5	5	70	70	MA	-1
TDRD9	0.0637727	8	8	158	158	MA	-1
GAMT	0.0638339	3	3	86	85	MA	-1
DCLK2	0.0641776	3	3	90	90	MA	-1
COASY	0.0642383	3	3	53	53	MA	-1
FMO4	0.0643085	5	5	131	131	MA	-1
CYP26A1	0.0644314	2	2	82	81	MA	-1
CNTD2	0.0644805	2	2	84	84	MA	-1
EYA2	0.0645856	3	3	99	98	MA	-1
TLE1	0.0646552	4	4	64	64	MA	-1
C11orf31	0.0646765	3	3	70	70	MA	-1
USP39	0.0648555	4	4	130	130	MA	-1
PRSS23	0.0649016	7	7	239	238	MA	-1
SULT1C3	0.064926	8	8	136	136	MA	-1
CCL15	0.0649307	1	1	21	21	ER.A	-1
CCL15-CCL14	0.0649307	1	1	21	21	ER.A	-1
FHL2	0.0649307	1	1	21	21	ER.A	-1
SLC9A8	0.0649307	1	1	21	21	ER.A	-1
TRPM8	0.0649586	5	5	85	84	MA	-1
ARFGAP2	0.0650142	3	3	141	139	MA	-1
KRT33A	0.0651067	5	5	96	96	MA	-1
CHAF1B	0.0651574	2	2	122	120	MA	-1
ARL1	0.0651881	1	1	12	12	ER	0.000120521
TOMM7	0.0651881	1	1	12	12	ER	0.000120521
TRAPPC11	0.0652128	7	7	187	186	MA	-1
OR5K1	0.0655048	5	5	76	76	MA	-1
PROS1	0.0655546	9	9	178	176	MA	-1
OR2W3	0.0655809	4	4	148	146	MA	-1
MS4A1	0.0658557	2	2	14	14	ER	3e-05
IL20RA	0.0660898	7	7	241	237	MA	-1
ENKD1	0.0661414	7	7	48	48	MA	-1
BTNL2	0.0661557	13	13	993	296	MA	-1
ZNF578	0.0662013	4	4	120	120	MA	-1
VCP	0.0662598	2	2	8	8	ER	0.00194045
PCLO	0.0662912	32	32	627	600	UA	-1
SH2D1B	0.0663096	2	2	7	7	ER	0.00388576
AC093323.3	0.0663251	1	1	118	117	MA	-1
ZNF548	0.0664879	4	4	41	41	MA	-1
SPOCK2	0.0665698	8	8	125	125	MA	-1
JAK2	0.0666119	7	7	326	323	MA	-1
FLRT1	0.0668215	8	8	177	177	MA	-1
ABCG1	0.0670564	4	4	38	38	ER.A	-1
SERAC1	0.0671176	3	3	16	16	ER	7.47e-06
METTL2A	0.0671348	4	4	18	18	ER	1.86e-06
CASP4	0.0672001	2	2	11	11	ER	0.000241465
C16orf52	0.0672531	1	1	87	87	MA	-1
ZNF518B	0.0674329	9	9	75	69	MA	-1
ASCC1	0.0675043	4	4	62	60	MA	-1
ABTB2	0.0676167	3	3	73	73	MA	-1
LCN12	0.0676829	5	5	171	170	MA	-1
ZNF70	0.0677725	2	2	108	108	MA	-1
PRM1	0.0677775	1	1	120	119	MA	-1
FZD6	0.0680661	3	3	119	118	MA	-1
FICD	0.0681079	6	6	289	287	MA	-1
AUP1	0.068113	4	4	28	28	ER.A	-1
RNF216	0.0681948	3	3	13	13	ER	6.01e-05
SOWAHB	0.0682302	5	5	19	19	ER	9.27e-07
TNFRSF11B	0.0682435	2	2	28	28	ER.A	-1
ITSN1	0.0682463	4	4	36	36	ER.A	-1
SULT2B1	0.0682618	5	5	212	212	MA	-1
MMEL1	0.0683097	14	14	190	188	MA	-1
TPTE2	0.0684052	7	7	67	65	MA	-1
VPS53	0.0684168	5	5	65	65	MA	-1
TDP2	0.0685085	8	8	196	180	MA	-1
TADA1	0.0685832	3	3	22	22	ER.A	-1
USH1C	0.0686794	7	7	125	124	MA	-1
HIF1A	0.0688621	5	5	316	312	MA	-1
PLOD1	0.0689044	7	7	270	266	MA	-1
GDF9	0.0689658	4	4	120	120	MA	-1
ZNF69	0.0690159	5	5	66	65	MA	-1
ZDHHC19	0.0690963	9	9	138	128	MA	-1
AURKAIP1	0.0693031	1	1	40	40	ER.A	-1
BIK	0.0693141	2	2	233	233	MA	-1
PIGR	0.0693398	6	6	139	138	MA	-1
RCSD1	0.0693399	3	3	43	39	MA	-1
COL5A3	0.0693413	7	7	87	87	MA	-1
CCDC71	0.069348	2	2	21	21	ER.A	-1
PYGB	0.0693802	6	6	39	39	ER.A	-1
PPP1R13B	0.0694209	4	4	70	69	MA	-1
RP11-1070N10.3	0.0694232	1	1	89	89	MA	-1
EPB41L4A-AS2	0.0694435	5	5	69	68	MA	-1
PNISR	0.0695488	4	4	103	103	MA	-1
PIGG	0.0696875	9	9	114	113	MA	-1
ZNF765	0.069817	6	6	74	72	MA	-1
DGKI	0.0698407	4	4	120	120	MA	-1
NDUFB5	0.0700921	1	1	137	137	MA	-1
CELF4	0.0701038	1	1	44	44	MA	-1
RUSC2	0.0702063	9	9	165	162	MA	-1
COX19	0.0702065	5	5	32	32	ER.A	-1
SLC36A4	0.0702424	5	5	43	43	MA	-1
PRR12	0.0703539	7	7	235	235	MA	-1
TPRX1	0.0703641	3	3	57	56	MA	-1
HEBP2	0.070472	6	6	148	148	MA	-1
DNAH9	0.0705221	31	31	502	454	MA	-1
AGGF1	0.070551	5	5	163	132	MA	-1
RSPH1	0.0706327	8	8	297	291	MA	-1
LGR5	0.0707608	7	7	296	287	MA	-1
PRDM5	0.0707812	5	5	13	13	ER	6.01e-05
PTCD3	0.0708305	8	8	216	214	MA	-1
FYCO1	0.0711382	18	18	252	233	MA	-1
CALCOCO1	0.0712189	5	5	59	59	MA	-1
ABCG8	0.071238	15	15	134	133	MA	-1
SCAMP2	0.0712544	4	4	151	149	MA	-1
CCDC130	0.0712889	3	3	29	29	ER.A	-1
SUV420H2	0.0713079	3	3	24	24	ER.A	-1
IPO8	0.0713533	2	2	26	26	ER.A	-1
SMIM8	0.0713781	5	5	20	20	ER	4.62e-07
MMP11	0.071406	6	6	133	132	MA	-1
MED1	0.0714282	5	5	52	52	MA	-1
CARD17	0.0714921	2	2	108	107	MA	-1
OTOP2	0.0715087	6	6	112	110	MA	-1
CEP250	0.0715181	12	12	411	254	MA	-1
DNASE1L2	0.0715292	8	8	161	161	MA	-1
OR1G1	0.0716074	4	4	40	40	ER.A	-1
RNF126	0.0717133	2	2	38	38	ER.A	-1
IFNE	0.0718053	2	2	42	42	MA	-1
FAM211B	0.0718159	9	9	464	307	MA	-1
MYADML2	0.0718911	2	2	73	72	MA	-1
STK32B	0.0721267	3	3	13	13	ER	6.01e-05
NIPA2	0.0721316	3	3	225	140	MA	-1
OR6C3	0.0721485	4	4	8	8	ER	0.00194045
PGPEP1L	0.072302	1	1	17	17	ER	3.73e-06
RP1-193H18.3	0.072302	1	1	17	17	ER	3.73e-06
TMEM183A	0.072302	1	1	17	17	ER	3.73e-06
FAM71B	0.0723373	7	7	172	172	MA	-1
RGSL1	0.0723752	11	11	45	24	MA	-1
AP5M1	0.0723818	5	5	84	84	MA	-1
KLHL23	0.0726184	2	2	22	22	ER.A	-1
CSRNP2	0.0728854	1	1	34	34	ER.A	-1
C15orf59	0.0730451	2	2	103	103	MA	-1
RNASE3	0.0730558	2	2	119	118	MA	-1
NF1	0.0732006	7	7	70	70	MA	-1
SWT1	0.0732333	2	2	61	61	MA	-1
CLCN1	0.0733001	17	17	378	372	MA	-1
RNASE11	0.0733669	2	2	49	49	MA	-1
CHDH	0.0733846	2	2	61	61	MA	-1
YBX2	0.0734649	2	2	42	42	MA	-1
TMEM63C	0.0735727	6	6	153	152	MA	-1
GNMT	0.0736603	1	1	28	28	ER.A	-1
PDE6D	0.0736603	1	1	28	28	ER.A	-1
LONP1	0.0736692	6	6	220	217	MA	-1
OR4K2	0.0737736	2	2	121	119	MA	-1
AIRE	0.0738119	7	7	69	68	MA	-1
AC018462.2	0.0739363	1	1	60	59	MA	-1
FAM149A	0.0739611	12	12	398	268	MA	-1
EHF	0.0740122	1	1	9	9	ER	0.000968889
GDF2	0.0740122	1	1	9	9	ER	0.000968889
SLC25A32	0.0740122	1	1	9	9	ER	0.000968889
SLC25A21-AS1	0.0740319	1	1	62	62	MA	-1
WBSCR17	0.0740639	5	5	41	41	MA	-1
RGS5	0.0741021	3	3	24	24	ER.A	-1
MSH4	0.0741531	3	3	220	218	MA	-1
MRS2	0.0742069	4	4	189	187	MA	-1
PACSIN3	0.0742812	3	3	35	35	ER.A	-1
ANKRD45	0.0743256	5	5	176	173	MA	-1
RARRES1	0.0744801	3	3	162	162	MA	-1
GKN1	0.0745608	1	1	13	13	ER	6.01e-05
HSPB6	0.0745608	1	1	13	13	ER	6.01e-05
SAMD10	0.0746031	3	3	224	223	MA	-1
FERMT1	0.0746752	2	2	114	114	MA	-1
EFNA4	0.0747109	4	4	61	61	MA	-1
TBCC	0.0747677	3	3	81	81	MA	-1
EPS15	0.07486	4	4	176	174	MA	-1
SLC5A6	0.074992	5	5	53	53	MA	-1
ZBTB20-AS1	0.075014	1	1	104	103	MA	-1
C1orf43	0.0750361	2	2	113	113	MA	-1
PDHX	0.0750378	4	4	124	124	MA	-1
CLN6	0.075067	3	3	46	46	MA	-1
ARHGEF3	0.0752445	5	5	211	210	MA	-1
TMC1	0.0753669	3	3	27	27	ER.A	-1
SELL	0.0755703	3	3	68	67	MA	-1
SUOX	0.0756136	5	5	199	196	MA	-1
GCH1	0.0756195	5	5	147	135	MA	-1
SNX29	0.0756323	7	7	155	153	MA	-1
GMPPB	0.0758873	4	4	31	31	ER.A	-1
LRRC27	0.0759666	5	5	160	160	MA	-1
APOC4-APOC2	0.0760658	2	2	42	42	MA	-1
FLJ45079	0.076121	2	2	20	20	ER	4.62e-07
IPO5	0.0763386	4	4	99	99	MA	-1
DLAT	0.0764275	2	2	271	137	MA	-1
CASQ1	0.0764343	4	4	52	52	MA	-1
PTPN3	0.0765297	3	3	28	28	ER.A	-1
SERPINA4	0.0768141	3	3	66	66	MA	-1
ZSWIM8	0.0768461	3	3	55	55	MA	-1
NUP210	0.0769048	14	14	463	457	MA	-1
PSMD1	0.0770968	3	3	40	40	ER.A	-1
DUS1L	0.0771192	3	3	37	37	ER.A	-1
CFB	0.0771345	5	5	156	152	MA	-1
EPB42	0.0772963	11	11	222	220	MA	-1
GTSE1	0.0774146	8	8	197	188	MA	-1
NIF3L1	0.0774296	2	2	61	61	MA	-1
ITK	0.0774844	4	4	56	56	MA	-1
SESN1	0.0776833	2	2	49	49	MA	-1
TRIM16	0.077814	5	5	39	39	ER.A	-1
CYP3A43	0.0778493	7	7	126	106	MA	-1
DHTKD1	0.0778528	8	8	423	416	MA	-1
GJA10	0.0778859	7	7	411	404	MA	-1
AC040977.1	0.0779668	1	1	6	6	ER	0.00778029
ANGPT1	0.0779668	1	1	6	6	ER	0.00778029
CCL2	0.0779668	1	1	6	6	ER	0.00778029
DAZAP2	0.0779668	1	1	6	6	ER	0.00778029
DDX1	0.0779668	1	1	6	6	ER	0.00778029
FGF19	0.0779668	1	1	6	6	ER	0.00778029
IFNA8	0.0779668	1	1	6	6	ER	0.00778029
KDSR	0.0779668	1	1	6	6	ER	0.00778029
MAP3K12	0.0779668	1	1	6	6	ER	0.00778029
PIK3R1	0.0779668	1	1	6	6	ER	0.00778029
POU3F1	0.0779668	1	1	6	6	ER	0.00778029
RP11-283G6.5	0.0779668	1	1	6	6	ER	0.00778029
RP4-657D16.3	0.0779668	1	1	6	6	ER	0.00778029
UBL7	0.0779668	1	1	6	6	ER	0.00778029
NR1I2	0.0780137	5	5	7	6	ER	0.00778029
EPHA4	0.078045	2	2	5	5	ER	0.0155762
KIF21B	0.0781226	2	2	81	80	MA	-1
TXNDC5	0.0781924	3	3	28	28	ER.A	-1
GTF3C3	0.0781936	4	4	108	108	MA	-1
ANKRD52	0.0782078	2	2	19	19	ER	9.27e-07
GNB5	0.0782948	2	2	82	82	MA	-1
C12orf42	0.0784689	2	2	21	21	ER.A	-1
AP4M1	0.0784719	3	3	14	14	ER	3e-05
ANLN	0.0785033	4	4	79	78	MA	-1
CTD-2616J11.11	0.0785424	2	2	80	80	MA	-1
CST9	0.0788633	2	2	85	85	MA	-1
MROH8	0.0788689	10	10	131	131	MA	-1
ATP2B1	0.0790886	3	3	31	31	ER.A	-1
GCNT7	0.0792819	2	2	36	36	ER.A	-1
PIDD	0.079283	11	11	387	383	MA	-1
KCNH6	0.0793847	8	8	128	128	MA	-1
MZT2A	0.0794026	2	2	118	118	MA	-1
LAMP1	0.0794032	2	2	11	11	ER	0.000241465
CHST13	0.0795366	1	1	18	18	ER	1.86e-06
HLA-DMB	0.0795366	1	1	18	18	ER	1.86e-06
XXbac-BPG181M17.5	0.0795366	1	1	18	18	ER	1.86e-06
SLC12A3	0.0795865	71	71	392	381	MA	-1
IL10RB	0.0796026	2	2	20	20	ER	4.62e-07
TYRP1	0.0796569	11	11	209	209	MA	-1
MDC1	0.0796574	30	30	1871	619	UA	-1
TRIP12	0.0797613	5	5	38	38	ER.A	-1
TMBIM4	0.0797988	6	6	36	36	ER.A	-1
CCL26	0.0799732	2	2	130	129	MA	-1
FCRL4	0.0799766	10	10	62	60	MA	-1
STRN3	0.0799858	4	4	38	38	ER.A	-1
FAM155A	0.0800082	1	1	95	95	MA	-1
RBM14	0.0800258	1	1	84	84	MA	-1
CMTR1	0.080233	2	2	100	100	MA	-1
MRPL3	0.0803463	6	6	114	112	MA	-1
OR1S1	0.0804269	6	6	168	168	MA	-1
ZNF16	0.0804911	2	2	73	73	MA	-1
RHOC	0.0805074	5	5	52	52	MA	-1
HCRTR2	0.080536	4	4	243	243	MA	-1
HGF	0.0805872	2	2	35	35	ER.A	-1
AC074212.3	0.0806947	1	1	64	64	MA	-1
COX7A2L	0.0806947	1	1	64	64	MA	-1
POP7	0.0806947	1	1	64	64	MA	-1
AGPAT9	0.0807074	6	6	185	183	MA	-1
RAE1	0.0808244	3	3	62	62	MA	-1
TXNDC9	0.0809473	2	2	40	39	ER.A	-1
NOXO1	0.0811074	7	7	140	138	MA	-1
OR52I1	0.0811772	3	3	76	76	MA	-1
IFT122	0.081211	11	11	320	277	MA	-1
PSG8	0.0812118	7	7	37	20	ER.A	-1
DCLRE1C	0.0812513	6	6	159	158	MA	-1
DNAJC12	0.0812726	2	2	12	12	ER	0.000120521
RNF152	0.0812883	1	1	84	84	MA	-1
IDO2	0.0813976	3	3	36	36	ER.A	-1
ZNF320	0.0814551	2	2	75	75	MA	-1
TMX3	0.0814732	4	4	186	185	MA	-1
ZNF292	0.0815049	9	9	159	157	MA	-1
WDR45B	0.0815345	1	1	143	141	MA	-1
SLC1A5	0.0816013	6	6	190	187	MA	-1
RCOR2	0.081765	2	2	35	35	ER.A	-1
FAM208B	0.0818383	21	21	687	510	UA	-1
MRPL13	0.0821845	2	2	74	74	MA	-1
CTRL	0.082247	6	6	49	46	MA	-1
SNRNP35	0.0823446	2	2	93	93	MA	-1
PODXL2	0.0825463	4	4	122	121	MA	-1
RHBDF1	0.0826036	4	4	177	177	MA	-1
ACOT12	0.0827	6	6	109	109	MA	-1
SFRP5	0.0827866	4	4	147	145	MA	-1
PGAP2	0.0829464	4	4	39	39	ER.A	-1
AKAP13	0.0829665	28	28	602	512	UA	-1
AGPAT5	0.0831246	3	3	18	18	ER	1.86e-06
ORAI1	0.0831559	1	1	110	110	MA	-1
MORN3	0.0831562	2	2	38	38	ER.A	-1
C1orf94	0.08316	6	6	93	93	MA	-1
PSAP	0.0831916	2	2	19	19	ER	9.27e-07
POTEE	0.083291	3	3	15	15	ER	1.5e-05
PARP12	0.0833326	6	6	180	179	MA	-1
VPS9D1	0.0833944	3	3	164	163	MA	-1
ADAP1	0.0834742	3	3	52	52	MA	-1
ARHGEF37	0.0835236	8	8	157	157	MA	-1
TMEM139	0.0835422	5	5	170	166	MA	-1
KIAA0895L	0.0836959	5	5	91	91	MA	-1
CUTA	0.0837936	3	3	31	31	ER.A	-1
CLOCK	0.0837974	2	2	10	9	ER	0.000968889
ADAMTS5	0.0838001	3	3	54	54	MA	-1
GRM3	0.0838204	2	2	8	8	ER	0.00194045
PDE4D	0.0838204	2	2	8	8	ER	0.00194045
CNNM3	0.0838846	7	7	189	188	MA	-1
KIR3DL1	0.0839423	6	6	90	89	MA	-1
TRIM45	0.0840119	10	10	138	138	MA	-1
NDUFA13	0.0840279	4	4	30	30	ER.A	-1
SIRPG	0.0840331	4	4	103	103	MA	-1
ABCG5	0.0840505	12	12	287	269	MA	-1
SH2D5	0.0841849	3	3	58	41	MA	-1
LEF1	0.084202	4	4	186	186	MA	-1
TTC7B	0.0844069	3	3	154	154	MA	-1
METTL7B	0.0844175	5	5	84	78	MA	-1
FNDC3B	0.0844212	6	6	45	45	MA	-1
TM4SF4	0.0844447	3	3	30	30	ER.A	-1
CCDC54	0.0845234	5	5	195	192	MA	-1
C6orf58	0.0845644	5	5	17	16	ER	7.47e-06
C2orf78	0.0846152	5	5	137	135	MA	-1
SORBS1	0.0849249	22	22	491	471	MA	-1
SSBP2	0.0849796	1	1	37	37	ER.A	-1
GLT1D1	0.0849937	4	4	193	191	MA	-1
ATRAID	0.0851707	2	2	66	66	MA	-1
DYRK1B	0.0851788	1	1	24	24	ER.A	-1
PAX5	0.0851788	1	1	24	24	ER.A	-1
PLAG1	0.0851788	1	1	24	24	ER.A	-1
C7orf61	0.0853146	2	2	12	12	ER	0.000120521
C2orf15	0.0853383	2	2	201	199	MA	-1
EBF2	0.0854899	2	2	38	38	ER.A	-1
OR6S1	0.0855559	1	1	151	151	MA	-1
PPAPDC3	0.0856526	2	2	74	73	MA	-1
DEFB129	0.0857038	3	3	73	72	MA	-1
BEGAIN	0.0858059	2	2	113	113	MA	-1
AC005841.1	0.0858204	3	3	7	7	ER	0.00388576
C1orf194	0.0858399	5	5	11	8	ER	0.00194045
PSG6	0.0858644	7	7	230	176	MA	-1
CCDC146	0.0858855	8	8	69	48	MA	-1
NEFM	0.0859792	7	7	95	95	MA	-1
ZNF491	0.086017	5	5	210	210	MA	-1
PSMB8	0.0861666	3	3	47	47	MA	-1
AKNA	0.0861995	14	14	321	285	MA	-1
SLC1A2	0.0863443	3	3	37	37	ER.A	-1
LRIG2	0.086368	8	8	62	59	MA	-1
MASTL	0.0864129	8	8	158	155	MA	-1
SBSPON	0.0864598	2	2	78	78	MA	-1
USP50	0.0864921	3	3	19	19	ER	9.27e-07
GCFC2	0.0865682	9	9	421	418	MA	-1
BST2	0.0866844	2	2	19	19	ER	9.27e-07
AIM2	0.0867025	1	1	101	101	MA	-1
BNIPL	0.0868173	5	5	22	22	ER.A	-1
SLC22A25	0.0868761	12	12	562	310	MA	-1
CCDC153	0.0868868	3	3	23	22	ER.A	-1
KRT80	0.0869291	4	4	62	62	MA	-1
LPL	0.0869945	3	3	23	23	ER.A	-1
ACSL6	0.0870501	4	4	36	36	ER.A	-1
BIRC5	0.0871314	3	3	163	162	MA	-1
SIRT1	0.0871428	2	2	160	160	MA	-1
SLC27A2	0.087169	1	1	10	10	ER	0.000483717
HOXC4	0.0871831	1	1	66	65	MA	-1
BCDIN3D	0.087203	4	4	105	105	MA	-1
GALNTL5	0.0872146	4	4	75	73	MA	-1
ZNF853	0.0873208	1	1	68	68	MA	-1
HEY1	0.0873907	1	1	50	50	MA	-1
TST	0.0875849	3	3	32	32	ER.A	-1
C1orf134	0.0875966	1	1	14	14	ER	3e-05
SCN8A	0.0875966	1	1	14	14	ER	3e-05
SPC24	0.0876985	4	4	49	49	MA	-1
TMEM180	0.0877356	3	3	37	37	ER.A	-1
STIP1	0.0877469	4	4	9	9	ER	0.000968889
SPOCD1	0.0878274	11	11	257	91	MA	-1
DEFB128	0.0878298	2	2	15	15	ER	1.5e-05
ARHGAP21	0.0878641	7	7	279	277	MA	-1
MAGI3	0.0879903	5	5	171	171	MA	-1
LUC7L3	0.0880112	7	7	94	74	MA	-1
ENDOD1	0.0881544	6	6	36	36	ER.A	-1
OR6C68	0.0881871	4	4	60	59	MA	-1
PICK1	0.0882278	1	1	149	148	MA	-1
PTGER2	0.0882384	1	1	86	85	MA	-1
GTF2E2	0.0883574	3	3	145	144	MA	-1
RXFP1	0.0883915	1	1	50	50	MA	-1
RAB23	0.0885537	3	3	161	161	MA	-1
C2CD4A	0.0886724	4	4	145	144	MA	-1
KCNG4	0.0886952	9	9	383	380	MA	-1
SPAG17	0.0887553	14	14	479	335	MA	-1
ATG16L2	0.0887992	4	4	55	55	MA	-1
MTHFD2L	0.0888214	3	3	63	63	MA	-1
PODNL1	0.0888315	10	10	395	388	MA	-1
ACER1	0.0889172	3	3	238	236	MA	-1
GTPBP10	0.0890146	3	3	35	35	ER.A	-1
ACTR10	0.0890164	1	1	19	19	ER	9.27e-07
TRPC6	0.0890164	1	1	19	19	ER	9.27e-07
UBXN4	0.0890164	1	1	19	19	ER	9.27e-07
DPEP3	0.0890504	5	5	153	152	MA	-1
HMGN1	0.0890669	3	3	24	23	ER.A	-1
TONSL	0.0890825	6	6	154	154	MA	-1
PRELP	0.0891016	2	2	149	148	MA	-1
TBXAS1	0.0891868	12	12	232	230	MA	-1
DDX60L	0.0892226	11	11	127	118	MA	-1
CRNKL1	0.0892513	8	8	195	194	MA	-1
ZFP91	0.0892861	2	2	247	247	MA	-1
ZFP91-CNTF	0.0892861	2	2	247	247	MA	-1
GRIK3	0.0893129	3	3	162	162	MA	-1
ZFP90	0.0893393	2	2	29	29	ER.A	-1
OLA1	0.0894615	2	2	15	15	ER	1.5e-05
CTBP2	0.0895895	9	9	157	152	MA	-1
C8orf49	0.0896019	5	5	137	105	MA	-1
CXCL11	0.089627	1	1	38	38	ER.A	-1
NOL4	0.089627	1	1	38	38	ER.A	-1
CELSR3	0.0898069	19	19	351	334	MA	-1
MGAT4B	0.0898246	3	3	39	39	ER.A	-1
PHLDB3	0.0898326	8	8	242	240	MA	-1
RERE	0.0898392	6	6	230	229	MA	-1
TARSL2	0.0899401	4	4	22	22	ER.A	-1
FMNL2	0.0901192	4	4	195	193	MA	-1
RBM11	0.0901634	4	4	209	208	MA	-1
FZD5	0.0901904	2	2	110	108	MA	-1
CRB1	0.0902116	14	14	98	97	MA	-1
FBXO38	0.0902772	7	7	81	81	MA	-1
BTN2A1	0.0903492	5	5	55	55	MA	-1
POM121L2	0.0904638	10	10	375	368	MA	-1
IPO4	0.0906429	7	7	67	66	MA	-1
HOXD9	0.0906806	2	2	69	69	MA	-1
CCDC129	0.0907437	10	10	162	161	MA	-1
MOCS3	0.0909504	1	1	25	25	ER.A	-1
RP11-1109M24.16	0.0909504	1	1	25	25	ER.A	-1
CHID1	0.0911349	3	3	42	42	MA	-1
ZCCHC11	0.0911975	4	4	175	175	MA	-1
MS4A15	0.0912026	6	6	245	244	MA	-1
BAZ2B	0.0912073	8	8	211	211	MA	-1
FTCDNL1	0.0912106	1	1	79	79	MA	-1
RIMS3	0.0912179	2	2	41	41	MA	-1
GPR137B	0.0912827	8	8	111	110	MA	-1
OR10AG1	0.091288	2	2	112	112	MA	-1
NT5DC3	0.0914139	1	1	127	125	MA	-1
RP11-542C16.2	0.0914275	3	3	219	217	MA	-1
RBM39	0.0914527	3	3	161	159	MA	-1
LRP3	0.0915662	2	2	10	10	ER	0.000483717
STAT2	0.0915662	2	2	10	10	ER	0.000483717
LPAR2	0.0916041	1	1	116	116	MA	-1
CHRNA3	0.091642	3	3	12	12	ER	0.000120521
KAT8	0.0918174	3	3	26	26	ER.A	-1
FAM20A	0.0919279	8	8	31	31	ER.A	-1
SSTR3	0.091947	3	3	126	126	MA	-1
NUP88	0.0919492	5	5	252	246	MA	-1
APH1B	0.092092	2	2	28	28	ER.A	-1
TSSK2	0.0921317	3	3	134	133	MA	-1
OR5H6	0.0922365	8	8	241	207	MA	-1
KDM2B	0.0925303	7	7	228	222	MA	-1
CDH22	0.0925516	3	3	116	115	MA	-1
C8orf47	0.0926113	4	4	179	176	MA	-1
NCAPG	0.0926837	5	5	76	76	MA	-1
WDR73	0.0927648	4	4	17	17	ER	3.73e-06
FAM83A	0.0928733	4	4	184	181	MA	-1
PLCB3	0.0928818	7	7	136	136	MA	-1
AFG3L2	0.092952	3	3	59	59	MA	-1
PDLIM3	0.0931098	6	6	28	28	ER.A	-1
MEFV	0.0932076	20	20	376	258	MA	-1
LETM2	0.0932869	8	8	173	172	MA	-1
PPM1A	0.0933401	3	3	17	17	ER	3.73e-06
CLMP	0.0934894	2	2	57	57	MA	-1
TM2D1	0.0935358	3	3	35	22	ER.A	-1
ZKSCAN4	0.0935581	5	5	84	83	MA	-1
MYT1	0.0935738	2	2	146	146	MA	-1
CREG2	0.0936025	2	2	55	55	MA	-1
ADRB3	0.0936153	2	2	7	7	ER	0.00388576
ZNF92	0.0936289	3	3	5	5	ER	0.0155762
APP	0.0936328	2	2	4	4	ER	0.0311797
C1GALT1	0.0936328	1	1	4	4	ER	0.0311797
DHDDS	0.0936328	2	2	4	4	ER	0.0311797
MIR3654	0.0936328	1	1	4	4	ER	0.0311797
NKX2-1	0.0936328	1	1	4	4	ER	0.0311797
PAPOLG	0.0936328	1	1	4	4	ER	0.0311797
PSMG2	0.0936328	2	2	4	4	ER	0.0311797
RFPL3S	0.0936328	1	1	4	4	ER	0.0311797
RNASE13	0.0936328	1	1	4	4	ER	0.0311797
S100A16	0.0936328	1	1	4	4	ER	0.0311797
SPSB4	0.0936328	2	2	4	4	ER	0.0311797
TLK1	0.0936328	1	1	4	4	ER	0.0311797
TMEM99	0.0936328	1	1	4	4	ER	0.0311797
USP17L2	0.0936328	1	1	4	4	ER	0.0311797
VAMP5	0.0936328	2	2	4	4	ER	0.0311797
C7orf31	0.0937103	7	7	103	103	MA	-1
HECTD3	0.0937835	8	8	254	152	MA	-1
C12orf60	0.0938828	2	2	41	41	MA	-1
RP11-366H4.3	0.0938878	1	1	129	129	MA	-1
SLC15A1	0.0941832	6	6	156	156	MA	-1
GEMIN2	0.0943623	1	1	32	32	ER.A	-1
KRT78	0.0944469	8	8	578	316	MA	-1
CLSTN2	0.0944691	5	5	160	159	MA	-1
TOM1L2	0.09447	5	5	47	47	MA	-1
RREB1	0.0946043	13	13	173	168	MA	-1
AZIN1	0.0947411	3	3	104	104	MA	-1
CLNK	0.094767	6	6	83	83	MA	-1
PDCL3	0.0947767	2	2	88	87	MA	-1
ITIH2	0.0947966	13	13	321	318	MA	-1
KLHDC9	0.0948488	4	4	49	49	MA	-1
GPR162	0.0949395	4	4	36	36	ER.A	-1
BIRC2	0.0950776	3	3	44	44	MA	-1
MRGPRE	0.0951124	5	5	49	49	MA	-1
LMBRD2	0.095133	1	1	52	52	MA	-1
RP11-707A18.1	0.095133	1	1	52	52	MA	-1
PCDHGB7	0.0952296	7	7	329	123	MA	-1
VWC2	0.0953264	3	3	30	30	ER.A	-1
TSPAN19	0.0955453	1	1	43	43	MA	-1
SPATS2	0.0958525	6	6	212	210	MA	-1
EGR4	0.0961561	3	3	56	56	MA	-1
RGS22	0.0961592	9	9	248	243	MA	-1
FGFBP2	0.0962225	3	3	109	109	MA	-1
AADACL2	0.0963788	1	1	20	20	ER	4.62e-07
CLPSL1	0.0963788	1	1	20	20	ER	4.62e-07
VWDE	0.0963828	24	24	267	244	MA	-1
COBL	0.0964708	8	8	294	290	MA	-1
PRKCQ	0.0965876	4	4	16	16	ER	7.47e-06
GPRC6A	0.0966405	8	8	232	225	MA	-1
PDE1C	0.0967302	3	3	215	213	MA	-1
CNTN5	0.0967338	8	8	83	83	MA	-1
AARS	0.0967452	7	7	258	256	MA	-1
FGFR2	0.0968617	10	10	138	138	MA	-1
PCGF3	0.0968706	5	5	46	46	MA	-1
EDN2	0.0968727	2	2	89	89	MA	-1
PRIMPOL	0.0969406	4	4	29	29	ER.A	-1
GH1	0.0969714	2	2	154	154	MA	-1
AAMP	0.0970091	3	3	25	25	ER.A	-1
CTD-2192J16.20	0.097287	1	1	15	15	ER	1.5e-05
OR51B5	0.097303	6	6	123	121	MA	-1
EXOSC8	0.0973149	2	2	244	243	MA	-1
TMEM59	0.097412	4	4	182	175	MA	-1
DVL2	0.0974717	1	1	7	7	ER	0.00388576
HAUS8	0.0974717	1	1	7	7	ER	0.00388576
SHROOM3	0.0974795	15	15	402	399	MA	-1
RHBDD3	0.0975522	2	2	40	40	ER.A	-1
GCC2	0.0975524	9	9	194	193	MA	-1
FKBP1C	0.0976565	1	1	120	120	MA	-1
NRIP2	0.0977627	4	4	78	78	MA	-1
CYHR1	0.0978245	3	3	57	56	MA	-1
ASRGL1	0.0978788	3	3	13	13	ER	6.01e-05
INHBE	0.0981038	4	4	94	94	MA	-1
C10orf2	0.0981233	3	3	17	17	ER	3.73e-06
AL353354.1	0.0981589	1	1	26	26	ER.A	-1
ZYG11A	0.0983069	3	3	140	115	MA	-1
PAN3	0.098313	3	3	207	206	MA	-1
MARK2	0.0984123	5	5	76	76	MA	-1
LRTOMT	0.0984852	5	5	393	389	MA	-1
ARL10	0.0984939	3	3	136	136	MA	-1
UGT1A4	0.0986165	7	7	114	114	MA	-1
DST	0.0986279	57	57	1129	1014	UA	-1
CHD1	0.0986666	8	8	119	119	MA	-1
PITRM1	0.0986801	12	12	342	340	MA	-1
NPNT	0.0989848	5	5	92	92	MA	-1
ZNF665	0.0990031	5	5	139	139	MA	-1
ENO2	0.0993237	3	3	18	18	ER	1.86e-06
OR6K3	0.0993741	4	4	26	25	ER.A	-1
CCT3	0.0994354	2	2	23	23	ER.A	-1
RPA2	0.0995436	1	1	107	107	MA	-1
MAN1A1	0.099605	2	2	90	90	MA	-1
DRD5	0.0996935	2	2	52	52	MA	-1
CD300LB	0.0997197	3	3	36	36	ER.A	-1
MBTD1	0.0999023	4	4	110	108	MA	-1
CHAT	0.0999212	12	12	144	144	MA	-1
CCDC171	0.0999749	10	10	297	294	MA	-1
TPRG1L	0.0999875	1	1	33	33	ER.A	-1
FAM196B	0.100137	2	2	109	109	MA	-1
SAA2	0.1002	4	4	284	283	MA	-1
GALNT2	0.100237	1	1	63	63	MA	-1
SLC12A7	0.100495	10	10	103	103	MA	-1
WDR49	0.100845	18	18	301	279	MA	-1
SRCAP	0.100898	14	14	535	513	UA	-1
PLXNB2	0.100923	11	11	308	301	MA	-1
CEBPG	0.100984	2	2	29	29	ER.A	-1
ZNF572	0.101017	4	4	21	19	ER.A	-1
TBC1D9	0.101038	4	4	76	76	MA	-1
TCP10L2	0.101375	3	3	8	8	ER	0.00194045
HDAC11	0.101381	2	2	7	7	ER	0.00388576
TAAR2	0.101381	2	2	7	7	ER	0.00388576
MSX1	0.101401	2	2	6	6	ER	0.00778029
TMX1	0.101401	2	2	6	6	ER	0.00778029
ZNF3	0.101401	2	2	6	6	ER	0.00778029
ZNF468	0.101401	2	2	6	6	ER	0.00778029
ZSCAN23	0.101401	2	2	6	6	ER	0.00778029
AMER3	0.101413	3	3	9	9	ER	0.000968889
EED	0.101499	2	2	28	28	ER.A	-1
ZKSCAN3	0.101654	2	2	123	121	MA	-1
RP1-130H16.18	0.101691	3	3	40	40	ER.A	-1
MEIS1	0.101691	4	4	29	29	ER.A	-1
USP6NL	0.101695	3	3	63	63	MA	-1
TACR3	0.101749	3	3	155	154	MA	-1
FCER1A	0.101864	4	4	22	22	ER.A	-1
LSG1	0.101894	5	5	44	44	MA	-1
DCAF13	0.101896	5	5	224	223	MA	-1
NIT2	0.101925	2	2	20	20	ER	4.62e-07
MRO	0.10205	2	2	135	135	MA	-1
PLOD2	0.102082	4	4	119	119	MA	-1
CXCL12	0.102087	5	5	92	92	MA	-1
GABRG1	0.102247	4	4	24	24	ER.A	-1
MYEOV	0.102278	5	5	149	113	MA	-1
COL17A1	0.10233	19	19	336	325	MA	-1
TRPA1	0.10237	10	10	228	227	MA	-1
THBS2	0.102371	8	8	226	225	MA	-1
R3HDM4	0.102512	2	2	33	33	ER.A	-1
SLC22A9	0.102547	6	6	178	177	MA	-1
ERN2	0.102698	12	12	224	222	MA	-1
GPRIN2	0.102725	2	2	107	107	MA	-1
C11orf1	0.10274	4	4	164	163	MA	-1
NOL6	0.102768	12	12	343	337	MA	-1
SYNE3	0.102774	8	8	166	160	MA	-1
PLG	0.102887	13	13	288	284	MA	-1
LAG3	0.103096	2	2	156	156	MA	-1
MOXD1	0.103131	4	4	161	161	MA	-1
AP1AR	0.10317	2	2	127	127	MA	-1
PIF1	0.103176	5	5	23	23	ER.A	-1
SSSCA1	0.10335	3	3	8	8	ER	0.00194045
C9orf62	0.103428	2	2	26	26	ER.A	-1
TMEM161A	0.103467	3	3	80	80	MA	-1
FGD5	0.103555	12	12	149	149	MA	-1
MARVELD2	0.103556	6	6	160	159	MA	-1
CERS1	0.103582	2	2	24	24	ER.A	-1
METTL23	0.103591	3	3	227	225	MA	-1
DEFA4	0.103688	3	3	144	73	MA	-1
KLHDC2	0.103694	4	4	20	19	ER	9.27e-07
TTC6	0.103721	16	16	272	247	MA	-1
RP3-434O14.8	0.103739	1	1	54	54	MA	-1
PTPRN2	0.103814	11	11	212	205	MA	-1
TMEM150B	0.103977	4	4	152	152	MA	-1
OR4C16	0.104309	2	2	128	127	MA	-1
KIAA0753	0.104353	13	13	137	132	MA	-1
SUN2	0.104466	14	14	209	207	MA	-1
PIK3R3	0.104487	2	2	44	44	MA	-1
SHANK1	0.104588	4	4	49	49	MA	-1
LILRB4	0.104631	9	9	81	81	MA	-1
TPD52L3	0.1047	3	3	118	117	MA	-1
MRPL20	0.104906	2	2	39	39	ER.A	-1
FABP9	0.104928	4	4	25	25	ER.A	-1
C2orf73	0.104954	6	6	16	16	ER	7.47e-06
TNFRSF14	0.105089	1	1	100	100	MA	-1
FN3K	0.105109	5	5	201	199	MA	-1
APOL1	0.105292	8	8	125	122	MA	-1
CDK14	0.105405	5	5	28	28	ER.A	-1
CNNM4	0.105421	1	1	11	11	ER	0.000241465
EMC4	0.105421	1	1	11	11	ER	0.000241465
PYGO2	0.105421	1	1	11	11	ER	0.000241465
RP11-69G7.1	0.105421	1	1	11	11	ER	0.000241465
TMEM78	0.105421	1	1	11	11	ER	0.000241465
MDM2	0.105436	2	2	14	14	ER	3e-05
IKBIP	0.105461	5	5	90	73	MA	-1
HAND1	0.10547	1	1	21	21	ER.A	-1
NPTX1	0.10547	1	1	21	21	ER.A	-1
GRAMD2	0.105695	3	3	187	185	MA	-1
RBM28	0.105805	9	9	372	305	MA	-1
ZP4	0.105891	9	9	38	33	ER.A	-1
THAP2	0.106015	3	3	63	63	MA	-1
BOLL	0.106128	2	2	19	19	ER	9.27e-07
C4orf29	0.106257	5	5	60	60	MA	-1
RAB35	0.106368	3	3	263	261	MA	-1
FAM219B	0.106462	3	3	98	95	MA	-1
TTBK2	0.10649	9	9	124	124	MA	-1
PLCH2	0.106526	12	12	412	404	MA	-1
DXO	0.106567	5	5	141	141	MA	-1
ATP2A3	0.106816	8	8	241	238	MA	-1
ERRFI1	0.106868	5	5	24	24	ER.A	-1
STON2	0.107239	6	6	37	37	ER.A	-1
CABP5	0.107249	3	3	10	9	ER	0.000968889
DPP10	0.107323	5	5	280	279	MA	-1
ZNF788	0.107336	7	7	17	14	ER	3e-05
CAPN1	0.107347	7	7	169	167	MA	-1
IFI44L	0.107348	1	1	67	67	MA	-1
BSN	0.107384	26	26	492	477	MA	-1
PRPF38B	0.107485	2	2	62	61	MA	-1
IL2RA	0.1075	2	2	31	31	ER.A	-1
ZNF335	0.107503	5	5	145	145	MA	-1
HSPH1	0.107516	4	4	108	107	MA	-1
RPL3L	0.107623	8	8	432	428	MA	-1
PXN	0.107642	8	8	196	192	MA	-1
TMEM40	0.107644	2	2	18	18	ER	1.86e-06
C17orf74	0.107666	4	4	14	14	ER	3e-05
IGLV1-44	0.107701	2	2	16	16	ER	7.47e-06
NMNAT1	0.107705	3	3	17	17	ER	3.73e-06
LRRC3C	0.107723	2	2	31	31	ER.A	-1
NUMBL	0.10782	5	5	183	182	MA	-1
NRM	0.107964	2	2	22	22	ER.A	-1
PNPT1	0.108034	4	4	90	90	MA	-1
R3HDM2	0.108043	1	1	58	58	MA	-1
TANC1	0.108056	15	15	472	422	MA	-1
GATA4	0.108084	13	13	96	94	MA	-1
SVOPL	0.10821	7	7	173	171	MA	-1
TMEM109	0.108279	2	2	16	16	ER	7.47e-06
MTA3	0.108357	1	1	76	76	MA	-1
ANG	0.108395	5	5	55	55	MA	-1
AGBL3	0.108477	9	9	261	259	MA	-1
NDFIP2	0.108669	3	3	67	67	MA	-1
TRAPPC6A	0.108683	1	1	67	67	MA	-1
CTSL	0.108704	2	2	128	125	MA	-1
CELF2	0.108708	3	3	22	22	ER.A	-1
XKR9	0.108819	5	5	227	226	MA	-1
KIAA0226	0.108844	12	12	308	213	MA	-1
RRP1B	0.108872	4	4	190	190	MA	-1
LARP6	0.109023	3	3	135	135	MA	-1
DENND2A	0.109055	8	8	43	43	MA	-1
PROB1	0.109229	2	2	6	6	ER	0.00778029
LRP8	0.109254	3	3	7	7	ER	0.00388576
CMTM1	0.109268	2	2	5	5	ER	0.0155762
LTB4R	0.109268	2	2	5	5	ER	0.0155762
TRIB1	0.109268	2	2	5	5	ER	0.0155762
ORC3	0.109571	3	3	19	19	ER	9.27e-07
TAAR6	0.109611	5	5	372	370	MA	-1
ARL14EPL	0.109664	1	1	143	142	MA	-1
FREM3	0.109709	19	19	398	311	MA	-1
ERLIN2	0.10973	1	1	16	16	ER	7.47e-06
GPR157	0.10973	1	1	16	16	ER	7.47e-06
LUC7L	0.10973	1	1	16	16	ER	7.47e-06
OACYLP	0.10973	1	1	16	16	ER	7.47e-06
RP11-64D24.2	0.10973	1	1	16	16	ER	7.47e-06
LAMTOR5	0.10998	1	1	102	102	MA	-1
SOAT2	0.110041	7	7	95	95	MA	-1
RP11-13K12.1	0.110122	1	1	35	35	ER.A	-1
IL31	0.110186	2	2	31	31	ER.A	-1
WDR38	0.110337	4	4	70	66	MA	-1
RP11-89K11.1	0.110412	1	1	130	130	MA	-1
MADCAM1	0.110461	3	3	17	17	ER	3.73e-06
LAMC3	0.110469	20	20	455	350	MA	-1
CACNA1A	0.110577	10	10	289	284	MA	-1
EPYC	0.110742	5	5	88	88	MA	-1
CXCL9	0.110834	1	1	28	28	ER.A	-1
CCER2	0.110845	5	5	114	104	MA	-1
ZNF407	0.111001	8	8	241	240	MA	-1
NAA25	0.111104	4	4	224	221	MA	-1
ANXA7	0.111138	5	5	69	69	MA	-1
D2HGDH	0.111144	11	11	354	352	MA	-1
CCDC124	0.11115	2	2	8	8	ER	0.00194045
ICAM5	0.11115	2	2	8	8	ER	0.00194045
LAMB1	0.111296	8	8	158	133	MA	-1
NAPSA	0.111356	3	3	14	14	ER	3e-05
PTN	0.11137	1	1	102	101	MA	-1
KIF2A	0.111489	2	2	17	16	ER	7.47e-06
CTAGE1	0.111628	3	3	103	103	MA	-1
PPRC1	0.111709	16	16	484	482	MA	-1
AGBL5	0.11174	5	5	124	124	MA	-1
FAM200A	0.111805	4	4	20	20	ER	4.62e-07
C17orf99	0.111855	4	4	57	57	MA	-1
GRIN3B	0.111911	14	14	211	204	MA	-1
CDC20	0.112056	1	1	104	104	MA	-1
KSR1	0.112109	7	7	120	119	MA	-1
EP300	0.112127	5	5	302	300	MA	-1
TLR6	0.11224	7	7	194	158	MA	-1
TBX6	0.112358	3	3	97	95	MA	-1
ACP6	0.112364	2	2	88	88	MA	-1
OR12D1	0.11237	9	9	494	262	MA	-1
OXA1L	0.112481	10	10	385	377	MA	-1
CAND1	0.112491	3	3	70	70	MA	-1
WNT10B	0.112532	4	4	36	36	ER.A	-1
RPH3AL	0.112729	3	3	15	15	ER	1.5e-05
C6orf52	0.112763	2	2	122	122	MA	-1
LUZP1	0.112798	2	2	35	35	ER.A	-1
F2	0.112805	2	2	75	74	MA	-1
MRGPRX2	0.112822	5	5	249	248	MA	-1
SAV1	0.112828	1	1	22	22	ER.A	-1
NUTM2G	0.112854	3	3	58	58	MA	-1
TLDC2	0.113044	3	3	261	168	MA	-1
EYS	0.113129	24	24	600	581	UA	-1
TSPYL4	0.113231	6	6	208	206	MA	-1
DHRS4	0.113331	2	2	21	21	ER.A	-1
CCDC73	0.113347	10	10	708	646	UA	-1
NPHS2	0.113483	7	7	23	23	ER.A	-1
THAP9	0.113544	4	4	79	74	MA	-1
C1orf51	0.113566	1	1	65	64	MA	-1
S1PR2	0.113747	2	2	163	161	MA	-1
RAB40B	0.113764	2	2	14	14	ER	3e-05
GSN	0.113836	12	12	478	376	MA	-1
CYP24A1	0.113901	8	8	309	304	MA	-1
NOTCH4	0.114068	17	17	372	370	MA	-1
CDRT1	0.114091	3	3	42	42	MA	-1
GEN1	0.114129	10	10	343	276	MA	-1
C16orf72	0.114146	1	1	47	46	MA	-1
RMND5B	0.114314	8	8	93	93	MA	-1
GYPA	0.114399	3	3	70	69	MA	-1
INPP5J	0.114462	8	8	65	60	MA	-1
GPAM	0.114524	2	2	10	10	ER	0.000483717
SLC7A14	0.114573	4	4	64	64	MA	-1
DPEP2	0.114608	3	3	87	87	MA	-1
MRPS7	0.114703	3	3	215	210	MA	-1
UGGT1	0.114945	7	7	111	111	MA	-1
KIF26B	0.114997	14	14	354	349	MA	-1
LRP2BP	0.115127	2	2	41	41	MA	-1
LHPP	0.115256	3	3	48	48	MA	-1
EVI2B	0.115398	3	3	20	20	ER	4.62e-07
PCDHGA2	0.115623	9	9	251	145	MA	-1
MAF1	0.115648	3	3	17	17	ER	3.73e-06
KPNA7	0.115758	4	4	152	151	MA	-1
CAPG	0.115811	3	3	64	64	MA	-1
TRMT5	0.115845	4	4	82	82	MA	-1
AAGAB	0.115984	5	5	98	98	MA	-1
TMEM132C	0.11617	6	6	339	333	MA	-1
EXOSC10	0.116432	5	5	108	105	MA	-1
OR8K3	0.116478	3	3	115	112	MA	-1
FBXO18	0.116483	3	3	28	28	ER.A	-1
DHRS7B	0.116591	1	1	29	29	ER.A	-1
TNFSF9	0.116609	6	6	127	127	MA	-1
ZPBP2	0.116899	3	3	61	61	MA	-1
CWF19L1	0.117035	4	4	8	8	ER	0.00194045
LYPD4	0.117086	3	3	7	7	ER	0.00388576
LYRM2	0.117098	3	3	143	142	MA	-1
ZNF418	0.117342	6	6	54	54	MA	-1
ADH4	0.117505	4	4	100	83	MA	-1
RAD9B	0.117715	6	6	86	86	MA	-1
TMOD3	0.117872	2	2	24	23	ER.A	-1
HLA-DQA2	0.11803	4	4	152	152	MA	-1
AL358333.1	0.118098	2	2	112	112	MA	-1
LRRK1	0.118114	10	10	542	527	UA	-1
LRIG1	0.118121	15	15	491	475	MA	-1
SFTPD	0.118153	2	2	16	15	ER	1.5e-05
ASH1L	0.118175	10	10	111	110	MA	-1
POLE2	0.118223	6	6	46	46	MA	-1
C6orf99	0.118367	1	1	69	69	MA	-1
FOXJ3	0.118413	2	2	12	12	ER	0.000120521
UTF1	0.118434	2	2	10	10	ER	0.000483717
OR1L4	0.118513	4	4	170	169	MA	-1
WDR12	0.118778	2	2	27	27	ER.A	-1
CD300LD	0.118818	1	1	12	12	ER	0.000120521
CYP4F31P	0.118818	1	1	12	12	ER	0.000120521
IGHV1-58	0.118818	1	1	12	12	ER	0.000120521
LHFPL3	0.118818	1	1	12	12	ER	0.000120521
RIPK1	0.118818	1	1	12	12	ER	0.000120521
RNF144A	0.118818	1	1	12	12	ER	0.000120521
RXFP3	0.118818	1	1	12	12	ER	0.000120521
PGK2	0.118857	5	5	46	46	MA	-1
PAPPA	0.119165	9	9	230	228	MA	-1
SUZ12	0.119171	3	3	100	100	MA	-1
IMPAD1	0.119418	1	1	17	17	ER	3.73e-06
KRTAP5-3	0.119418	1	1	17	17	ER	3.73e-06
RP4-775C13.2	0.119418	1	1	17	17	ER	3.73e-06
SFTA3	0.119418	1	1	17	17	ER	3.73e-06
SMDT1	0.119418	1	1	17	17	ER	3.73e-06
TMEM88	0.119541	4	4	165	163	MA	-1
PLEKHA4	0.119551	11	11	586	328	MA	-1
CHEK1	0.119558	4	4	40	40	ER.A	-1
ACPP	0.119657	2	2	12	12	ER	0.000120521
GALNT7	0.119843	4	4	184	183	MA	-1
FAM83C	0.119946	14	14	151	146	MA	-1
SLC25A15	0.119984	2	2	100	99	MA	-1
COLCA2	0.120012	1	1	37	37	ER.A	-1
LCN1	0.120165	2	2	126	125	MA	-1
CASZ1	0.120214	8	8	293	290	MA	-1
COL4A3	0.120219	11	11	290	278	MA	-1
KRTAP10-11	0.120292	1	1	123	123	MA	-1
TBX5	0.120351	5	5	101	101	MA	-1
NCAPD3	0.120364	13	13	276	267	MA	-1
MTMR4	0.120441	3	3	50	50	MA	-1
LGALS3	0.120459	2	2	26	26	ER.A	-1
HSD3B1	0.12061	3	3	75	43	MA	-1
NUF2	0.120669	5	5	155	155	MA	-1
MRPS27	0.120678	5	5	100	99	MA	-1
UNC45B	0.120692	8	8	361	357	MA	-1
NTSR1	0.120767	8	8	298	289	MA	-1
TPSAB1	0.120775	2	2	33	33	ER.A	-1
FPGT-TNNI3K	0.120781	10	10	210	209	MA	-1
TNNI3K	0.120781	10	10	210	209	MA	-1
SIX4	0.120913	4	4	8	7	ER	0.00388576
RHCE	0.120936	6	6	223	218	MA	-1
UGT1A10	0.120975	7	7	53	53	MA	-1
RASSF9	0.121006	7	7	53	53	MA	-1
SDHD	0.121022	5	5	548	399	MA	-1
FAM98C	0.121159	5	5	162	161	MA	-1
MUC15	0.121216	4	4	31	31	ER.A	-1
GLTSCR1	0.121371	3	3	97	97	MA	-1
SPEG	0.12141	22	22	335	325	MA	-1
SULT1C2	0.121444	7	7	197	195	MA	-1
KRTAP5-8	0.121499	1	1	95	95	MA	-1
TATDN3	0.121514	4	4	46	46	MA	-1
CLNS1A	0.121535	1	1	23	23	ER.A	-1
CIAO1	0.121536	2	2	26	26	ER.A	-1
ZNF423	0.121568	7	7	78	77	MA	-1
AHSG	0.121802	3	3	255	252	MA	-1
SOX30	0.121829	8	8	135	132	MA	-1
CHRNA1	0.121863	3	3	17	17	ER	3.73e-06
TBATA	0.121909	3	3	13	13	ER	6.01e-05
CTD-2369P2.10	0.121993	1	1	60	60	MA	-1
FDX1L	0.121993	1	1	60	60	MA	-1
KDM3A	0.121994	7	7	133	132	MA	-1
ZNF600	0.121999	7	7	218	197	MA	-1
GBP7	0.122158	7	7	53	53	MA	-1
ACBD5	0.122175	3	3	35	35	ER.A	-1
C12orf50	0.122318	2	2	49	49	MA	-1
DARS2	0.122347	5	5	52	52	MA	-1
LPCAT1	0.122352	2	2	20	20	ER	4.62e-07
MIOX	0.122481	4	4	64	63	MA	-1
HSD17B3	0.122595	5	5	182	182	MA	-1
TPRXL	0.122634	3	3	149	147	MA	-1
NUDT22	0.122664	4	4	211	211	MA	-1
RPL3	0.122726	5	5	290	287	MA	-1
DNHD1	0.122855	38	38	1165	993	UA	-1
KDELC2	0.122878	6	6	92	71	MA	-1
SPARC	0.123034	3	3	131	130	MA	-1
GALNT16	0.123075	6	6	82	82	MA	-1
TSNAX	0.123112	2	2	59	59	MA	-1
GNAI1	0.123306	1	1	95	95	MA	-1
LECT1	0.123381	4	4	39	39	ER.A	-1
PLEKHG6	0.12342	6	6	23	23	ER.A	-1
DPCD	0.123458	4	4	85	85	MA	-1
CACNB1	0.123509	2	2	25	25	ER.A	-1
ACADM	0.123545	10	10	197	196	MA	-1
SOCS7	0.123576	1	1	97	97	MA	-1
ZNF662	0.123618	6	6	228	227	MA	-1
FAM177A1	0.123683	2	2	49	49	MA	-1
ODF3B	0.123749	2	2	12	12	ER	0.000120521
TLR2	0.123785	8	8	93	93	MA	-1
BCHE	0.12381	10	10	175	173	MA	-1
MED4	0.123815	2	2	29	29	ER.A	-1
MAATS1	0.123827	6	6	11	11	ER	0.000241465
CCDC64	0.123875	2	2	12	12	ER	0.000120521
RBFA	0.123889	6	6	126	126	MA	-1
CA5A	0.123896	2	2	93	92	MA	-1
NUP93	0.123966	6	6	170	167	MA	-1
EIF2AK3	0.123996	2	2	33	33	ER.A	-1
MTERF	0.12403	5	5	109	109	MA	-1
NFS1	0.124186	1	1	119	117	MA	-1
GLI4	0.124271	5	5	22	18	ER.A	-1
ANXA13	0.124559	4	4	17	17	ER	3.73e-06
ZNF415	0.124597	6	6	117	116	MA	-1
C15orf48	0.124623	3	3	18	18	ER	1.86e-06
AOC2	0.124732	7	7	53	53	MA	-1
ACP1	0.124754	1	1	8	8	ER	0.00194045
AP000692.9	0.124754	1	1	8	8	ER	0.00194045
CYP2T3P	0.124754	1	1	8	8	ER	0.00194045
DDIT4	0.124754	1	1	8	8	ER	0.00194045
EFCAB14	0.124754	1	1	8	8	ER	0.00194045
EVL	0.124754	1	1	8	8	ER	0.00194045
KIR2DS4	0.124754	1	1	8	8	ER	0.00194045
MLLT1	0.124754	1	1	8	8	ER	0.00194045
OR56A3	0.124754	1	1	8	8	ER	0.00194045
PRRT2	0.124754	1	1	8	8	ER	0.00194045
REEP5	0.124754	1	1	8	8	ER	0.00194045
RP11-296A16.1	0.124754	1	1	8	8	ER	0.00194045
ST6GALNAC2	0.124754	1	1	8	8	ER	0.00194045
TRBJ2-4	0.124754	1	1	8	8	ER	0.00194045
BMPR1A	0.12483	2	2	7	7	ER	0.00388576
INS	0.124836	5	5	6	6	ER	0.00778029
MFNG	0.124875	3	3	5	5	ER	0.0155762
AC006435.1	0.124891	1	1	2	2	ER	0.124891
AC114788.2	0.124891	1	1	2	2	ER	0.124891
ACTL9	0.124891	1	1	2	2	ER	0.124891
ACTR3B	0.124891	1	1	2	2	ER	0.124891
ADAM5	0.124891	1	1	2	2	ER	0.124891
AL078585.1	0.124891	1	1	2	2	ER	0.124891
AL138847.1	0.124891	1	1	2	2	ER	0.124891
ARHGAP26	0.124891	1	1	2	2	ER	0.124891
BOLA3	0.124891	2	2	2	2	ER	0.124891
BTG1	0.124891	1	1	2	2	ER	0.124891
C1orf189	0.124891	1	1	2	2	ER	0.124891
C6orf226	0.124891	2	2	2	2	ER	0.124891
CA13	0.124891	1	1	2	2	ER	0.124891
CASP2	0.124891	1	1	2	2	ER	0.124891
CCER1	0.124891	1	1	2	2	ER	0.124891
CD209	0.124891	2	2	2	2	ER	0.124891
CD53	0.124891	1	1	2	2	ER	0.124891
CD7	0.124891	1	1	2	2	ER	0.124891
CD83	0.124891	1	1	2	2	ER	0.124891
CDC34	0.124891	2	2	2	2	ER	0.124891
CHAC2	0.124891	1	1	2	2	ER	0.124891
CTA-299D3.8	0.124891	1	1	2	2	ER	0.124891
CTSH	0.124891	2	2	2	2	ER	0.124891
DNAJB6	0.124891	1	1	2	2	ER	0.124891
DNAJC7	0.124891	1	1	2	2	ER	0.124891
DNM1L	0.124891	2	2	2	2	ER	0.124891
EDF1	0.124891	2	2	2	2	ER	0.124891
EIF4B	0.124891	1	1	2	2	ER	0.124891
ETV1	0.124891	1	1	2	2	ER	0.124891
FAM132A	0.124891	3	3	3	2	ER	0.124891
FAS	0.124891	1	1	2	2	ER	0.124891
FBXL19	0.124891	2	2	2	2	ER	0.124891
GDAP2	0.124891	1	1	2	2	ER	0.124891
GGACT	0.124891	1	1	2	2	ER	0.124891
GIPC2	0.124891	1	1	2	2	ER	0.124891
GNPDA1	0.124891	1	1	2	2	ER	0.124891
HINT3	0.124891	1	1	2	2	ER	0.124891
HIST1H2AL	0.124891	1	1	2	2	ER	0.124891
HNMT	0.124891	1	1	2	2	ER	0.124891
IGHE	0.124891	1	1	2	2	ER	0.124891
IGHV4-61	0.124891	1	1	2	2	ER	0.124891
IKZF5	0.124891	1	1	2	2	ER	0.124891
IL1RN	0.124891	1	1	2	2	ER	0.124891
IRS1	0.124891	1	1	2	2	ER	0.124891
IRX3	0.124891	1	1	2	2	ER	0.124891
KLF6	0.124891	1	1	2	2	ER	0.124891
LEUTX	0.124891	1	1	2	2	ER	0.124891
LINC01018	0.124891	1	1	2	2	ER	0.124891
LMLN	0.124891	1	1	2	2	ER	0.124891
LPCAT4	0.124891	1	1	2	2	ER	0.124891
MAP3K8	0.124891	1	1	2	2	ER	0.124891
MESDC2	0.124891	1	1	2	2	ER	0.124891
METAP2	0.124891	1	1	2	2	ER	0.124891
MIIP	0.124891	1	1	2	2	ER	0.124891
MIPEPP1	0.124891	1	1	2	2	ER	0.124891
MYL6	0.124891	1	1	2	2	ER	0.124891
OR11H12	0.124891	1	1	2	2	ER	0.124891
OR2T11	0.124891	1	1	2	2	ER	0.124891
OR4K14	0.124891	1	1	2	2	ER	0.124891
OR52N1	0.124891	2	2	4	2	ER	0.124891
PELI1	0.124891	1	1	2	2	ER	0.124891
PFKFB4	0.124891	1	1	2	2	ER	0.124891
POLR2B	0.124891	1	1	2	2	ER	0.124891
PPA1	0.124891	1	1	2	2	ER	0.124891
PPP1R1B	0.124891	1	1	2	2	ER	0.124891
PSMB5	0.124891	1	1	2	2	ER	0.124891
RABEP1	0.124891	1	1	2	2	ER	0.124891
RAX	0.124891	1	1	2	2	ER	0.124891
RBM14-RBM4	0.124891	1	1	2	2	ER	0.124891
RCN1	0.124891	2	2	2	2	ER	0.124891
ROR1	0.124891	1	1	2	2	ER	0.124891
RP11-1055B8.3	0.124891	1	1	2	2	ER	0.124891
RP11-157E21.1	0.124891	1	1	2	2	ER	0.124891
RP11-328J6.1	0.124891	1	1	2	2	ER	0.124891
[truncated: 14,388 more rows]
