# Supplementary material for: Unveiling Novel Traits Associated with Ulcerative Colitis via Phenome-Wide Associations Enhanced by Polygenic Risk Statistics
Source: Genes (Basel). 2025 Nov 30;16(12):1431. doi: 10.3390/genes16121431 (PMC12732458; doi:10.3390/genes16121431)
Supplement: Supplementary file 1 [file genes-16-01431-s001.zip › Table_S3.xlsx]

## Sheet: Sheet1
Gene prioritization results for variant collapsing analysis using Human Gene Connectome
Gene	Average Distance
IL8	7.76323
AURKB	9.44767
HECW1	10.7133
PLAU	10.919
PDPK1	11.0414
GDF15	11.2337
PTGIR	11.2629
MORF4L1	11.3721
PAK4	11.4917
CDX2	11.5145
TAX1BP1	11.7359
XPC	12.131
MUC5AC	12.1371
KIF18A	12.2191
VARS	12.2612
CDK10	12.4152
LGR4	12.4976
IFNA6	12.5151
HIST1H1C	12.5816
H6PD	12.8442
ARHGEF1	12.865
ADCY7	12.9459
VAMP8	12.9496
RNF114	12.9568
TPR	13.0127
SKA3	13.0746
ZNF598	13.1275
AKAP8L	13.1459
AKAP1	13.1582
LPXN	13.2203
PARP4	13.2949
SRPR	13.3987
MTTP	13.5155
CSH2	13.7035
CYTH3	13.7233
UPP1	13.8494
PRSS3	13.8506
STRN4	13.9271
LOXL2	13.9911
MINK1	14.0302
PLEKHF1	14.0553
MTBP	14.1553
ETV3	14.1832
DSG1	14.1865
POLR3E	14.1987
UCN2	14.2141
AFAP1	14.4219
CACNA1E	14.4894
DFFB	14.6531
DHCR7	14.7271
WTAP	14.8366
MICAL1	15
FBXL12	15.1281
OR56A1	15.1905
OR4C46	15.1905
OR11H6	15.1905
OR8B8	15.1905
OR6A2	15.1905
BHMT	15.4261
FAIM2	15.9378
ARHGEF16	16.0632
C1S	16.1044
RBM42	16.3917
GCNT3	16.4483
DPP3	16.5488
BEST1	16.6131
TFR2	16.6215
SLC27A3	16.7213
ZNF395	16.8738
VWA5A	16.9155
TMEM2	17.0876
SNX19	17.0876
RNF122	17.1379
ZNF708	17.2171
ABCC10	17.3041
MINPP1	17.3876
WDR43	17.3968
HMGXB3	17.5473
ESRP2	17.5839
TMEM135	17.5839
METTL10	17.5839
FAM136A	17.5839
LPHN3	17.5839
EMILIN1	17.609
ZFHX4	17.6565
BTN2A2	17.9581
DPH7	18.2907
FAP	18.4097
KIAA1244	18.4647
ANKRD40	18.5294
MSLN	18.5551
GOLGA5	19.1137
NANOS2	19.3836
TRMT6	19.4189
ATP6V0A2	19.4986
PTGR2	19.5395
DYM	19.6234
ZNF208	19.6291
FAM114A1	19.7076
TGM5	19.7325
CLPX	19.7608
DQX1	20.0711
LRRC9	20.4543
MOV10L1	20.4751
KLHL40	20.5852
ZNF664	20.9831
HOOK2	21.028
REG3G	21.3066
KLK11	21.6016
SERPINB10	22.0086
CHKB	22.1696
CERKL	22.4089
CAPS2	22.4874
LTBP2	22.8043
ZNF514	23.2504
ZNF432	23.2504
ZNF169	23.2504
C14orf164	23.5154
VIL1	24.2822
ARSA	24.3611
RGS21	25.6032
KRTAP12-1	25.9646
EXD3	27.2806
ANXA9	28.5939
PCDHGA5	28.6633
PCDHGC5	28.6633
PCDHGB6	28.6633
SLC24A1	29.3353
MBOAT1	29.5682
LY6H	36.0875
GLTPD2	43.7506
APOM	59.0954
