# Supplementary material for: Unveiling Novel Traits Associated with Ulcerative Colitis via Phenome-Wide Associations Enhanced by Polygenic Risk Statistics
Source: Genes (Basel). 2025 Nov 30;16(12):1431. doi: 10.3390/genes16121431 (PMC12732458; doi:10.3390/genes16121431)
Supplement: Supplementary file 1 [file genes-16-01431-s001.zip › Table_S4.xlsx]

## Sheet: Sheet1
IPA pathway analysis based on significant genes derived from high impact rare variants collapsing analysis
Ingenuity Canonical Pathways	-log(p-value)	Ratio	Molecules
Elastic fibre formation	2.62	0.0682	EMILIN1,LOXL2,LTBP2
Apoptotic execution phase	2.42	0.0577	DFFB,DSG1,H1-2
Neuroprotective Role of THOP1 in Alzheimer's Disease	2.19	0.0328	C1R,FAP,KLK11,PRSS3
Factors involved in megakaryocyte development and platelet production	1.75	0.033	AKAP1,IFNA6,MICAL1
Antimicrobial peptides	1.75	0.0588	PRSS3,REG3G
Complement System	1.68	0.0541	C1R,C1S
Superpathway of Methionine Degradation	1.63	0.0513	BHMT,EEF1AKMT2
Methionine Salvage II (Mammalian)	1.62	0.25	BHMT
Rapoport-Luebering Glycolytic Shunt	1.62	0.25	MINPP1
Gamma carboxylation, hypusine formation and arylsulfatase activation	1.59	0.0488	ARSA,DPH7
Neutrophil degranulation	1.59	0.0147	ADGRG3,ARSA,DSG1,PLAU,PRSS3,SERPINB10,VAMP8
Choline catabolism	1.53	0.2	BHMT
Pentose Phosphate Pathway (Oxidative Branch)	1.53	0.2	H6PD
SUMOylation of DNA replication proteins	1.52	0.0444	AURKB,TPR
Adrenergic Receptor Signaling Pathway (Enhanced)	1.48	0.02	ADCY7,ATP6V0A2,CACNA1E,CXCL8
Phosphatidylcholine Biosynthesis I	1.38	0.143	CHKB
Role of Cytokines in Mediating Communication between Immune Cells	1.37	0.037	CXCL8,IFNA6
Generic Transcription Pathway	1.34	0.014	ZNF169,ZNF208,ZNF432,ZNF514,ZNF664,ZNF708
Atherosclerosis Signaling	1.33	0.0226	APOM,CXCL8,PLAAT1
Thrombin Signaling	1.32	0.0178	ADCY7,ARHGEF1,ARHGEF16,PDPK1
Iron uptake and transport	1.32	0.0345	ATP6V0A2,TFR2
Retinoic acid Mediated Apoptosis Signaling	1.29	0.0333	IFNA6,PARP4
SPINK1 Pancreatic Cancer Pathway	1.29	0.0333	KLK11,PRSS3
Iron homeostasis signaling pathway	1.29	0.0217	ATP6V0A2,GDF15,TFR2
Neurovascular Coupling Signaling Pathway	1.28	0.0172	CACNA1E,PLAAT1,PTGIR,PTGR2
Butyrophilin (BTN) family interactions	1.28	0.111	BTN2A2
Phosphatidylethanolamine Biosynthesis II	1.28	0.111	CHKB
Salvage Pathways of Pyrimidine Deoxyribonucleotides	1.28	0.111	UPP1
Role of Chondrocytes in Rheumatoid Arthritis Signaling Pathway	1.27	0.0213	CXCL8,IL1RL2,PLAU
POU5F1 (OCT4), SOX2, NANOG repress genes related to differentiation	1.23	0.1	CDX2
Pancreatic Secretion Signaling Pathway	1.2	0.0162	ADCY7,ARHGEF1,ARHGEF16,PAK4
Pentose Phosphate Pathway	1.19	0.0909	H6PD
Glycine Betaine Degradation	1.19	0.0909	BHMT
Serotonin Receptor Signaling	1.18	0.0128	ADCY7,CACNA1E,CXCL8,PAK4,PLAAT1,TGM5
Type II Diabetes Mellitus Signaling	1.18	0.0196	CACNA1E,PDPK1,SLC27A3
Growth Hormone Signaling	1.16	0.0282	CSH1/CSH2,PDPK1
Stearate Biosynthesis I (Animals)	1.16	0.0282	PTGR2,SLC27A3
Breast Cancer Regulation by Stathmin1	1.16	0.0118	ADGRG3,ADGRL3,ARHGEF1,ARHGEF16,AURKB,LGR4,PTGIR
Presynaptic depolarization and calcium channel opening	1.15	0.0833	CACNA1E
Molecular Mechanisms of Cancer	1.12	0.0105	ADCY7,ADGRG3,ADGRL3,ARHGEF1,ARHGEF16,IL1RL2,LGR4,PAK4,PTGIR
Dissolution of Fibrin Clot	1.12	0.0769	PLAU
Mitochondrial calcium ion transport	1.12	0.0769	AKAP1
Cholesterol Biosynthesis I	1.12	0.0769	DHCR7
Cholesterol Biosynthesis II (via 24,25-dihydrolanosterol)	1.12	0.0769	DHCR7
Cholesterol Biosynthesis III (via Desmosterol)	1.12	0.0769	DHCR7
SUMOylation of DNA damage response and repair proteins	1.11	0.0263	TPR,XPC
Role of IL-17A in Psoriasis	1.09	0.0714	CXCL8
Phenylalanine Degradation IV (Mammalian, via Side Chain)	1.09	0.0714	SLC27A3
DDX58/IFIH1-mediated induction of interferon-alpha/beta	1.08	0.0253	IFNA6,TAX1BP1
Maturity Onset Diabetes of Young (MODY) Signaling	1.08	0.0253	APOM,CACNA1E
Role of MAPK Signaling in Inhibiting the Pathogenesis of Influenza	1.08	0.0253	CXCL8,PLAAT1
G alpha (12/13) signalling events	1.07	0.025	ARHGEF1,ARHGEF16
Synthesis of Prostaglandins (PG) and Thromboxanes (TX)	1.06	0.0667	PTGR2
Fatty Acid Activation	1.06	0.0667	SLC27A3
Prolactin receptor signaling	1.03	0.0625	CSH1/CSH2
Granzyme B Signaling	1.03	0.0625	DFFB
Chondroitin Sulfate Degradation (Metazoa)	1.03	0.0625	CEMIP2
Expression and translocation of olfactory receptors	1.02	0.0125	OR11H6,OR4C46,OR56A1,OR6A2,OR8B8
Role of Hypercytokinemia/hyperchemokinemia in the Pathogenesis of Influenza	1.02	0.0233	CXCL8,IFNA6
Cardiac β-adrenergic Signaling	1.02	0.0167	ADCY7,AKAP1,CACNA1E
Protein methylation	1.01	0.0588	EEF1AKMT2
Dermatan Sulfate Degradation (Metazoa)	1.01	0.0588	CEMIP2
D-myo-inositol (1,3,4)-trisphosphate Biosynthesis	1.01	0.0588	MINPP1
Acute Phase Response Signaling	0.992	0.0162	C1R,C1S,PDPK1
γ-linolenate Biosynthesis II (Animals)	0.963	0.0526	SLC27A3
Mitochondrial L-carnitine Shuttle Pathway	0.963	0.0526	SLC27A3
ERBB Signaling	0.963	0.0215	PAK4,PDPK1
GNRH Signaling	0.961	0.0157	ADCY7,CACNA1E,PAK4
Gene Silencing by RNA	0.948	0.0211	MOV10L1,TPR
Death Receptor Signaling	0.941	0.0208	DFFB,PARP4
Nucleotide salvage	0.923	0.0476	UPP1
Glycerophospholipid biosynthesis	0.919	0.0202	CHKB,MBOAT1
PI3K/AKT Signaling	0.917	0.015	GDF15,IL1RL2,PDPK1
p75 NTR receptor-mediated signalling	0.912	0.02	ARHGEF1,ARHGEF16
Superpathway of D-myo-inositol (1,4,5)-trisphosphate Metabolism	0.904	0.0455	MINPP1
Pregnenolone Biosynthesis	0.904	0.0455	MICAL1
Intra-Golgi and retrograde Golgi-to-ER traffic	0.903	0.0148	CYTH3,GOLGA5,KIF18A
Integration of energy metabolism	0.891	0.0194	ADCY7,CACNA1E
Role of Lipids/Lipid Rafts in the Pathogenesis of Influenza	0.886	0.0435	IFNA6
Histidine Degradation VI	0.886	0.0435	MICAL1
G-Protein Coupled Receptor Signaling	0.872	0.00996	ADCY7,ADGRG3,ADGRL3,LGR4,PAK4,PDPK1,PTGIR
Sulfur amino acid metabolism	0.868	0.0417	BHMT
Growth hormone receptor signaling	0.868	0.0417	CSH1/CSH2
Tumoricidal Function of Hepatic Natural Killer Cells	0.868	0.0417	DFFB
Methionine Degradation I (to Homocysteine)	0.868	0.0417	EEF1AKMT2
Keratinization	0.854	0.014	DSG1,KRTAP12-1,TGM5
Cholesterol biosynthesis	0.852	0.04	DHCR7
Incretin synthesis, secretion, and inactivation	0.852	0.04	CDX2
Kinetochore Metaphase Signaling Pathway	0.845	0.0182	AURKB,SKA3
O-linked glycosylation	0.839	0.018	GCNT3,MUC5AC
Miscellaneous transport and binding events	0.836	0.0385	NIPAL1
IL-17A Signaling in Gastric Cells	0.836	0.0385	CXCL8
Ubiquinol-10 Biosynthesis (Eukaryotic)	0.836	0.0385	MICAL1
Cysteine Biosynthesis III (mammalia)	0.836	0.0385	EEF1AKMT2
RHOGDI Signaling	0.829	0.0136	ARHGEF1,ARHGEF16,PAK4
Integrin signaling	0.821	0.037	PDPK1
ATF4 activates genes in response to endoplasmic reticulum stress	0.821	0.037	CXCL8
Fatty acyl-CoA biosynthesis	0.821	0.037	SLC27A3
Multiple Sclerosis Signaling Pathway	0.82	0.0135	CXCL8,PARP4,PLAU
Role of MAPK Signaling in Promoting the Pathogenesis of Influenza	0.82	0.0175	ATP6V0A2,PLAAT1
Hepatic Cholestasis	0.816	0.0135	ADCY7,CXCL8,IL1RL2
Amyotrophic Lateral Sclerosis Signaling	0.808	0.0172	CACNA1E,HECW1
RHO GTPases activate PKNs	0.807	0.0357	PDPK1
CDP-diacylglycerol Biosynthesis I	0.807	0.0357	MBOAT1
Airway Pathology in Chronic Obstructive Pulmonary Disease	0.797	0.0169	APOM,CXCL8
GPCR-Mediated Nutrient Sensing in Enteroendocrine Cells	0.797	0.0169	ADCY7,CACNA1E
Superpathway of Cholesterol Biosynthesis	0.793	0.0345	DHCR7
MSP-RON Signaling in Macrophages Pathway	0.791	0.0168	ETV3,KLK11
CREB Signaling in Neurons	0.79	0.00988	ADCY7,ADGRG3,ADGRL3,CACNA1E,LGR4,PTGIR
Renin-Angiotensin Signaling	0.78	0.0165	ADCY7,PAK4
Phosphatidylglycerol Biosynthesis II (Non-plastidic)	0.779	0.0333	MBOAT1
LXR/RXR Activation	0.769	0.0163	APOM,IL1RL2
Methylglyoxal Degradation III	0.766	0.0323	PTGR2
cAMP-mediated signaling	0.765	0.0127	ADCY7,AKAP1,PTGIR
Orexin Signaling Pathway	0.758	0.0126	ADCY7,ATP6V0A2,CACNA1E
G-protein beta:gamma signalling	0.754	0.0312	PDPK1
Gαs Signaling	0.752	0.0159	ADCY7,PTGIR
Airway Inflammation in Asthma	0.741	0.0303	CXCL8
G Beta Gamma Signaling	0.737	0.0155	CACNA1E,PDPK1
IL-6 Signaling	0.737	0.0155	CXCL8,IL1RL2
Cachexia Signaling Pathway	0.736	0.0109	ADCY7,CXCL8,GDF15,IL1RL2
SUMOylation of SUMOylation proteins	0.73	0.0294	TPR
Fatty Acid β-oxidation I	0.73	0.0294	SLC27A3
GABA Receptor Signaling	0.722	0.0152	ADCY7,CACNA1E
GPVI-mediated activation cascade	0.718	0.0286	PDPK1
Coagulation System	0.718	0.0286	PLAU
Nucleotide Excision Repair Pathway	0.718	0.0286	XPC
Docosahexaenoic Acid (DHA) Signaling	0.715	0.012	ADCY7,PDPK1,PLAAT1
Complement cascade	0.707	0.0148	C1R,C1S
DHCR24 Signaling Pathway	0.697	0.0146	APOM,DHCR7
Reelin Signaling in Neurons	0.693	0.0145	ARHGEF1,ARHGEF16
White Adipose Tissue Browning Pathway	0.693	0.0145	ADCY7,CACNA1E
LPS/IL-1 Mediated Inhibition of RXR Function	0.691	0.0117	IL1RL2,SLC27A3,WSCD1
G alpha (i) signalling events	0.688	0.0116	ADCY7,CXCL8,RGS21
GABAergic Receptor Signaling Pathway (Enhanced)	0.688	0.0144	ADCY7,CACNA1E
RHO GTPases Activate Formins	0.688	0.0144	AURKB,KIF18A
SUMOylation of ubiquitinylation proteins	0.687	0.0263	TPR
CGAS-STING Signaling Pathway	0.683	0.0143	ATP6V0A2,CXCL8
Regulation of TP53 Expression and Degradation	0.677	0.0256	PDPK1
tRNA Charging	0.677	0.0256	VARS1
G alpha (s) signalling events	0.661	0.0138	ADCY7,PTGIR
C-type lectin receptors (CLRs)	0.661	0.0138	MUC5AC,PDPK1
Signaling by Rho Family GTPases	0.659	0.0112	ARHGEF1,ARHGEF16,PAK4
DAG and IP3 signaling	0.657	0.0244	ADCY7
Activation of gene expression by SREBF (SREBP)	0.657	0.0244	DHCR7
RNA Polymerase III Transcription	0.657	0.0244	POLR3E
Formation of WDR5-containing histone-modifying complexes	0.648	0.0238	AKAP8L
Intrinsic Prothrombin Activation Pathway	0.648	0.0238	KLK11
Acetone Degradation I (to Methylglyoxal)	0.648	0.0238	PTGR2
Endocannabinoid Neuronal Synapse Pathway	0.643	0.0134	ADCY7,CACNA1E
Signaling by Insulin receptor	0.639	0.0233	ATP6V0A2
Defensins	0.639	0.0233	PRSS3
Vasopressin regulates renal water homeostasis via Aquaporins	0.639	0.0233	ADCY7
Oncostatin M Signaling	0.639	0.0233	PLAU
Dilated Cardiomyopathy Signaling Pathway	0.639	0.0133	ADCY7,CACNA1E
Cellular Effects of Sildenafil (Viagra)	0.639	0.0133	ADCY7,CACNA1E
Semaphorin Neuronal Repulsive Signaling Pathway	0.639	0.0133	MICAL1,PAK4
NAD Signaling Pathway	0.635	0.0132	H1-2,PARP4
Insulin Secretion Signaling Pathway	0.635	0.0109	ADCY7,CACNA1E,CSH1/CSH2
Corticotropin Releasing Hormone Signaling	0.631	0.0132	ADCY7,CACNA1E
PI3K Cascade	0.63	0.0227	PDPK1
Retinoid metabolism and transport	0.63	0.0227	APOM
Interleukin-10 signaling	0.622	0.0222	CXCL8
GPER1 signaling	0.622	0.0222	ADCY7
Opioid Signaling Pathway	0.62	0.0107	ADCY7,CACNA1E,RGS21
Eicosanoid Signaling	0.62	0.0107	ADCY7,PLAAT1,PTGIR
eNOS Signaling	0.615	0.0128	ADCY7,PDPK1
SUMOylation of RNA binding proteins	0.614	0.0217	TPR
Role of RIG1-like Receptors in Antiviral Innate Immunity	0.614	0.0217	IFNA6
Role of OCT4 in Mammalian Embryonic Stem Cell Pluripotency	0.614	0.0217	CDX2
Phagosome Formation	0.61	0.00862	ADGRG3,ADGRL3,LGR4,PAK4,PLAAT1,PTGIR
Role of IL-17F in Allergic Inflammatory Airway Diseases	0.605	0.0213	CXCL8
Processing of Capped Intron-Containing Pre-mRNA	0.6	0.0105	RBM42,TPR,WTAP
XBP1(S) activates chaperone genes	0.598	0.0208	SRPRA
G alpha (z) signalling events	0.598	0.0208	ADCY7
nNOS Signaling in Skeletal Muscle Cells	0.598	0.0208	CACNA1E
Sirtuin Signaling Pathway	0.589	0.0103	CXCL8,H1-2,XPC
RAR Activation	0.583	0.00932	ADCY7,CXCL8,PDPK1,PLAU
Dermatan Sulfate Biosynthesis (Late Stages)	0.582	0.02	WSCD1
TNFR1 Signaling	0.575	0.0196	PAK4
CXCR4 Signaling	0.569	0.0119	ADCY7,PAK4
Germ Cell-Sertoli Cell Junction Signaling	0.562	0.0118	PAK4,PDPK1
Signaling by TGF-beta Receptor Complex	0.561	0.0189	LTBP2
Chondroitin Sulfate Biosynthesis (Late Stages)	0.561	0.0189	WSCD1
Metabolism of non-coding RNA	0.547	0.0182	TPR
Lymphotoxin β Receptor Signaling	0.547	0.0182	PDPK1
Autism Signaling Pathway	0.545	0.00974	CACNA1E,CXCL8,DHCR7
Erythropoietin Signaling Pathway	0.541	0.0114	CXCL8,PDPK1
DNA Damage/Telomere Stress Induced Senescence	0.541	0.0179	H1-2
SUMOylation of chromatin organization proteins	0.541	0.0179	TPR
Cell Cycle Control of Chromosomal Replication	0.541	0.0179	CDK10
Triacylglycerol Biosynthesis	0.541	0.0179	MBOAT1
RHO GTPase cycle	0.539	0.00889	ARHGEF1,ARHGEF16,DSG1,PAK4
Protein Sorting Signaling Pathway	0.534	0.0112	ADCY7,SNX19
TNF signaling	0.534	0.0175	TAX1BP1
Role of IL-17A in Arthritis	0.534	0.0175	CXCL8
Tumor Microenvironment Pathway	0.531	0.0112	CXCL8,PLAU
MSP-RON Signaling Pathway	0.528	0.0172	KLK11
Cancer Drug Resistance by Drug Efflux	0.528	0.0172	ABCC10
Ion channel transport	0.518	0.0109	ATP6V0A2,BEST1
Visual phototransduction	0.516	0.0167	SLC24A1
GABA receptor activation	0.516	0.0167	ADCY7
Endometrial Cancer Signaling	0.516	0.0167	PDPK1
PCP (Planar Cell Polarity) Pathway	0.516	0.0167	LGR4
Assembly of collagen fibrils and other multimeric structures	0.51	0.0164	LOXL2
Kinesins	0.51	0.0164	KIF18A
Semaphorin Signaling in Neurons	0.51	0.0164	PAK4
Chondroitin Sulfate Biosynthesis	0.51	0.0164	WSCD1
Dopamine-DARPP32 Feedback in cAMP Signaling	0.509	0.0108	ADCY7,CACNA1E
FXR/RXR Activation	0.506	0.0107	CXCL8,MTTP
IL-17 Signaling	0.506	0.0107	CXCL8,MUC5AC
Glutaminergic Receptor Signaling Pathway (Enhanced)	0.504	0.00923	ADCY7,CACNA1E,PLAAT1
Macrophage Classical Activation Signaling Pathway	0.5	0.0106	CXCL8,IFNA6
NOD1/2 Signaling Pathway	0.5	0.0106	CXCL8,IFNA6
Granulocyte Adhesion and Diapedesis	0.5	0.0106	CXCL8,IL1RL2
Transcriptional Regulation by MECP2	0.498	0.0159	AURKB
Dermatan Sulfate Biosynthesis	0.498	0.0159	WSCD1
S100 Family Signaling Pathway	0.489	0.00777	ADGRG3,ADGRL3,CACNA1E,CXCL8,LGR4,PTGIR
Activation of IRF by Cytosolic Pattern Recognition Receptors	0.487	0.0154	IFNA6
Induction of Apoptosis by HIV1	0.487	0.0154	DFFB
ERB2-ERBB3 Signaling	0.487	0.0154	PDPK1
Role of Macrophages, Fibroblasts and Endothelial Cells in Rheumatoid Arthritis	0.486	0.00901	CXCL8,IL1RL2,PRSS3
Acetylcholine Receptor Signaling Pathway	0.485	0.0103	ADCY7,CACNA1E
PPARα/RXRα Activation	0.485	0.0103	ADCY7,IL1RL2
Hepatic Fibrosis / Hepatic Stellate Cell Activation	0.485	0.0103	CXCL8,IL1RL2
Endothelin-1 Signaling	0.485	0.0103	ADCY7,PLAAT1
Role of PI3K/AKT Signaling in the Pathogenesis of Influenza	0.482	0.0152	IFNA6
IL-17A Signaling in Airway Cells	0.476	0.0149	MUC5AC
Synaptic Long Term Depression	0.473	0.0101	CACNA1E,PLAAT1
ERBB4 Signaling	0.471	0.0147	PDPK1
Oxytocin in Brain Signaling Pathway	0.47	0.0101	CACNA1E,PLAAT1
TCF dependent signaling in response to WNT	0.47	0.0101	HECW1,LGR4
Agrin Interactions at Neuromuscular Junction	0.466	0.0145	PAK4
Phospholipases	0.466	0.0145	PLAAT1
SPINK1 General Cancer Pathway	0.466	0.0145	PRSS3
BBSome Signaling Pathway	0.466	0.00818	ADGRG3,ADGRL3,LGR4,PTGIR
CDX Gastrointestinal Cancer Signaling Pathway	0.462	0.0099	CDX2,CXCL8
Gustation Pathway	0.462	0.0099	ADCY7,CACNA1E
Mitotic Prometaphase	0.459	0.00985	AURKB,KIF18A
ISG15 antiviral mechanism	0.456	0.0141	TPR
Interferon alpha/beta signaling	0.456	0.0141	IFNA6
Role of Tissue Factor in Cancer	0.448	0.00966	CXCL8,PRSS3
Senescence-Associated Secretory Phenotype (SASP)	0.446	0.0137	CXCL8
Signaling by FGFR2	0.446	0.0137	ESRP2
Extra-nuclear estrogen signaling	0.446	0.0137	PDPK1
Glioma Invasiveness Signaling	0.446	0.0137	PLAU
trans-Golgi Network Vesicle Budding	0.442	0.0135	VAMP8
Olfactory Signaling Pathway	0.442	0.0135	OR11H6
Granzyme A Signaling	0.442	0.0135	H1-2
GPCR-Mediated Integration of Enteroendocrine Signaling Exemplified by an L Cell	0.437	0.0133	ADCY7
Plasma lipoprotein assembly, remodeling, and clearance	0.432	0.0132	MTTP
Angiopoietin Signaling	0.432	0.0132	PAK4
Leptin Signaling in Obesity	0.432	0.0132	ADCY7
TREM1 Signaling	0.428	0.013	CXCL8
Costimulation by the CD28 family	0.424	0.0128	PDPK1
Role of WNT/GSK-3β Signaling in the Pathogenesis of Influenza	0.424	0.0128	IFNA6
Neurotrophin/TRK Signaling	0.424	0.0128	PDPK1
IL-7 Signaling Pathway	0.424	0.0128	PDPK1
Renal Cell Carcinoma Signaling	0.419	0.0127	PAK4
Thyroid Cancer Signaling	0.419	0.0127	CXCL8
Glucose metabolism	0.415	0.0125	TPR
Dopamine Receptor Signaling	0.415	0.0125	ADCY7
Pathogen Induced Cytokine Storm Signaling Pathway	0.41	0.00809	CXCL8,IFNA6,IL1RL2
FLT3 Signaling in Hematopoietic Progenitor Cells	0.407	0.0122	PDPK1
Role of NFAT in Cardiac Hypertrophy	0.406	0.00893	ADCY7,CACNA1E
Class I MHC mediated antigen processing and presentation	0.403	0.008	FBXL12,RNF114,VAMP8
Heparan Sulfate Biosynthesis (Late Stages)	0.403	0.012	WSCD1
Activation of NMDA receptors and postsynaptic events	0.399	0.0119	PDPK1
Role of MAPK Signaling in the Pathogenesis of Influenza	0.399	0.0119	PLAAT1
Oxidative Stress Induced Senescence	0.391	0.0116	MINK1
Platelet homeostasis	0.391	0.0116	PTGIR
Sphingolipid metabolism	0.387	0.0115	ARSA
Regulation of mitotic cell cycle	0.383	0.0114	AURKB
Cardiac Hypertrophy Signaling (Enhanced)	0.382	0.00738	ADCY7,CACNA1E,CXCL8,IL1RL2
Mitotic Metaphase and Anaphase	0.381	0.00851	AURKB,KIF18A
IL-12 Signaling and Production in Macrophages	0.381	0.00851	APOM,IFNA6
Sertoli Cell-Germ Cell Junction Signaling Pathway (Enhanced)	0.379	0.00847	IL1RL2,PDPK1
Osteoarthritis Pathway	0.379	0.00847	CXCL8,IL1RL2
Opioid Signalling	0.376	0.0111	ADCY7
Heparan Sulfate Biosynthesis	0.376	0.0111	WSCD1
KEAP1-NFE2L2 pathway	0.372	0.011	DPP3
NER (Nucleotide Excision Repair, Enhanced Pathway)	0.372	0.011	XPC
Apelin Adipocyte Signaling Pathway	0.372	0.011	ADCY7
ABRA Signaling Pathway	0.369	0.0109	VIL1
Regulation of TP53 Activity through Phosphorylation	0.365	0.0108	AURKB
Sertoli Cell-Sertoli Cell Junction Signaling	0.364	0.00823	IL1RL2,PAK4
Actin Cytoskeleton Signaling	0.362	0.0082	ARHGEF1,PAK4
Non-Small Cell Lung Cancer Signaling	0.362	0.0106	PDPK1
Neutrophil Extracellular Trap Signaling Pathway	0.361	0.0075	CXCL8,IFNA6,PLAAT1
Prolactin Signaling	0.358	0.0105	PDPK1
Neddylation	0.358	0.00813	DPP3,FBXL12
FAK Signaling	0.355	0.00672	ADGRG3,ADGRL3,IL1RL2,LGR4,PAK4,PDPK1,PTGIR
Class B/2 (Secretin family receptors)	0.355	0.0104	UCN2
IL-1 Signaling	0.355	0.0104	ADCY7
Cellular response to heat stress	0.352	0.0103	TPR
Nucleotide Excision Repair	0.352	0.0103	XPC
Salvage Pathways of Pyrimidine Ribonucleotides	0.352	0.0103	UPP1
Melanocyte Development and Pigmentation Signaling	0.348	0.0102	ADCY7
DNA Methylation and Transcriptional Repression Signaling	0.348	0.0102	CDK10
UVA-Induced MAPK Signaling	0.348	0.0102	PARP4
Wound Healing Signaling Pathway	0.346	0.00794	CXCL8,IL1RL2
Protein Kinase A Signaling	0.344	0.0073	ADCY7,AKAP1,H1-2
ABC-family proteins mediated transport	0.339	0.0099	ABCC10
Mitotic Prophase	0.333	0.00971	TPR
Transport of inorganic cations/anions and amino acids/oligopeptides	0.33	0.00962	SLC24A1
Apoptosis Signaling	0.33	0.00962	DFFB
Glucocorticoid Receptor Signaling	0.329	0.00687	CXCL8,IFNA6,IL1RL2,PLAU
Cardiac Hypertrophy Signaling	0.329	0.00766	ADCY7,CACNA1E
IGF-1 Signaling	0.327	0.00952	PDPK1
Hepatic Fibrosis Signaling Pathway	0.326	0.00709	CACNA1E,CXCL8,IL1RL2
Cargo recognition for clathrin-mediated endocytosis	0.321	0.00935	VAMP8
Post-translational protein phosphorylation	0.321	0.00935	MSLN
Paxillin Signaling	0.321	0.00935	PAK4
PPAR Signaling	0.321	0.00935	IL1RL2
ISGylation Signaling Pathway	0.318	0.00926	IFNA6
Signaling by VEGF	0.318	0.00926	PDPK1
Telomerase Signaling	0.318	0.00926	PDPK1
Circadian Rhythm Signaling	0.316	0.00746	ADCY7,CACNA1E
α-Adrenergic Signaling	0.315	0.00917	ADCY7
Interleukin-4 and Interleukin-13 signaling	0.312	0.00909	CXCL8
Sleep REM Signaling Pathway	0.309	0.00901	CXCL8
Cell Cycle Checkpoints	0.309	0.00735	AURKB,KIF18A
Hedgehog 'off' state	0.304	0.00885	ADCY7
Prostate Cancer Signaling	0.301	0.00877	PDPK1
Antioxidant Action of Vitamin C	0.301	0.00877	PLAAT1
SRP-dependent cotranslational protein targeting to membrane	0.299	0.0087	SRPRA
Sleep NREM Signaling Pathway	0.299	0.0087	ADCY7
Regulation of Actin-based Motility by Rho	0.299	0.0087	PAK4
CDK5 Signaling	0.299	0.0087	ADCY7
IL-13 Signaling Pathway	0.296	0.00862	MUC5AC
Signaling by ROBO receptors	0.296	0.00862	PAK4
Bladder Cancer Signaling	0.296	0.00862	CXCL8
Neuregulin Signaling	0.294	0.00855	PDPK1
PAK Signaling	0.294	0.00855	PAK4
Oxytocin Signaling Pathway	0.293	0.00709	CACNA1E,CXCL8
Fc Epsilon RI Signaling	0.291	0.00847	PDPK1
Sphingosine-1-phosphate Signaling	0.286	0.00833	ADCY7
NGF Signaling	0.286	0.00833	PDPK1
Nitric Oxide Signaling in the Cardiovascular System	0.286	0.00833	CACNA1E
p38 MAPK Signaling	0.286	0.00833	IL1RL2
Regulation of Insulin-like Growth Factor (IGF) transport and uptake by IGFBPs	0.276	0.00806	MSLN
Role of NANOG in Mammalian Embryonic Stem Cell Pluripotency	0.276	0.00806	CDX2
RHOA Signaling	0.276	0.00806	ARHGEF1
TCR signaling	0.272	0.00794	PDPK1
MHC class II antigen presentation	0.272	0.00794	KIF18A
ROBO SLIT Signaling Pathway	0.269	0.00787	PAK4
GP6 Signaling Pathway	0.269	0.00787	PDPK1
Endocannabinoid Developing Neuron Pathway	0.269	0.00787	ADCY7
IL-27 Signaling Pathway	0.267	0.00781	IL1RL2
Senescence Pathway	0.267	0.00669	CACNA1E,CXCL8
Interleukin-1 family signaling	0.265	0.00775	IL1RL2
Clathrin-mediated endocytosis	0.263	0.00769	VAMP8
Gα12/13 Signaling	0.256	0.00752	ARHGEF1
P2Y Purigenic Receptor Signaling Pathway	0.256	0.00752	ADCY7
CCR3 Signaling in Eosinophils	0.254	0.00746	PAK4
STAT3 Pathway	0.252	0.00741	IL1RL2
SNARE Signaling Pathway	0.25	0.00735	ADCY7
RAC Signaling	0.248	0.0073	PAK4
PIP3 activates AKT signaling	0.242	0.00714	PDPK1
Gαi Signaling	0.242	0.00714	ADCY7
Insulin Receptor Signaling	0.242	0.00714	PDPK1
MSP-RON Signaling in Cancer Cells Pathway	0.242	0.00714	KLK11
Class A/1 (Rhodopsin-like receptors)	0.242	0.00631	CXCL8,PTGIR
Neuroinflammation Signaling Pathway	0.242	0.00631	CXCL8,IFNA6
Apelin Endothelial Signaling Pathway	0.24	0.00709	ADCY7
Hereditary Breast Cancer Signaling	0.238	0.00704	XPC
Endocannabinoid Cancer Inhibition Pathway	0.229	0.0068	ADCY7
WNT/SHH Axonal Guidance Signaling Pathway	0.225	0.00671	ADCY7
PTEN Signaling	0.221	0.00662	PDPK1
IL-10 Signaling	0.216	0.00649	IL1RL2
Relaxin Signaling	0.215	0.00645	ADCY7
Role of Pattern Recognition Receptors in Recognition of Bacteria and Viruses	0.213	0.00641	CXCL8
Epithelial Adherens Junction Signaling	0.21	0.00633	PAK4
Microautophagy Signaling Pathway	0.206	0.00625	VAMP8
Transcriptional Regulatory Network in Embryonic Stem Cells	0.2	0.0061	CDX2
Phagosome Maturation	0.2	0.0061	ATP6V0A2
Pulmonary Fibrosis Idiopathic Signaling Pathway	0	0.00307	PLAU
CLEAR Signaling Pathway	0	0.00351	ATP6V0A2
MicroRNA Biogenesis Signaling Pathway	0	0.00535	TPR
Role of Osteoblasts in Rheumatoid Arthritis Signaling Pathway	0	0.0041	CXCL8
Role of Osteoclasts in Rheumatoid Arthritis Signaling Pathway	0	0.00325	IL1RL2
Ribonucleotide Reductase Signaling Pathway	0	0.00585	PARP4
Natural Killer Cell Signaling	0	0.00505	PAK4
Axonal Guidance Signaling	0	0.00392	MICAL1,PAK4
Huntington's Disease Signaling	0	0.00352	PDPK1
Chaperone Mediated Autophagy Signaling Pathway	0	0.00315	ATP6V0A2,PDPK1
IL-33 Signaling Pathway	0	0.00541	CXCL8
Activin Inhibin Signaling Pathway	0	0.00459	IL1RL2
NFKBIE Signaling Pathway	0	0.00223	CXCL8
Fc epsilon receptor (FCERI) signaling	0	0.00485	PDPK1
G alpha (q) signalling events	0	0.00575	RGS21
Major pathway of rRNA processing in the nucleolus and cytosol	0	0.00538	WDR43
Mitochondrial Dysfunction	0	0.00291	CACNA1E
NAFLD Signaling Pathway	0	0.00442	CXCL8
Clathrin-mediated Endocytosis Signaling	0	0.00481	APOM
IL-8 Signaling	0	0.00476	CXCL8
FcγRIIB Signaling in B Lymphocytes	0	0.00377	CACNA1E,PDPK1
CCR5 Signaling in Macrophages	0	0.002	CACNA1E
Cytotoxic T Lymphocyte-mediated Apoptosis of Target Cells	0	0.00235	DFFB
CD28 Signaling in T Helper Cells	0	0.00193	PDPK1
IL-15 Signaling	0	0.0019	CXCL8
Dendritic Cell Maturation	0	0.00168	IL1RL2
ICOS-ICOSL Signaling in T Helper Cells	0	0.00197	PDPK1
HMGB1 Signaling	0	0.00599	CXCL8
Human Embryonic Stem Cell Pluripotency	0	0.00498	PDPK1
Androgen Signaling	0	0.00592	CACNA1E
Aldosterone Signaling in Epithelial Cells	0	0.00581	PDPK1
Chronic Myeloid Leukemia Signaling	0	0.0036	AURKB
Production of Nitric Oxide and Reactive Oxygen Species in Macrophages	0	0.00524	APOM
p70S6K Signaling	0	0.00173	PDPK1
Colorectal Cancer Metastasis Signaling	0	0.00369	ADCY7
mTOR Signaling	0	0.00467	PDPK1
Communication between Innate and Adaptive Immune Cells	0	0.00107	CXCL8
Systemic Lupus Erythematosus Signaling	0	0.000938	IFNA6
CDC42 Signaling	0	0.00174	PAK4
ILK Signaling	0	0.00498	PDPK1
EIF2 Signaling	0	0.00435	PDPK1
Role of Osteoblasts, Osteoclasts and Chondrocytes in Rheumatoid Arthritis	0	0.00439	IL1RL2
Phospholipase C Signaling	0	0.00268	ADCY7,ARHGEF1,ARHGEF16
HER-2 Signaling in Breast Cancer	0	0.00441	TPR
Regulation of eIF4 and p70S6K Signaling	0	0.00543	PDPK1
PKCθ Signaling in T Lymphocytes	0	0.00179	CACNA1E
PI3K Signaling in B Lymphocytes	0	0.0017	PDPK1
Gap Junction Signaling	0	0.00308	ADCY7
Hematopoiesis from Pluripotent Stem Cells	0	0.00224	CXCL8
Netrin Signaling	0	0.00578	CACNA1E
D-myo-inositol-5-phosphate Metabolism	0	0.00505	MINPP1
D-myo-inositol (1,4,5,6)-Tetrakisphosphate Biosynthesis	0	0.00549	MINPP1
Superpathway of Inositol Phosphate Compounds	0	0.00424	MINPP1
D-myo-inositol (3,4,5,6)-tetrakisphosphate Biosynthesis	0	0.00549	MINPP1
3-phosphoinositide Degradation	0	0.00518	MINPP1
3-phosphoinositide Biosynthesis	0	0.00481	MINPP1
Agranulocyte Adhesion and Diapedesis	0	0.00476	CXCL8
Regulation of the Epithelial-Mesenchymal Transition Pathway	0	0.00513	ESRP2
Sperm Motility	0	0.00389	PLAAT1
TEC Kinase Signaling	0	0.00173	PAK4
Estrogen Receptor Signaling	0	0.00489	ADCY7,CACNA1E
ERK/MAPK Signaling	0	0.00465	PAK4
SAPK/JNK Signaling	0	0.00199	MINK1
Xenobiotic Metabolism Signaling	0	0.0034	WSCD1
IL-4 Signaling	0	0.00173	MUC5AC
B Cell Receptor Signaling	0	0.00158	PDPK1
Integrin Signaling	0	0.00472	PAK4
Autophagy	0	0.00461	VAMP8
Adrenomedullin signaling pathway	0	0.00503	ADCY7
T Cell Exhaustion Signaling Pathway	0	0.00176	IFNA6
Synaptogenesis Signaling Pathway	0	0.00317	ADCY7
Systemic Lupus Erythematosus in B Cell Signaling Pathway	0	0.00415	CXCL8,IFNA6,PDPK1
Xenobiotic Metabolism CAR Signaling Pathway	0	0.00515	WSCD1
Xenobiotic Metabolism PXR Signaling Pathway	0	0.00513	WSCD1
Regulation of the Epithelial Mesenchymal Transition by Growth Factors Pathway	0	0.00521	ESRP2
Coronavirus Pathogenesis Pathway	0	0.0049	CXCL8
Calcium Signaling	0	0.00455	CACNA1E
Ephrin Receptor Signaling	0	0.00495	PAK4
