# Supplementary material for: Unveiling Novel Traits Associated with Ulcerative Colitis via Phenome-Wide Associations Enhanced by Polygenic Risk Statistics
Source: Genes (Basel). 2025 Nov 30;16(12):1431. doi: 10.3390/genes16121431 (PMC12732458; doi:10.3390/genes16121431)
Supplement: Supplementary file 1 [file genes-16-01431-s001.zip › Table_S5.xlsx]

## Sheet: Supplementary Table 5
Prediction accuracy of the weighted PRSs built with genome-wide SNPs
r2	P-value	AUC	Sensitivity	Specificity	Accuracy	Number of SNPs
0.05	5e-08	0.627305	0.562103	0.626929	0.594504	305
	5e-07	0.634516	0.571531	0.627705	0.599607	412
	5e-06	0.642044	0.585587	0.630332	0.607951	627
	5e-05	0.646379	0.592909	0.624622	0.608759	1174
	0.0005	0.649032	0.599028	0.624312	0.611665	3217
	0.005	0.63491	0.594892	0.599913	0.597401	12960
	0.05	0.614133	0.57894	0.583624	0.581281	58479
	0.5	0.612668	0.571799	0.578599	0.575197	217356
	1	0.61155	0.570599	0.575568	0.573082	279744
0.1	5e-08	0.620135	0.561105	0.617197	0.589141	379
	5e-07	0.625989	0.571418	0.616594	0.593997	498
	5e-06	0.634673	0.576299	0.62274	0.599511	751
	5e-05	0.641324	0.588377	0.623523	0.605944	1355
	0.0005	0.647625	0.59861	0.616146	0.607375	3571
	0.005	0.640974	0.598362	0.612132	0.605244	14422
	0.05	0.624397	0.587512	0.591407	0.589459	68834
	0.5	0.620894	0.577623	0.595233	0.586424	279461
	1	0.620465	0.578	0.592343	0.585168	365370
0.2	5e-08	0.621094	0.56797	0.617488	0.592719	507
	5e-07	0.62702	0.574204	0.62232	0.598253	667
	5e-06	0.63514	0.582636	0.621519	0.60207	975
	5e-05	0.643638	0.592248	0.617472	0.604855	1696
	0.0005	0.653435	0.603084	0.623886	0.613481	4265
	0.005	0.652381	0.611206	0.612823	0.612014	16649
	0.05	0.63521	0.591189	0.60159	0.596387	83017
	0.5	0.626306	0.578693	0.59654	0.587612	382272
	1	0.62506	0.579178	0.5946	0.586886	518721
0.4	5e-08	0.6152	0.575219	0.600766	0.587987	831
	5e-07	0.620376	0.576849	0.605633	0.591236	1054
	5e-06	0.628316	0.585362	0.606546	0.59595	1484
	5e-05	0.638411	0.596509	0.607187	0.601846	2453
	0.0005	0.652448	0.607035	0.615158	0.611094	5604
	0.005	0.6634	0.623341	0.620035	0.621688	20604
	0.05	0.650853	0.604342	0.61055	0.607445	106041
	0.5	0.640132	0.592113	0.603063	0.597586	572140
	1	0.63904	0.593346	0.602275	0.597809	834078
0.6	5e-08	0.605391	0.567369	0.591879	0.579619	1214
	5e-07	0.610318	0.571491	0.596066	0.583773	1524
	5e-06	0.617834	0.578307	0.596511	0.587406	2119
	5e-05	0.628761	0.586782	0.600781	0.593778	3362
	0.0005	0.644253	0.599875	0.611131	0.605501	7240
	0.005	0.660135	0.613541	0.619502	0.61652	25281
	0.05	0.658352	0.609613	0.613561	0.611586	130183
	0.5	0.648461	0.603219	0.612313	0.607764	770714
	1	0.646742	0.60594	0.609893	0.607915	1198528
0.8	5e-08	0.605341	0.565687	0.588706	0.577192	1851
	5e-07	0.610057	0.569805	0.591724	0.58076	2343
	5e-06	0.617437	0.578955	0.594765	0.586857	3186
	5e-05	0.627096	0.583629	0.600819	0.59222	4944
	0.0005	0.640754	0.597035	0.608311	0.60267	9954
	0.005	0.658167	0.611963	0.61969	0.615825	32376
	0.05	0.664673	0.61624	0.621279	0.618758	164107
	0.5	0.655076	0.611786	0.616209	0.613996	1027078
	1	0.653909	0.611771	0.61476	0.613264	1694024
