# Supplementary material for: Unveiling Novel Traits Associated with Ulcerative Colitis via Phenome-Wide Associations Enhanced by Polygenic Risk Statistics
Source: Genes (Basel). 2025 Nov 30;16(12):1431. doi: 10.3390/genes16121431 (PMC12732458; doi:10.3390/genes16121431)
Supplement: Supplementary file 1 [file genes-16-01431-s001.zip › Table_S6.xlsx]

## Sheet: Supplementary Table 6
Prediction accuracy of the weighted PRSs built with SNPs in the differential expression genes
r2	P-value	AUC	Sensitivity	Specificity	Accuracy	Number of SNPs
0.05	5e-08	0.523429	0.505231	0.526502	0.515863	7
	5e-07	0.525866	0.505807	0.525636	0.515717	10
	5e-06	0.526064	0.504299	0.525033	0.514662	11
	5e-05	0.519235	0.499635	0.528369	0.513996	17
	0.0005	0.526151	0.509976	0.530739	0.520353	44
	0.005	0.521433	0.498237	0.531633	0.514928	140
	0.05	0.516303	0.489685	0.533485	0.511576	556
	0.5	0.519414	0.497722	0.527098	0.512404	2238
	1	0.518837	0.497375	0.527729	0.512546	3092
0.1	5e-08	0.523429	0.505231	0.526502	0.515863	7
	5e-07	0.525866	0.505807	0.525636	0.515717	10
	5e-06	0.524701	0.501678	0.52696	0.514314	12
	5e-05	0.51924	0.498595	0.529893	0.514238	19
	0.0005	0.527781	0.509555	0.531515	0.520531	48
	0.005	0.523593	0.501753	0.53144	0.516591	151
	0.05	0.51835	0.493631	0.53093	0.512273	629
	0.5	0.520545	0.49848	0.53119	0.514828	2770
	1	0.520555	0.49814	0.531303	0.514715	3861
0.2	5e-08	0.523429	0.505231	0.526502	0.515863	7
	5e-07	0.524996	0.506359	0.525336	0.515844	11
	5e-06	0.523841	0.502298	0.524755	0.513522	14
	5e-05	0.519208	0.49886	0.530011	0.514429	21
	0.0005	0.528339	0.510181	0.532298	0.521235	51
	0.005	0.52392	0.502304	0.531215	0.516753	164
	0.05	0.518405	0.494171	0.529966	0.512061	711
	0.5	0.518471	0.495229	0.530692	0.512953	3524
	1	0.518114	0.494094	0.531085	0.512582	5027
0.4	5e-08	0.527702	0.513361	0.526064	0.51971	9
	5e-07	0.529141	0.512128	0.52715	0.519636	13
	5e-06	0.525548	0.498825	0.532581	0.515696	19
	5e-05	0.52205	0.500613	0.529933	0.515267	28
	0.0005	0.530204	0.509131	0.533019	0.52107	61
	0.005	0.5246	0.502394	0.530682	0.516532	192
	0.05	0.51777	0.493961	0.530092	0.512019	858
	0.5	0.517623	0.494419	0.530049	0.512227	4814
	1	0.516965	0.492748	0.530434	0.511583	7287
0.6	5e-08	0.525669	0.510738	0.527258	0.518995	11
	5e-07	0.525719	0.510333	0.526234	0.51828	16
	5e-06	0.526263	0.503104	0.527483	0.515289	25
	5e-05	0.523899	0.503979	0.52964	0.516804	34
	0.0005	0.531511	0.514549	0.530859	0.522701	73
	0.005	0.526259	0.504767	0.530394	0.517575	212
	0.05	0.517413	0.494371	0.530902	0.512629	972
	0.5	0.51655	0.493134	0.529631	0.511375	6077
	1	0.515854	0.491316	0.530171	0.510736	9777
0.8	5e-08	0.52525	0.508925	0.527673	0.518295	13
	5e-07	0.525825	0.509778	0.526237	0.518004	18
	5e-06	0.524152	0.500655	0.531502	0.516073	30
	5e-05	0.522468	0.501136	0.531638	0.516381	39
	0.0005	0.528239	0.50958	0.533884	0.521728	83
	0.005	0.524508	0.502946	0.530404	0.516669	253
	0.05	0.516353	0.491266	0.53095	0.51024	1152
	0.5	0.515209	0.490558	0.529938	0.51024	7705
	1	0.515379	0.49103	0.529986	0.5105	13023
