# Supplementary material for: Unveiling Novel Traits Associated with Ulcerative Colitis via Phenome-Wide Associations Enhanced by Polygenic Risk Statistics
Source: Genes (Basel). 2025 Nov 30;16(12):1431. doi: 10.3390/genes16121431 (PMC12732458; doi:10.3390/genes16121431)
Supplement: Supplementary file 1 [file genes-16-01431-s001.zip › Table_S7.xlsx]

## Sheet: Supplementary Table 7
Prediction accuracy of the weighted PRSs built with intestinal eQTLs
r2	P-value	AUC	Sensitivity	Specificity	Accuracy	Number of SNPs
0.05	5e-08	0.580381	0.549603	0.575543	0.562568	35
	5e-07	0.584045	0.552331	0.576023	0.564173	41
	5e-06	0.586129	0.550691	0.572322	0.561502	56
	5e-05	0.591317	0.552303	0.57229	0.562293	84
	0.0005	0.587818	0.550673	0.568653	0.55966	127
	0.005	0.593191	0.561156	0.569016	0.565084	259
	0.05	0.593434	0.566465	0.56786	0.567162	855
	0.5	0.595779	0.568087	0.570615	0.569351	3825
	1	0.596892	0.570488	0.570575	0.570531	6108
0.1	5e-08	0.581638	0.557525	0.561829	0.559676	38
	5e-07	0.583216	0.555162	0.563168	0.559163	44
	5e-06	0.58544	0.555109	0.564252	0.559678	60
	5e-05	0.591759	0.557422	0.571394	0.564405	90
	0.0005	0.589535	0.554746	0.567099	0.56092	136
	0.005	0.596597	0.568795	0.574049	0.571421	273
	0.05	0.595911	0.569585	0.56783	0.568708	880
	0.5	0.599369	0.571033	0.572019	0.571526	4025
	1	0.599749	0.57185	0.572086	0.571968	6580
0.2	5e-08	0.577655	0.55731	0.556214	0.556762	42
	5e-07	0.57772	0.556194	0.556694	0.556444	49
	5e-06	0.579228	0.55741	0.55753	0.55747	65
	5e-05	0.586307	0.559345	0.566814	0.563078	96
	0.0005	0.583882	0.558277	0.561716	0.559996	146
	0.005	0.591408	0.567832	0.571021	0.569426	293
	0.05	0.594453	0.566619	0.566408	0.566514	924
	0.5	0.5985	0.568447	0.572998	0.570721	4245
	1	0.599015	0.57077	0.570747	0.570759	7075
0.4	5e-08	0.57498	0.540343	0.568286	0.554309	49
	5e-07	0.577537	0.543346	0.567273	0.555305	59
	5e-06	0.579472	0.546577	0.569827	0.558197	75
	5e-05	0.587068	0.552931	0.58035	0.566635	109
	0.0005	0.585004	0.547545	0.571697	0.559616	164
	0.005	0.591927	0.557375	0.577207	0.567287	319
	0.05	0.596344	0.563349	0.572505	0.567925	969
	0.5	0.600105	0.571363	0.575035	0.573198	4468
	1	0.601007	0.572161	0.574096	0.573128	7550
0.6	5e-08	0.575539	0.544004	0.567137	0.555566	54
	5e-07	0.577551	0.546009	0.565043	0.555522	65
	5e-06	0.579639	0.54993	0.568003	0.558963	81
	5e-05	0.586525	0.552071	0.575345	0.563703	115
	0.0005	0.585692	0.551523	0.571671	0.561593	173
	0.005	0.593215	0.557152	0.573939	0.565542	334
	0.05	0.598337	0.56883	0.571622	0.570225	1002
	0.5	0.60092	0.56781	0.57553	0.571668	4597
	1	0.602021	0.571606	0.579136	0.575369	7822
0.8	5e-08	0.575874	0.542171	0.566079	0.55412	57
	5e-07	0.57728	0.543691	0.564442	0.554063	69
	5e-06	0.579864	0.550083	0.568201	0.559138	88
	5e-05	0.586454	0.551393	0.57507	0.563227	122
	0.0005	0.586442	0.555484	0.573165	0.564321	181
	0.005	0.593171	0.557095	0.575908	0.566498	344
	0.05	0.597924	0.568672	0.571226	0.569949	1021
	0.5	0.600151	0.566182	0.574156	0.570168	4691
	1	0.600926	0.571841	0.577114	0.574476	8036
