# Supplementary material for: Unveiling Novel Traits Associated with Ulcerative Colitis via Phenome-Wide Associations Enhanced by Polygenic Risk Statistics
Source: Genes (Basel). 2025 Nov 30;16(12):1431. doi: 10.3390/genes16121431 (PMC12732458; doi:10.3390/genes16121431)
Supplement: Supplementary file 1 [file genes-16-01431-s001.zip › Table_S8.xlsx]

## Sheet: Supplementary Table 6
Prediction accuracy of the weighted PRSs built with UC eQTLs
r2	P-value	AUC	Sensitivity	Specificity	Accuracy	Number of SNPs
0.05	5e-08	0.580326	0.552406	0.569352	0.560876	29
	5e-07	0.58339	0.55702	0.566281	0.561649	34
	5e-06	0.582919	0.555767	0.569404	0.562583	39
	5e-05	0.585787	0.557555	0.57018	0.563865	50
	0.0005	0.585237	0.560335	0.568203	0.564268	55
	0.005	0.585388	0.559407	0.568063	0.563733	65
	0.05	0.586953	0.560473	0.56986	0.565164	73
	0.5	0.587001	0.56101	0.569094	0.565051	78
	1	0.587268	0.561193	0.569216	0.565203	82
0.1	5e-08	0.583274	0.559318	0.568396	0.563855	31
	5e-07	0.585777	0.561971	0.566804	0.564387	36
	5e-06	0.585044	0.561906	0.567933	0.564918	42
	5e-05	0.587394	0.558647	0.573298	0.56597	54
	0.0005	0.58662	0.558398	0.573363	0.565878	60
	0.005	0.586751	0.55756	0.571654	0.564604	71
	0.05	0.588332	0.557955	0.573396	0.565672	79
	0.5	0.588389	0.558125	0.572512	0.565316	85
	1	0.588648	0.558067	0.572835	0.565448	89
0.2	5e-08	0.581726	0.553767	0.568056	0.560908	35
	5e-07	0.584301	0.555805	0.570963	0.563381	40
	5e-06	0.584242	0.555092	0.571229	0.563157	45
	5e-05	0.586472	0.553929	0.571954	0.562938	57
	0.0005	0.585635	0.552296	0.574389	0.563338	63
	0.005	0.585956	0.555002	0.571386	0.563191	74
	0.05	0.587404	0.553789	0.574029	0.563905	82
	0.5	0.587373	0.553819	0.573255	0.563534	88
	1	0.587572	0.553834	0.573315	0.563571	92
0.4	5e-08	0.579322	0.549788	0.566597	0.558189	37
	5e-07	0.582752	0.552734	0.571829	0.562278	44
	5e-06	0.582564	0.553071	0.572437	0.56275	49
	5e-05	0.585087	0.550563	0.574154	0.562354	62
	0.0005	0.58379	0.548925	0.573418	0.561167	68
	0.005	0.584445	0.550678	0.571081	0.560876	80
	0.05	0.586523	0.551581	0.574164	0.562868	89
	0.5	0.586504	0.551726	0.574014	0.562866	96
	1	0.586765	0.552176	0.574639	0.563403	101
0.6	5e-08	0.5798	0.550808	0.569897	0.560349	41
	5e-07	0.582986	0.551588	0.57054	0.561061	48
	5e-06	0.582927	0.551488	0.569727	0.560604	53
	5e-05	0.585241	0.552781	0.570818	0.561796	66
	0.0005	0.584477	0.550451	0.569184	0.559814	73
	0.005	0.58527	0.554284	0.566954	0.560617	86
	0.05	0.587157	0.554159	0.570541	0.562347	95
	0.5	0.586431	0.552881	0.570328	0.561601	104
	1	0.586694	0.552786	0.571114	0.561946	109
0.8	5e-08	0.578729	0.548508	0.564987	0.556744	43
	5e-07	0.581347	0.550856	0.568436	0.559642	50
	5e-06	0.580815	0.55067	0.568696	0.55968	57
	5e-05	0.58346	0.547837	0.572618	0.560223	70
	0.0005	0.583413	0.54706	0.571302	0.559176	78
	0.005	0.58437	0.54954	0.569314	0.559423	91
	0.05	0.586293	0.55096	0.570626	0.560789	100
	0.5	0.585619	0.550415	0.570493	0.56045	109
	1	0.58585	0.550243	0.571269	0.560752	114
