# Supplementary material for: Unveiling Novel Traits Associated with Ulcerative Colitis via Phenome-Wide Associations Enhanced by Polygenic Risk Statistics
Source: Genes (Basel). 2025 Nov 30;16(12):1431. doi: 10.3390/genes16121431 (PMC12732458; doi:10.3390/genes16121431)
Supplement: Supplementary file 1 [file genes-16-01431-s001.zip › Table_S9.xlsx]

## Sheet: Supplementary Table 9
Prediction accuracy of the unweighted PRSs built with intestinal eQTLs
r2	AUC	Sensitivity	Specificity	Accuracy	Number of SNPs
0.05	0.510698	0.478462	0.537053	0.507746	5730
0.1	0.511268	0.47959	0.536543	0.508055	6344
0.2	0.511057	0.479142	0.5366	0.50786	6982
0.4	0.510959	0.478657	0.536886	0.50776	7561
0.6	0.511205	0.479252	0.536655	0.507942	7862
0.8	0.511649	0.479995	0.535927	0.50795	8100
no-pruning	0.512948	0.482713	0.534223	0.508458	8327
